# Supplementary material for: Atmospheric Warming Drives Growth in Arctic Sea Ice: A Key Role for Snow
Source: Geophys Res Lett. 2020 Oct 24;47(20):e2020GL090236. doi: 10.1029/2020GL090236 (PMC7685162; doi:10.1029/2020GL090236)
Supplement: Supplementary file 2 — Data Set S1 [file GRL-47-e2020GL090236-s002.unk]

%Lat Lon (b1)[m2 K/W] (b2)[m2 K/W] (c1)[m2 K/W] (c2)[m2 K/W] 
70.028084 0.537126 0.000000 0.000000 0.000000 0.000000 
70.053574 1.708404 0.000000 0.000000 0.000000 0.000000 
70.073997 2.881954 0.000000 0.000000 0.000000 0.000000 
70.089340 4.057274 0.000000 0.000000 0.000000 0.000000 
70.099579 5.233858 0.000000 0.000000 0.000000 0.000000 
70.104706 6.411201 0.000000 0.000000 0.000000 0.000000 
70.104706 7.588799 0.000000 0.000000 0.000000 0.000000 
70.099579 8.766142 0.000000 0.000000 0.000000 0.000000 
70.089340 9.942726 0.000000 0.000000 0.000000 0.000000 
70.073997 11.118046 0.000000 0.000000 0.000000 0.000000 
70.053574 12.291596 0.000000 0.000000 0.000000 0.000000 
70.028084 13.462874 0.000000 0.000000 0.000000 0.000000 
70.065659 -98.903214 0.000000 0.000000 -0.000001 -0.000000 
70.133057 -97.754921 0.000000 0.000000 -0.000001 -0.000001 
70.195602 -96.599808 0.000000 0.000000 -0.000001 -0.000001 
70.065659 -67.096786 0.000000 0.000000 -0.000004 -0.000105 
70.065659 -8.903214 0.000000 0.000000 -0.000018 -0.000071 
70.133057 -7.754917 0.000000 0.000000 -0.000022 -0.000062 
70.195602 -6.599810 0.000000 0.000000 -0.000031 -0.000030 
70.253212 -5.438421 0.000000 0.000000 -0.000032 -0.000031 
70.305801 -4.271281 0.000000 0.000000 -0.000019 0.000006 
70.353317 -3.098924 0.000000 0.000000 -0.000013 0.000041 
70.395699 -1.921887 0.000000 0.000000 -0.000010 0.000032 
70.432892 -0.740711 0.000000 0.000000 0.000000 0.000000 
70.464851 0.444060 0.000000 0.000000 0.000000 0.000000 
70.491539 1.631880 0.000000 0.000000 0.000000 0.000000 
70.512924 2.822199 0.000000 0.000000 0.000000 0.000000 
70.528992 4.014464 0.000000 0.000000 0.000000 0.000000 
70.539711 5.208122 0.000000 0.000000 0.000000 0.000000 
70.545074 6.402614 0.000000 0.000000 0.000000 0.000000 
70.545074 7.597386 0.000000 0.000000 0.000000 0.000000 
70.539711 8.791879 0.000000 0.000000 0.000000 0.000000 
70.528992 9.985536 0.000000 0.000000 0.000000 0.000000 
70.512924 11.177801 0.000000 0.000000 0.000000 0.000000 
70.491539 12.368119 0.000000 0.000000 0.000000 0.000000 
70.464851 13.555940 0.000000 0.000000 0.000000 0.000000 
70.432892 14.740711 0.000000 0.000000 0.000000 0.000000 
70.395699 15.921887 0.000000 0.000000 0.000000 0.000000 
70.353317 17.098925 0.000000 0.000000 0.000000 0.000000 
70.305801 18.271280 0.000000 0.000000 0.000000 0.000000 
70.253212 19.438421 0.000000 0.000000 0.000000 0.000000 
70.195602 20.599810 0.000000 0.000000 0.000000 0.000000 
70.322540 -101.427628 0.000009 0.000000 -0.000002 0.000001 
70.402931 -100.282051 0.000009 0.000000 -0.000002 0.000001 
70.478432 -99.127907 0.000009 0.000000 0.000000 -0.000002 
70.548943 -97.965759 0.000004 0.000000 -0.000001 -0.000000 
70.614372 -96.796181 0.000002 0.000000 -0.000001 -0.000000 
70.823669 -92.054993 0.000000 0.000000 -0.000000 0.000001 
70.862564 -90.856888 0.000000 0.000000 -0.000000 0.000001 
70.895988 -89.654846 0.000000 0.000000 -0.000000 0.000001 
70.548943 -68.034241 0.000000 0.000000 0.000028 -0.000091 
70.478432 -66.872093 0.000000 0.000000 -0.000001 -0.000132 
70.402931 -65.717949 0.000000 0.000000 0.000012 -0.000168 
70.322540 -64.572372 0.000000 0.000000 -0.000040 -0.000177 
70.237373 -63.435925 0.000000 0.000000 0.000004 -0.000182 
70.147560 -62.309170 0.000000 0.000000 -0.000030 -0.000350 
70.053230 -61.192680 0.000000 0.000000 -0.000069 -0.000345 
70.053230 -14.807319 0.000000 0.000000 0.000007 -0.000009 
70.147560 -13.690829 0.000000 0.000000 0.000007 0.000018 
70.237373 -12.564076 0.000000 0.000000 0.000005 0.000012 
70.322540 -11.427628 0.000000 0.000000 -0.000003 -0.000008 
70.402931 -10.282048 0.000000 0.000000 -0.000062 -0.000163 
70.478432 -9.127903 0.000000 0.000000 -0.000077 -0.000218 
70.548943 -7.965757 0.000000 0.000000 -0.000081 -0.000212 
70.614372 -6.796178 0.000000 0.000000 -0.000090 -0.000176 
70.674629 -5.619735 0.000000 0.000000 -0.000088 -0.000173 
70.729645 -4.437004 0.000000 0.000000 -0.000029 -0.000024 
70.779343 -3.248563 0.000000 0.000000 -0.000014 0.000031 
70.823669 -2.054996 0.000000 0.000000 -0.000010 0.000025 
70.862564 -0.856891 0.000000 0.000000 -0.000001 -0.000011 
70.895988 0.345157 0.000000 0.000000 0.000000 -0.000006 
70.923904 1.550550 0.000000 0.000000 0.000000 0.000000 
70.946274 2.758687 0.000000 0.000000 0.000000 0.000000 
70.963074 3.968961 0.000000 0.000000 0.000000 0.000000 
70.974281 5.180765 0.000000 0.000000 0.000000 0.000000 
70.979889 6.393486 0.000000 0.000000 0.000000 0.000000 
70.979889 7.606514 0.000000 0.000000 0.000000 0.000000 
70.974281 8.819236 0.000000 0.000000 0.000000 0.000000 
70.963074 10.031038 0.000000 0.000000 0.000000 0.000000 
70.946274 11.241313 0.000000 0.000000 0.000000 0.000000 
70.923904 12.449450 0.000000 0.000000 0.000000 0.000000 
70.895988 13.654843 0.000000 0.000000 0.000000 0.000000 
70.862564 14.856892 0.000000 0.000000 0.000000 0.000000 
70.823669 16.054996 0.000000 0.000000 0.000000 0.000000 
70.779343 17.248564 0.000000 0.000000 0.000000 0.000000 
70.729645 18.437004 0.000000 0.000000 0.000000 0.000000 
70.674629 19.619736 0.000000 0.000000 0.000000 0.000000 
70.614372 20.796179 0.000000 0.000000 0.000000 0.000000 
70.548943 21.965757 0.000000 0.000000 0.000000 0.000000 
70.633247 -102.841820 0.000006 0.000000 -0.000001 0.000001 
70.722275 -101.692947 0.000009 0.000000 -0.000002 0.000001 
70.806297 -100.534172 0.000009 0.000000 -0.000002 0.000001 
70.885208 -99.366081 0.000009 0.000000 0.000000 -0.000002 
70.958893 -98.189293 0.000004 0.000000 -0.000001 -0.000000 
71.027260 -97.004402 0.000002 0.000000 -0.000001 -0.000000 
71.245941 -92.196220 0.000000 0.000000 -0.000000 0.000001 
71.286575 -90.980171 0.000000 0.000000 -0.000000 0.000001 
71.321503 -89.759804 0.000000 0.000000 -0.000000 0.000001 
71.027260 -68.995598 0.000000 0.000000 0.000015 -0.000080 
70.958893 -67.810707 0.000000 0.000000 0.000029 -0.000111 
70.885208 -66.633919 0.000000 0.000000 -0.000013 -0.000123 
70.806297 -65.465828 0.000000 0.000000 -0.000195 -0.000149 
70.722275 -64.307053 0.000000 0.000000 -0.000303 -0.000137 
70.633247 -63.158184 0.000000 0.000000 -0.000299 -0.000101 
70.539345 -62.019825 0.000000 0.000000 -0.000265 -0.000512 
70.440712 -60.892578 0.000000 0.000000 -0.000206 -0.000531 
70.337494 -59.777046 0.000000 0.000000 0.000005 -0.000682 
70.229851 -58.673840 0.000000 0.000000 0.000079 -0.000633 
70.117966 -57.583580 0.000000 0.000000 -0.000004 -0.000659 
70.002045 -56.506905 0.000000 0.000000 -0.000054 -0.000205 
70.002045 -19.493095 0.000000 0.000000 -0.000004 -0.000203 
70.117966 -18.416420 0.000000 0.000000 0.000004 -0.000186 
70.229851 -17.326160 0.000000 0.000000 0.000015 -0.000126 
70.337494 -16.222954 0.000000 0.000000 0.000028 -0.000053 
70.440712 -15.107422 0.000000 0.000000 0.000014 -0.000034 
70.539345 -13.980175 0.000000 0.000000 0.000054 0.000117 
70.633247 -12.841817 0.000000 0.000000 0.000102 0.000050 
70.722275 -11.692950 0.000000 0.000000 0.000106 0.000060 
70.806297 -10.534172 0.000000 0.000000 0.000034 -0.000127 
70.885208 -9.366085 0.000000 0.000000 0.000029 -0.000158 
70.958893 -8.189292 0.000000 0.000000 -0.000019 -0.000265 
71.027260 -7.004401 0.000000 0.000000 -0.000081 -0.000152 
71.090218 -5.812026 0.000000 0.000000 -0.000094 -0.000190 
71.147697 -4.612785 0.000000 0.000000 -0.000032 -0.000034 
71.199631 -3.407306 0.000000 0.000000 -0.000014 0.000014 
71.245941 -2.196221 0.000000 0.000000 -0.000011 0.000019 
71.286575 -0.980171 0.000000 0.000000 -0.000003 -0.000021 
71.321503 0.240198 0.000000 0.000000 -0.000002 -0.000014 
71.350662 1.464233 0.000000 0.000000 -0.000002 -0.000010 
71.374039 2.691275 0.000000 0.000000 -0.000003 0.000005 
71.391586 3.920662 0.000000 0.000000 0.000000 0.000000 
71.403297 5.151725 0.000000 0.000000 0.000000 0.000000 
71.409157 6.383796 0.000000 0.000000 0.000000 0.000000 
71.409157 7.616204 0.000000 0.000000 0.000000 0.000000 
71.403297 8.848274 0.000000 0.000000 0.000000 0.000000 
71.391586 10.079338 0.000000 0.000000 0.000000 0.000000 
71.374039 11.308724 0.000000 0.000000 0.000000 0.000000 
71.350662 12.535767 0.000000 0.000000 0.000000 0.000000 
71.321503 13.759802 0.000000 0.000000 0.000000 0.000000 
71.286575 14.980171 0.000000 0.000000 0.000000 0.000000 
71.245941 16.196220 0.000000 0.000000 0.000000 0.000000 
71.199631 17.407307 0.000000 0.000000 0.000000 0.000000 
71.147697 18.612785 0.000000 0.000000 0.000000 0.000000 
71.090218 19.812025 0.000000 0.000000 0.000000 0.000000 
71.027260 21.004402 0.000000 0.000000 0.000000 0.000000 
70.958893 22.189293 0.000000 0.000000 0.000000 0.000000 
70.885208 23.366085 0.000000 0.000000 0.000000 0.000000 
70.229851 31.326160 0.000000 0.000000 0.000000 0.000000 
70.117966 32.416420 0.000000 0.000000 0.000000 0.000000 
70.002045 33.493095 0.000000 0.000000 0.000000 0.000000 
71.022926 -103.135620 0.000006 0.000000 -0.000001 0.000001 
71.115875 -101.973663 0.000009 0.000000 -0.000002 0.000001 
71.203598 -100.800972 0.000009 0.000000 -0.000002 0.000001 
71.285973 -99.618172 0.000009 0.000000 0.000000 -0.000001 
71.434250 -97.224869 0.000002 0.000000 -0.000001 0.000000 
71.499969 -96.015656 0.000000 0.000000 0.000000 -0.000000 
71.614166 -93.575470 0.000000 0.000000 -0.000002 0.000002 
71.662506 -92.345848 0.000000 0.000000 -0.000000 0.000001 
71.704926 -91.110802 0.000000 0.000000 -0.000000 0.000001 
71.741379 -89.871033 0.000000 0.000000 -0.000000 0.000001 
71.559967 -71.201035 0.000000 0.000000 0.000029 -0.000062 
71.499969 -69.984344 0.000000 0.000000 0.000028 -0.000072 
71.434250 -68.775131 0.000000 0.000000 0.000052 -0.000092 
71.362892 -67.574074 0.000000 0.000000 0.000045 -0.000094 
71.285973 -66.381828 0.000000 0.000000 0.000026 -0.000107 
71.203598 -65.199028 0.000000 0.000000 -0.000109 -0.000120 
71.115875 -64.026337 0.000000 0.000000 -0.000266 0.000014 
71.022926 -62.864376 0.000000 0.000000 -0.000423 0.000352 
70.924873 -61.713787 0.000000 0.000000 -0.000411 -0.000145 
70.821854 -60.575199 0.000000 0.000000 -0.000483 -0.000006 
70.714027 -59.449249 0.000000 0.000000 -0.000496 -0.000181 
70.601555 -58.336571 0.000000 0.000000 -0.000329 -0.000324 
70.484612 -57.237808 0.000000 0.000000 -0.000274 -0.000635 
70.363403 -56.153629 0.000000 0.000000 -0.000310 -0.000111 
70.238144 -55.084705 0.000000 0.000000 -0.000225 -0.000223 
70.109055 -21.968258 0.000000 0.000000 -0.000008 -0.000073 
70.238144 -20.915295 0.000000 0.000000 -0.000006 -0.000127 
70.363403 -19.846371 0.000000 0.000000 -0.000005 -0.000178 
70.484612 -18.762192 0.000000 0.000000 0.000005 -0.000185 
70.601555 -17.663431 0.000000 0.000000 0.000021 -0.000157 
70.714027 -16.550751 0.000000 0.000000 0.000042 -0.000077 
70.821854 -15.424799 0.000000 0.000000 0.000032 -0.000043 
70.924873 -14.286212 0.000000 0.000000 0.000090 0.000169 
71.022926 -13.135623 0.000000 0.000000 0.000147 0.000142 
71.115875 -11.973664 0.000000 0.000000 0.000151 0.000218 
71.203598 -10.800969 0.000000 0.000000 0.000072 0.000008 
71.285973 -9.618176 0.000000 0.000000 0.000066 -0.000026 
71.362892 -8.425924 0.000000 0.000000 -0.000003 -0.000185 
71.434250 -7.224866 0.000000 0.000000 -0.000076 -0.000101 
71.499969 -6.015658 0.000000 0.000000 -0.000093 -0.000194 
71.559967 -4.798968 0.000000 0.000000 -0.000033 -0.000028 
71.614166 -3.575470 0.000000 0.000000 -0.000021 -0.000005 
71.662506 -2.345851 0.000000 0.000000 -0.000016 0.000007 
71.704926 -1.110805 0.000000 0.000000 -0.000004 -0.000042 
71.741379 0.128965 0.000000 0.000000 -0.000003 -0.000026 
71.771820 1.372746 0.000000 0.000000 -0.000001 -0.000022 
71.796211 2.619819 0.000000 0.000000 0.000001 0.000007 
71.814537 3.869461 0.000000 0.000000 0.000002 -0.000005 
71.826759 5.120941 0.000000 0.000000 -0.000002 0.000005 
71.832878 6.373524 0.000000 0.000000 -0.000001 -0.000001 
71.832878 7.626476 0.000000 0.000000 0.000000 0.000000 
71.826759 8.879060 0.000000 0.000000 0.000000 0.000000 
71.814537 10.130539 0.000000 0.000000 0.000000 0.000000 
71.796211 11.380180 0.000000 0.000000 0.000000 0.000000 
71.771820 12.627254 0.000000 0.000000 0.000000 0.000000 
71.741379 13.871036 0.000000 0.000000 0.000000 0.000000 
71.704926 15.110805 0.000000 0.000000 0.000000 0.000000 
71.662506 16.345850 0.000000 0.000000 0.000000 0.000000 
71.614166 17.575470 0.000000 0.000000 0.000000 0.000000 
71.559967 18.798967 0.000000 0.000000 0.000000 0.000000 
71.499969 20.015659 0.000000 0.000000 0.000000 0.000000 
71.434250 21.224867 0.000000 0.000000 0.000000 0.000000 
71.362892 22.425924 0.000000 0.000000 0.000000 0.000000 
71.285973 23.618176 0.000000 0.000000 0.000000 0.000000 
71.203598 24.800970 0.000000 0.000000 0.000000 0.000000 
71.115875 25.973663 0.000000 0.000000 0.000000 0.000000 
71.022926 27.135622 0.000000 0.000000 0.000000 0.000000 
70.821854 29.424799 0.000000 0.000000 0.000000 0.000000 
70.714027 30.550751 0.000000 0.000000 0.000000 0.000000 
70.601555 31.663431 0.000000 0.000000 0.000000 0.000000 
70.484612 32.762192 0.000000 0.000000 0.000000 0.000000 
70.363403 33.846371 0.000000 0.000000 0.000000 0.000000 
70.238144 34.915295 0.000000 0.000000 0.000000 0.000000 
70.109055 35.968258 0.000000 0.000000 0.000000 0.000000 
72.074417 -73.495499 0.000000 0.000000 0.000023 -0.000033 
72.024124 -72.246208 0.000000 0.000000 0.000023 -0.000042 
71.967720 -71.003578 0.000000 0.000000 0.000030 -0.000076 
71.905289 -69.768349 0.000000 0.000000 0.000031 -0.000075 
71.836899 -68.541245 0.000000 0.000000 0.000044 -0.000091 
71.762642 -67.322983 0.000000 0.000000 0.000042 -0.000077 
71.682594 -66.114265 0.000000 0.000000 0.000042 -0.000073 
71.596863 -64.915787 0.000000 0.000000 -0.000254 -0.000058 
71.505562 -63.728222 0.000000 0.000000 -0.000809 0.000095 
71.408813 -62.552250 0.000000 0.000000 -0.000883 0.000307 
71.306732 -61.388531 0.000000 0.000000 -0.000910 -0.000031 
71.199471 -60.237736 0.000000 0.000000 -0.001043 0.000233 
71.087173 -59.100517 0.000000 0.000000 -0.000871 0.000027 
70.970009 -57.977539 0.000000 0.000000 -0.000314 -0.000159 
70.848160 -56.869480 0.000000 0.000000 -0.000368 -0.000329 
70.721817 -55.777012 0.000000 0.000000 -0.000367 0.000015 
70.591194 -54.700836 0.000000 0.000000 -0.000229 -0.000240 
70.456512 -22.358324 0.000000 0.000000 -0.000015 -0.000043 
70.591194 -21.299162 0.000000 0.000000 -0.000013 -0.000092 
70.721817 -20.222988 0.000000 0.000000 -0.000005 -0.000163 
70.848160 -19.130522 0.000000 0.000000 0.000009 -0.000185 
70.970009 -18.022459 0.000000 0.000000 0.000026 -0.000162 
71.087173 -16.899485 0.000000 0.000000 0.000050 -0.000077 
71.199471 -15.762266 0.000000 0.000000 0.000046 -0.000034 
71.306732 -14.611467 0.000000 0.000000 0.000107 0.000211 
71.408813 -13.447751 0.000000 0.000000 0.000167 0.000212 
71.505562 -12.271778 0.000000 0.000000 0.000173 0.000291 
71.596863 -11.084214 0.000000 0.000000 0.000081 0.000035 
71.682594 -9.885734 0.000000 0.000000 0.000075 0.000003 
71.762642 -8.677016 0.000000 0.000000 0.000006 -0.000155 
71.836899 -7.458755 0.000000 0.000000 -0.000073 -0.000088 
71.905289 -6.231652 0.000000 0.000000 -0.000091 -0.000182 
71.967720 -4.996422 0.000000 0.000000 -0.000016 0.000015 
72.024124 -3.753793 0.000000 0.000000 -0.000009 0.000027 
72.074417 -2.504503 0.000000 0.000000 -0.000007 0.000030 
72.118561 -1.249303 0.000000 0.000000 0.000006 -0.000016 
72.156494 0.011043 0.000000 0.000000 0.000007 -0.000007 
72.188164 1.275763 0.000000 0.000000 0.000007 -0.000007 
72.213554 2.544075 0.000000 0.000000 0.000007 0.000017 
72.232613 3.815190 0.000000 0.000000 0.000006 0.000000 
72.245338 5.088310 0.000000 0.000000 0.000001 0.000003 
72.251701 6.362636 0.000000 0.000000 -0.000000 -0.000001 
72.251701 7.637364 0.000000 0.000000 0.000000 0.000000 
72.245338 8.911690 0.000000 0.000000 0.000000 0.000000 
72.232613 10.184811 0.000000 0.000000 0.000000 0.000000 
72.213554 11.455924 0.000000 0.000000 0.000000 0.000000 
72.188164 12.724236 0.000000 0.000000 0.000000 0.000000 
72.156494 13.988956 0.000000 0.000000 0.000000 0.000000 
72.118561 15.249303 0.000000 0.000000 0.000000 0.000000 
72.074417 16.504503 0.000000 0.000000 0.000000 0.000000 
72.024124 17.753794 0.000000 0.000000 0.000000 0.000000 
71.967720 18.996422 0.000000 0.000000 0.000000 0.000000 
71.905289 20.231651 0.000000 0.000000 0.000000 0.000000 
71.836899 21.458755 0.000000 0.000000 0.000000 0.000000 
71.762642 22.677017 0.000000 0.000000 0.000000 0.000000 
71.682594 23.885733 0.000000 0.000000 0.000000 0.000000 
71.596863 25.084213 0.000000 0.000000 0.000000 0.000000 
71.505562 26.271778 0.000000 0.000000 0.000000 0.000000 
71.408813 27.447750 0.000000 0.000000 0.000000 0.000000 
71.306732 28.611467 0.000000 0.000000 0.000000 0.000000 
71.199471 29.762266 0.000000 0.000000 0.000000 0.000000 
71.087173 30.899485 0.000000 0.000000 0.000000 0.000000 
70.970009 32.022461 0.000000 0.000000 0.000000 0.000000 
70.848160 33.130520 0.000000 0.000000 0.000000 0.000000 
70.721817 34.222988 0.000000 0.000000 0.000000 0.000000 
70.591194 35.299164 0.000000 0.000000 0.000000 0.000000 
70.456512 36.358326 0.000000 0.000000 0.000000 0.000000 
70.318024 37.399723 0.000000 0.000000 0.000000 0.000000 
70.176003 38.422569 0.000000 0.000000 0.000000 0.000000 
70.030754 39.426037 0.000000 0.000000 0.000000 0.000000 
72.585648 -75.880669 0.000000 0.000000 -0.000001 -0.000007 
72.546227 -74.597565 0.000000 0.000000 -0.000007 -0.000005 
72.500343 -73.320068 0.000000 0.000000 0.000022 -0.000027 
72.448059 -72.049004 0.000000 0.000000 0.000024 -0.000040 
72.389442 -70.785187 0.000000 0.000000 0.000038 -0.000091 
72.324547 -69.529419 0.000000 0.000000 0.000033 -0.000078 
72.253464 -68.282478 0.000000 0.000000 0.000036 -0.000093 
72.176270 -67.045128 0.000000 0.000000 -0.000002 -0.000057 
72.093063 -65.818123 0.000000 0.000000 0.000076 -0.000030 
72.003937 -64.602196 0.000000 0.000000 -0.000188 -0.000003 
71.909019 -63.398067 0.000000 0.000000 -0.000409 0.000141 
71.808418 -62.206455 0.000000 0.000000 -0.000533 0.000532 
71.702263 -61.028049 0.000000 0.000000 -0.000564 0.000257 
71.590698 -59.863544 0.000000 0.000000 -0.000798 0.000556 
71.473877 -58.713634 0.000000 0.000000 -0.000700 0.000379 
71.351967 -57.579002 0.000000 0.000000 -0.000476 0.000187 
71.225128 -56.460342 0.000000 0.000000 -0.000446 -0.000163 
71.093567 -55.358349 0.000000 0.000000 -0.000404 0.000098 
70.957489 -21.726254 0.000000 0.000000 -0.000013 -0.000057 
71.093567 -20.641649 0.000000 0.000000 -0.000006 -0.000124 
71.225128 -19.539660 0.000000 0.000000 0.000004 -0.000169 
71.351967 -18.420998 0.000000 0.000000 0.000023 -0.000155 
71.473877 -17.286366 0.000000 0.000000 0.000047 -0.000073 
71.590698 -16.136454 0.000000 0.000000 0.000048 -0.000027 
71.702263 -14.971951 0.000000 0.000000 0.000111 0.000215 
71.808418 -13.793547 0.000000 0.000000 0.000174 0.000236 
71.909019 -12.601931 0.000000 0.000000 0.000174 0.000314 
72.003937 -11.397805 0.000000 0.000000 0.000118 0.000145 
72.093063 -10.181878 0.000000 0.000000 0.000130 0.000160 
72.176270 -8.954871 0.000000 0.000000 0.000063 -0.000010 
72.253464 -7.717522 0.000000 0.000000 -0.000004 0.000033 
72.324547 -6.470580 0.000000 0.000000 -0.000019 -0.000056 
72.389442 -5.214811 0.000000 0.000000 0.000018 0.000046 
72.448059 -3.950997 0.000000 0.000000 0.000008 -0.000003 
72.500343 -2.679935 0.000000 0.000000 0.000007 0.000009 
72.546227 -1.402437 0.000000 0.000000 0.000007 -0.000013 
72.585648 -0.119331 0.000000 0.000000 0.000007 -0.000007 
72.618576 1.168546 0.000000 0.000000 0.000008 -0.000007 
72.644958 2.460341 0.000000 0.000000 0.000009 0.000016 
72.664772 3.755195 0.000000 0.000000 0.000008 -0.000001 
72.677994 5.052239 0.000000 0.000000 0.000003 0.000002 
72.684616 6.350600 0.000000 0.000000 0.000002 -0.000001 
72.684616 7.649400 0.000000 0.000000 0.000001 0.000000 
72.677994 8.947761 0.000000 0.000000 0.000000 0.000000 
72.664772 10.244805 0.000000 0.000000 0.000000 0.000000 
72.644958 11.539659 0.000000 0.000000 0.000000 0.000000 
72.618576 12.831454 0.000000 0.000000 0.000000 0.000000 
72.585648 14.119330 0.000000 0.000000 0.000000 0.000000 
72.546227 15.402437 0.000000 0.000000 -0.000001 -0.000009 
72.500343 16.679935 0.000000 0.000000 -0.000001 -0.000009 
72.448059 17.950996 0.000000 0.000000 -0.000001 -0.000009 
72.389442 19.214811 0.000000 0.000000 -0.000001 -0.000009 
72.324547 20.470581 0.000000 0.000000 -0.000001 -0.000009 
72.253464 21.717522 0.000000 0.000000 0.000000 0.000000 
72.176270 22.954872 0.000000 0.000000 0.000000 0.000000 
72.093063 24.181877 0.000000 0.000000 0.000000 0.000000 
72.003937 25.397804 0.000000 0.000000 0.000000 0.000000 
71.909019 26.601931 0.000000 0.000000 0.000000 0.000000 
71.808418 27.793547 0.000000 0.000000 0.000000 0.000000 
71.702263 28.971952 0.000000 0.000000 0.000000 0.000000 
71.590698 30.136454 0.000000 0.000000 0.000000 0.000000 
71.473877 31.286366 0.000000 0.000000 0.000000 0.000000 
71.351967 32.420998 0.000000 0.000000 0.000000 0.000000 
71.225128 33.539658 0.000000 0.000000 0.000000 0.000000 
71.093567 34.641651 0.000000 0.000000 0.000000 0.000000 
70.957489 35.726254 0.000000 0.000000 0.000000 0.000000 
70.817108 36.792732 0.000000 0.000000 0.000000 0.000000 
70.672668 37.840324 0.000000 0.000000 0.000000 0.000000 
70.524437 38.868229 0.000000 0.000000 0.000000 0.000000 
70.372696 39.875595 0.000000 0.000000 0.000000 0.000000 
70.217751 40.861515 0.000000 0.000000 0.000000 0.000000 
70.059937 41.825024 0.000000 0.000000 0.000053 0.000134 
73.019470 -75.739563 0.000000 0.000000 -0.000005 0.000012 
72.978477 -74.431847 0.000000 0.000000 -0.000020 0.000006 
72.930771 -73.130249 0.000000 0.000000 0.000017 -0.000025 
72.876411 -71.835678 0.000000 0.000000 0.000013 -0.000037 
72.815460 -70.548996 0.000000 0.000000 0.000038 -0.000094 
72.747986 -69.271072 0.000000 0.000000 0.000047 -0.000077 
72.674080 -68.002739 0.000000 0.000000 0.000044 -0.000091 
72.593819 -66.744835 0.000000 0.000000 0.000019 -0.000046 
72.507301 -65.498138 0.000000 0.000000 0.000276 -0.000017 
72.414635 -64.263443 0.000000 0.000000 -0.000031 0.000004 
72.315933 -63.041515 0.000000 0.000000 -0.000216 0.000045 
72.211311 -61.833092 0.000000 0.000000 -0.000314 0.000391 
72.100914 -60.638912 0.000000 0.000000 -0.000340 0.000155 
71.984871 -59.459698 0.000000 0.000000 -0.000766 0.000507 
71.863335 -58.296158 0.000000 0.000000 -0.000636 0.000405 
71.736473 -57.149002 0.000000 0.000000 -0.000485 0.000358 
71.604462 -56.018940 0.000000 0.000000 -0.000438 0.000044 
71.467476 -21.093311 0.000000 0.000000 -0.000005 -0.000084 
71.604462 -19.981060 0.000000 0.000000 0.000009 -0.000130 
71.736473 -18.850998 0.000000 0.000000 0.000024 -0.000136 
71.863335 -17.703842 0.000000 0.000000 0.000049 -0.000054 
71.984871 -16.540302 0.000000 0.000000 0.000056 -0.000001 
72.100914 -15.361086 0.000000 0.000000 0.000118 0.000239 
72.211311 -14.166906 0.000000 0.000000 0.000179 0.000264 
72.315933 -12.958485 0.000000 0.000000 0.000186 0.000372 
72.414635 -11.736554 0.000000 0.000000 0.000167 0.000300 
72.507301 -10.501861 0.000000 0.000000 0.000174 0.000288 
72.593819 -9.255168 0.000000 0.000000 0.000105 0.000095 
72.674080 -7.997258 0.000000 0.000000 0.000037 0.000133 
72.747986 -6.728930 0.000000 0.000000 0.000018 0.000037 
72.815460 -5.451006 0.000000 0.000000 0.000014 0.000041 
72.876411 -4.164326 0.000000 0.000000 0.000008 0.000002 
72.930771 -2.869749 0.000000 0.000000 0.000010 0.000022 
72.978477 -1.568154 0.000000 0.000000 0.000010 -0.000001 
73.019470 -0.260439 0.000000 0.000000 0.000010 -0.000004 
73.053711 1.052485 0.000000 0.000000 0.000003 -0.000011 
73.081146 2.369690 0.000000 0.000000 0.000005 0.000011 
73.101753 3.690239 0.000000 0.000000 0.000003 -0.000007 
73.115501 5.013184 0.000000 0.000000 -0.000003 -0.000001 
73.122383 6.337568 0.000000 0.000000 -0.000005 -0.000001 
73.122383 7.662432 0.000000 0.000000 0.000002 -0.000000 
73.115501 8.986816 0.000000 0.000000 0.000000 0.000000 
73.101753 10.309760 0.000000 0.000000 0.000000 0.000000 
73.081146 11.630309 0.000000 0.000000 0.000000 0.000000 
73.053711 12.947515 0.000000 0.000000 0.000000 0.000000 
73.019470 14.260439 0.000000 0.000000 0.000004 0.000010 
72.978477 15.568154 0.000000 0.000000 0.000004 -0.000006 
72.930771 16.869749 0.000000 0.000000 0.000003 -0.000007 
72.876411 18.164326 0.000000 0.000000 0.000003 -0.000007 
72.815460 19.451006 0.000000 0.000000 0.000003 -0.000007 
72.747986 20.728930 0.000000 0.000000 -0.000001 -0.000017 
72.674080 21.997257 0.000000 0.000000 -0.000008 -0.000008 
72.593819 23.255169 0.000000 0.000000 -0.000007 -0.000021 
72.507301 24.501862 0.000000 0.000000 -0.000017 -0.000040 
72.414635 25.736555 0.000000 0.000000 -0.000017 -0.000040 
72.315933 26.958485 0.000000 0.000000 -0.000017 -0.000040 
72.211311 28.166906 0.000000 0.000000 -0.000010 -0.000034 
72.100914 29.361086 0.000000 0.000000 -0.000010 -0.000019 
71.984871 30.540302 0.000000 0.000000 0.000000 0.000000 
71.863335 31.703842 0.000000 0.000000 0.000000 0.000000 
71.736473 32.850998 0.000000 0.000000 0.000000 0.000000 
71.604462 33.981060 0.000000 0.000000 0.000000 0.000000 
71.467476 35.093311 0.000000 0.000000 0.000000 0.000000 
71.325737 36.187027 0.000000 0.000000 0.000000 0.000000 
71.179443 37.261459 0.000000 0.000000 0.000000 0.000000 
71.028831 38.315834 0.000000 0.000000 0.000000 0.000000 
70.874161 39.349350 0.000000 0.000000 0.000000 0.000000 
70.715698 40.361149 0.000000 0.000000 0.000000 0.000000 
70.553726 41.350327 0.000000 0.000000 0.000000 0.000000 
70.388573 42.315907 0.000000 0.000000 0.000026 0.000065 
70.220558 43.256828 0.000000 0.000000 0.000023 0.000058 
70.050064 44.171932 0.000000 0.000000 -0.000153 -0.000270 
73.490112 -76.927750 0.000000 0.000000 -0.000022 0.000066 
73.454506 -75.587929 0.000000 0.000000 -0.000019 0.000019 
73.411873 -74.253807 0.000000 0.000000 -0.000037 0.000008 
73.362267 -72.926361 0.000000 0.000000 0.000009 -0.000022 
73.305740 -71.606583 0.000000 0.000000 -0.000005 -0.000021 
73.242371 -70.295410 0.000000 0.000000 0.000030 -0.000077 
73.172218 -68.993774 0.000000 0.000000 0.000070 -0.000057 
73.095367 -67.702576 0.000000 0.000000 0.000106 -0.000072 
73.011925 -66.422699 0.000000 0.000000 -0.000017 -0.000027 
72.921974 -65.154991 0.000000 0.000000 0.000263 -0.000003 
72.825630 -63.900284 0.000000 0.000000 0.000165 0.000008 
72.723007 -62.659382 0.000000 0.000000 0.000033 -0.000025 
72.614235 -61.433064 0.000000 0.000000 -0.000124 0.000315 
72.499443 -60.222099 0.000000 0.000000 -0.000073 0.000309 
72.378769 -59.027237 0.000000 0.000000 -0.000549 0.000662 
72.252365 -57.849205 0.000000 0.000000 -0.000608 0.000610 
72.120407 -56.688736 0.000000 0.000000 -0.000467 0.000625 
71.983055 -55.546551 0.000000 0.000000 -0.000334 0.000299 
71.983055 -20.453451 0.000000 0.000000 -0.000003 -0.000093 
72.120407 -19.311264 0.000000 0.000000 0.000013 -0.000114 
72.252365 -18.150793 0.000000 0.000000 0.000033 -0.000060 
72.378769 -16.972763 0.000000 0.000000 0.000057 0.000032 
72.499443 -15.777899 0.000000 0.000000 0.000084 0.000177 
72.614235 -14.566936 0.000000 0.000000 0.000097 0.000279 
72.723007 -13.340620 0.000000 0.000000 0.000087 0.000354 
72.825630 -12.099716 0.000000 0.000000 0.000068 0.000288 
72.921974 -10.845008 0.000000 0.000000 0.000052 0.000213 
73.011925 -9.577301 0.000000 0.000000 0.000021 0.000098 
73.095367 -8.297422 0.000000 0.000000 0.000003 0.000046 
73.172218 -7.006227 0.000000 0.000000 0.000002 -0.000002 
73.242371 -5.704591 0.000000 0.000000 0.000004 0.000017 
73.305740 -4.393418 0.000000 0.000000 0.000003 0.000012 
73.362267 -3.073636 0.000000 0.000000 0.000010 0.000029 
73.411873 -1.746196 0.000000 0.000000 0.000012 0.000010 
73.454506 -0.412069 0.000000 0.000000 0.000013 0.000005 
73.490112 0.927750 0.000000 0.000000 0.000006 -0.000001 
73.518646 2.272253 0.000000 0.000000 0.000010 0.000002 
73.540070 3.620414 0.000000 0.000000 0.000005 -0.000010 
73.554375 4.971198 0.000000 0.000000 -0.000001 -0.000002 
73.561531 6.323557 0.000000 0.000000 -0.000004 -0.000001 
73.561531 7.676443 0.000000 0.000000 0.000003 -0.000000 
73.554375 9.028803 0.000000 0.000000 0.000000 0.000000 
73.540070 10.379585 0.000000 0.000000 0.000000 0.000000 
73.518646 11.727747 0.000000 0.000000 0.000000 0.000000 
73.490112 13.072249 0.000000 0.000000 0.000000 0.000000 
73.454506 14.412069 0.000000 0.000000 0.000010 0.000025 
73.411873 15.746196 0.000000 0.000000 0.000011 0.000013 
73.362267 17.073635 0.000000 0.000000 0.000011 0.000015 
73.305740 18.393417 0.000000 0.000000 0.000013 0.000019 
73.242371 19.704590 0.000000 0.000000 0.000014 0.000021 
73.172218 21.006227 0.000000 0.000000 0.000006 0.000001 
73.095367 22.297422 0.000000 0.000000 -0.000002 0.000012 
73.011925 23.577301 0.000000 0.000000 -0.000002 -0.000004 
72.921974 24.845009 0.000000 0.000000 -0.000012 -0.000031 
72.825630 26.099716 0.000000 0.000000 -0.000014 -0.000034 
72.723007 27.340620 0.000000 0.000000 -0.000023 -0.000056 
72.614235 28.566935 0.000000 0.000000 -0.000016 -0.000055 
72.499443 29.777899 0.000000 0.000000 -0.000017 -0.000041 
72.378769 30.972763 0.000000 0.000000 -0.000008 -0.000018 
72.252365 32.150795 0.000000 0.000000 -0.000007 -0.000017 
72.120407 33.311264 0.000000 0.000000 0.000000 0.000000 
71.983055 34.453449 0.000000 0.000000 0.000000 0.000000 
71.840492 35.576630 0.000000 0.000000 0.000000 0.000000 
71.692924 36.680073 0.000000 0.000000 0.000000 0.000000 
71.540558 37.763031 0.000000 0.000000 0.000000 0.000000 
71.383621 38.824726 0.000000 0.000000 0.000000 0.000000 
71.222343 39.864365 0.000000 0.000000 0.000000 0.000000 
71.056992 40.881100 0.000000 0.000000 0.000000 0.000000 
70.887833 41.874031 0.000000 0.000000 0.000000 0.000000 
70.715157 42.842197 0.000000 0.000000 0.000000 0.000000 
70.539291 43.784554 0.000000 0.000000 0.000001 0.000003 
70.360550 44.699963 0.000000 0.000000 -0.000156 -0.000292 
70.179291 45.587170 0.000000 0.000000 -0.000208 -0.000162 
73.668724 -95.976036 0.000000 0.000000 -0.000081 -0.000118 
73.926331 -89.205925 -0.000099 0.000000 0.000159 -0.000146 
73.956001 -87.832184 -0.000099 0.000000 0.000059 -0.000034 
73.978287 -86.454437 0.000000 0.000000 0.000090 -0.000023 
73.993164 -85.073814 0.000000 0.000000 -0.000014 0.000005 
74.000603 -83.691467 0.000000 0.000000 -0.000027 0.000030 
74.000603 -82.308533 0.000000 0.000000 -0.000018 0.000001 
73.993164 -80.926186 0.000000 0.000000 -0.000012 0.000023 
73.978287 -79.545563 0.000000 0.000000 -0.000018 0.000035 
73.956001 -78.167816 0.000000 0.000000 -0.000010 0.000037 
73.926331 -76.794075 0.000000 0.000000 -0.000014 0.000060 
73.889305 -75.425461 0.000000 0.000000 -0.000015 0.000027 
73.844971 -74.063072 0.000000 0.000000 -0.000034 0.000014 
73.793388 -72.707993 0.000000 0.000000 -0.000022 -0.000004 
73.734619 -71.361282 0.000000 0.000000 -0.000024 -0.000010 
73.668724 -70.023964 0.000000 0.000000 -0.000014 -0.000049 
73.595795 -68.697044 0.000000 0.000000 0.000008 -0.000036 
73.515907 -67.381477 0.000000 0.000000 0.000033 -0.000051 
73.429161 -66.078224 0.000000 0.000000 -0.000143 -0.000017 
73.335663 -64.788170 0.000000 0.000000 0.000114 0.000025 
73.235519 -63.512211 0.000000 0.000000 -0.000024 0.000042 
73.128853 -62.251179 0.000000 0.000000 -0.000107 -0.000106 
73.015793 -61.005905 0.000000 0.000000 -0.000128 -0.000004 
72.896469 -59.777172 0.000000 0.000000 0.000028 0.000097 
72.771034 -58.565758 0.000000 0.000000 -0.000317 0.000273 
72.639633 -57.372414 0.000000 0.000000 -0.000155 0.000239 
72.502434 -56.197876 0.000000 0.000000 -0.000096 0.000398 
72.359604 -20.957121 0.000000 0.000000 -0.000005 -0.000071 
72.502434 -19.802122 0.000000 0.000000 0.000008 -0.000081 
72.639633 -18.627586 0.000000 0.000000 0.000023 -0.000045 
72.771034 -17.434242 0.000000 0.000000 0.000041 0.000037 
72.896469 -16.222828 0.000000 0.000000 0.000053 0.000152 
73.015793 -14.994097 0.000000 0.000000 0.000061 0.000255 
73.128853 -13.748819 0.000000 0.000000 0.000050 0.000255 
73.235519 -12.487790 0.000000 0.000000 0.000031 0.000206 
73.335663 -11.211827 0.000000 0.000000 0.000012 0.000115 
73.429161 -9.921779 0.000000 0.000000 0.000004 0.000030 
73.515907 -8.618520 0.000000 0.000000 -0.000003 -0.000022 
73.595795 -7.302959 0.000000 0.000000 -0.000000 -0.000001 
73.668724 -5.976035 0.000000 0.000000 0.000008 0.000021 
73.734619 -4.638717 0.000000 0.000000 0.000019 0.000052 
73.793388 -3.292005 0.000000 0.000000 0.000019 0.000058 
73.844971 -1.936929 0.000000 0.000000 0.000016 0.000041 
73.889305 -0.574543 0.000000 0.000000 0.000015 0.000022 
73.926331 0.794072 0.000000 0.000000 0.000008 0.000015 
73.956001 2.167814 0.000000 0.000000 0.000007 0.000002 
73.978287 3.545563 0.000000 0.000000 0.000005 -0.000007 
73.993164 4.926186 0.000000 0.000000 0.000002 -0.000007 
74.000603 6.308537 0.000000 0.000000 -0.000002 0.000000 
74.000603 7.691463 0.000000 0.000000 0.000003 -0.000000 
73.993164 9.073814 0.000000 0.000000 0.000000 -0.000000 
73.978287 10.454436 0.000000 0.000000 0.000000 0.000000 
73.956001 11.832186 0.000000 0.000000 0.000000 0.000000 
73.926331 13.205928 0.000000 0.000000 0.000048 0.000121 
73.889305 14.574543 0.000000 0.000000 0.000061 0.000144 
73.844971 15.936929 0.000000 0.000000 0.000064 0.000132 
73.793388 17.292006 0.000000 0.000000 0.000065 0.000134 
73.734619 18.638718 0.000000 0.000000 0.000067 0.000138 
73.668724 19.976034 0.000000 0.000000 0.000020 0.000019 
73.595795 21.302959 0.000000 0.000000 0.000010 0.000002 
73.515907 22.618521 0.000000 0.000000 0.000000 0.000014 
73.429161 23.921778 0.000000 0.000000 -0.000001 -0.000001 
73.335663 25.211828 0.000000 0.000000 -0.000011 -0.000029 
73.235519 26.487791 0.000000 0.000000 -0.000014 -0.000034 
73.128853 27.748819 0.000000 0.000000 -0.000022 -0.000057 
73.015793 28.994097 0.000000 0.000000 -0.000016 -0.000055 
72.896469 30.222828 0.000000 0.000000 -0.000053 -0.000042 
72.771034 31.434242 0.000000 0.000000 -0.000044 -0.000018 
72.639633 32.627586 0.000000 0.000000 -0.000043 -0.000016 
72.502434 33.802124 0.000000 0.000000 -0.000037 0.000002 
72.359604 34.957123 0.000000 0.000000 -0.000037 -0.000000 
72.211327 36.091858 0.000000 0.000000 0.000000 0.000000 
72.057800 37.205597 0.000000 0.000000 0.000000 0.000000 
71.899231 38.297604 0.000000 0.000000 0.000000 0.000000 
71.735825 39.367115 0.000000 0.000000 0.000000 0.000000 
71.567810 40.413345 0.000000 0.000000 0.000000 0.000000 
71.395439 41.435467 0.000000 0.000000 0.000000 0.000000 
71.218971 42.432610 0.000000 0.000000 0.000000 0.000000 
71.038673 43.403835 0.000000 0.000000 0.000000 0.000000 
70.854828 44.348133 0.000000 0.000000 0.000000 0.000000 
70.667732 45.264416 0.000000 0.000000 -0.000206 -0.000329 
70.477707 46.151470 0.000000 0.000000 -0.000249 -0.000171 
70.285072 47.007980 0.000000 0.000000 -0.000251 -0.000120 
70.090149 47.832466 0.000000 0.000000 -0.000266 -0.000172 
73.934837 -98.961380 0.000000 0.000000 -0.000277 0.000088 
74.017868 -97.619926 0.000000 0.000000 -0.000337 0.000075 
74.093681 -96.266098 0.000000 0.000000 -0.000352 0.000021 
74.162186 -94.900925 0.000000 0.000000 -0.000211 -0.000062 
74.223289 -93.525505 -0.000099 0.000000 -0.000045 -0.000216 
74.276917 -92.140930 -0.000099 0.000000 0.000171 -0.000303 
74.323013 -90.748360 -0.000099 0.000000 0.000229 -0.000260 
74.361519 -89.348969 -0.000099 0.000000 0.000159 -0.000146 
74.392380 -87.943962 -0.000099 0.000000 0.000059 -0.000034 
74.415558 -86.534554 0.000000 0.000000 0.000090 -0.000023 
74.431023 -85.121994 0.000000 0.000000 -0.000014 0.000005 
74.438766 -83.707542 0.000000 0.000000 -0.000027 0.000030 
74.438766 -82.292458 0.000000 0.000000 -0.000018 0.000001 
74.431023 -80.878006 0.000000 0.000000 -0.000026 0.000024 
74.415558 -79.465446 0.000000 0.000000 -0.000030 0.000036 
74.392380 -78.056038 0.000000 0.000000 -0.000024 0.000038 
74.361519 -76.651031 0.000000 0.000000 -0.000033 0.000068 
74.323013 -75.251640 0.000000 0.000000 -0.000032 0.000044 
74.276917 -73.859070 0.000000 0.000000 -0.000042 0.000034 
74.223289 -72.474495 0.000000 0.000000 -0.000031 0.000025 
74.162186 -71.099075 0.000000 0.000000 -0.000026 0.000021 
74.093681 -69.733902 0.000000 0.000000 -0.000005 -0.000021 
74.017868 -68.380074 0.000000 0.000000 0.000033 -0.000010 
73.934837 -67.038620 0.000000 0.000000 -0.000041 -0.000018 
73.844681 -65.710541 0.000000 0.000000 -0.000330 0.000040 
73.747513 -64.396805 0.000000 0.000000 -0.000204 0.000105 
73.643456 -63.098343 0.000000 0.000000 -0.000239 0.000156 
73.532623 -61.816036 0.000000 0.000000 0.000066 -0.000017 
73.415146 -60.550743 0.000000 0.000000 0.000088 0.000032 
73.291168 -59.303280 0.000000 0.000000 0.000386 0.000039 
73.160843 -58.074436 0.000000 0.000000 0.000210 0.000043 
73.024315 -56.864986 0.000000 0.000000 0.000227 0.000002 
72.881752 -20.324333 0.000000 0.000000 0.000002 -0.000062 
73.024315 -19.135015 0.000000 0.000000 0.000014 -0.000051 
73.160843 -17.925562 0.000000 0.000000 0.000027 0.000008 
73.291168 -16.696722 0.000000 0.000000 0.000032 0.000105 
73.415146 -15.449258 0.000000 0.000000 0.000041 0.000213 
73.532623 -14.183962 0.000000 0.000000 0.000031 0.000281 
73.643456 -12.901656 0.000000 0.000000 0.000009 0.000257 
73.747513 -11.603192 0.000000 0.000000 -0.000013 0.000168 
73.844681 -10.289459 0.000000 0.000000 -0.000011 0.000095 
73.934837 -8.961384 0.000000 0.000000 0.000002 0.000066 
74.017868 -7.619928 0.000000 0.000000 0.000009 0.000079 
74.093681 -6.266096 0.000000 0.000000 0.000020 0.000125 
74.162186 -4.900928 0.000000 0.000000 0.000035 0.000163 
74.223289 -3.525502 0.000000 0.000000 0.000031 0.000158 
74.276917 -2.140931 0.000000 0.000000 0.000012 0.000101 
74.323013 -0.748362 0.000000 0.000000 0.000008 0.000032 
74.361519 0.651030 0.000000 0.000000 -0.000002 -0.000000 
74.392380 2.056040 0.000000 0.000000 -0.000002 -0.000007 
74.415558 3.465446 0.000000 0.000000 -0.000001 -0.000012 
74.431023 4.878003 0.000000 0.000000 -0.000001 -0.000005 
74.438766 6.292457 0.000000 0.000000 -0.000003 -0.000000 
74.438766 7.707543 0.000000 0.000000 0.000004 -0.000000 
74.431023 9.121997 0.000000 0.000000 0.000002 -0.000000 
74.415558 10.534554 0.000000 0.000000 0.000002 0.000000 
74.392380 11.943959 0.000000 0.000000 0.000000 0.000000 
74.361519 13.348970 0.000000 0.000000 0.000048 0.000121 
74.323013 14.748362 0.000000 0.000000 0.000062 0.000148 
74.276917 16.140930 0.000000 0.000000 0.000067 0.000137 
74.223289 17.525501 0.000000 0.000000 0.000070 0.000140 
74.162186 18.900928 0.000000 0.000000 0.000072 0.000145 
74.093681 20.266096 0.000000 0.000000 0.000025 0.000027 
74.017868 21.619928 0.000000 0.000000 0.000014 0.000009 
73.934837 22.961384 0.000000 0.000000 0.000004 0.000022 
73.844681 24.289459 0.000000 0.000000 0.000002 0.000006 
73.747513 25.603191 0.000000 0.000000 -0.000008 -0.000022 
73.643456 26.901655 0.000000 0.000000 -0.000012 -0.000029 
73.532623 28.183962 0.000000 0.000000 -0.000021 -0.000054 
73.415146 29.449257 0.000000 0.000000 -0.000016 -0.000049 
73.291168 30.696722 0.000000 0.000000 -0.000057 -0.000043 
73.160843 31.925562 0.000000 0.000000 -0.000058 -0.000036 
73.024315 33.135014 0.000000 0.000000 -0.000056 -0.000033 
72.881752 34.324333 0.000000 0.000000 -0.000050 -0.000016 
72.733322 35.492786 0.000000 0.000000 -0.000050 -0.000023 
72.579216 36.639656 0.000000 0.000000 -0.000010 -0.000017 
72.419609 37.764217 0.000000 0.000000 0.000000 0.000000 
72.254715 38.865749 0.000000 0.000000 0.000000 0.000000 
72.084732 39.943512 0.000000 0.000000 0.000000 0.000000 
71.909882 40.996746 0.000000 0.000000 0.000000 0.000000 
71.730408 42.024654 0.000000 0.000000 0.000000 0.000000 
71.546532 43.026405 0.000000 0.000000 0.000000 0.000000 
71.358528 44.001102 0.000000 0.000000 0.000000 0.000000 
71.166641 44.947796 0.000000 0.000000 -0.000050 -0.000125 
70.971146 45.865444 0.000000 0.000000 -0.000267 -0.000485 
70.772331 46.752930 0.000000 0.000000 -0.000258 -0.000428 
70.570465 47.609009 0.000000 0.000000 -0.000210 -0.000308 
70.365822 48.432327 0.000000 0.000000 -0.000228 -0.000422 
70.158676 49.221397 0.000000 0.000000 -0.000181 -0.000284 
73.103676 -112.061340 0.000014 -0.000002 0.000036 -0.000084 
73.257812 -110.878838 0.000006 -0.000002 0.000063 -0.000116 
73.405861 -109.674065 -0.000002 -0.000001 0.000075 -0.000126 
73.547638 -108.447746 -0.000009 -0.000002 0.000089 -0.000138 
73.682976 -107.200630 -0.000014 -0.000003 0.000089 -0.000172 
73.811729 -105.933487 -0.000059 -0.000001 0.000106 -0.000226 
73.933739 -104.647125 -0.000052 -0.000001 0.000089 -0.000246 
74.048859 -103.342392 -0.000043 -0.000001 0.000076 -0.000195 
74.156960 -102.020172 -0.000037 -0.000001 0.000010 -0.000202 
74.257904 -100.681389 -0.000033 -0.000000 -0.000199 -0.000016 
74.351585 -99.327034 0.000000 0.000000 -0.000348 0.000119 
74.437866 -97.958107 0.000000 0.000000 -0.000407 0.000108 
74.516663 -96.575699 0.000000 0.000000 -0.000352 0.000021 
74.587860 -95.180908 0.000000 0.000000 -0.000211 -0.000062 
74.651382 -93.774910 -0.000099 0.000000 -0.000045 -0.000216 
74.707146 -92.358902 -0.000099 0.000000 0.000171 -0.000303 
74.755074 -90.934135 -0.000099 0.000000 0.000229 -0.000260 
74.851303 -79.379768 0.000000 0.000000 -0.000040 0.000035 
74.827202 -77.936531 0.000000 0.000000 -0.000036 0.000038 
74.795105 -76.498116 0.000000 0.000000 -0.000048 0.000067 
74.755074 -75.065865 0.000000 0.000000 -0.000046 0.000048 
74.707146 -73.641098 0.000000 0.000000 -0.000045 0.000040 
74.651382 -72.225090 0.000000 0.000000 -0.000054 0.000035 
74.587860 -70.819092 0.000000 0.000000 -0.000045 0.000037 
74.516663 -69.424301 0.000000 0.000000 -0.000046 0.000007 
74.437866 -68.041893 0.000000 0.000000 -0.000035 0.000016 
74.351585 -66.672966 0.000000 0.000000 -0.000113 0.000009 
74.257904 -65.318611 0.000000 0.000000 -0.000328 0.000069 
74.156960 -63.979828 0.000000 0.000000 -0.000290 0.000150 
74.048859 -62.657608 0.000000 0.000000 -0.000363 0.000242 
73.933739 -61.352875 0.000000 0.000000 -0.000365 0.000122 
73.811729 -60.066513 0.000000 0.000000 -0.000343 0.000174 
73.682976 -58.799374 0.000000 0.000000 -0.000090 0.000129 
73.547638 -57.552254 0.000000 0.000000 -0.000148 0.000068 
73.257812 -20.878838 0.000000 0.000000 -0.000003 -0.000043 
73.405861 -19.674065 0.000000 0.000000 0.000005 -0.000046 
73.547638 -18.447746 0.000000 0.000000 0.000014 -0.000011 
73.682976 -17.200628 0.000000 0.000000 0.000017 0.000067 
73.811729 -15.933485 0.000000 0.000000 0.000030 0.000171 
73.933739 -14.647125 0.000000 0.000000 0.000031 0.000259 
74.048859 -13.342392 0.000000 0.000000 0.000002 0.000237 
74.156960 -12.020171 0.000000 0.000000 -0.000031 0.000121 
74.257904 -10.681392 0.000000 0.000000 -0.000030 0.000030 
74.351585 -9.327031 0.000000 0.000000 -0.000024 -0.000015 
74.437866 -7.958109 0.000000 0.000000 -0.000014 0.000029 
74.516663 -6.575696 0.000000 0.000000 0.000012 0.000113 
74.587860 -5.180910 0.000000 0.000000 0.000039 0.000194 
74.651382 -3.774911 0.000000 0.000000 0.000036 0.000221 
74.707146 -2.358904 0.000000 0.000000 0.000021 0.000175 
74.755074 -0.934135 0.000000 0.000000 0.000009 0.000056 
74.795105 0.498113 0.000000 0.000000 -0.000005 -0.000001 
74.827202 1.936529 0.000000 0.000000 -0.000006 -0.000000 
74.851303 3.379769 0.000000 0.000000 -0.000004 -0.000008 
74.867393 4.826472 0.000000 0.000000 -0.000004 -0.000002 
74.875443 6.275259 0.000000 0.000000 -0.000005 0.000002 
74.875443 7.724741 0.000000 0.000000 0.000003 0.000001 
74.867393 9.173528 0.000000 0.000000 0.000003 0.000000 
74.851303 10.620231 0.000000 0.000000 0.000002 -0.000000 
74.827202 12.063471 0.000000 0.000000 0.000000 0.000000 
74.795105 13.501886 0.000000 0.000000 0.000049 0.000124 
74.755074 14.934135 0.000000 0.000000 0.000065 0.000147 
74.707146 16.358904 0.000000 0.000000 0.000072 0.000149 
74.651382 17.774910 0.000000 0.000000 0.000075 0.000155 
74.587860 19.180910 0.000000 0.000000 0.000078 0.000162 
74.516663 20.575697 0.000000 0.000000 0.000031 0.000043 
74.437866 21.958109 0.000000 0.000000 0.000018 0.000029 
74.351585 23.327030 0.000000 0.000000 0.000007 0.000033 
74.257904 24.681393 0.000000 0.000000 0.000006 0.000016 
74.156960 26.020170 0.000000 0.000000 -0.000005 -0.000014 
74.048859 27.342392 0.000000 0.000000 -0.000009 -0.000022 
73.933739 28.647125 0.000000 0.000000 -0.000018 -0.000047 
73.811729 29.933485 0.000000 0.000000 -0.000008 -0.000033 
73.682976 31.200628 0.000000 0.000000 -0.000051 -0.000033 
73.547638 32.447746 0.000000 0.000000 -0.000054 -0.000032 
73.405861 33.674065 0.000000 0.000000 -0.000055 -0.000030 
73.257812 34.878838 0.000000 0.000000 -0.000050 -0.000014 
73.103676 36.061340 0.000000 0.000000 -0.000055 -0.000033 
72.943619 37.220867 0.000000 0.000000 -0.000014 -0.000023 
72.777832 38.356716 0.000000 0.000000 -0.000002 -0.000001 
72.606514 39.468185 0.000000 0.000000 0.000000 0.000000 
72.429863 40.554573 0.000000 0.000000 0.000000 0.000000 
72.248100 41.615150 0.000000 0.000000 0.000000 0.000000 
72.061440 42.649170 0.000000 0.000000 0.000000 0.000000 
71.870110 43.655849 0.000000 0.000000 0.000000 0.000000 
71.674347 44.634357 0.000000 0.000000 0.000000 0.000000 
71.474396 45.583801 0.000000 0.000000 -0.000063 -0.000159 
71.270500 46.503231 0.000000 0.000000 -0.000132 -0.000435 
71.062904 47.391605 0.000000 0.000000 -0.000131 -0.000457 
70.851860 48.247814 0.000000 0.000000 -0.000088 -0.000398 
70.637604 49.070625 0.000000 0.000000 -0.000091 -0.000517 
70.420349 49.858730 0.000000 0.000000 -0.000013 -0.000338 
70.200279 50.610687 0.000000 0.000000 0.000011 -0.000018 
73.304131 -113.836418 0.000001 0.000002 0.000040 -0.000065 
73.470238 -112.663773 0.000015 -0.000000 0.000049 -0.000091 
73.630196 -111.466682 0.000009 -0.000001 0.000081 -0.000129 
73.783836 -110.245834 -0.000002 -0.000000 0.000094 -0.000129 
73.930977 -109.001938 -0.000008 -0.000001 0.000090 -0.000136 
74.071449 -107.735725 -0.000013 -0.000004 0.000087 -0.000165 
74.205101 -106.447983 -0.000060 -0.000002 0.000104 -0.000217 
74.331764 -105.139526 -0.000053 -0.000001 0.000168 -0.000432 
74.451294 -103.811218 -0.000043 -0.000001 0.000125 -0.000392 
74.563553 -102.463974 -0.000037 -0.000001 0.000063 -0.000400 
74.668404 -101.098770 -0.000033 -0.000000 -0.000147 -0.000213 
74.765709 -99.716621 0.000000 0.000000 -0.000297 -0.000045 
74.855362 -98.318611 0.000000 0.000000 -0.000440 0.000136 
74.937233 -96.905891 0.000000 0.000000 -0.000353 0.000054 
75.285126 -79.288200 0.000000 0.000000 -0.000047 0.000016 
75.260056 -77.808815 0.000000 0.000000 -0.000048 0.000013 
75.226685 -76.334740 0.000000 0.000000 -0.000059 0.000044 
75.185059 -74.867439 0.000000 0.000000 -0.000067 0.000037 
75.135223 -73.408348 0.000000 0.000000 -0.000036 0.000035 
75.077255 -71.958870 0.000000 0.000000 -0.000060 0.000042 
75.011230 -70.520355 0.000000 0.000000 -0.000057 0.000062 
74.937233 -69.094109 0.000000 0.000000 -0.000129 0.000057 
74.855362 -67.681389 0.000000 0.000000 -0.000125 0.000067 
74.765709 -66.283379 0.000000 0.000000 -0.000207 0.000089 
74.668404 -64.901230 0.000000 0.000000 -0.000448 0.000198 
74.563553 -63.536026 0.000000 0.000000 -0.000620 0.000339 
74.451294 -62.188782 0.000000 0.000000 -0.000654 0.000482 
74.331764 -60.860474 0.000000 0.000000 -0.000684 0.000457 
74.205101 -59.552017 0.000000 0.000000 -0.000650 0.000481 
74.071449 -58.264275 0.000000 0.000000 -0.000373 0.000361 
73.930977 -56.998066 0.000000 0.000000 -0.000197 0.000205 
73.783836 -20.245834 0.000000 0.000000 -0.000006 -0.000051 
73.930977 -19.001934 0.000000 0.000000 -0.000002 -0.000047 
74.071449 -17.735725 0.000000 0.000000 0.000002 0.000004 
74.205101 -16.447983 0.000000 0.000000 0.000011 0.000096 
74.331764 -15.139525 0.000000 0.000000 0.000015 0.000182 
74.451294 -13.811218 0.000000 0.000000 0.000005 0.000209 
74.563553 -12.463975 0.000000 0.000000 -0.000012 0.000114 
74.668404 -11.098767 0.000000 0.000000 0.000003 -0.000068 
74.765709 -9.716619 0.000000 0.000000 0.000018 -0.000209 
74.855362 -8.318612 0.000000 0.000000 0.000037 -0.000147 
74.937233 -6.905888 0.000000 0.000000 0.000056 -0.000072 
75.011230 -5.479643 0.000000 0.000000 0.000070 0.000003 
75.077255 -4.041129 0.000000 0.000000 0.000051 0.000155 
75.135223 -2.591651 0.000000 0.000000 0.000031 0.000221 
75.185059 -1.132562 0.000000 0.000000 0.000010 0.000086 
75.226685 0.334739 0.000000 0.000000 -0.000002 0.000003 
75.260056 1.808816 0.000000 0.000000 0.000001 0.000020 
75.285126 3.288199 0.000000 0.000000 -0.000017 0.000004 
75.301857 4.771390 0.000000 0.000000 -0.000014 -0.000000 
75.310226 6.256875 0.000000 0.000000 -0.000014 0.000001 
75.310226 7.743125 0.000000 0.000000 -0.000014 0.000001 
75.301857 9.228610 0.000000 0.000000 -0.000019 0.000001 
75.285126 10.711802 0.000000 0.000000 0.000002 -0.000000 
75.260056 12.191184 0.000000 0.000000 0.000002 0.000001 
75.226685 13.665261 0.000000 0.000000 0.000052 0.000126 
75.185059 15.132563 0.000000 0.000000 0.000062 0.000139 
75.135223 16.591652 0.000000 0.000000 0.000068 0.000150 
75.077255 18.041128 0.000000 0.000000 0.000073 0.000162 
75.011230 19.479643 0.000000 0.000000 0.000075 0.000171 
74.937233 20.905888 0.000000 0.000000 0.000028 0.000054 
74.855362 22.318613 0.000000 0.000000 0.000021 0.000049 
74.765709 23.716619 0.000000 0.000000 0.000019 0.000051 
74.668404 25.098766 0.000000 0.000000 0.000016 0.000044 
74.563553 26.463976 0.000000 0.000000 0.000014 0.000032 
74.451294 27.811218 0.000000 0.000000 0.000008 0.000020 
74.331764 29.139526 0.000000 0.000000 -0.000000 -0.000005 
74.205101 30.447983 0.000000 0.000000 0.000001 0.000000 
74.071449 31.735725 0.000000 0.000000 -0.000042 -0.000015 
73.930977 33.001934 0.000000 0.000000 -0.000046 -0.000039 
73.783836 34.245834 0.000000 0.000000 -0.000047 -0.000036 
73.630196 35.466686 0.000000 0.000000 -0.000042 -0.000020 
73.470238 36.663776 0.000000 0.000000 -0.000047 -0.000038 
73.304131 37.836422 0.000000 0.000000 -0.000005 -0.000027 
73.132072 38.983948 0.000000 0.000000 -0.000003 -0.000001 
72.954247 40.105698 0.000000 0.000000 0.000000 0.000000 
72.770859 41.201000 0.000000 0.000000 0.000000 0.000000 
72.582115 42.269184 0.000000 0.000000 0.000000 0.000000 
72.388222 43.309555 0.000000 0.000000 0.000000 0.000000 
72.189400 44.321396 0.000000 0.000000 0.000000 0.000000 
71.985870 45.303944 0.000000 0.000000 0.000000 0.000000 
71.777855 46.256393 0.000000 0.000000 -0.000065 -0.000190 
71.565575 47.177887 0.000000 0.000000 -0.000085 -0.000322 
71.349266 48.067501 0.000000 0.000000 -0.000073 -0.000297 
71.129143 48.924236 0.000000 0.000000 -0.000023 -0.000244 
70.905411 49.747025 0.000000 0.000000 0.000004 -0.000363 
70.678246 50.534733 0.000000 0.000000 0.000126 -0.000148 
70.447815 51.286144 0.000000 0.000000 0.000109 0.000058 
70.214226 52.000000 0.000000 0.000000 0.000021 0.000050 
73.660431 -114.487305 -0.000000 0.000005 0.000170 -0.000134 
73.832680 -113.301155 0.000014 0.000003 0.000180 -0.000160 
73.998558 -112.089012 0.000009 0.000002 0.000198 -0.000177 
74.157898 -110.851524 -0.000002 0.000003 0.000091 -0.000133 
74.310516 -109.589378 -0.000008 -0.000001 0.000090 -0.000136 
74.456245 -108.303299 -0.000013 -0.000004 0.000087 -0.000165 
74.594910 -106.994072 -0.000060 -0.000002 0.000104 -0.000217 
74.726357 -105.662506 -0.000053 -0.000001 0.000051 -0.000322 
74.850418 -104.309479 -0.000043 -0.000002 0.000008 -0.000281 
74.966957 -102.935944 -0.000037 -0.000001 -0.000111 -0.000218 
75.075829 -101.542908 -0.000033 -0.000000 -0.000260 -0.000089 
75.716721 -79.190353 0.000000 0.000000 -0.000018 0.000003 
75.690651 -77.672379 0.000000 0.000000 -0.000027 0.000000 
75.655945 -76.160248 0.000000 0.000000 -0.000030 0.000034 
75.612663 -74.655571 0.000000 0.000000 -0.000031 0.000030 
75.560852 -73.159927 0.000000 0.000000 -0.000013 0.000038 
75.500595 -71.674835 0.000000 0.000000 -0.000050 0.000049 
75.431969 -70.201775 0.000000 0.000000 -0.000037 0.000066 
75.355080 -68.742157 0.000000 0.000000 -0.000130 0.000072 
75.270012 -67.297325 0.000000 0.000000 -0.000159 0.000059 
75.176888 -65.868568 0.000000 0.000000 -0.000270 0.000114 
75.075829 -64.457092 0.000000 0.000000 -0.000440 0.000241 
74.966957 -63.064053 0.000000 0.000000 -0.000633 0.000396 
74.850418 -61.690517 0.000000 0.000000 -0.000670 0.000533 
74.726357 -60.337498 0.000000 0.000000 -0.000668 0.000572 
74.594910 -59.005928 0.000000 0.000000 -0.000553 0.000532 
74.456245 -57.696697 0.000000 0.000000 -0.000358 0.000396 
74.310516 -19.589376 0.000000 0.000000 -0.000009 -0.000061 
74.456245 -18.303303 0.000000 0.000000 -0.000007 -0.000056 
74.594910 -16.994070 0.000000 0.000000 0.000002 0.000004 
74.726357 -15.662503 0.000000 0.000000 0.000009 0.000095 
74.850418 -14.309482 0.000000 0.000000 0.000010 0.000176 
74.966957 -12.935946 0.000000 0.000000 0.000012 0.000127 
75.075829 -11.542906 0.000000 0.000000 0.000042 -0.000098 
75.176888 -10.131434 0.000000 0.000000 0.000070 -0.000338 
75.270012 -8.702677 0.000000 0.000000 0.000089 -0.000285 
75.355080 -7.257846 0.000000 0.000000 0.000083 -0.000304 
75.431969 -5.798225 0.000000 0.000000 0.000091 -0.000440 
75.500595 -4.325163 0.000000 0.000000 0.000053 -0.000172 
75.560852 -2.840073 0.000000 0.000000 0.000030 0.000037 
75.612663 -1.344427 0.000000 0.000000 0.000004 -0.000086 
75.655945 0.160249 0.000000 0.000000 0.000006 -0.000128 
75.690651 1.672381 0.000000 0.000000 0.000001 0.000078 
75.716721 3.190356 0.000000 0.000000 -0.000005 0.000031 
75.734123 4.712529 0.000000 0.000000 -0.000014 0.000010 
75.742828 6.237228 0.000000 0.000000 -0.000009 -0.000002 
75.742828 7.762772 0.000000 0.000000 -0.000006 0.000002 
75.734123 9.287472 0.000000 0.000000 -0.000011 -0.000001 
75.716721 10.809644 0.000000 0.000000 0.000004 -0.000000 
75.690651 12.327619 0.000000 0.000000 0.000000 0.000001 
75.655945 13.839751 0.000000 0.000000 0.000051 0.000126 
75.612663 15.344427 0.000000 0.000000 0.000055 0.000124 
75.560852 16.840073 0.000000 0.000000 0.000060 0.000131 
75.500595 18.325163 0.000000 0.000000 0.000061 0.000140 
75.431969 19.798225 0.000000 0.000000 0.000066 0.000148 
75.355080 21.257847 0.000000 0.000000 0.000018 0.000036 
75.270012 22.702677 0.000000 0.000000 0.000015 0.000041 
75.176888 24.131435 0.000000 0.000000 0.000014 0.000043 
75.075829 25.542906 0.000000 0.000000 0.000013 0.000041 
74.966957 26.935947 0.000000 0.000000 0.000011 0.000032 
74.850418 28.309481 0.000000 0.000000 0.000006 0.000016 
74.726357 29.662504 0.000000 0.000000 0.000006 0.000012 
74.594910 30.994070 0.000000 0.000000 0.000007 0.000019 
74.456245 32.303303 0.000000 0.000000 -0.000039 -0.000002 
74.310516 33.589375 0.000000 0.000000 -0.000043 -0.000033 
74.157898 34.851521 0.000000 0.000000 -0.000045 -0.000029 
73.998558 36.089008 0.000000 0.000000 -0.000044 -0.000028 
73.832680 37.301159 0.000000 0.000000 -0.000048 -0.000043 
73.660431 38.487309 0.000000 0.000000 -0.000005 -0.000028 
73.482018 39.646832 0.000000 0.000000 -0.000001 0.000002 
73.297615 40.779106 0.000000 0.000000 0.000002 0.000001 
73.107422 41.883526 0.000000 0.000000 0.000000 0.000000 
72.911652 42.959480 0.000000 0.000000 0.000000 0.000000 
72.710495 44.006340 0.000000 0.000000 0.000000 0.000000 
72.504158 45.023460 0.000000 0.000000 0.000000 0.000000 
72.292862 46.010174 0.000000 0.000000 0.000000 0.000000 
72.076813 46.965763 0.000000 0.000000 -0.000041 -0.000207 
71.856216 47.889481 0.000000 0.000000 -0.000106 -0.000344 
71.631279 48.780518 0.000000 0.000000 -0.000108 -0.000357 
71.402206 49.638020 0.000000 0.000000 -0.000057 -0.000300 
71.169167 50.461079 0.000000 0.000000 -0.000033 -0.000385 
70.932343 51.248737 0.000000 0.000000 0.000064 -0.000132 
70.691856 52.000000 0.000000 0.000000 0.000071 0.000106 
70.447815 52.713856 0.000000 0.000000 0.000035 0.000126 
70.200279 53.389313 0.000000 0.000000 -0.000002 0.000113 
73.827393 -116.346298 0.000006 0.000003 0.000192 -0.000159 
74.012245 -115.174568 0.000007 0.000005 0.000198 -0.000171 
74.190720 -113.974609 0.000018 0.000003 0.000208 -0.000174 
74.362617 -112.747017 0.000012 0.000002 0.000218 -0.000165 
74.527763 -111.492401 -0.000003 0.000003 0.000065 -0.000066 
74.685974 -110.211411 -0.000008 -0.000001 0.000055 -0.000091 
74.837067 -108.904755 -0.000013 -0.000004 0.000057 -0.000119 
74.980873 -107.573181 -0.000061 -0.000001 0.000069 -0.000172 
75.366898 -103.437553 -0.000038 -0.000001 -0.000089 -0.000181 
75.479904 -102.015266 -0.000034 0.000000 -0.000203 -0.000094 
76.145851 -79.085815 0.000000 0.000000 -0.000008 0.000003 
76.118736 -77.526642 0.000000 0.000000 -0.000016 0.000004 
76.082649 -75.973907 0.000000 0.000000 -0.000012 0.000033 
76.037643 -74.429390 0.000000 0.000000 -0.000012 0.000030 
75.983780 -72.894821 0.000000 0.000000 -0.000009 0.000039 
75.921143 -71.371864 0.000000 0.000000 -0.000040 0.000049 
75.849823 -69.862122 0.000000 0.000000 -0.000028 0.000061 
75.769928 -68.367126 0.000000 0.000000 -0.000112 0.000068 
75.681557 -66.888329 0.000000 0.000000 -0.000119 0.000053 
75.584839 -65.427101 0.000000 0.000000 -0.000235 0.000110 
75.479904 -63.984737 0.000000 0.000000 -0.000334 0.000230 
75.366898 -62.562443 0.000000 0.000000 -0.000519 0.000374 
75.245949 -61.161343 0.000000 0.000000 -0.000549 0.000495 
75.117226 -59.782482 0.000000 0.000000 -0.000556 0.000548 
74.980873 -58.426819 0.000000 0.000000 -0.000425 0.000479 
74.685974 -20.211411 0.000000 0.000000 -0.000007 -0.000061 
74.837067 -18.904751 0.000000 0.000000 -0.000005 -0.000095 
74.980873 -17.573181 0.000000 0.000000 0.000004 -0.000094 
75.117226 -16.217518 0.000000 0.000000 0.000013 -0.000013 
75.245949 -14.838656 0.000000 0.000000 0.000017 0.000076 
75.366898 -13.437557 0.000000 0.000000 0.000007 0.000071 
75.479904 -12.015265 0.000000 0.000000 0.000032 -0.000114 
75.584839 -10.572901 0.000000 0.000000 0.000070 -0.000509 
75.681557 -9.111674 0.000000 0.000000 0.000114 -0.000944 
75.769928 -7.632875 0.000000 0.000000 0.000098 -0.001643 
75.849823 -6.137877 0.000000 0.000000 0.000079 -0.001901 
75.921143 -4.628135 0.000000 0.000000 0.000054 -0.001765 
75.983780 -3.105177 0.000000 0.000000 0.000036 -0.001405 
76.037643 -1.570607 0.000000 0.000000 -0.000003 -0.001088 
76.082649 -0.026093 0.000000 0.000000 0.000010 -0.000448 
76.118736 1.526640 0.000000 0.000000 0.000021 -0.000150 
76.145851 3.085819 0.000000 0.000000 0.000005 -0.000068 
76.163956 4.649631 0.000000 0.000000 -0.000018 -0.000031 
76.173012 6.216233 0.000000 0.000000 -0.000025 0.000012 
76.173012 7.783767 0.000000 0.000000 -0.000025 0.000005 
76.163956 9.350369 0.000000 0.000000 -0.000012 -0.000001 
76.145851 10.914181 0.000000 0.000000 0.000006 -0.000000 
76.118736 12.473360 0.000000 0.000000 0.000003 0.000001 
76.082649 14.026093 0.000000 0.000000 0.000005 0.000004 
76.037643 15.570607 0.000000 0.000000 0.000006 0.000005 
75.983780 17.105177 0.000000 0.000000 0.000010 0.000011 
75.921143 18.628134 0.000000 0.000000 0.000007 0.000020 
75.849823 20.137878 0.000000 0.000000 0.000012 0.000027 
75.769928 21.632875 0.000000 0.000000 0.000011 0.000040 
75.681557 23.111675 0.000000 0.000000 0.000012 0.000048 
75.584839 24.572901 0.000000 0.000000 0.000012 0.000048 
75.479904 26.015265 0.000000 0.000000 0.000013 0.000047 
75.366898 27.437557 0.000000 0.000000 0.000010 0.000040 
75.245949 28.838655 0.000000 0.000000 0.000008 0.000021 
75.117226 30.217518 0.000000 0.000000 0.000005 0.000012 
74.980873 31.573181 0.000000 0.000000 0.000006 0.000017 
74.837067 32.904751 0.000000 0.000000 -0.000004 -0.000007 
74.685974 34.211411 0.000000 0.000000 -0.000009 -0.000038 
74.527763 35.492401 0.000000 0.000000 -0.000013 -0.000031 
74.362617 36.747017 0.000000 0.000000 -0.000011 -0.000027 
74.190720 37.974609 0.000000 0.000000 -0.000014 -0.000039 
74.012245 39.174564 0.000000 0.000000 -0.000007 -0.000022 
73.827393 40.346302 0.000000 0.000000 -0.000003 0.000009 
73.636345 41.489258 0.000000 0.000000 0.000002 0.000004 
73.439301 42.602894 0.000000 0.000000 0.000000 0.000000 
73.236465 43.686668 0.000000 0.000000 0.000000 0.000000 
73.028023 44.740040 0.000000 0.000000 0.000000 0.000000 
72.814178 45.762447 0.000000 0.000000 0.000000 0.000000 
72.595139 46.753323 0.000000 0.000000 0.000000 0.000000 
72.371101 47.712051 0.000000 0.000000 -0.000069 -0.000203 
72.142265 48.638004 0.000000 0.000000 -0.000087 -0.000300 
71.908813 49.530502 0.000000 0.000000 -0.000089 -0.000313 
71.670937 50.388840 0.000000 0.000000 -0.000043 -0.000267 
71.428795 51.212261 0.000000 0.000000 -0.000014 -0.000344 
71.182556 52.000000 0.000000 0.000000 0.000113 -0.000135 
70.932343 52.751263 0.000000 0.000000 0.000079 0.000042 
70.678246 53.465267 0.000000 0.000000 0.000059 0.000047 
70.420349 54.141270 0.000000 0.000000 0.000011 0.000061 
70.158676 54.778603 0.000000 0.000000 -0.000008 0.000102 
70.090149 -132.167526 0.000000 0.000000 -0.000176 0.000528 
70.365822 -131.567673 0.000000 0.000000 -0.000192 0.000618 
70.637604 -130.929367 0.000000 0.000000 -0.000138 0.000619 
70.905411 -130.252975 0.000000 0.000000 -0.000148 0.000589 
71.169167 -129.538925 0.000000 0.000000 -0.000171 0.000508 
71.428795 -128.787735 0.000000 0.000000 -0.000140 0.000389 
71.684189 -128.000000 0.000000 0.000000 -0.000097 0.000236 
71.935219 -127.176300 0.000000 0.000000 -0.000126 0.000120 
72.181732 -126.317245 0.000000 0.000000 -0.000111 0.000030 
74.167961 -117.083344 -0.000001 0.000003 0.000065 -0.000076 
74.359329 -115.899277 0.000003 0.000005 0.000084 -0.000109 
74.544113 -114.685326 0.000001 0.000004 0.000137 -0.000141 
75.763130 -103.970421 -0.000036 -0.000001 -0.000154 -0.000124 
76.544159 -77.370941 0.000000 0.000000 -0.000023 0.000010 
76.506622 -75.774887 0.000000 0.000000 -0.000016 0.000026 
76.459824 -74.187912 0.000000 0.000000 -0.000016 0.000024 
76.403824 -72.611916 0.000000 0.000000 -0.000022 0.000030 
76.338715 -71.048706 0.000000 0.000000 -0.000044 0.000034 
76.264595 -69.500046 0.000000 0.000000 -0.000028 0.000036 
76.089790 -66.452881 0.000000 0.000000 -0.000148 0.000034 
75.989357 -64.957413 0.000000 0.000000 -0.000153 0.000083 
75.880417 -63.482559 0.000000 0.000000 -0.000147 0.000169 
75.763130 -62.029579 0.000000 0.000000 -0.000198 0.000275 
75.637642 -60.599648 0.000000 0.000000 -0.000178 0.000345 
75.504128 -59.193840 0.000000 0.000000 -0.000165 0.000368 
75.362747 -18.186865 0.000000 0.000000 0.000005 -0.000148 
75.504128 -16.806160 0.000000 0.000000 0.000014 -0.000155 
75.637642 -15.400352 0.000000 0.000000 0.000021 -0.000085 
75.763130 -13.970421 0.000000 0.000000 0.000013 -0.000083 
75.880417 -12.517442 0.000000 0.000000 0.000026 -0.000273 
75.989357 -11.042585 0.000000 0.000000 0.000055 -0.000768 
76.089790 -9.547122 0.000000 0.000000 0.000108 -0.001528 
76.181580 -8.032423 0.000000 0.000000 0.000113 -0.002803 
76.264595 -6.499958 0.000000 0.000000 0.000081 -0.003535 
76.338715 -4.951292 0.000000 0.000000 0.000058 -0.003470 
76.403824 -3.388086 0.000000 0.000000 0.000071 -0.002954 
76.459824 -1.812084 0.000000 0.000000 0.000031 -0.002229 
76.506622 -0.225112 0.000000 0.000000 0.000021 -0.000980 
76.544159 1.370938 0.000000 0.000000 0.000070 -0.000218 
76.572365 2.974111 0.000000 0.000000 0.000063 -0.000039 
76.591187 4.582407 0.000000 0.000000 0.000015 -0.000014 
76.600609 6.193792 0.000000 0.000000 -0.000002 0.000030 
76.600609 7.806208 0.000000 0.000000 -0.000002 0.000002 
76.591187 9.417592 0.000000 0.000000 -0.000010 -0.000001 
76.572365 11.025888 0.000000 0.000000 0.000007 -0.000001 
76.544159 12.629062 0.000000 0.000000 0.000006 0.000000 
76.506622 14.225112 0.000000 0.000000 0.000008 0.000004 
76.459824 15.812084 0.000000 0.000000 0.000008 0.000001 
76.089790 23.547123 0.000000 0.000000 0.000006 0.000046 
75.989357 25.042585 0.000000 0.000000 0.000007 0.000046 
75.880417 26.517441 0.000000 0.000000 0.000009 0.000043 
75.763130 27.970421 0.000000 0.000000 0.000008 0.000036 
75.637642 29.400352 0.000000 0.000000 0.000007 0.000017 
75.504128 30.806160 0.000000 0.000000 0.000006 0.000005 
75.362747 32.186863 0.000000 0.000000 0.000007 0.000005 
75.213676 33.541573 0.000000 0.000000 -0.000001 -0.000012 
75.057098 34.869476 0.000000 0.000000 0.000002 -0.000026 
74.893188 36.169838 0.000000 0.000000 -0.000002 -0.000015 
74.722130 37.441990 0.000000 0.000000 0.000001 -0.000004 
74.544113 38.685322 0.000000 0.000000 -0.000003 -0.000004 
74.359329 39.899281 0.000000 0.000000 0.000002 0.000009 
74.167961 41.083344 0.000000 0.000000 -0.000003 0.000024 
73.970215 42.237026 0.000000 0.000000 0.000002 0.000015 
73.766281 43.359856 0.000000 0.000000 -0.000000 0.000005 
73.556343 44.451389 0.000000 0.000000 0.000000 0.000000 
73.340614 45.511166 0.000000 0.000000 0.000000 0.000000 
73.119278 46.538734 0.000000 0.000000 0.000000 0.000000 
72.892525 47.533627 0.000000 0.000000 0.000000 0.000000 
72.660561 48.495354 0.000000 0.000000 -0.000054 -0.000075 
72.423569 49.423405 0.000000 0.000000 -0.000060 -0.000142 
72.181732 50.317242 0.000000 0.000000 -0.000065 -0.000189 
71.935219 51.176304 0.000000 0.000000 -0.000068 -0.000246 
70.637604 54.929375 0.000000 0.000000 0.000004 0.000087 
70.365822 55.567673 0.000000 0.000000 -0.000019 0.000068 
70.090149 56.167534 0.000000 0.000000 -0.000070 0.000026 
70.285072 -132.992020 0.000000 0.000000 -0.000217 0.001059 
70.570465 -132.390991 0.000000 0.000000 -0.000292 0.001142 
70.851860 -131.752182 0.000000 0.000000 -0.000230 0.001142 
71.129143 -131.075760 0.000000 0.000000 -0.000228 0.001102 
71.402206 -130.361984 0.000000 0.000000 -0.000233 0.000954 
71.670937 -129.611160 0.000000 0.000000 -0.000230 0.000743 
71.935219 -128.823700 0.000000 0.000000 -0.000082 0.000516 
72.194916 -128.000000 0.000000 0.000000 -0.000120 0.000344 
72.449898 -127.140495 0.000000 0.000000 -0.000121 0.000184 
72.699989 -126.245605 -0.000004 -0.000000 -0.000058 0.000107 
72.945038 -125.315750 -0.000004 -0.000000 -0.000048 0.000074 
74.299019 -119.023300 0.000000 0.000000 -0.000014 0.000106 
74.503525 -117.858978 -0.000001 0.000003 0.000023 0.000010 
74.701462 -116.662598 0.000005 0.000004 0.000044 -0.000043 
74.892639 -115.434547 -0.000003 0.000004 0.000096 -0.000105 
76.025307 -105.996323 0.000001 0.000000 -0.000134 -0.000101 
76.155464 -104.536308 0.000001 0.000000 -0.000130 -0.000102 
76.966782 -77.204536 0.000000 0.000000 -0.000001 0.000012 
76.927734 -75.562271 0.000000 0.000000 0.000006 0.000013 
76.879066 -73.930046 -0.000000 0.000000 0.000002 0.000014 
76.820839 -72.309944 -0.000000 0.000000 -0.000006 0.000018 
76.753151 -70.703972 -0.000000 0.000000 -0.000004 0.000020 
76.676125 -69.114021 -0.000000 0.000000 -0.000014 0.000018 
75.740318 -18.836805 -0.000001 -0.000000 0.000011 -0.000144 
75.886864 -17.430155 -0.000001 -0.000000 0.000015 -0.000186 
76.025307 -15.996326 -0.000001 -0.000000 0.000022 -0.000153 
76.155464 -14.536307 0.000000 0.000000 0.000012 -0.000150 
76.277168 -13.051200 0.000000 0.000000 0.000026 -0.000334 
76.390244 -11.542219 0.000000 0.000000 0.000054 -0.000881 
76.494530 -10.010700 0.000000 0.000000 0.000105 -0.001980 
76.589867 -8.458095 0.000000 0.000000 0.000126 -0.003851 
76.676125 -6.885975 0.000000 0.000000 0.000118 -0.005029 
76.753151 -5.296030 0.000000 0.000000 0.000048 -0.005103 
76.820839 -3.690055 0.000000 0.000000 0.000017 -0.004699 
76.879066 -2.069956 0.000000 0.000000 -0.000013 -0.003611 
76.927734 -0.437731 0.000000 0.000000 -0.000036 -0.001742 
76.966782 1.204539 0.000000 0.000000 -0.000029 -0.000538 
76.996117 2.854699 0.000000 0.000000 0.000011 -0.000236 
77.015709 4.510536 0.000000 0.000000 0.000007 -0.000029 
77.025505 6.169797 0.000000 0.000000 -0.000016 0.000026 
77.025505 7.830203 0.000000 0.000000 -0.000020 0.000005 
77.015709 9.489464 0.000000 0.000000 -0.000004 -0.000001 
76.996117 11.145301 0.000000 0.000000 0.000014 -0.000000 
76.966782 12.795461 0.000000 0.000000 0.000012 0.000001 
76.927734 14.437731 0.000000 0.000000 0.000013 0.000001 
76.494530 24.010700 0.000000 0.000000 -0.000002 0.000035 
76.390244 25.542219 0.000000 0.000000 -0.000001 0.000034 
76.277168 27.051199 0.000000 0.000000 0.000000 0.000031 
76.155464 28.536306 0.000000 0.000000 0.000001 0.000020 
76.025307 29.996326 0.000000 0.000000 0.000001 0.000004 
75.886864 31.430155 0.000000 0.000000 0.000001 -0.000015 
75.740318 32.836803 0.000000 0.000000 -0.000003 -0.000023 
75.585854 34.215389 0.000000 0.000000 -0.000008 -0.000032 
75.423668 35.565117 0.000000 0.000000 -0.000004 -0.000037 
75.253937 36.885288 0.000000 0.000000 -0.000005 -0.000022 
75.076866 38.175282 0.000000 0.000000 -0.000001 -0.000006 
74.892639 39.434547 0.000000 0.000000 0.000002 0.000010 
74.701462 40.662594 0.000000 0.000000 0.000006 0.000020 
74.503525 41.858982 0.000000 0.000000 0.000000 0.000032 
74.299019 43.023300 0.000000 0.000000 0.000003 0.000020 
74.088142 44.155182 0.000000 0.000000 0.000000 0.000009 
73.871101 45.254272 0.000000 0.000000 0.000000 0.000000 
73.648071 46.320221 0.000000 0.000000 0.000000 0.000000 
73.419266 47.352684 0.000000 0.000000 0.000000 0.000000 
73.184853 48.351315 0.000000 0.000000 -0.000004 -0.000002 
72.945038 49.315750 0.000000 0.000000 -0.000052 -0.000045 
72.699989 50.245609 0.000000 0.000000 -0.000066 -0.000051 
72.449898 51.140495 0.000000 0.000000 -0.000079 -0.000059 
72.194916 52.000000 0.000000 0.000000 -0.000076 -0.000069 
70.285072 56.992020 0.000000 0.000000 -0.000000 0.000019 
70.179291 -134.412827 0.000000 0.000000 -0.000239 0.001284 
70.477707 -133.848526 0.000000 0.000000 -0.000247 0.001349 
70.772331 -133.247070 0.000000 0.000000 -0.000332 0.001384 
71.062904 -132.608398 0.000000 0.000000 -0.000298 0.001351 
71.349266 -131.932495 0.000000 0.000000 -0.000292 0.001292 
71.631279 -131.219482 0.000000 0.000000 -0.000260 0.001145 
71.908813 -130.469498 0.000000 0.000000 -0.000231 0.000917 
72.181732 -129.682755 0.000000 0.000000 -0.000006 0.000685 
72.449898 -128.859497 0.000000 0.000000 0.000036 0.000531 
72.713165 -128.000000 0.000000 0.000000 0.000097 0.000360 
72.971375 -127.104507 -0.000014 0.000000 0.000164 0.000266 
73.224365 -126.173286 -0.000020 0.000000 0.000180 0.000222 
73.471954 -125.206589 -0.000022 0.000000 0.000095 0.000157 
74.404709 -120.989662 0.000003 -0.000000 -0.000037 0.000085 
74.622551 -119.849022 0.000004 0.000000 0.000029 0.000000 
74.833862 -118.674278 0.000000 0.000003 0.000021 -0.000087 
75.038445 -117.465706 0.000006 0.000003 0.000012 -0.000098 
76.408752 -106.628502 0.000002 0.000000 -0.000222 0.000082 
76.543732 -105.137161 0.000002 0.000000 -0.000222 0.000082 
77.386513 -77.026619 0.000000 0.000000 -0.000048 0.000008 
77.345894 -75.335014 0.000000 0.000000 -0.000041 0.000006 
77.295265 -73.654541 -0.000000 0.000000 -0.000036 0.000005 
77.234711 -71.987511 -0.000000 0.000000 -0.000065 0.000010 
76.113388 -19.524826 -0.000001 -0.000000 0.000022 -0.000112 
76.265236 -18.091389 -0.000001 -0.000000 0.000026 -0.000169 
76.408752 -16.628502 -0.000001 -0.000000 0.000026 -0.000192 
76.543732 -15.137158 0.000000 0.000000 0.000013 -0.000211 
76.669998 -13.618478 0.000000 0.000000 0.000014 -0.000338 
76.787354 -12.073717 0.000000 0.000000 0.000036 -0.000853 
76.895630 -10.504272 0.000000 0.000000 0.000082 -0.002180 
76.994659 -8.911678 0.000000 0.000000 0.000118 -0.004455 
77.084282 -7.297617 0.000000 0.000000 0.000136 -0.006184 
77.164337 -5.663905 0.000000 0.000000 -0.000025 -0.006873 
77.234711 -4.012493 0.000000 0.000000 -0.000096 -0.006653 
77.295265 -2.345457 0.000000 0.000000 -0.000115 -0.005332 
77.345894 -0.664989 0.000000 0.000000 -0.000147 -0.003027 
77.386513 1.026617 0.000000 0.000000 0.000013 -0.001257 
77.417038 2.726981 0.000000 0.000000 0.000177 -0.000408 
77.437424 4.433651 0.000000 0.000000 0.000212 -0.000050 
77.447624 6.144126 0.000000 0.000000 0.000181 0.000013 
77.447624 7.855874 0.000000 0.000000 0.000178 0.000006 
77.437424 9.566349 0.000000 0.000000 0.000015 -0.000002 
77.417038 11.273020 0.000000 0.000000 0.000011 -0.000001 
77.386513 12.973383 0.000000 0.000000 0.000008 -0.000000 
76.895630 24.504271 0.000000 0.000000 -0.000009 0.000016 
76.787354 26.073717 0.000000 0.000000 -0.000009 0.000014 
76.669998 27.618479 0.000000 0.000000 -0.000008 0.000006 
76.543732 29.137159 0.000000 0.000000 -0.000005 -0.000009 
76.408752 30.628502 0.000000 0.000000 -0.000003 -0.000025 
76.265236 32.091389 0.000000 0.000000 -0.000001 -0.000040 
76.113388 33.524826 0.000000 0.000000 -0.000004 -0.000045 
75.953400 34.927948 0.000000 0.000000 -0.000008 -0.000045 
75.785477 36.299992 0.000000 0.000000 -0.000013 -0.000038 
75.609818 37.640312 0.000000 0.000000 -0.000014 -0.000016 
75.426620 38.948345 0.000000 0.000000 -0.000009 -0.000001 
75.236099 40.223614 0.000000 0.000000 -0.000006 0.000015 
75.038445 41.465710 0.000000 0.000000 0.000001 0.000034 
74.833862 42.674278 0.000000 0.000000 0.000005 0.000043 
74.622551 43.849022 0.000000 0.000000 0.000007 0.000031 
74.404709 44.989666 0.000000 0.000000 0.000005 0.000020 
74.180542 46.095970 0.000000 0.000000 0.000004 0.000010 
73.950226 47.167706 0.000000 0.000000 0.000000 0.000000 
73.713974 48.204655 0.000000 0.000000 0.000000 0.000000 
73.471954 49.206593 0.000000 0.000000 -0.000012 -0.000002 
73.224365 50.173290 0.000000 0.000000 -0.000057 -0.000014 
72.971375 51.104507 0.000000 0.000000 -0.000079 -0.000014 
72.713165 52.000000 0.000000 0.000000 -0.000079 -0.000014 
71.062904 56.608395 0.000000 0.000000 -0.000039 0.000093 
70.477707 57.848530 0.000000 0.000000 -0.000036 0.000045 
70.050064 -135.828064 0.000000 0.000000 -0.000117 0.001346 
70.360550 -135.300034 0.000000 0.000000 -0.000181 0.001397 
70.667732 -134.735580 0.000000 0.000000 -0.000217 0.001394 
70.971146 -134.134552 0.000000 0.000000 -0.000296 0.001466 
71.270500 -133.496765 0.000000 0.000000 -0.000243 0.001407 
71.565575 -132.822113 0.000000 0.000000 -0.000268 0.001363 
71.856216 -132.110519 0.000018 -0.000000 -0.000183 0.001229 
72.142265 -131.362000 0.000021 -0.000000 -0.000089 0.000994 
72.423569 -130.576599 0.000029 -0.000000 0.000208 0.000760 
72.699989 -129.754395 0.000034 -0.000000 0.000306 0.000614 
72.971375 -128.895493 0.000034 0.000000 0.000441 0.000433 
73.237564 -128.000000 -0.000000 0.000000 0.000541 0.000324 
73.498383 -127.068024 -0.000008 0.000000 0.000591 0.000262 
73.753662 -126.099655 -0.000019 0.000000 0.000529 0.000167 
74.003227 -125.095001 -0.000025 0.000000 0.000514 0.000134 
74.484482 -122.977150 -0.000006 -0.000000 0.000344 0.000047 
74.715790 -121.864120 -0.000000 -0.000000 0.000228 -0.000026 
74.940628 -120.715149 0.000000 -0.000000 0.000065 -0.000049 
75.158791 -119.530357 0.000000 -0.000000 -0.000012 -0.000102 
75.370079 -118.309883 0.000008 -0.000000 -0.000090 -0.000093 
76.787819 -107.298988 0.000001 0.000000 -0.000100 -0.000057 
76.927780 -105.775116 0.000001 0.000000 -0.000100 -0.000057 
77.803299 -76.836235 0.000000 0.000000 -0.000040 0.000005 
77.761032 -75.091942 0.000000 0.000000 -0.000034 0.000004 
77.708351 -73.360023 -0.000000 0.000000 -0.000034 0.000004 
77.645363 -71.643021 -0.000000 0.000000 -0.000044 0.000005 
77.572189 -69.943336 -0.000000 0.000000 -0.000043 0.000004 
76.481789 -20.252911 -0.000143 -0.000000 0.000016 -0.000074 
76.787819 -17.298988 -0.000143 -0.000000 0.000029 -0.000210 
76.927780 -15.775113 -0.000141 0.000000 0.000012 -0.000274 
77.058754 -14.221420 -0.000141 0.000000 0.000000 -0.000365 
77.180557 -12.639200 0.000000 0.000000 0.000032 -0.000847 
77.292976 -11.029908 0.000000 0.000000 0.000078 -0.002359 
77.395844 -9.395167 0.000000 0.000000 0.000134 -0.005028 
77.488968 -7.736768 0.000000 0.000000 0.000178 -0.007332 
77.572189 -6.056666 0.000000 0.000000 0.000069 -0.009043 
77.645363 -4.356979 0.000000 0.000000 -0.000044 -0.009214 
77.708351 -2.639975 0.000000 0.000000 -0.000042 -0.007725 
77.761032 -0.908060 0.000000 0.000000 -0.000089 -0.004975 
77.803299 0.836236 0.000000 0.000000 0.000049 -0.002594 
77.835075 2.590276 0.000000 0.000000 0.000166 -0.000774 
77.856293 4.351338 0.000000 0.000000 0.000237 -0.000072 
77.866913 6.116641 0.000000 0.000000 0.000180 0.000014 
77.866913 7.883359 0.000000 0.000000 0.000169 0.000005 
77.856293 9.648662 0.000000 0.000000 0.000007 -0.000000 
77.835075 11.409724 0.000000 0.000000 0.000010 -0.000000 
77.803299 13.163764 0.000000 0.000000 0.000010 -0.000000 
77.292976 25.029909 0.000000 0.000000 -0.000004 -0.000024 
77.180557 26.639200 0.000000 0.000000 -0.000020 -0.000011 
77.058754 28.221420 0.000000 0.000000 -0.000022 -0.000031 
76.927780 29.775114 0.000000 0.000000 -0.000020 -0.000052 
76.787819 31.298988 0.000000 0.000000 -0.000016 -0.000067 
76.639084 32.791916 0.000000 0.000000 -0.000011 -0.000078 
76.481789 34.252911 0.000000 0.000000 -0.000008 -0.000073 
76.316139 35.681141 0.000000 0.000000 -0.000007 -0.000056 
76.142349 37.075893 0.000000 0.000000 -0.000009 -0.000034 
75.960632 38.436581 0.000000 0.000000 -0.000009 -0.000005 
75.771210 39.762722 0.000000 0.000000 -0.000007 0.000005 
75.574287 41.053925 0.000000 0.000000 -0.000005 0.000016 
75.370079 42.309887 0.000000 0.000000 0.000001 0.000032 
75.158791 43.530357 0.000000 0.000000 0.000003 0.000038 
74.940628 44.715149 0.000000 0.000000 0.000004 0.000004 
74.715790 45.864117 0.000000 0.000000 0.000004 -0.000004 
74.484482 46.977146 0.000000 0.000000 0.000003 -0.000013 
74.246895 48.054134 0.000000 0.000000 -0.000000 -0.000023 
74.003227 49.095001 0.000000 0.000000 0.000007 -0.000023 
73.753662 50.099659 0.000000 0.000000 -0.000005 -0.000003 
73.498383 51.068024 0.000000 0.000000 -0.000074 0.000002 
73.237564 52.000000 0.000000 0.000000 -0.000078 0.000002 
72.971375 52.895493 0.000000 0.000000 -0.000076 0.000005 
71.856216 56.110519 0.000000 0.000000 0.000008 0.000046 
71.565575 56.822113 0.000000 0.000000 0.000003 0.000042 
71.270500 57.496769 0.000000 0.000000 -0.000039 0.000062 
70.971146 58.134556 0.000000 0.000000 -0.000042 0.000041 
70.667732 58.735584 0.000000 0.000000 -0.000043 0.000023 
70.360550 59.300037 0.000000 0.000000 -0.000051 0.000030 
70.220558 -136.743179 0.000000 0.000000 -0.000040 0.001393 
70.539291 -136.215454 0.000000 0.000000 -0.000082 0.001269 
70.854828 -135.651871 0.000000 0.000000 -0.000117 0.001265 
71.166641 -135.052200 0.000000 0.000000 -0.000159 0.001333 
71.474396 -134.416199 0.000000 0.000000 -0.000084 0.001300 
71.777855 -133.743607 0.000000 0.000000 -0.000143 0.001264 
72.076813 -133.034241 -0.000007 -0.000000 0.000018 0.001128 
72.371101 -132.287949 -0.000000 -0.000000 0.000155 0.000894 
72.660561 -131.504639 0.000006 -0.000000 0.000496 0.000649 
72.945038 -130.684250 0.000009 -0.000000 0.000664 0.000447 
73.224365 -129.826706 0.000012 -0.000000 0.000948 0.000195 
73.498383 -128.931976 0.000005 0.000000 0.001103 0.000035 
73.766914 -128.000000 -0.000002 0.000000 0.001214 -0.000068 
74.029800 -127.030724 -0.000011 0.000000 0.001193 -0.000158 
74.286858 -126.024094 -0.000017 0.000000 0.001204 -0.000148 
74.537903 -124.980034 -0.000028 0.000000 0.001171 -0.000138 
74.782745 -123.898491 -0.000006 0.000000 0.001001 -0.000127 
75.021194 -122.779396 -0.000006 0.000000 0.000750 -0.000128 
75.253059 -121.622704 -0.000010 0.000000 0.000418 -0.000051 
75.478119 -120.428383 -0.000006 0.000000 0.000186 -0.000077 
77.162361 -108.010101 0.000001 0.000000 -0.000056 -0.000096 
77.307465 -106.452530 0.000001 0.000000 -0.000056 -0.000096 
78.173103 -74.831726 0.000000 0.000000 -0.000055 0.000008 
78.118279 -73.044922 -0.000000 0.000000 -0.000056 0.000008 
77.162361 -18.010098 -0.000143 -0.000000 0.000026 -0.000180 
77.307465 -16.452528 -0.000141 0.000000 0.000029 -0.000284 
77.443329 -14.862398 -0.000141 0.000000 0.000022 -0.000378 
77.569733 -13.241027 0.000000 0.000000 0.000047 -0.000634 
77.686462 -11.589922 0.000000 0.000000 0.000067 -0.001809 
77.793320 -9.910792 0.000000 0.000000 0.000128 -0.004155 
77.890106 -8.205543 0.000000 0.000000 0.000224 -0.007036 
77.976631 -6.476280 0.000000 0.000000 0.000172 -0.009330 
78.052742 -4.725300 0.000000 0.000000 0.000033 -0.010283 
78.118279 -2.955081 0.000000 0.000000 0.000055 -0.009323 
78.173103 -1.168270 0.000000 0.000000 -0.000003 -0.006886 
78.217110 0.632336 0.000000 0.000000 0.000087 -0.003894 
78.250198 2.443812 0.000000 0.000000 0.000145 -0.001498 
78.272293 4.263129 0.000000 0.000000 0.000252 -0.000258 
78.283356 6.087182 0.000000 0.000000 0.000203 0.000006 
78.283356 7.912818 0.000000 0.000000 0.000192 0.000003 
78.272293 9.736871 0.000000 0.000000 0.000011 -0.000000 
78.250198 11.556188 0.000000 0.000000 0.000011 -0.000000 
78.217110 13.367664 0.000000 0.000000 0.000011 -0.000000 
77.686462 25.589922 0.000000 0.000000 -0.000016 0.000124 
77.569733 27.241028 0.000000 0.000000 -0.000017 -0.000009 
77.443329 28.862398 0.000000 0.000000 -0.000022 -0.000065 
77.307465 30.452528 0.000000 0.000000 -0.000021 -0.000113 
77.162361 32.010098 0.000000 0.000000 -0.000020 -0.000138 
77.008247 33.533981 0.000000 0.000000 -0.000013 -0.000137 
76.845345 35.023216 0.000000 0.000000 -0.000011 -0.000121 
76.673889 36.477016 0.000000 0.000000 -0.000008 -0.000079 
76.494095 37.894741 0.000000 0.000000 -0.000009 -0.000030 
76.306206 39.275883 0.000000 0.000000 -0.000006 0.000007 
76.110443 40.620056 0.000000 0.000000 -0.000004 0.000008 
75.907028 41.926975 0.000000 0.000000 -0.000001 0.000009 
75.696182 43.196461 0.000000 0.000000 0.000004 0.000023 
75.478119 44.428387 0.000000 0.000000 0.000005 0.000027 
75.253059 45.622700 0.000000 0.000000 0.000006 -0.000003 
75.021194 46.779392 0.000000 0.000000 0.000005 -0.000006 
74.782745 47.898487 0.000000 0.000000 0.000004 -0.000011 
74.537903 48.980034 0.000000 0.000000 0.000001 -0.000021 
74.286858 50.024090 0.000000 0.000000 0.000025 -0.000024 
74.029800 51.030724 0.000000 0.000000 0.000012 -0.000004 
73.766914 52.000000 0.000000 0.000000 -0.000029 -0.000003 
73.498383 52.931976 0.000000 0.000000 -0.000029 -0.000003 
72.371101 56.287949 0.000000 0.000000 0.000010 0.000063 
72.076813 57.034237 0.000000 0.000000 0.000010 0.000078 
71.777855 57.743607 0.000000 0.000000 0.000001 0.000067 
71.474396 58.416199 0.000000 0.000000 -0.000025 0.000060 
71.166641 59.052204 0.000000 0.000000 -0.000036 0.000032 
70.854828 59.651867 0.000000 0.000000 -0.000039 0.000010 
70.539291 60.215446 0.000000 0.000000 -0.000045 0.000012 
70.220558 60.743172 0.000000 0.000000 -0.000037 0.000017 
70.059937 -138.174973 0.000000 0.000000 0.000046 0.001242 
70.388573 -137.684097 0.000000 0.000000 0.000059 0.001177 
70.715157 -137.157806 0.000000 0.000000 0.000115 0.000787 
71.038673 -136.596161 0.000000 0.000000 0.000085 0.000771 
71.358528 -135.998901 0.000000 0.000000 0.000043 0.000882 
71.674347 -135.365646 0.000014 -0.000000 0.000094 0.000800 
71.985870 -134.696060 -0.000003 -0.000000 0.000045 0.000716 
72.292862 -133.989822 -0.000011 -0.000000 0.000288 0.000570 
72.595139 -133.246674 -0.000015 -0.000000 0.000507 0.000315 
72.892525 -132.466370 -0.000006 -0.000000 0.000912 0.000020 
73.184853 -131.648682 -0.000017 -0.000000 0.001201 -0.000232 
73.471954 -130.793411 0.000003 -0.000000 0.001615 -0.000529 
73.753662 -129.900345 0.000002 0.000000 0.001746 -0.000727 
74.029800 -128.969269 0.000009 0.000000 0.001884 -0.000828 
74.300201 -128.000000 -0.000005 0.000000 0.001895 -0.000870 
74.564690 -126.992294 -0.000010 0.000001 0.001944 -0.000783 
74.823067 -125.945938 -0.000018 0.000004 0.001938 -0.000707 
75.075150 -124.860703 -0.000023 -0.000000 0.001871 -0.000663 
75.320747 -123.736366 -0.000090 -0.000365 0.001740 -0.000611 
75.559654 -122.572731 -0.000142 -0.001264 0.001304 -0.000406 
75.791664 -121.369598 -0.000219 -0.002745 0.000961 -0.000335 
77.532242 -108.764374 0.000001 0.000000 -0.000025 -0.000129 
77.682655 -107.172005 0.000001 0.000000 -0.000025 -0.000129 
78.582108 -74.552872 -0.000001 0.000000 -0.000021 -0.000000 
78.525024 -72.707443 -0.000001 0.000000 -0.000029 0.000004 
77.532242 -18.764374 -0.000142 -0.000000 0.000027 -0.000145 
77.682655 -17.172003 -0.000141 -0.000000 0.000033 -0.000271 
77.823578 -15.544041 -0.000141 -0.000000 0.000033 -0.000366 
77.954773 -13.881820 0.000000 -0.000000 0.000056 -0.000431 
78.075989 -12.186893 0.000001 -0.000000 0.000062 -0.001117 
78.187012 -10.461052 0.000000 0.000000 0.000096 -0.003137 
78.287621 -8.706322 0.000000 0.000000 0.000214 -0.005857 
78.377617 -6.924965 0.000000 0.000000 0.000204 -0.008765 
78.456810 -5.119473 0.000000 0.000000 0.000121 -0.010724 
78.525024 -3.292556 0.000000 0.000000 0.000164 -0.010692 
78.582108 -1.447129 0.000000 0.000000 0.000131 -0.008603 
78.627937 0.413710 0.000000 0.000000 0.000169 -0.005750 
78.662407 2.286709 0.000000 0.000000 0.000180 -0.002747 
78.685425 4.168487 0.000000 0.000000 0.000235 -0.000708 
78.696953 6.055571 0.000000 0.000000 0.000179 -0.000012 
78.696953 7.944429 0.000000 0.000000 0.000168 0.000005 
78.685425 9.831512 0.000000 0.000000 0.000008 -0.000000 
78.287621 22.706322 0.000000 0.000000 -0.000122 0.000314 
78.187012 24.461052 0.000000 0.000000 -0.000122 0.000312 
78.075989 26.186893 0.000000 0.000000 -0.000132 0.000304 
77.954773 27.881819 0.000000 0.000000 -0.000031 -0.000062 
77.823578 29.544041 0.000000 0.000000 -0.000025 -0.000114 
77.682655 31.172003 0.000000 0.000000 -0.000026 -0.000195 
77.532242 32.764374 0.000000 0.000000 -0.000028 -0.000231 
77.372574 34.320042 0.000000 0.000000 -0.000015 -0.000215 
77.203903 35.838089 0.000000 0.000000 -0.000011 -0.000173 
77.026482 37.317802 0.000000 0.000000 -0.000005 -0.000097 
76.840553 38.758617 0.000000 0.000000 -0.000002 -0.000013 
76.646355 40.160137 0.000000 0.000000 0.000002 0.000030 
76.444138 41.522099 0.000000 0.000000 -0.000000 0.000020 
76.234123 42.844349 0.000000 0.000000 0.000003 -0.000002 
76.016563 44.126839 0.000000 0.000000 0.000007 0.000007 
75.791664 45.369602 0.000000 0.000000 0.000006 0.000009 
75.559654 46.572727 0.000000 0.000000 0.000006 -0.000017 
75.320747 47.736366 0.000000 0.000000 -0.000035 -0.000013 
75.075150 48.860703 0.000000 0.000000 -0.000037 -0.000011 
74.823067 49.945938 0.000000 0.000000 -0.000040 -0.000019 
74.564690 50.992294 0.000000 0.000000 -0.000005 -0.000022 
74.300201 52.000000 0.000000 0.000000 -0.000018 -0.000002 
74.029800 52.969276 0.000000 0.000000 0.000017 -0.000005 
72.892525 56.466373 0.000000 0.000000 0.000004 0.000065 
72.595139 57.246677 0.000000 0.000000 0.000016 0.000095 
72.292862 57.989826 0.000000 0.000000 0.000014 0.000105 
71.985870 58.696056 0.000000 0.000000 0.000003 0.000082 
71.674347 59.365643 0.000000 0.000000 -0.000011 0.000061 
71.358528 59.998898 0.000000 0.000000 -0.000023 0.000024 
71.038673 60.596165 0.000000 0.000000 -0.000026 -0.000007 
70.715157 61.157803 0.000000 0.000000 -0.000030 -0.000018 
70.388573 61.684093 0.000000 0.000000 -0.000022 -0.000006 
70.059937 62.174976 0.000000 0.000000 -0.000009 -0.000002 
70.217751 -139.138489 0.000000 0.000000 0.000136 0.000828 
70.553726 -138.649673 0.000000 0.000000 0.000169 0.000728 
70.887833 -138.125977 0.000000 0.000000 0.000271 0.000042 
71.218971 -137.567398 0.000000 0.000000 0.000239 0.000046 
71.546532 -136.973602 0.000000 0.000000 0.000378 0.000182 
71.870110 -136.344147 0.000021 -0.000000 0.000464 0.000037 
72.189400 -135.678604 0.000013 -0.000000 0.000473 -0.000144 
72.504158 -134.976532 0.000003 -0.000000 0.000758 -0.000388 
72.814178 -134.237549 -0.000004 -0.000000 0.001074 -0.000745 
73.119278 -133.461258 0.000005 -0.000000 0.001349 -0.001135 
73.419266 -132.647308 -0.000016 -0.000000 0.001683 -0.001468 
73.713974 -131.795349 -0.000007 -0.000000 0.002111 -0.001761 
74.003227 -130.904999 0.000002 0.000000 0.002248 -0.001905 
74.286858 -129.975906 0.000015 0.000000 0.002370 -0.001910 
74.564690 -129.007706 0.000007 0.000000 0.002420 -0.001833 
74.836533 -128.000000 0.000003 0.000001 0.002493 -0.001721 
75.102203 -126.952408 -0.000009 0.000003 0.002510 -0.001601 
75.361511 -125.864525 -0.000066 -0.000031 0.002389 -0.001532 
75.614258 -124.735962 -0.000194 -0.000916 0.002150 -0.001395 
75.860237 -123.566338 -0.000316 -0.002210 0.001681 -0.001057 
77.897301 -109.564606 -0.000004 -0.000051 0.000025 0.000042 
78.053223 -107.936409 -0.000000 0.000000 -0.000016 0.000008 
78.199402 -106.269264 -0.000000 0.000000 -0.000016 0.000008 
78.988029 -74.253639 -0.000001 0.000000 -0.000030 -0.000004 
78.928558 -72.345573 -0.000001 0.000000 -0.000024 -0.000002 
78.857529 -70.458214 -0.000001 -0.000000 -0.000026 -0.000001 
78.053223 -17.936411 -0.000140 -0.000000 0.000039 -0.000244 
78.199402 -16.269266 -0.000138 -0.000000 0.000044 -0.000347 
78.335571 -14.564503 0.000003 -0.000000 0.000073 -0.000294 
78.461472 -12.823711 0.000004 -0.000000 0.000076 -0.000500 
78.576859 -11.048759 0.000001 0.000000 0.000074 -0.001982 
78.681473 -9.241789 0.000002 -0.000000 0.000170 -0.004544 
78.775101 -7.405231 0.000000 0.000000 0.000245 -0.007892 
78.857529 -5.541788 0.000000 0.000000 0.000296 -0.010801 
78.928558 -3.654425 0.000000 0.000000 0.000312 -0.011982 
78.988029 -1.746357 0.000000 0.000000 0.000303 -0.010439 
79.035789 0.178980 0.000000 0.000000 0.000391 -0.007791 
79.071709 2.117960 0.000000 0.000000 0.000311 -0.004340 
79.095711 4.066799 0.000000 0.000000 0.000229 -0.001480 
79.107727 6.021601 0.000000 0.000000 0.000201 -0.000054 
79.107727 7.978399 0.000000 0.000000 0.000197 -0.000036 
79.095711 9.933201 0.000000 0.000000 0.000003 0.000003 
78.681473 23.241789 0.000000 0.000000 -0.000111 0.000314 
78.576859 25.048758 0.000000 0.000000 -0.000109 0.000317 
78.461472 26.823711 0.000000 0.000000 -0.000117 0.000304 
78.335571 28.564503 0.000000 0.000000 -0.000015 -0.000070 
78.199402 30.269266 0.000000 0.000000 -0.000016 -0.000170 
78.053223 31.936411 0.000000 0.000000 -0.000018 -0.000274 
77.897301 33.564610 0.000000 0.000000 -0.000021 -0.000324 
77.731903 35.152782 0.000000 0.000000 -0.000010 -0.000298 
77.557297 36.700089 0.000000 0.000000 -0.000007 -0.000223 
77.373749 38.205891 0.000000 0.000000 -0.000002 -0.000082 
77.181526 39.669754 0.000000 0.000000 0.000002 0.000040 
76.980888 41.091404 0.000000 0.000000 0.000005 0.000090 
76.772095 42.470726 0.000000 0.000000 0.000002 0.000072 
76.555397 43.807724 0.000000 0.000000 0.000005 0.000024 
76.331032 45.102512 0.000000 0.000000 0.000009 0.000005 
76.099236 46.355293 0.000000 0.000000 0.000008 0.000001 
75.860237 47.566334 0.000000 0.000000 0.000006 -0.000023 
75.614258 48.735958 0.000000 0.000000 -0.000035 -0.000017 
75.361511 49.864521 0.000000 0.000000 -0.000036 -0.000010 
75.102203 50.952404 0.000000 0.000000 -0.000040 -0.000017 
74.836533 52.000000 0.000000 0.000000 -0.000006 -0.000020 
74.564690 53.007706 0.000000 0.000000 -0.000012 0.000001 
74.286858 53.975910 0.000000 0.000000 0.000028 -0.000001 
73.119278 57.461266 0.000000 0.000000 0.000012 0.000075 
72.814178 58.237553 0.000000 0.000000 0.000014 0.000095 
72.504158 58.976540 0.000000 0.000000 0.000008 0.000087 
72.189400 59.678604 0.000000 0.000000 -0.000004 0.000054 
71.870110 60.344151 0.000000 0.000000 -0.000009 0.000015 
71.546532 60.973595 0.000000 0.000000 -0.000014 -0.000018 
71.218971 61.567390 0.000000 0.000000 -0.000015 -0.000041 
70.887833 62.125969 0.000000 0.000000 -0.000015 -0.000037 
70.553726 62.649673 0.000000 0.000000 -0.000007 -0.000017 
70.217751 63.138485 0.000000 0.000000 -0.000003 0.000001 
70.030754 -140.573959 0.000000 0.000000 0.000210 0.000559 
70.372696 -140.124405 0.000000 0.000000 0.000239 0.000364 
70.715698 -139.638855 0.000000 0.000000 0.000280 0.000260 
71.056992 -139.118896 0.000000 0.000000 0.000396 -0.000539 
71.395439 -138.564529 0.000000 -0.000000 0.000414 -0.000522 
71.730408 -137.975342 -0.000000 -0.000000 0.000642 -0.000415 
72.061440 -137.350830 0.000014 -0.000000 0.000748 -0.000647 
72.388222 -136.690445 0.000008 -0.000000 0.000796 -0.000963 
72.710495 -135.993668 0.000000 -0.000001 0.001100 -0.001391 
73.028023 -135.259964 -0.000003 -0.000000 0.001430 -0.001914 
73.340614 -134.488831 0.000006 -0.000000 0.001613 -0.002437 
73.648071 -133.679779 -0.000012 0.000000 0.001922 -0.002854 
73.950226 -132.832291 -0.000002 0.000000 0.002303 -0.003116 
74.246895 -131.945862 0.000021 0.000001 0.002419 -0.003147 
74.537903 -131.019974 0.000038 0.000001 0.002519 -0.003002 
74.823067 -130.054062 0.000032 0.000001 0.002594 -0.002779 
75.102203 -129.047592 0.000029 0.000000 0.002670 -0.002574 
75.375122 -128.000000 -0.000003 0.000002 0.002636 -0.002398 
75.641632 -126.910698 -0.000119 -0.000031 0.002489 -0.002238 
75.901527 -125.779106 -0.000311 -0.000901 0.002087 -0.002000 
76.154602 -124.604668 -0.000493 -0.002180 0.001503 -0.001545 
76.400627 -123.386810 -0.000674 -0.004660 0.000893 -0.001078 
76.639389 -122.125038 -0.000716 -0.006099 0.000469 -0.000639 
76.870636 -120.818878 -0.000660 -0.007229 0.000170 -0.000267 
78.419037 -108.748932 0.000001 -0.000006 0.000029 0.000358 
78.570679 -107.041313 0.000003 0.000002 -0.000046 0.000382 
79.328896 -71.957001 -0.000001 0.000000 0.000041 -0.000002 
79.254890 -70.005150 -0.000001 -0.000000 0.000040 -0.000004 
79.169052 -68.080070 -0.000001 -0.000000 0.000027 -0.000003 
78.419037 -18.748930 -0.000142 -0.000000 0.000037 -0.000172 
78.570679 -17.041315 -0.000137 0.000000 0.000046 -0.000221 
78.712036 -15.292341 0.000004 0.000000 0.000074 -0.000088 
78.842834 -13.503617 0.000004 0.000000 0.000079 0.000031 
78.962776 -11.677074 0.000002 0.000000 0.000054 -0.000949 
79.071602 -9.814980 0.000004 0.000000 0.000129 -0.002930 
79.169052 -7.919929 0.000000 0.000000 0.000332 -0.006302 
79.254890 -5.994853 0.000000 0.000000 0.000511 -0.010207 
79.328896 -4.043002 0.000000 0.000000 0.000607 -0.012949 
79.390884 -2.067922 0.000000 0.000000 0.000577 -0.011861 
79.440681 -0.073434 0.000000 0.000000 0.000496 -0.009856 
79.478157 1.936408 0.000000 0.000000 0.000279 -0.006581 
79.503197 3.957361 0.000000 0.000000 0.000080 -0.002879 
79.515732 5.985036 0.000000 0.000000 -0.000021 -0.000268 
79.515732 8.014963 0.000000 0.000000 0.000018 -0.000333 
79.503197 10.042640 0.000000 0.000000 0.000003 -0.000262 
79.071602 23.814980 0.000000 0.000000 -0.000115 0.000280 
78.962776 25.677074 0.000000 0.000000 -0.000113 0.000284 
78.842834 27.503616 0.000000 0.000000 -0.000123 0.000262 
78.712036 29.292341 0.000000 0.000000 -0.000023 -0.000117 
78.570679 31.041315 0.000000 0.000000 -0.000020 -0.000199 
78.419037 32.748932 0.000000 0.000000 -0.000020 -0.000335 
78.257401 34.413879 0.000000 0.000000 -0.000022 -0.000386 
78.086075 36.035152 0.000000 0.000000 -0.000008 -0.000350 
77.905350 37.611992 0.000000 0.000000 -0.000001 -0.000257 
77.715508 39.143894 0.000000 0.000000 0.000005 -0.000070 
77.516838 40.630562 0.000000 0.000000 0.000007 0.000078 
77.309624 42.071884 0.000000 0.000000 0.000009 0.000132 
77.094139 43.467926 0.000000 0.000000 0.000007 0.000117 
76.870636 44.818874 0.000000 0.000000 0.000009 0.000057 
76.639389 46.125038 0.000000 0.000000 0.000010 0.000010 
76.400627 47.386814 0.000000 0.000000 0.000009 -0.000006 
76.154602 48.604664 0.000000 0.000000 0.000006 -0.000035 
75.901527 49.779110 0.000000 0.000000 -0.000035 -0.000032 
75.641632 50.910698 0.000000 0.000000 -0.000038 -0.000026 
75.375122 52.000000 0.000000 0.000000 -0.000031 -0.000024 
75.102203 53.047596 0.000000 0.000000 0.000002 -0.000020 
74.823067 54.054062 0.000000 0.000000 0.000002 0.000003 
74.537903 55.019966 0.000000 0.000000 0.000041 -0.000001 
73.648071 57.679779 0.000000 0.000000 0.000010 0.000039 
73.340614 58.488834 0.000000 0.000000 0.000010 0.000060 
73.028023 59.259960 0.000000 0.000000 0.000009 0.000065 
72.710495 59.993660 0.000000 0.000000 0.000003 0.000042 
72.388222 60.690445 0.000000 0.000000 -0.000006 0.000001 
72.061440 61.350830 0.000000 0.000000 -0.000005 -0.000043 
71.730408 61.975346 0.000000 0.000000 -0.000003 -0.000064 
71.395439 62.564533 0.000000 0.000000 0.000002 -0.000079 
71.056992 63.118900 0.000000 0.000000 0.000001 -0.000057 
70.715698 63.638851 0.000000 0.000000 0.000004 -0.000027 
70.372696 64.124405 0.000000 0.000000 0.000003 -0.000006 
70.030754 64.573967 0.000000 0.000000 0.000000 -0.000006 
70.176003 -141.577423 0.000000 0.000000 0.000194 0.000254 
70.524437 -141.131775 0.000000 0.000000 0.000248 0.000035 
70.874161 -140.650650 0.000000 0.000000 0.000297 -0.000099 
71.222343 -140.135635 0.000000 0.000000 0.000459 -0.000982 
71.567810 -139.586655 -0.000006 -0.000000 0.000570 -0.001034 
71.909882 -139.003250 -0.000007 -0.000000 0.000851 -0.001104 
72.248100 -138.384857 0.000009 -0.000000 0.000976 -0.001467 
72.582115 -137.730820 -0.000010 -0.000000 0.001079 -0.001931 
72.911652 -137.040527 -0.000031 -0.000001 0.001384 -0.002497 
73.236465 -136.313324 -0.000027 -0.000000 0.001661 -0.003102 
73.556343 -135.548615 -0.000019 -0.000000 0.001768 -0.003643 
73.871101 -134.745728 -0.000044 0.000002 0.002035 -0.004021 
74.180542 -133.904037 -0.000017 0.000002 0.002345 -0.004168 
74.484482 -133.022858 0.000012 0.000001 0.002370 -0.004052 
74.782745 -132.101517 0.000010 0.000001 0.002365 -0.003755 
75.075150 -131.139297 -0.000009 0.000001 0.002340 -0.003408 
75.361511 -130.135483 -0.000021 -0.000002 0.002340 -0.003118 
75.641632 -129.089310 -0.000075 0.000000 0.002196 -0.002888 
75.915314 -128.000000 -0.000206 -0.000032 0.002037 -0.002663 
76.182358 -126.866791 -0.000401 -0.000902 0.001676 -0.002319 
76.442543 -125.688904 -0.000580 -0.002181 0.001166 -0.001795 
76.695648 -124.465569 -0.000767 -0.004661 0.000595 -0.001263 
76.941429 -123.196060 -0.000801 -0.006090 0.000257 -0.000761 
77.179649 -121.879677 -0.000728 -0.007311 0.000005 -0.000326 
77.410049 -120.515808 -0.000556 -0.007203 -0.000094 0.000000 
77.632362 -119.103928 -0.000376 -0.006267 0.000015 0.000187 
77.846298 -117.643623 -0.000173 -0.003870 0.000179 0.000377 
78.051575 -116.134621 -0.000092 -0.002450 0.000131 0.000534 
78.247887 -114.576828 -0.000044 -0.001194 0.000079 0.000653 
78.612396 -111.315575 -0.000002 -0.000088 0.000048 0.000620 
78.779945 -109.613075 0.000002 -0.000005 0.000015 0.000593 
78.937279 -107.863800 0.000005 0.000002 -0.000074 0.000618 
79.726044 -71.539062 0.000000 0.000000 0.000011 0.000001 
79.648880 -69.518349 0.000000 0.000000 0.000010 0.000000 
79.559433 -67.527702 0.000000 0.000000 0.000006 0.000000 
79.457954 -65.570663 0.000001 0.000000 -0.000001 0.000005 
78.779945 -19.613077 -0.000001 -0.000000 0.000031 -0.000112 
78.937279 -17.863798 0.000004 0.000000 0.000041 -0.000121 
79.084061 -16.068989 0.000004 0.000000 0.000054 0.000071 
79.219971 -14.230253 0.000005 0.000000 0.000067 0.000359 
79.344704 -12.349576 0.000003 0.000000 0.000024 0.000089 
79.457954 -10.429335 0.000005 0.000000 0.000051 -0.000979 
79.559433 -8.472301 0.000000 0.000000 0.000243 -0.003736 
79.648880 -6.481650 0.000000 0.000000 0.000539 -0.008506 
79.726044 -4.460938 0.000000 0.000000 0.000800 -0.012981 
79.790695 -2.414088 0.000000 0.000000 0.000704 -0.012696 
79.842659 -0.345354 0.000000 0.000000 0.000643 -0.011743 
79.881775 1.740720 0.000000 0.000000 0.000430 -0.009136 
79.907913 3.839357 0.000000 0.000000 0.000123 -0.004664 
79.921005 5.945603 0.000000 0.000000 -0.000141 -0.000610 
79.921005 8.054398 0.000000 0.000000 -0.000010 -0.000542 
79.907913 10.160643 0.000000 0.000000 0.000004 -0.000363 
79.881775 12.259280 0.000000 0.000000 -0.000008 -0.000106 
79.842659 14.345354 0.000000 0.000000 -0.000017 0.000014 
79.344704 26.349577 0.000000 0.000000 -0.000140 0.000241 
79.219971 28.230253 0.000000 0.000000 -0.000143 0.000234 
79.084061 30.068989 0.000000 0.000000 -0.000009 -0.000171 
78.937279 31.863798 0.000000 0.000000 0.000002 -0.000147 
78.779945 33.613075 0.000000 0.000000 0.000004 -0.000292 
78.612396 35.315571 0.000000 0.000000 0.000004 -0.000374 
78.434929 36.970364 0.000000 0.000000 0.000011 -0.000352 
78.247887 38.576828 0.000000 0.000000 0.000010 -0.000253 
78.051575 40.134621 0.000000 0.000000 0.000013 -0.000040 
77.846298 41.643623 0.000000 0.000000 0.000011 0.000141 
77.632362 43.103931 0.000000 0.000000 0.000013 0.000216 
77.410049 44.515812 0.000000 0.000000 0.000010 0.000226 
77.179649 45.879677 0.000000 0.000000 0.000010 0.000166 
76.941429 47.196056 0.000000 0.000000 0.000011 0.000101 
76.695648 48.465569 0.000000 0.000000 0.000011 0.000054 
76.442543 49.688904 0.000000 0.000000 0.000010 0.000014 
76.182358 50.866795 0.000000 0.000000 -0.000028 -0.000013 
75.915314 52.000000 0.000000 0.000000 -0.000032 -0.000016 
75.641632 53.089302 0.000000 0.000000 -0.000026 -0.000016 
75.361511 54.135479 0.000000 0.000000 -0.000001 -0.000009 
75.075150 55.139297 0.000000 0.000000 -0.000002 -0.000002 
73.871101 58.745728 0.000000 0.000000 0.000009 0.000010 
73.556343 59.548611 0.000000 0.000000 0.000011 0.000016 
73.236465 60.313332 0.000000 0.000000 0.000009 0.000005 
72.911652 61.040520 0.000000 0.000000 0.000004 -0.000026 
72.582115 61.730816 0.000000 0.000000 -0.000019 -0.000060 
72.248100 62.384850 0.000000 0.000000 -0.000016 -0.000078 
71.909882 63.003254 0.000000 0.000000 -0.000012 -0.000083 
71.567810 63.586655 0.000000 0.000000 -0.000009 -0.000078 
71.222343 64.135635 0.000000 0.000000 -0.000005 -0.000051 
70.874161 64.650650 0.000000 0.000000 0.000014 -0.000022 
70.524437 65.131775 0.000000 0.000000 0.000011 -0.000006 
70.176003 65.577431 0.000000 0.000000 0.000005 -0.000009 
70.318024 -142.600281 0.000000 0.000000 0.000142 0.000182 
70.672668 -142.159668 0.000000 0.000000 0.000202 -0.000098 
71.028831 -141.684158 0.000000 0.000000 0.000287 -0.000301 
71.383621 -141.175278 0.000000 0.000000 0.000503 -0.001251 
71.735825 -140.632889 -0.000008 -0.000000 0.000665 -0.001507 
72.084732 -140.056488 -0.000013 -0.000000 0.000980 -0.001723 
72.429863 -139.445435 0.000001 -0.000000 0.001137 -0.002201 
72.770859 -138.798996 -0.000016 -0.000000 0.001323 -0.002786 
73.107422 -138.116470 -0.000014 -0.000000 0.001573 -0.003398 
73.439301 -137.397110 -0.000012 -0.000000 0.001806 -0.003975 
73.766281 -136.640137 0.000005 0.000000 0.001871 -0.004408 
74.088142 -135.844818 -0.000035 0.000001 0.002055 -0.004621 
74.404709 -135.010330 -0.000071 -0.000002 0.002108 -0.004550 
74.715790 -134.135880 -0.000121 -0.000010 0.001953 -0.004265 
75.021194 -133.220612 -0.000174 -0.000011 0.001743 -0.003851 
75.320747 -132.263626 -0.000234 -0.000012 0.001521 -0.003456 
75.614258 -131.264038 -0.000269 -0.000013 0.001356 -0.003163 
75.901527 -130.220886 -0.000280 -0.000008 0.001181 -0.002931 
76.182358 -129.133209 -0.000364 -0.000034 0.001057 -0.002681 
76.456543 -128.000000 -0.000509 -0.000904 0.000891 -0.002334 
76.723854 -126.820267 -0.000656 -0.002183 0.000575 -0.001825 
76.984070 -125.593018 -0.000801 -0.004662 0.000228 -0.001295 
77.236946 -124.317276 -0.000818 -0.006090 0.000070 -0.000805 
77.482216 -122.992096 -0.000735 -0.007310 -0.000022 -0.000377 
77.719627 -121.616615 -0.000558 -0.007202 -0.000100 -0.000024 
77.948883 -120.190041 -0.000378 -0.006265 0.000013 0.000220 
78.169693 -118.711708 -0.000176 -0.003868 0.000172 0.000469 
78.381744 -117.181099 -0.000094 -0.002449 0.000118 0.000676 
78.584717 -115.597878 -0.000044 -0.001192 0.000070 0.000831 
78.778282 -113.961929 -0.000015 -0.000428 0.000120 0.000821 
78.962097 -112.273399 -0.000000 -0.000086 0.000022 0.000823 
79.135811 -110.532738 0.000005 -0.000002 -0.000008 0.000759 
79.299072 -108.740730 0.000006 0.000005 -0.000090 0.000763 
79.451515 -106.898529 0.000006 0.000002 -0.000092 0.000720 
79.592796 -105.007721 0.000004 0.000000 -0.000119 0.000790 
80.119995 -71.088715 0.000001 0.000001 -0.000007 0.000103 
80.039490 -68.994408 0.000001 0.000001 -0.000007 0.000102 
79.946228 -66.933945 0.000001 0.000001 -0.000007 0.000102 
79.840485 -64.911232 0.000002 0.000001 -0.000011 0.000105 
79.299072 -18.740728 0.000004 0.000000 0.000029 -0.000105 
79.451515 -16.898531 0.000004 -0.000000 0.000047 0.000040 
79.592796 -15.007719 0.000005 -0.000000 0.000069 0.000472 
79.722565 -13.070306 0.000003 0.000000 0.000016 0.000681 
79.840485 -11.088767 0.000005 0.000000 -0.000005 0.000456 
79.946228 -9.066053 -0.000001 -0.000010 0.000126 -0.001566 
80.039490 -7.005593 -0.000001 -0.000010 0.000506 -0.006752 
80.119995 -4.911283 -0.000001 -0.000010 0.000985 -0.012987 
80.187492 -2.787464 -0.000001 -0.000010 0.000733 -0.013621 
80.241760 -0.638885 -0.000001 -0.000010 0.000633 -0.014378 
80.282623 1.529350 0.000000 0.000000 0.000456 -0.012981 
80.309944 3.711843 0.000000 0.000000 0.000034 -0.008245 
80.323631 5.902982 0.000000 0.000000 -0.000484 -0.002569 
80.323631 8.097017 0.000000 0.000000 -0.000162 -0.002029 
80.309944 10.288157 0.000000 0.000000 -0.000046 -0.000970 
80.282623 12.470651 0.000000 0.000000 -0.000026 -0.000208 
80.241760 14.638885 0.000000 0.000000 -0.000007 0.000114 
80.187492 16.787464 0.000000 0.000000 0.000017 0.000284 
79.722565 27.070307 0.000000 0.000000 -0.000134 0.000055 
79.592796 29.007719 0.000000 0.000000 -0.000130 0.000065 
79.451515 30.898531 0.000000 0.000000 -0.000001 -0.000192 
79.299072 32.740730 0.000000 0.000000 0.000015 -0.000137 
79.135811 34.532742 0.000000 0.000000 0.000020 -0.000246 
78.962097 36.273403 0.000000 0.000000 0.000023 -0.000314 
78.778282 37.961929 0.000000 0.000000 0.000028 -0.000311 
78.584717 39.597878 0.000000 0.000000 0.000025 -0.000208 
78.381744 41.181103 0.000000 0.000000 0.000029 0.000012 
78.169693 42.711712 0.000000 0.000000 0.000022 0.000197 
77.948883 44.190041 0.000000 0.000000 0.000021 0.000283 
77.719627 45.616615 0.000000 0.000000 0.000013 0.000321 
77.482216 46.992096 0.000000 0.000000 0.000010 0.000277 
77.236946 48.317272 0.000000 0.000000 0.000011 0.000196 
76.984070 49.593018 0.000000 0.000000 0.000012 0.000126 
76.723854 50.820271 0.000000 0.000000 0.000011 0.000063 
76.456543 52.000000 0.000000 0.000000 -0.000026 0.000007 
76.182358 53.133205 0.000000 0.000000 -0.000022 -0.000020 
75.901527 54.220890 0.000000 0.000000 -0.000018 -0.000026 
75.614258 55.264042 0.000000 0.000000 -0.000010 -0.000018 
75.320747 56.263634 0.000000 0.000000 -0.000009 -0.000010 
74.088142 59.844818 0.000000 0.000000 0.000006 -0.000012 
73.766281 60.640144 0.000000 0.000000 0.000006 -0.000021 
73.439301 61.397106 0.000000 0.000000 0.000006 -0.000041 
73.107422 62.116474 0.000000 0.000000 0.000004 -0.000074 
72.770859 62.799000 0.000000 0.000000 -0.000020 -0.000096 
72.429863 63.445427 0.000000 0.000000 -0.000008 -0.000099 
72.084732 64.056488 0.000000 0.000000 -0.000001 -0.000088 
71.735825 64.632881 0.000000 0.000000 -0.000002 -0.000069 
71.383621 65.175270 0.000000 0.000000 -0.000001 -0.000038 
71.028831 65.684166 0.000000 0.000000 0.000020 -0.000015 
70.672668 66.159676 0.000000 0.000000 0.000007 -0.000002 
70.318024 66.600281 0.000000 0.000000 -0.000002 -0.000005 
70.456512 -143.641678 0.000000 0.000000 0.000107 0.000247 
70.817108 -143.207260 0.000000 0.000000 0.000192 -0.000142 
71.179443 -142.738541 0.000000 0.000000 0.000310 -0.000428 
71.540558 -142.236969 0.000000 0.000000 0.000526 -0.001427 
71.899231 -141.702393 -0.000003 -0.000000 0.000719 -0.001879 
72.254715 -141.134247 -0.000010 -0.000000 0.001063 -0.002203 
72.606514 -140.531815 -0.000011 -0.000000 0.001237 -0.002678 
72.954247 -139.894302 -0.000013 -0.000000 0.001482 -0.003185 
73.297615 -139.220901 -0.000013 -0.000000 0.001748 -0.003663 
73.636345 -138.510742 -0.000020 -0.000000 0.001948 -0.004067 
73.970215 -137.762970 -0.000074 -0.000005 0.001931 -0.004278 
74.299019 -136.976700 -0.000207 -0.000012 0.001931 -0.004267 
74.622551 -136.150986 -0.000373 -0.000050 0.001660 -0.004033 
74.940628 -135.284851 -0.000513 -0.000077 0.001241 -0.003654 
75.253059 -134.377304 -0.000631 -0.000087 0.000783 -0.003204 
75.559654 -133.427277 -0.000646 -0.000086 0.000415 -0.002831 
75.860237 -132.433670 -0.000585 -0.000080 0.000202 -0.002593 
76.154602 -131.395340 -0.000489 -0.000044 0.000069 -0.002417 
76.442543 -130.311096 -0.000464 -0.000045 0.000001 -0.002188 
76.723854 -129.179733 -0.000478 -0.000541 -0.000155 -0.001858 
76.998314 -128.000000 -0.000536 -0.000918 -0.000262 -0.001452 
77.265678 -126.770653 -0.000588 -0.001916 -0.000463 -0.001032 
77.525696 -125.490456 -0.000598 -0.003341 -0.000430 -0.000632 
77.778107 -124.158180 -0.000534 -0.004565 -0.000325 -0.000285 
78.022629 -122.772682 -0.000422 -0.004822 -0.000159 -0.000001 
78.258957 -121.332870 -0.000303 -0.004785 -0.000048 0.000268 
78.486794 -119.837784 -0.000183 -0.003869 0.000165 0.000566 
78.705803 -118.286606 -0.000100 -0.002449 0.000108 0.000807 
78.915634 -116.678703 -0.000049 -0.001192 0.000062 0.000987 
79.115936 -115.013695 -0.000019 -0.000429 0.000102 0.001009 
79.306335 -113.291458 -0.000003 -0.000086 -0.000004 0.000995 
79.486450 -111.512222 0.000003 -0.000003 -0.000034 0.000901 
79.655899 -109.676575 0.000004 0.000004 -0.000113 0.000878 
79.814278 -107.785553 0.000003 0.000001 -0.000111 0.000819 
79.961205 -105.840637 0.000002 -0.000000 -0.000126 0.000863 
80.096283 -103.843849 -0.000001 -0.000000 -0.000009 0.000902 
80.219131 -101.797737 0.000008 -0.000000 -0.000012 0.000877 
80.329391 -99.705429 0.000004 0.000000 0.000121 0.000774 
80.426712 -68.429382 0.000002 0.000000 -0.000006 0.000113 
79.814278 -17.785551 0.000004 0.000000 0.000032 -0.000033 
79.961205 -15.840637 0.000004 0.000000 0.000058 0.000247 
80.096283 -13.843848 0.000003 0.000000 -0.000001 0.000755 
80.219131 -11.797739 0.000017 0.000000 -0.000047 0.000973 
80.329391 -9.705429 0.000023 -0.000013 0.000053 -0.000359 
80.426712 -7.570615 0.000023 -0.000013 0.000437 -0.005578 
80.510780 -5.397562 0.000022 -0.000013 0.001152 -0.013433 
80.581306 -3.191078 0.000022 -0.000013 0.000341 -0.015804 
80.638039 -0.956475 0.000011 -0.000013 0.000038 -0.019247 
80.680771 1.300496 0.000000 0.000000 -0.000369 -0.020122 
80.709358 3.573719 0.000000 0.000000 -0.000941 -0.016358 
80.723671 5.856804 0.000000 0.000000 -0.001949 -0.009673 
80.723671 8.143196 0.000000 0.000000 -0.001081 -0.008027 
80.709358 10.426281 0.000000 0.000000 -0.000730 -0.004729 
80.680771 12.699504 0.000000 0.000000 -0.000439 -0.002366 
80.638039 14.956474 0.000000 0.000000 -0.000274 -0.000946 
80.581306 17.191078 0.000000 0.000000 -0.000001 -0.000031 
80.510780 19.397562 0.000000 0.000000 -0.000011 0.000196 
80.219131 25.797739 0.000000 0.000000 -0.000016 -0.000170 
80.096283 27.843849 0.000000 0.000000 -0.000028 -0.000159 
79.961205 29.840637 0.000000 0.000000 -0.000005 -0.000152 
79.814278 31.785551 0.000000 0.000000 0.000033 -0.000155 
79.655899 33.676579 0.000000 0.000000 0.000042 -0.000033 
79.486450 35.512222 0.000000 0.000000 0.000050 -0.000117 
79.306335 37.291462 0.000000 0.000000 0.000059 -0.000167 
79.115936 39.013695 0.000000 0.000000 0.000051 -0.000154 
78.915634 40.678703 0.000000 0.000000 0.000042 -0.000084 
78.705803 42.286602 0.000000 0.000000 0.000040 0.000057 
78.486794 43.837784 0.000000 0.000000 0.000030 0.000242 
78.258957 45.332870 0.000000 0.000000 0.000023 0.000342 
78.022629 46.772678 0.000000 0.000000 0.000012 0.000408 
77.778107 48.158180 0.000000 0.000000 0.000004 0.000397 
77.525696 49.490452 0.000000 0.000000 0.000006 0.000313 
77.265678 50.770653 0.000000 0.000000 0.000008 0.000217 
76.998314 52.000000 0.000000 0.000000 0.000009 0.000136 
76.723854 53.179729 0.000000 0.000000 0.000016 0.000068 
76.442543 54.311096 0.000000 0.000000 0.000024 0.000012 
76.154602 55.395336 0.000000 0.000000 0.000028 -0.000010 
75.860237 56.433666 0.000000 0.000000 0.000025 -0.000001 
75.559654 57.427273 0.000000 0.000000 0.000027 0.000002 
74.622551 60.150978 0.000000 0.000000 -0.000002 -0.000012 
74.299019 60.976700 0.000000 0.000000 -0.000003 -0.000029 
73.970215 61.762974 0.000000 0.000000 -0.000001 -0.000051 
73.636345 62.510742 0.000000 0.000000 0.000000 -0.000077 
73.297615 63.220894 0.000000 0.000000 0.000001 -0.000102 
72.954247 63.894302 0.000000 0.000000 -0.000019 -0.000112 
72.606514 64.531815 0.000000 0.000000 -0.000002 -0.000103 
72.254715 65.134247 0.000000 0.000000 0.000003 -0.000083 
71.899231 65.702393 0.000000 0.000000 0.000002 -0.000056 
71.540558 66.236969 0.000000 0.000000 0.000003 -0.000027 
70.591194 -144.700836 0.000000 0.000000 0.000120 0.000351 
70.957489 -144.273743 0.000000 0.000000 0.000195 -0.000141 
71.325737 -143.812973 0.000000 0.000000 0.000329 -0.000501 
71.692924 -143.319931 0.000000 0.000000 0.000602 -0.001561 
72.057800 -142.794403 0.000004 -0.000000 0.000799 -0.002177 
72.419609 -142.235779 0.000000 -0.000000 0.001069 -0.002496 
72.777832 -141.643280 -0.000010 -0.000000 0.001281 -0.002872 
73.132072 -141.016052 -0.000026 -0.000000 0.001533 -0.003185 
73.482018 -140.353165 -0.000091 -0.000007 0.001733 -0.003375 
73.827393 -139.653702 -0.000234 -0.000026 0.001846 -0.003463 
74.167961 -138.916656 -0.000446 -0.000084 0.001751 -0.003393 
74.503525 -138.141022 -0.000750 -0.000147 0.001539 -0.003146 
74.833862 -137.325714 -0.001034 -0.000320 0.001049 -0.002803 
75.158791 -136.469650 -0.001194 -0.000427 0.000453 -0.002420 
75.478119 -135.571609 -0.001217 -0.000459 -0.000113 -0.002046 
75.791664 -134.630402 -0.001087 -0.000412 -0.000477 -0.001770 
76.099236 -133.644699 -0.000845 -0.000350 -0.000630 -0.001618 
76.400627 -132.613190 -0.000608 -0.000178 -0.000692 -0.001494 
76.695648 -131.534424 -0.000454 -0.000063 -0.000590 -0.001317 
76.984070 -130.406982 -0.000374 0.000002 -0.000551 -0.001083 
77.265678 -129.229340 -0.000363 0.000028 -0.000587 -0.000819 
77.540215 -128.000000 -0.000352 0.000029 -0.000609 -0.000571 
77.807434 -126.717415 -0.000328 -0.000183 -0.000551 -0.000339 
78.067062 -125.380066 -0.000283 -0.000627 -0.000527 -0.000143 
78.318802 -123.986465 -0.000214 -0.000863 -0.000399 0.000048 
78.562347 -122.535210 -0.000147 -0.000943 -0.000276 0.000266 
78.797363 -121.024986 -0.000088 -0.000976 -0.000164 0.000546 
79.023499 -119.454620 -0.000047 -0.000770 -0.000121 0.000813 
79.240395 -117.823151 -0.000021 -0.000323 -0.000050 0.001012 
79.447655 -116.129829 -0.000008 -0.000101 -0.000013 0.001039 
79.644890 -114.374229 -0.000001 -0.000035 -0.000024 0.000967 
79.831673 -112.556282 0.000000 -0.000004 -0.000012 0.000880 
80.007591 -110.676323 0.000001 0.000003 -0.000090 0.000829 
80.172195 -108.735184 -0.000000 -0.000001 -0.000083 0.000766 
80.325058 -106.734230 -0.000001 -0.000002 -0.000072 0.000826 
80.465736 -104.675415 -0.000003 -0.000002 -0.000008 0.000930 
80.593819 -102.561348 0.000007 -0.000001 -0.000009 0.000896 
80.708878 -100.395302 0.000002 -0.000000 0.000128 0.000770 
80.810524 -98.181252 0.000003 -0.000001 0.000148 0.000637 
80.898392 -95.923859 0.000004 0.000044 0.000143 0.000485 
80.810524 -67.818748 0.000002 0.000000 -0.000008 0.000098 
80.708878 -65.604698 0.000002 0.000000 -0.000008 0.000098 
70.238144 -55.084705 0.000000 0.000000 -0.000225 -0.000223 
70.591194 -54.700836 0.000000 0.000000 -0.000229 -0.000240 
80.465736 -14.675414 0.000002 0.000000 -0.000009 0.000660 
80.593819 -12.561347 0.000021 0.000009 -0.000061 0.001284 
80.708878 -10.395305 0.000033 -0.000004 -0.000001 0.000482 
80.810524 -8.181255 0.000033 -0.000004 0.000384 -0.004610 
80.898392 -5.923862 0.000032 -0.000004 0.001335 -0.014032 
80.972160 -3.628453 0.000032 -0.000004 0.000940 -0.020224 
81.031532 -1.300981 0.000016 -0.000013 -0.000136 -0.026784 
81.076286 1.052053 0.000000 0.000000 -0.000985 -0.030292 
81.106224 3.423691 0.000000 0.000000 -0.001996 -0.028131 
81.121223 5.806633 0.000000 0.000000 -0.003090 -0.021102 
81.121223 8.193367 0.000000 0.000000 -0.002819 -0.016806 
81.106224 10.576308 0.000000 0.000000 -0.001805 -0.011551 
81.076286 12.947947 0.000000 0.000000 -0.001088 -0.007256 
81.031532 15.300981 0.000000 0.000000 -0.000538 -0.004479 
80.972160 17.628452 0.000000 0.000000 -0.000382 -0.002093 
80.898392 19.923862 0.000000 0.000000 -0.000199 -0.000759 
80.810524 22.181255 0.000000 0.000000 -0.000103 -0.000068 
80.708878 24.395304 0.000000 0.000000 -0.000060 -0.000203 
80.593819 26.561348 0.000000 0.000000 -0.000004 -0.000043 
80.465736 28.675413 0.000000 0.000000 -0.000046 -0.000134 
80.325058 30.734228 0.000000 0.000000 -0.000042 -0.000173 
80.007591 34.676327 0.000000 0.000000 0.000034 0.000264 
79.831673 36.556282 0.000000 0.000000 0.000053 0.000194 
79.644890 38.374233 0.000000 0.000000 0.000065 0.000185 
79.447655 40.129829 0.000000 0.000000 0.000067 0.000205 
79.240395 41.823147 0.000000 0.000000 0.000058 0.000198 
79.023499 43.454624 0.000000 0.000000 0.000056 0.000075 
78.797363 45.024986 0.000000 0.000000 0.000046 0.000261 
78.562347 46.535213 0.000000 0.000000 0.000033 0.000370 
78.318802 47.986469 0.000000 0.000000 0.000014 0.000465 
78.067062 49.380062 0.000000 0.000000 -0.000001 0.000507 
77.807434 50.717411 0.000000 0.000000 -0.000003 0.000460 
77.540215 52.000000 0.000000 0.000000 0.000001 0.000350 
77.265678 53.229347 0.000000 0.000000 0.000004 0.000259 
76.984070 54.406982 0.000000 0.000000 0.000011 0.000178 
76.695648 55.534431 0.000000 0.000000 0.000021 0.000088 
76.400627 56.613186 0.000000 0.000000 0.000027 0.000033 
76.099236 57.644707 0.000000 0.000000 0.000021 0.000031 
75.791664 58.630398 0.000000 0.000000 0.000022 0.000015 
74.833862 61.325722 0.000000 0.000000 -0.000005 -0.000017 
74.503525 62.141018 0.000000 0.000000 -0.000011 -0.000039 
74.167961 62.916656 0.000000 0.000000 -0.000004 -0.000062 
73.827393 63.653698 0.000000 0.000000 -0.000003 -0.000084 
73.482018 64.353172 0.000000 0.000000 0.000002 -0.000097 
73.132072 65.016052 0.000000 0.000000 -0.000014 -0.000096 
72.777832 65.643288 0.000000 0.000000 0.000008 -0.000078 
72.419609 66.235786 0.000000 0.000000 0.000007 -0.000056 
72.057800 66.794403 0.000000 0.000000 0.000005 -0.000031 
71.692924 67.319923 0.000000 0.000000 0.000004 -0.000011 
70.721817 -145.777008 0.000000 0.000000 0.000115 0.000344 
71.093567 -145.358353 0.000000 0.000000 0.000209 -0.000220 
71.467476 -144.906693 0.000000 0.000000 0.000359 -0.000619 
71.840492 -144.423370 0.000095 -0.000000 0.000657 -0.001722 
72.211327 -143.908142 0.000105 0.000000 0.000876 -0.002331 
72.579216 -143.360352 0.000103 0.000000 0.001134 -0.002492 
72.943619 -142.779129 0.000094 0.000000 0.001435 -0.002647 
73.304131 -142.163574 0.000053 -0.000008 0.001730 -0.002674 
73.660431 -141.512695 -0.000240 -0.000086 0.001875 -0.002544 
74.012245 -140.825439 -0.000581 -0.000209 0.001883 -0.002327 
74.359329 -140.100723 -0.000992 -0.000415 0.001673 -0.002004 
74.701462 -139.337402 -0.001488 -0.000624 0.001196 -0.001623 
75.038445 -138.534286 -0.001880 -0.000831 0.000479 -0.001275 
75.370079 -137.690109 -0.001970 -0.000879 -0.000249 -0.000996 
75.696182 -136.803543 -0.001820 -0.000808 -0.000862 -0.000786 
76.016563 -135.873154 -0.001492 -0.000613 -0.001169 -0.000663 
76.331032 -134.897491 -0.001059 -0.000405 -0.001227 -0.000587 
76.639389 -133.874954 -0.000667 -0.000189 -0.001119 -0.000483 
76.941429 -132.803940 -0.000409 -0.000064 -0.000843 -0.000348 
77.236946 -131.682724 -0.000253 -0.000013 -0.000559 -0.000199 
77.525696 -130.509552 -0.000185 -0.000003 -0.000451 -0.000069 
77.807434 -129.282593 -0.000130 -0.000001 -0.000360 -0.000002 
78.081909 -128.000000 -0.000099 0.000009 -0.000265 0.000029 
78.348824 -126.659927 -0.000079 -0.000081 -0.000206 0.000075 
78.607887 -125.260521 -0.000062 -0.000118 -0.000182 0.000159 
78.858765 -123.800003 -0.000051 -0.000112 -0.000127 0.000304 
79.101120 -122.276649 -0.000036 -0.000109 -0.000079 0.000514 
79.334572 -120.688896 -0.000024 -0.000119 -0.000060 0.000707 
79.558739 -119.035355 -0.000015 -0.000027 -0.000033 0.000851 
79.773201 -117.314873 -0.000008 0.000012 -0.000004 0.000869 
79.977524 -115.526634 -0.000002 0.000005 -0.000023 0.000782 
80.171265 -113.670174 -0.000002 0.000000 -0.000019 0.000645 
80.353943 -111.745514 -0.000004 -0.000000 -0.000022 0.000549 
80.525085 -109.753197 -0.000009 -0.000004 -0.000017 0.000541 
80.684212 -107.694389 -0.000009 -0.000005 -0.000005 0.000618 
80.830826 -105.570930 -0.000009 -0.000004 0.000058 0.000744 
80.964455 -103.385437 0.000002 -0.000003 0.000086 0.000782 
81.084625 -101.141304 -0.000001 0.000001 0.000133 0.000743 
81.190887 -98.842781 0.000006 0.000001 0.000155 0.000584 
81.282837 -96.494942 0.000005 0.000055 0.000149 0.000432 
81.360092 -94.103714 0.000006 0.000068 0.000115 0.000297 
81.084625 -64.858696 0.000003 -0.000002 -0.000005 0.000111 
70.002045 -56.506905 0.000000 0.000000 -0.000054 -0.000205 
70.363403 -56.153629 0.000000 0.000000 -0.000310 -0.000111 
70.721817 -55.777012 0.000000 0.000000 -0.000367 0.000015 
71.093567 -55.358349 0.000000 0.000000 -0.000404 0.000098 
80.964455 -13.385437 0.000022 0.000020 -0.000068 0.001415 
81.084625 -11.141305 0.000034 0.000007 -0.000046 0.001108 
81.190887 -8.842779 0.000029 0.000008 0.000294 -0.003702 
81.282837 -6.494946 0.000031 0.000007 0.001298 -0.014094 
81.360092 -4.103712 0.000026 -0.000004 0.001142 -0.023945 
81.422310 -1.675760 0.000007 -0.000013 0.000495 -0.034001 
81.469231 0.781539 -0.000005 0.000001 0.000149 -0.040458 
81.500633 3.260237 0.000000 0.000000 -0.000532 -0.040567 
81.516365 5.751956 0.000007 -0.000000 -0.001654 -0.034618 
81.516365 8.248044 0.000007 -0.000000 -0.001561 -0.028260 
81.500633 10.739763 0.000007 -0.000000 -0.001002 -0.020607 
81.469231 13.218461 0.000007 -0.000000 -0.000939 -0.014630 
81.422310 15.675760 0.000007 -0.000000 -0.000859 -0.010550 
81.360092 18.103712 0.000000 0.000000 -0.000761 -0.006231 
81.282837 20.494946 0.000000 0.000000 -0.000615 -0.003250 
81.190887 22.842779 0.000000 0.000000 -0.000475 -0.001447 
81.084625 25.141304 0.000000 0.000000 -0.000242 -0.000785 
80.964455 27.385437 0.000000 0.000000 0.000003 0.000071 
80.830826 29.570934 0.000000 0.000000 -0.000023 -0.000051 
80.684212 31.694389 0.000000 0.000000 -0.000026 -0.000109 
80.525085 33.753201 0.000000 0.000000 0.000040 0.000183 
80.353943 35.745518 0.000000 0.000000 0.000070 0.000995 
80.171265 37.670177 0.000000 0.000000 0.000078 0.000988 
79.977524 39.526634 0.000000 0.000000 0.000095 0.001012 
79.773201 41.314873 0.000000 0.000000 0.000090 0.001013 
79.558739 43.035351 0.000000 0.000000 0.000050 0.000739 
79.334572 44.688896 0.000000 0.000000 0.000052 0.000157 
79.101120 46.276649 0.000000 0.000000 0.000055 0.000321 
78.858765 47.799999 0.000000 0.000000 0.000037 0.000445 
78.607887 49.260525 0.000000 0.000000 0.000012 0.000572 
78.348824 50.659927 0.000000 0.000000 -0.000013 0.000661 
78.081909 52.000000 0.000000 0.000000 -0.000021 0.000668 
77.807434 53.282589 0.000000 0.000000 -0.000024 0.000568 
77.525696 54.509548 0.000000 0.000000 -0.000021 0.000456 
77.236946 55.682728 0.000000 0.000000 -0.000010 0.000363 
76.941429 56.803944 0.000000 0.000000 0.000008 0.000249 
76.639389 57.874962 0.000000 0.000000 0.000023 0.000148 
76.331032 58.897488 0.000000 0.000000 0.000019 0.000099 
76.016563 59.873161 0.000000 0.000000 0.000019 0.000052 
75.038445 62.534290 0.000000 0.000000 -0.000006 -0.000011 
74.701462 63.337406 0.000000 0.000000 -0.000010 -0.000026 
74.359329 64.100723 0.000000 0.000000 0.000001 -0.000040 
74.012245 64.825432 0.000000 0.000000 0.000002 -0.000046 
73.660431 65.512695 0.000000 0.000000 0.000007 -0.000049 
73.304131 66.163582 0.000000 0.000000 -0.000009 -0.000045 
72.943619 66.779137 0.000000 0.000000 0.000007 -0.000031 
72.579216 67.360344 0.000000 0.000000 0.000001 -0.000017 
72.211327 67.908142 0.000000 0.000000 -0.000001 -0.000008 
70.848160 -146.869476 0.000000 0.000000 0.000352 0.000336 
71.225128 -146.460342 0.000000 0.000000 0.000437 -0.000283 
71.604462 -146.018936 0.000000 0.000000 0.000576 -0.000694 
71.983055 -145.546555 0.000095 -0.000000 0.000871 -0.001806 
72.359604 -145.042877 0.000129 0.000000 0.001110 -0.002310 
72.733322 -144.507217 0.000138 0.000000 0.001296 -0.002182 
73.103676 -143.938660 0.000127 -0.000000 0.001654 -0.002037 
73.470238 -143.336227 0.000004 -0.000065 0.001955 -0.001753 
73.832680 -142.698837 -0.000487 -0.000361 0.002022 -0.001358 
74.190720 -142.025391 -0.001084 -0.000818 0.001899 -0.000937 
74.544113 -141.314682 -0.001733 -0.001365 0.001555 -0.000511 
74.892639 -140.565445 -0.002415 -0.001953 0.000872 -0.000137 
75.236099 -139.776382 -0.002840 -0.002338 0.000014 0.000119 
75.574287 -138.946075 -0.002758 -0.002202 -0.000734 0.000246 
75.907028 -138.073029 -0.002361 -0.001794 -0.001248 0.000275 
76.234123 -137.155655 -0.001790 -0.001259 -0.001455 0.000248 
76.555397 -136.192276 -0.001152 -0.000671 -0.001390 0.000227 
76.870636 -135.181122 -0.000625 -0.000221 -0.001126 0.000262 
77.179649 -134.120316 -0.000317 -0.000062 -0.000746 0.000338 
77.482216 -133.007904 -0.000157 -0.000012 -0.000422 0.000411 
77.778107 -131.841812 -0.000089 -0.000001 -0.000266 0.000441 
78.067062 -130.619934 -0.000032 -0.000000 -0.000146 0.000404 
78.348824 -129.340073 -0.000015 -0.000000 -0.000078 0.000343 
78.623100 -128.000000 -0.000012 0.000002 -0.000046 0.000299 
78.889580 -126.597481 -0.000014 0.000002 -0.000027 0.000302 
79.147926 -125.130287 -0.000018 0.000004 -0.000025 0.000372 
79.397766 -123.596268 -0.000023 0.000003 -0.000030 0.000502 
79.638725 -121.993385 -0.000018 0.000003 -0.000044 0.000617 
79.870377 -120.319756 -0.000015 0.000003 -0.000032 0.000707 
80.092285 -118.573746 -0.000008 0.000003 -0.000031 0.000707 
80.303970 -116.754036 -0.000006 0.000001 -0.000028 0.000634 
80.504959 -114.859703 -0.000004 -0.000000 -0.000020 0.000514 
80.694725 -112.890320 -0.000008 -0.000001 -0.000008 0.000406 
80.872742 -110.846069 -0.000014 -0.000003 -0.000015 0.000348 
81.038483 -108.727798 -0.000016 -0.000005 -0.000012 0.000350 
81.191391 -106.537178 -0.000016 -0.000004 0.000011 0.000372 
81.330925 -104.276726 -0.000006 -0.000003 0.000043 0.000420 
81.456558 -101.949944 -0.000006 0.000003 0.000084 0.000427 
81.567780 -99.561317 0.000001 0.000003 0.000119 0.000349 
81.664108 -97.116394 0.000003 0.000029 0.000114 0.000303 
81.745117 -94.621704 0.000007 0.000016 0.000111 0.000316 
81.810410 -92.084778 -0.000000 0.000012 0.000084 0.000335 
81.456558 -64.050056 0.000002 -0.000033 0.000009 0.000224 
81.330925 -61.723274 0.000002 -0.000033 0.000009 0.000224 
70.117966 -57.583580 0.000000 0.000000 -0.000004 -0.000659 
70.484612 -57.237808 0.000000 0.000000 -0.000274 -0.000635 
70.848160 -56.869480 0.000000 0.000000 -0.000368 -0.000329 
71.225128 -56.460342 0.000000 0.000000 -0.000446 -0.000163 
71.604462 -56.018940 0.000000 0.000000 -0.000438 0.000044 
71.983055 -55.546551 0.000000 0.000000 -0.000334 0.000299 
81.456558 -11.949941 0.000024 0.000007 -0.000062 0.001384 
81.567780 -9.561319 0.000019 0.000007 0.000219 -0.002635 
81.664108 -7.116392 0.000024 0.000009 0.001138 -0.012638 
81.745117 -4.621706 0.000023 -0.000002 0.001471 -0.025128 
81.810410 -2.084777 0.000006 -0.000011 0.001397 -0.038661 
81.859680 0.486013 -0.000004 0.000002 0.001730 -0.048744 
81.892662 3.081548 0.000007 0.000017 0.001769 -0.051974 
81.909203 5.692161 0.000017 0.000014 0.001237 -0.048322 
81.909203 8.307839 0.000029 0.000014 0.001160 -0.040980 
81.892662 10.918452 0.000029 0.000014 0.001513 -0.031762 
81.859680 13.513988 0.000029 0.000014 0.001320 -0.024482 
81.810410 16.084776 0.000022 0.000000 0.001040 -0.019223 
81.745117 18.621706 0.000012 0.000000 0.000589 -0.014042 
81.664108 21.116392 0.000000 0.000000 0.000437 -0.009076 
81.567780 23.561319 0.000000 0.000000 0.000229 -0.005274 
81.456558 25.949940 0.000000 0.000000 0.000085 -0.002616 
81.330925 28.276726 0.000000 0.000000 0.000043 -0.000607 
81.191391 30.537176 0.000000 0.000000 0.000051 0.000157 
81.038483 32.727802 0.000000 0.000000 -0.000051 -0.000149 
80.872742 34.846069 0.000000 0.000000 -0.000065 0.000777 
80.694725 36.890324 0.000000 0.000000 -0.000066 0.002151 
80.504959 38.859703 0.000000 0.000000 -0.000051 0.002338 
80.303970 40.754032 0.000000 0.000000 -0.000054 0.002539 
80.092285 42.573746 0.000004 0.000000 0.000012 0.002702 
79.870377 44.319756 0.000011 0.000000 0.000018 0.001751 
79.638725 45.993385 0.000011 0.000000 0.000043 0.000470 
79.397766 47.596272 0.000011 0.000000 0.000034 0.000429 
79.147926 49.130287 0.000011 0.000000 0.000046 0.000492 
78.889580 50.597477 0.000007 -0.000000 0.000014 0.000643 
78.623100 52.000000 0.000000 0.000000 -0.000013 0.000778 
78.348824 53.340073 0.000000 0.000000 -0.000026 0.000837 
78.067062 54.619938 0.000000 0.000000 -0.000040 0.000778 
77.778107 55.841820 0.000000 0.000000 -0.000042 0.000662 
77.482216 57.007904 0.000000 0.000000 -0.000032 0.000581 
77.179649 58.120323 0.000000 0.000000 -0.000008 0.000445 
76.870636 59.181126 0.000000 0.000000 0.000003 0.000316 
76.555397 60.192276 0.000000 0.000000 0.000005 0.000216 
75.236099 63.776386 0.000000 0.000000 -0.000005 -0.000008 
74.892639 64.565453 0.000000 0.000000 -0.000007 -0.000011 
74.544113 65.314674 0.000000 0.000000 0.000002 -0.000013 
74.190720 66.025391 0.000000 0.000000 0.000003 -0.000004 
73.832680 66.698845 0.000000 0.000000 0.000010 -0.000002 
73.470238 67.336227 0.000000 0.000000 0.000008 0.000001 
73.103676 67.938660 0.000000 0.000000 0.000020 0.000004 
72.733322 68.507210 0.000000 0.000000 0.000013 0.000005 
70.970009 -147.977539 0.000000 0.000000 0.000580 0.000024 
71.351967 -147.579010 0.000000 0.000000 0.000706 -0.000550 
71.736473 -147.149002 0.000000 0.000000 0.000837 -0.000907 
72.120407 -146.688736 0.000095 -0.000000 0.001128 -0.001904 
72.502434 -146.197876 0.000133 0.000000 0.001439 -0.002219 
72.881752 -145.675659 0.000147 0.000000 0.001597 -0.001752 
73.257812 -145.121170 0.000082 -0.000029 0.001921 -0.001319 
73.630196 -144.533310 -0.000208 -0.000288 0.002166 -0.000751 
73.998558 -143.910995 -0.000934 -0.000778 0.002138 -0.000158 
74.362617 -143.252975 -0.001805 -0.001572 0.001900 0.000342 
74.722130 -142.558014 -0.002685 -0.002517 0.001502 0.000741 
75.076866 -141.824722 -0.003449 -0.003421 0.000776 0.001014 
75.426620 -141.051651 -0.003727 -0.003854 -0.000021 0.001117 
75.771210 -140.237274 -0.003384 -0.003632 -0.000701 0.001086 
76.110443 -139.379944 -0.002666 -0.002885 -0.001079 0.000990 
76.444138 -138.477905 -0.001835 -0.001951 -0.001248 0.000859 
76.772095 -137.529266 -0.001017 -0.001018 -0.001118 0.000747 
77.094139 -136.532074 -0.000451 -0.000325 -0.000852 0.000692 
77.410049 -135.484192 -0.000161 -0.000057 -0.000454 0.000685 
77.719627 -134.383392 -0.000048 -0.000009 -0.000189 0.000689 
78.022629 -133.227325 -0.000015 0.000001 -0.000077 0.000676 
78.318802 -132.013535 -0.000003 0.000000 -0.000025 0.000606 
78.607887 -130.739471 -0.000005 0.000001 -0.000011 0.000528 
78.889580 -129.402527 -0.000009 0.000000 -0.000025 0.000462 
79.163567 -128.000000 -0.000012 0.000001 -0.000022 0.000423 
79.429489 -126.529213 -0.000014 0.000001 -0.000025 0.000421 
79.686981 -124.987503 -0.000018 0.000001 -0.000023 0.000482 
79.935623 -123.372284 -0.000015 0.000001 -0.000032 0.000540 
80.174980 -121.681099 -0.000007 0.000001 -0.000019 0.000590 
80.404579 -119.911743 0.000004 0.000000 -0.000014 0.000582 
80.623917 -118.062286 0.000004 -0.000001 -0.000013 0.000528 
80.832466 -116.131241 0.000007 -0.000002 -0.000012 0.000441 
81.029663 -114.117607 0.000004 -0.000003 -0.000005 0.000351 
81.214920 -112.021057 -0.000006 -0.000005 -0.000011 0.000274 
81.387650 -109.842033 -0.000015 -0.000005 -0.000015 0.000232 
81.547241 -107.581879 -0.000012 -0.000004 -0.000002 0.000197 
81.693085 -105.242958 -0.000008 -0.000003 0.000012 0.000159 
81.824570 -102.828773 -0.000005 0.000003 0.000039 0.000090 
81.941116 -100.344048 0.000000 0.000003 0.000070 0.000058 
82.042183 -97.794769 0.000006 0.000024 0.000071 0.000072 
82.127251 -95.188179 0.000004 -0.000012 0.000077 0.000179 
82.195885 -92.532745 0.000003 -0.000033 0.000076 0.000338 
82.247704 -89.838028 0.000004 -0.000066 0.000059 0.000488 
82.282417 -87.114540 0.000006 -0.000075 0.000036 0.000577 
81.824570 -63.171227 0.000000 -0.000190 0.000135 0.000094 
70.229851 -58.673840 0.000000 0.000000 0.000079 -0.000633 
70.601555 -58.336571 0.000000 0.000000 -0.000329 -0.000324 
70.970009 -57.977539 0.000000 0.000000 -0.000314 -0.000159 
71.351967 -57.579002 0.000000 0.000000 -0.000476 0.000187 
71.736473 -57.149002 0.000000 0.000000 -0.000485 0.000358 
72.120407 -56.688736 0.000000 0.000000 -0.000467 0.000625 
72.502434 -56.197876 0.000000 0.000000 -0.000096 0.000398 
81.693085 -15.242955 0.000015 0.000020 -0.000021 0.001225 
81.824570 -12.828773 0.000027 0.000017 -0.000057 0.001571 
81.941116 -10.344049 0.000024 0.000017 0.000166 -0.001377 
82.042183 -7.794769 0.000027 0.000020 0.000965 -0.010463 
82.127251 -5.188180 0.000022 0.000016 0.001800 -0.024883 
82.195885 -2.532746 0.000014 0.000030 0.002436 -0.041157 
82.247704 0.161968 0.000007 0.000030 0.003451 -0.054593 
82.282417 2.885461 0.000017 0.000046 0.004214 -0.061666 
82.299828 5.626518 0.000026 0.000044 0.004370 -0.061293 
82.299828 8.373482 0.000041 0.000037 0.004312 -0.053880 
82.282417 11.114539 0.000031 0.000015 0.004432 -0.043727 
82.247704 13.838032 0.000021 0.000019 0.003935 -0.035305 
82.195885 16.532745 0.000013 0.000002 0.003329 -0.029287 
82.127251 19.188181 0.000004 0.000001 0.002325 -0.023366 
82.042183 21.794769 -0.000008 0.000001 0.001643 -0.017205 
81.941116 24.344049 -0.000007 0.000001 0.000862 -0.011704 
81.824570 26.828772 -0.000001 -0.000000 0.000387 -0.006984 
81.693085 29.242954 0.000000 0.000000 0.000040 -0.002881 
81.547241 31.581877 0.000000 0.000000 0.000024 -0.000684 
81.387650 33.842033 0.000000 0.000000 -0.000155 -0.000103 
81.214920 36.021057 0.000000 0.000000 -0.000072 0.001825 
81.029663 38.117607 0.000000 0.000000 -0.000119 0.003875 
80.832466 40.131237 0.000000 0.000000 -0.000162 0.004393 
80.623917 42.062290 0.000000 0.000000 -0.000180 0.004806 
80.404579 43.911743 0.000004 0.000000 -0.000050 0.004829 
80.174980 45.681103 0.000011 0.000000 -0.000066 0.003064 
79.935623 47.372280 0.000011 0.000000 -0.000026 0.001034 
79.686981 48.987503 0.000011 0.000000 -0.000002 0.000577 
79.429489 50.529217 0.000011 0.000000 0.000041 0.000553 
79.163567 52.000000 0.000007 -0.000000 0.000014 0.000753 
78.889580 53.402523 0.000000 0.000000 -0.000013 0.000924 
78.607887 54.739475 0.000000 0.000000 -0.000030 0.001040 
78.318802 56.013531 0.000000 0.000000 -0.000050 0.001027 
78.022629 57.227322 0.000000 0.000000 -0.000058 0.000880 
77.719627 58.383385 0.000000 0.000000 -0.000048 0.000801 
77.410049 59.484188 0.000000 0.000000 -0.000028 0.000659 
77.094139 60.532074 0.000000 0.000000 -0.000018 0.000507 
76.772095 61.529274 0.000000 0.000000 -0.000012 0.000358 
76.444138 62.477901 0.000000 0.000000 -0.000005 0.000202 
75.426620 65.051651 0.000000 0.000000 -0.000001 0.000012 
75.076866 65.824715 0.000000 0.000000 -0.000005 0.000017 
74.722130 66.558014 0.000000 0.000000 0.000004 0.000024 
74.362617 67.252983 0.000000 0.000000 0.000004 0.000034 
73.998558 67.910988 0.000000 0.000000 0.000009 0.000027 
73.630196 68.533318 0.000000 0.000000 0.000009 0.000025 
73.257812 69.121162 0.000000 0.000000 0.000015 0.000020 
71.087173 -149.100510 0.000000 0.000000 0.000734 -0.000270 
71.473877 -148.713638 0.000000 0.000000 0.000914 -0.000788 
71.863335 -148.296158 0.000000 0.000000 0.001067 -0.001089 
72.252365 -147.849213 0.000095 -0.000000 0.001398 -0.001972 
72.639633 -147.372421 0.000129 0.000009 0.001798 -0.002131 
73.024315 -146.864990 0.000099 0.000009 0.001901 -0.001347 
73.405861 -146.325943 -0.000094 -0.000020 0.002151 -0.000700 
73.783836 -145.754166 -0.000582 -0.000620 0.002246 0.000023 
74.157898 -145.148483 -0.001543 -0.001614 0.002005 0.000673 
74.527763 -144.507599 -0.002675 -0.003056 0.001692 0.001141 
74.893188 -143.830170 -0.003650 -0.004591 0.001379 0.001442 
75.253937 -143.114716 -0.004311 -0.006009 0.000804 0.001594 
75.609818 -142.359680 -0.004347 -0.006424 0.000201 0.001598 
75.960632 -141.563416 -0.003707 -0.005755 -0.000246 0.001483 
76.306206 -140.724121 -0.002660 -0.004379 -0.000499 0.001322 
76.646355 -139.839859 -0.001659 -0.002850 -0.000733 0.001141 
76.980888 -138.908600 -0.000802 -0.001399 -0.000726 0.000969 
77.309624 -137.928116 -0.000272 -0.000384 -0.000547 0.000853 
77.632362 -136.896072 -0.000046 -0.000058 -0.000234 0.000791 
77.948883 -135.809952 0.000005 -0.000002 -0.000077 0.000758 
78.258957 -134.667130 0.000009 0.000004 -0.000009 0.000727 
78.562347 -133.464783 0.000007 0.000001 0.000015 0.000670 
78.858765 -132.199997 -0.000001 0.000000 0.000011 0.000600 
79.147926 -130.869720 -0.000000 0.000000 -0.000002 0.000529 
79.429489 -129.470779 -0.000005 0.000001 -0.000006 0.000468 
79.703110 -128.000000 -0.000005 0.000001 -0.000012 0.000428 
79.968384 -126.454124 -0.000007 -0.000000 -0.000011 0.000430 
80.224899 -124.829964 -0.000002 -0.000001 -0.000015 0.000449 
80.472176 -123.124413 0.000004 -0.000001 -0.000004 0.000473 
80.709724 -121.334549 0.000012 -0.000001 -0.000003 0.000467 
80.937004 -119.457756 0.000009 -0.000001 -0.000006 0.000434 
81.153442 -117.491791 0.000011 -0.000002 -0.000004 0.000379 
81.358429 -115.434982 0.000008 -0.000002 0.000001 0.000317 
81.551323 -113.286324 -0.000005 -0.000004 -0.000012 0.000255 
81.731461 -111.045662 -0.000012 -0.000004 -0.000016 0.000206 
81.898163 -108.713898 -0.000009 -0.000004 -0.000005 0.000157 
82.050743 -106.293076 -0.000013 -0.000003 -0.000005 0.000103 
82.188522 -103.786621 -0.000013 0.000003 0.000005 0.000027 
82.310814 -101.199402 -0.000004 0.000003 0.000027 -0.000048 
82.417007 -98.537849 0.000003 0.000025 0.000030 -0.000012 
82.506493 -95.809975 0.000007 -0.000016 0.000048 0.000123 
82.578766 -93.025307 0.000009 -0.000040 0.000058 0.000330 
82.633377 -90.194809 0.000008 -0.000059 0.000049 0.000542 
82.669983 -87.330627 0.000008 -0.000054 0.000035 0.000759 
82.688347 -84.445854 0.000006 -0.000045 0.000027 0.000852 
82.688347 -81.554146 0.000004 0.000015 -0.000007 0.000894 
82.188522 -62.213383 0.000001 -0.000911 0.000230 0.000242 
82.050743 -59.706924 0.000001 -0.000817 0.000256 0.000113 
70.337494 -59.777046 0.000000 0.000000 0.000005 -0.000682 
70.714027 -59.449249 0.000000 0.000000 -0.000496 -0.000181 
71.087173 -59.100517 0.000000 0.000000 -0.000871 0.000027 
71.473877 -58.713634 0.000000 0.000000 -0.000700 0.000379 
71.863335 -58.296158 0.000000 0.000000 -0.000636 0.000405 
72.252365 -57.849205 0.000000 0.000000 -0.000608 0.000610 
72.639633 -57.372414 0.000000 0.000000 -0.000155 0.000239 
73.024315 -56.864986 0.000000 0.000000 0.000227 0.000002 
82.050743 -16.293076 0.000003 0.000020 -0.000008 0.001269 
82.188522 -13.786619 0.000001 0.000020 -0.000066 0.001759 
82.310814 -11.199401 -0.000004 0.000020 0.000086 -0.000227 
82.417007 -8.537850 -0.000003 0.000025 0.000707 -0.007672 
82.506493 -5.809974 -0.000010 0.000020 0.002362 -0.022497 
82.578766 -3.025310 -0.000014 0.000035 0.003684 -0.039753 
82.633377 -0.194810 -0.000010 0.000029 0.005587 -0.055514 
82.669983 2.669369 -0.000002 0.000049 0.007254 -0.065811 
82.688347 5.554146 0.000012 0.000045 0.008453 -0.069035 
82.688347 8.445854 0.000031 0.000039 0.008213 -0.062876 
82.669983 11.330631 0.000030 0.000015 0.008214 -0.053525 
82.633377 14.194810 0.000016 0.000021 0.007274 -0.044845 
82.578766 17.025311 0.000004 0.000001 0.006307 -0.038792 
82.506493 19.809975 -0.000008 0.000001 0.004823 -0.033681 
82.417007 22.537851 -0.000020 -0.000000 0.003771 -0.028295 
82.310814 25.199402 -0.000022 0.000000 0.002428 -0.021888 
82.188522 27.786619 -0.000010 -0.000001 0.001553 -0.015936 
82.050743 30.293076 0.000000 0.000000 0.000750 -0.009563 
81.898163 32.713894 0.000000 0.000000 0.000327 -0.004598 
81.731461 35.045666 0.000000 0.000000 -0.000075 -0.001357 
81.551323 37.286320 0.000000 0.000000 0.000007 0.002026 
81.358429 39.434982 0.000000 0.000000 -0.000079 0.005361 
81.153442 41.491795 0.000000 0.000000 -0.000133 0.006261 
80.937004 43.457756 0.000001 0.000000 -0.000138 0.006817 
80.709724 45.334553 0.000006 0.000000 -0.000068 0.006635 
80.472176 47.124413 0.000013 0.000000 -0.000097 0.004363 
80.224899 48.829964 0.000013 0.000000 -0.000043 0.001716 
79.968384 50.454128 0.000013 0.000000 -0.000024 0.000808 
79.703110 52.000000 0.000011 0.000000 0.000035 0.000613 
79.429489 53.470783 0.000007 -0.000000 0.000011 0.000890 
79.147926 54.869713 0.000000 0.000000 -0.000011 0.001083 
78.858765 56.200001 0.000000 0.000000 -0.000032 0.001238 
78.562347 57.464787 0.000000 0.000000 -0.000058 0.001284 
78.258957 58.667130 0.000000 0.000000 -0.000074 0.001069 
77.948883 59.809959 0.000000 0.000000 -0.000067 0.000940 
77.632362 60.896069 0.000000 0.000000 -0.000053 0.000803 
77.309624 61.928116 0.000000 0.000000 -0.000039 0.000646 
76.980888 62.908596 0.000000 0.000000 -0.000027 0.000464 
76.646355 63.839863 0.000000 0.000000 -0.000015 0.000259 
75.609818 66.359688 0.000000 0.000000 -0.000006 0.000028 
75.253937 67.114716 0.000000 0.000000 -0.000007 0.000039 
74.893188 67.830162 0.000000 0.000000 -0.000001 0.000049 
74.527763 68.507599 0.000000 0.000000 -0.000002 0.000058 
74.157898 69.148476 0.000000 0.000000 0.000004 0.000041 
73.783836 69.754166 0.000000 0.000000 0.000006 0.000036 
71.199471 -150.237732 0.000000 0.000000 0.000935 -0.000893 
71.590698 -149.863541 0.000000 0.000000 0.001212 -0.001318 
71.984871 -149.459702 0.000000 0.000000 0.001401 -0.001532 
72.378769 -149.027237 0.000095 -0.000000 0.001807 -0.002233 
72.771034 -148.565765 0.000118 0.000019 0.002359 -0.002159 
73.160843 -148.074432 0.000032 0.000020 0.002415 -0.001047 
73.547638 -147.552261 -0.000345 -0.000242 0.002507 -0.000182 
73.930977 -146.998062 -0.001058 -0.001337 0.002342 0.000673 
74.310516 -146.410629 -0.002198 -0.003015 0.001927 0.001308 
74.685974 -145.788589 -0.003462 -0.005273 0.001632 0.001643 
75.057098 -145.130524 -0.004421 -0.007535 0.001612 0.001756 
75.423668 -144.434891 -0.004839 -0.009280 0.001313 0.001741 
75.785477 -143.700012 -0.004582 -0.009483 0.000964 0.001646 
76.142349 -142.924103 -0.003719 -0.008113 0.000646 0.001490 
76.494095 -142.105255 -0.002508 -0.005951 0.000316 0.001326 
76.840553 -141.241379 -0.001460 -0.003677 -0.000247 0.001152 
77.181526 -140.330246 -0.000660 -0.001670 -0.000467 0.000965 
77.516838 -139.369446 -0.000199 -0.000370 -0.000377 0.000826 
77.846298 -138.356384 -0.000016 -0.000062 -0.000150 0.000751 
78.169693 -137.288284 0.000015 0.000014 -0.000043 0.000719 
78.486794 -136.162216 0.000011 0.000001 0.000002 0.000697 
78.797363 -134.975021 0.000007 0.000001 0.000016 0.000659 
79.101120 -133.723358 0.000001 0.000000 0.000010 0.000598 
79.397766 -132.403732 0.000003 0.000000 0.000003 0.000525 
79.686981 -131.012497 -0.000003 0.000001 -0.000004 0.000450 
79.968384 -129.545868 -0.000001 -0.000002 -0.000010 0.000391 
80.241585 -128.000000 -0.000001 -0.000005 -0.000004 0.000359 
80.506134 -126.370987 0.000005 -0.000006 -0.000005 0.000347 
80.761551 -124.654968 0.000013 -0.000006 0.000011 0.000350 
81.007309 -122.848236 0.000022 -0.000006 0.000014 0.000345 
81.242828 -120.947289 0.000017 -0.000003 0.000007 0.000329 
81.467499 -118.949036 0.000019 -0.000001 0.000010 0.000304 
81.680649 -116.850883 0.000016 -0.000001 0.000010 0.000276 
81.881592 -114.650993 -0.000001 -0.000002 -0.000009 0.000241 
82.069588 -112.348419 -0.000010 -0.000003 -0.000016 0.000208 
82.243881 -109.943382 -0.000008 -0.000002 -0.000006 0.000171 
82.403687 -107.437462 -0.000012 -0.000002 -0.000009 0.000125 
82.548233 -104.833801 -0.000012 0.000003 -0.000000 0.000071 
82.676750 -102.137337 -0.000006 0.000004 0.000007 0.000013 
82.788513 -99.354897 0.000003 -0.000018 0.000001 0.000010 
82.882820 -96.495293 0.000013 -0.000058 0.000030 0.000142 
82.959076 -93.569283 0.000017 -0.000083 0.000044 0.000344 
83.016754 -90.589432 0.000015 -0.000098 0.000038 0.000554 
83.055435 -87.569893 0.000018 -0.000092 0.000036 0.000806 
83.074852 -84.526031 0.000016 -0.000039 0.000032 0.001031 
83.074852 -81.473969 0.000007 0.000027 -0.000020 0.001187 
83.055435 -78.430107 0.000006 0.000078 -0.000069 0.001249 
83.016754 -75.410568 0.000006 -0.000134 -0.000131 0.001349 
82.548233 -61.166199 0.000002 -0.001827 0.000377 -0.000003 
82.403687 -58.562542 0.000000 -0.001465 0.000450 -0.000203 
82.243881 -56.056614 0.000000 -0.000705 0.000474 -0.000467 
70.053230 -61.192680 0.000000 0.000000 -0.000069 -0.000345 
70.440712 -60.892578 0.000000 0.000000 -0.000206 -0.000531 
70.821854 -60.575199 0.000000 0.000000 -0.000483 -0.000006 
71.199471 -60.237736 0.000000 0.000000 -0.001043 0.000233 
71.590698 -59.863544 0.000000 0.000000 -0.000798 0.000556 
71.984871 -59.459698 0.000000 0.000000 -0.000766 0.000507 
72.378769 -59.027237 0.000000 0.000000 -0.000549 0.000662 
72.771034 -58.565758 0.000000 0.000000 -0.000317 0.000273 
73.160843 -58.074436 0.000000 0.000000 0.000210 0.000043 
73.547638 -57.552254 0.000000 0.000000 -0.000148 0.000068 
73.930977 -56.998066 0.000000 0.000000 -0.000197 0.000205 
82.403687 -17.437458 -0.000002 0.000011 -0.000021 0.001494 
82.548233 -14.833800 -0.000009 0.000011 -0.000090 0.002129 
82.676750 -12.137335 -0.000017 0.000012 -0.000008 0.000852 
82.788513 -9.354897 -0.000015 0.000016 0.000458 -0.004358 
82.882820 -6.495292 -0.000022 0.000011 0.001899 -0.017066 
82.959076 -3.569279 -0.000020 0.000035 0.004395 -0.034455 
83.016754 -0.589431 -0.000012 0.000031 0.007377 -0.052007 
83.055435 2.430105 -0.000001 0.000049 0.010290 -0.065310 
83.074852 5.473969 0.000023 0.000045 0.012182 -0.072189 
83.074852 8.526031 0.000032 0.000039 0.012995 -0.069229 
83.055435 11.569895 0.000027 0.000016 0.012576 -0.060694 
83.016754 14.589432 0.000018 0.000020 0.011262 -0.052076 
82.959076 17.569279 0.000001 0.000002 0.009793 -0.045833 
82.882820 20.495293 -0.000024 0.000001 0.008282 -0.041987 
82.788513 23.354897 -0.000024 0.000000 0.006663 -0.038490 
82.676750 26.137335 -0.000022 -0.000000 0.004867 -0.033339 
82.548233 28.833799 -0.000013 -0.000000 0.003462 -0.026382 
82.403687 31.437458 0.000001 -0.000000 0.002114 -0.018316 
82.243881 33.943386 0.000003 0.000000 0.001095 -0.010196 
82.069588 36.348423 0.000000 0.000000 0.000395 -0.003806 
81.881592 38.650993 0.000000 0.000000 0.000126 0.002126 
81.680649 40.850883 0.000000 0.000000 -0.000127 0.006654 
81.467499 42.949032 0.000000 0.000000 -0.000285 0.008263 
81.242828 44.947289 -0.000005 -0.000000 -0.000229 0.008751 
81.007309 46.848232 -0.000001 -0.000000 -0.000149 0.008332 
80.761551 48.654968 0.000006 -0.000000 -0.000132 0.005815 
79.968384 53.545872 0.000011 0.000000 0.000026 0.000717 
79.686981 55.012497 0.000007 -0.000000 0.000005 0.001069 
79.397766 56.403728 0.000000 0.000000 -0.000015 0.001302 
79.101120 57.723351 0.000000 0.000000 -0.000039 0.001468 
78.797363 58.975014 0.000000 0.000000 -0.000071 0.001543 
78.486794 60.162216 0.000000 0.000000 -0.000095 0.001178 
78.169693 61.288288 0.000000 0.000000 -0.000085 0.000989 
77.846298 62.356377 0.000000 0.000000 -0.000072 0.000826 
77.516838 63.369438 0.000000 0.000000 -0.000053 0.000684 
77.181526 64.330246 0.000000 0.000000 -0.000034 0.000513 
76.840553 65.241386 0.000000 0.000000 -0.000016 0.000314 
75.785477 67.700005 0.000000 0.000000 0.000001 0.000076 
75.423668 68.434883 0.000000 0.000000 0.000000 0.000079 
75.057098 69.130524 0.000000 0.000000 -0.000001 0.000076 
74.685974 69.788589 0.000000 0.000000 -0.000002 0.000080 
74.310516 70.410622 0.000000 0.000000 0.000004 0.000060 
73.930977 70.998062 0.000000 0.000000 -0.000003 0.000052 
73.547638 71.552254 0.000000 0.000000 -0.000003 0.000040 
73.160843 72.074440 0.000000 0.000000 -0.000003 0.000029 
71.306732 -151.388535 0.000000 0.000000 0.001212 -0.001481 
71.702263 -151.028046 0.000000 0.000000 0.001574 -0.001925 
72.100914 -150.638916 0.000000 0.000000 0.001809 -0.002113 
72.499443 -150.222107 0.000000 0.000000 0.002334 -0.002707 
72.896469 -149.777176 0.000022 0.000019 0.002879 -0.002568 
73.291168 -149.303284 -0.000119 -0.000117 0.002844 -0.001059 
73.682976 -148.799377 -0.000742 -0.000741 0.002754 0.000053 
74.071449 -148.264267 -0.001703 -0.002472 0.002373 0.001061 
74.456245 -147.696701 -0.002916 -0.004962 0.001810 0.001685 
74.837067 -147.095245 -0.004324 -0.008125 0.001662 0.001866 
75.213676 -146.458420 -0.005219 -0.011104 0.001970 0.001764 
75.585854 -145.784607 -0.005318 -0.013005 0.001993 0.001602 
75.953400 -145.072052 -0.004757 -0.012689 0.001826 0.001440 
76.316139 -144.318863 -0.003720 -0.010604 0.001565 0.001287 
76.673889 -143.522980 -0.002373 -0.007663 0.001122 0.001168 
77.026482 -142.682205 -0.001341 -0.004584 0.000196 0.001047 
77.373749 -141.794113 -0.000612 -0.002123 -0.000252 0.000873 
77.715508 -140.856110 -0.000209 -0.000717 -0.000230 0.000729 
78.051575 -139.865387 -0.000035 -0.000309 -0.000051 0.000658 
78.381744 -138.818893 0.000002 -0.000106 0.000012 0.000641 
78.705803 -137.713394 0.000008 -0.000070 0.000053 0.000634 
79.023499 -136.545380 0.000001 -0.000006 0.000031 0.000607 
79.334572 -135.311111 -0.000003 0.000003 0.000009 0.000552 
79.638725 -134.006607 -0.000000 0.000002 -0.000005 0.000476 
79.935623 -132.627716 -0.000000 0.000001 -0.000005 0.000395 
80.224899 -131.170029 -0.000001 -0.000002 -0.000011 0.000329 
80.506134 -129.629013 0.000001 -0.000005 -0.000003 0.000283 
80.778885 -128.000000 0.000009 -0.000006 0.000001 0.000256 
81.042648 -126.278282 0.000012 -0.000006 0.000012 0.000246 
81.296860 -124.459198 0.000017 -0.000006 0.000009 0.000241 
81.540924 -122.538261 0.000014 -0.000002 0.000003 0.000238 
81.774170 -120.511292 0.000015 0.000000 0.000004 0.000236 
81.995888 -118.374619 0.000009 0.000001 0.000002 0.000234 
82.205322 -116.125290 0.000003 0.000001 -0.000004 0.000227 
82.401657 -113.761330 -0.000006 0.000001 -0.000009 0.000217 
82.584038 -111.282005 -0.000005 0.000001 0.000000 0.000200 
82.751610 -108.688156 -0.000009 0.000000 -0.000005 0.000172 
82.903473 -105.982445 -0.000007 0.000002 0.000000 0.000138 
83.038750 -103.169678 -0.000007 0.000002 0.000006 0.000107 
83.156593 -100.257004 0.000004 -0.000030 0.000002 0.000107 
83.256195 -97.254051 0.000013 -0.000083 0.000024 0.000174 
83.336830 -94.172935 0.000019 -0.000114 0.000039 0.000302 
83.397888 -91.028145 0.000017 -0.000125 0.000035 0.000490 
83.438881 -87.836220 0.000022 -0.000119 0.000029 0.000728 
83.459457 -84.615334 0.000021 -0.000056 0.000023 0.000984 
83.459457 -81.384666 0.000014 -0.000001 -0.000029 0.001255 
83.438881 -78.163780 0.000008 0.000002 -0.000105 0.001443 
83.397888 -74.971855 0.000007 -0.000422 -0.000200 0.001604 
83.336830 -71.827065 0.000005 -0.001142 -0.000269 0.001675 
83.256195 -68.745949 0.000002 -0.002284 -0.000267 0.001675 
83.156593 -65.742996 0.000003 -0.003093 -0.000083 0.001541 
83.038750 -62.830322 0.000003 -0.003213 0.000156 0.000892 
82.903473 -60.017559 0.000004 -0.002809 0.000532 -0.000412 
82.751610 -57.311848 0.000001 -0.002108 0.000652 -0.000629 
82.584038 -54.717991 0.000000 -0.000998 0.000666 -0.000919 
70.147560 -62.309170 0.000000 0.000000 -0.000030 -0.000350 
70.539345 -62.019825 0.000000 0.000000 -0.000265 -0.000512 
70.924873 -61.713787 0.000000 0.000000 -0.000411 -0.000145 
71.306732 -61.388531 0.000000 0.000000 -0.000910 -0.000031 
71.702263 -61.028049 0.000000 0.000000 -0.000564 0.000257 
72.100914 -60.638912 0.000000 0.000000 -0.000340 0.000155 
72.499443 -60.222099 0.000000 0.000000 -0.000073 0.000309 
72.896469 -59.777172 0.000000 0.000000 0.000028 0.000097 
73.291168 -59.303280 0.000000 0.000000 0.000386 0.000039 
73.682976 -58.799374 0.000000 0.000000 -0.000090 0.000129 
74.071449 -58.264275 0.000000 0.000000 -0.000373 0.000361 
74.456245 -57.696697 0.000000 0.000000 -0.000358 0.000396 
82.751610 -18.688152 -0.000006 -0.000000 -0.000048 0.001449 
82.903473 -15.982442 -0.000011 0.000000 -0.000119 0.002242 
83.038750 -13.169676 -0.000015 0.000001 -0.000067 0.001516 
83.156593 -10.257003 -0.000016 0.000005 0.000320 -0.001602 
83.256195 -7.254049 -0.000014 0.000012 0.001767 -0.011722 
83.336830 -4.172935 -0.000012 0.000035 0.004228 -0.028137 
83.397888 -1.028143 -0.000009 0.000031 0.007329 -0.046881 
83.438881 2.163780 -0.000007 0.000050 0.010692 -0.062779 
83.459457 5.384669 0.000012 0.000045 0.013391 -0.072694 
83.459457 8.615332 0.000014 0.000041 0.014912 -0.072717 
83.438881 11.836221 0.000009 0.000018 0.015285 -0.065746 
83.397888 15.028143 0.000001 0.000022 0.014779 -0.057026 
83.336830 18.172935 -0.000012 0.000002 0.013718 -0.050312 
83.256195 21.254049 -0.000029 0.000003 0.012159 -0.047745 
83.156593 24.257004 -0.000025 0.000000 0.010147 -0.046502 
83.038750 27.169676 -0.000021 -0.000000 0.007903 -0.043768 
82.903473 29.982441 -0.000012 -0.000000 0.005830 -0.038386 
82.751610 32.688152 0.000002 0.000000 0.003879 -0.029784 
82.584038 35.282009 0.000003 -0.000000 0.002341 -0.018968 
82.401657 37.761330 0.000002 -0.000000 0.001391 -0.009537 
82.205322 40.125294 0.000000 0.000000 0.000840 -0.000626 
81.995888 42.374619 0.000000 0.000000 0.000308 0.006540 
81.774170 44.511292 0.000000 0.000000 -0.000077 0.009347 
81.540924 46.538258 -0.000005 -0.000000 -0.000195 0.009952 
81.296860 48.459198 -0.000001 -0.000000 -0.000250 0.009759 
81.042648 50.278278 0.000007 -0.000000 -0.000299 0.007403 
79.638725 58.006615 0.000000 0.000000 -0.000014 0.001521 
79.334572 59.311104 0.000000 0.000000 -0.000040 0.001673 
79.023499 60.545376 0.000000 0.000000 -0.000076 0.001751 
78.705803 61.713398 0.000000 0.000000 -0.000115 0.001205 
78.381744 62.818897 0.000000 0.000000 -0.000110 0.000926 
78.051575 63.865379 0.000000 0.000000 -0.000103 0.000733 
77.715508 64.856110 0.000000 0.000000 -0.000104 0.000610 
77.373749 65.794106 0.000000 0.000000 -0.000078 0.000477 
77.026482 66.682198 0.000000 0.000000 -0.000049 0.000294 
75.953400 69.072052 0.000000 0.000000 -0.000003 0.000084 
75.585854 69.784615 0.000000 0.000000 -0.000006 0.000088 
75.213676 70.458427 0.000000 0.000000 -0.000008 0.000091 
74.837067 71.095245 0.000000 0.000000 -0.000011 0.000092 
74.456245 71.696701 0.000000 0.000000 -0.000002 0.000071 
74.071449 72.264275 0.000000 0.000000 -0.000012 0.000061 
73.682976 72.799370 0.000000 0.000000 -0.000007 0.000049 
73.291168 73.303276 0.000000 0.000000 -0.000005 0.000035 
72.896469 73.777176 0.000000 0.000000 -0.000004 0.000020 
72.499443 74.222099 0.000000 0.000000 -0.000002 0.000010 
71.408813 -152.552246 0.000000 0.000000 0.001359 -0.001809 
71.808418 -152.206451 0.000000 0.000000 0.001815 -0.002469 
72.211311 -151.833099 0.000000 0.000000 0.002133 -0.002772 
72.614235 -151.433060 0.000000 0.000000 0.002766 -0.003478 
73.015793 -151.005905 -0.000003 0.000020 0.003322 -0.003500 
73.415146 -150.550735 -0.000243 -0.000312 0.003331 -0.001504 
73.811729 -150.066513 -0.001138 -0.001504 0.003039 -0.000097 
74.205101 -149.552017 -0.002295 -0.004051 0.002402 0.001140 
74.594910 -149.005936 -0.003633 -0.007400 0.001793 0.001780 
74.980873 -148.426819 -0.005143 -0.011399 0.002074 0.001795 
75.362747 -147.813141 -0.005914 -0.014860 0.002908 0.001505 
75.740318 -147.163193 -0.005676 -0.016389 0.003325 0.001248 
76.113388 -146.475174 -0.004905 -0.015143 0.003343 0.001081 
76.481789 -145.747086 -0.003776 -0.012296 0.003063 0.000999 
76.845345 -144.976776 -0.002345 -0.008684 0.002085 0.000999 
77.203903 -144.161911 -0.001363 -0.005217 0.000579 0.000971 
77.557297 -143.299911 -0.000710 -0.002846 -0.000151 0.000820 
77.905350 -142.388000 -0.000323 -0.001607 -0.000180 0.000663 
78.247887 -141.423172 -0.000116 -0.001102 -0.000009 0.000578 
78.584717 -140.402115 -0.000036 -0.000731 0.000050 0.000557 
78.915634 -139.321289 -0.000008 -0.000405 0.000073 0.000550 
79.240395 -138.176849 -0.000003 -0.000056 0.000040 0.000520 
79.558739 -136.964645 -0.000002 0.000006 0.000007 0.000466 
79.870377 -135.680237 0.000005 0.000003 0.000006 0.000394 
80.174980 -134.318893 0.000007 0.000000 0.000008 0.000320 
80.472176 -132.875595 0.000009 -0.000004 0.000007 0.000260 
80.761551 -131.345032 0.000010 -0.000006 0.000013 0.000218 
81.042648 -129.721725 0.000017 -0.000007 0.000023 0.000190 
81.314941 -128.000000 0.000015 -0.000006 0.000018 0.000177 
81.577850 -126.174149 0.000019 -0.000006 0.000020 0.000175 
81.830750 -124.238487 0.000017 -0.000002 0.000021 0.000181 
82.072929 -122.187584 0.000019 -0.000000 0.000019 0.000193 
82.303627 -120.016403 0.000012 0.000001 0.000014 0.000208 
82.522011 -117.720619 0.000007 0.000000 0.000008 0.000220 
82.727196 -115.296867 -0.000002 0.000000 -0.000000 0.000223 
82.918243 -112.743149 -0.000004 0.000000 -0.000001 0.000218 
83.094162 -110.059181 -0.000007 0.000000 -0.000003 0.000206 
83.253944 -107.246841 -0.000007 0.000000 -0.000001 0.000195 
83.396591 -104.310539 -0.000006 0.000000 0.000003 0.000184 
83.521095 -101.257561 0.000002 -0.000004 0.000015 0.000184 
83.626518 -98.098320 0.000012 -0.000031 0.000031 0.000215 
83.712013 -94.846451 0.000014 -0.000051 0.000038 0.000284 
83.776833 -91.518661 0.000013 -0.000044 0.000031 0.000391 
83.820381 -88.134430 0.000019 -0.000016 0.000022 0.000561 
83.842270 -84.715401 0.000019 0.000001 -0.000015 0.000820 
83.842270 -81.284599 0.000008 -0.000036 -0.000089 0.001139 
83.820381 -77.865570 0.000003 -0.000196 -0.000187 0.001389 
83.776833 -74.481339 0.000003 -0.000899 -0.000308 0.001624 
83.712013 -71.153549 0.000004 -0.001990 -0.000385 0.001755 
83.626518 -67.901680 0.000001 -0.003397 -0.000343 0.001724 
83.521095 -64.742439 0.000005 -0.004362 -0.000081 0.001425 
83.396591 -61.689461 0.000008 -0.004376 0.000245 0.000489 
83.253944 -58.753155 0.000007 -0.003711 0.000700 -0.001091 
83.094162 -55.940815 0.000002 -0.002677 0.000858 -0.001344 
82.918243 -53.256851 -0.000000 -0.001289 0.000841 -0.001542 
82.727196 -50.703133 -0.000002 -0.000260 0.000637 -0.001631 
70.237373 -63.435925 0.000000 0.000000 0.000004 -0.000182 
70.633247 -63.158184 0.000000 0.000000 -0.000299 -0.000101 
71.022926 -62.864376 0.000000 0.000000 -0.000423 0.000352 
71.408813 -62.552250 0.000000 0.000000 -0.000883 0.000307 
71.808418 -62.206455 0.000000 0.000000 -0.000533 0.000532 
72.211311 -61.833092 0.000000 0.000000 -0.000314 0.000391 
72.614235 -61.433064 0.000000 0.000000 -0.000124 0.000315 
73.015793 -61.005905 0.000000 0.000000 -0.000128 -0.000004 
73.415146 -60.550743 0.000000 0.000000 0.000088 0.000032 
73.811729 -60.066513 0.000000 0.000000 -0.000343 0.000174 
74.205101 -59.552017 0.000000 0.000000 -0.000650 0.000481 
74.594910 -59.005928 0.000000 0.000000 -0.000553 0.000532 
74.980873 -58.426819 0.000000 0.000000 -0.000425 0.000479 
82.918243 -22.743149 0.000002 -0.000001 -0.000054 0.001409 
83.094162 -20.059183 0.000004 -0.000002 -0.000072 0.001542 
83.253944 -17.246845 0.000002 -0.000002 -0.000139 0.002351 
83.396591 -14.310539 -0.000006 0.000001 -0.000102 0.001613 
83.521095 -11.257561 -0.000010 0.000004 0.000225 -0.000445 
83.626518 -8.098323 -0.000012 0.000010 0.001399 -0.008485 
83.712013 -4.846450 -0.000010 0.000034 0.003657 -0.023468 
83.776833 -1.518663 -0.000009 0.000030 0.006665 -0.042280 
83.820381 1.865569 -0.000012 0.000032 0.010121 -0.059860 
83.842270 5.284603 0.000003 0.000029 0.013214 -0.072005 
83.842270 8.715397 -0.000010 0.000026 0.015508 -0.074498 
83.820381 12.134431 -0.000021 0.000004 0.016489 -0.068661 
83.776833 15.518663 -0.000028 0.000009 0.016455 -0.059674 
83.712013 18.846451 -0.000032 0.000004 0.015758 -0.052355 
83.626518 22.098322 -0.000045 0.000005 0.014526 -0.049646 
83.521095 25.257561 -0.000027 0.000002 0.012531 -0.050575 
83.396591 28.310539 -0.000018 0.000001 0.010448 -0.051213 
83.253944 31.246845 0.000000 -0.000001 0.008463 -0.049141 
83.094162 34.059185 0.000012 -0.000000 0.006312 -0.042074 
82.918243 36.743149 0.000011 -0.000000 0.003984 -0.030518 
82.727196 39.296867 0.000012 -0.000000 0.002635 -0.018316 
82.522011 41.720619 0.000009 0.000000 0.001614 -0.006759 
82.303627 44.016407 0.000000 0.000000 0.000594 0.002850 
82.072929 46.187584 0.000002 0.000000 -0.000087 0.008026 
81.830750 48.238487 -0.000003 -0.000000 -0.000062 0.009420 
81.577850 50.174145 -0.000003 -0.000000 -0.000289 0.009583 
81.314941 52.000000 -0.000002 -0.000000 -0.000474 0.007768 
79.870377 59.680244 -0.000000 0.000000 -0.000054 0.001786 
79.558739 60.964649 0.000000 0.000000 -0.000079 0.001877 
79.240395 62.176853 0.000000 0.000000 -0.000112 0.001949 
78.915634 63.321297 0.000000 0.000000 -0.000164 0.001220 
78.584717 64.402122 0.000000 0.000000 -0.000157 0.000829 
78.247887 65.423172 0.000000 0.000000 -0.000147 0.000604 
77.905350 66.388008 0.000000 0.000000 -0.000120 0.000483 
77.557297 67.299911 0.000000 0.000000 -0.000089 0.000409 
77.203903 68.161911 0.000000 0.000000 -0.000042 0.000275 
76.845345 68.976784 0.000000 0.000000 -0.000007 0.000152 
76.481789 69.747086 0.000000 0.000000 0.000009 0.000118 
76.113388 70.475174 0.000000 0.000000 -0.000003 0.000110 
75.740318 71.163193 0.000000 0.000000 -0.000012 0.000103 
75.362747 71.813133 0.000000 0.000000 -0.000025 0.000104 
74.980873 72.426819 0.000000 0.000000 -0.000040 0.000100 
74.594910 73.005928 0.000000 0.000000 -0.000045 0.000080 
74.205101 73.552017 0.000000 0.000000 -0.000020 0.000073 
73.811729 74.066513 0.000000 0.000000 -0.000011 0.000061 
73.415146 74.550743 0.000000 0.000000 -0.000008 0.000044 
71.505562 -153.728226 0.000000 0.000000 0.001532 -0.002999 
71.909019 -153.398071 0.000000 0.000000 0.002115 -0.003936 
72.315933 -153.041519 0.000000 0.000000 0.002509 -0.004293 
72.723007 -152.659378 0.000000 0.000000 0.003303 -0.005079 
73.128853 -152.251175 -0.000018 0.000012 0.003866 -0.004941 
73.532623 -151.816040 -0.000376 -0.000549 0.003843 -0.002489 
73.933739 -151.352875 -0.001490 -0.002335 0.003395 -0.000624 
74.331764 -150.860474 -0.002814 -0.005707 0.002737 0.000905 
74.726357 -150.337494 -0.004287 -0.010111 0.002080 0.001614 
75.117226 -149.782486 -0.005911 -0.015083 0.002582 0.001461 
75.504128 -149.193832 -0.006566 -0.018851 0.003892 0.001013 
75.886864 -148.569839 -0.006099 -0.019794 0.004688 0.000735 
76.265236 -147.908615 -0.005212 -0.017598 0.004649 0.000665 
76.639084 -147.208084 -0.004015 -0.013643 0.004329 0.000736 
77.008247 -146.466019 -0.002535 -0.009351 0.003048 0.000922 
77.372574 -145.679962 -0.001590 -0.006060 0.001074 0.001014 
77.731903 -144.847214 -0.000970 -0.004169 -0.000020 0.000874 
78.086075 -143.964844 -0.000532 -0.003194 -0.000072 0.000651 
78.434929 -143.029633 -0.000256 -0.002747 0.000083 0.000508 
78.778282 -142.038071 -0.000093 -0.002074 0.000133 0.000453 
79.115936 -140.986313 -0.000024 -0.001035 0.000123 0.000431 
79.447655 -139.870178 0.000002 -0.000197 0.000092 0.000394 
79.773201 -138.685120 0.000001 0.000004 0.000025 0.000347 
80.092285 -137.426254 0.000007 0.000007 0.000016 0.000291 
80.404579 -136.088257 0.000006 0.000000 0.000011 0.000239 
80.709724 -134.665451 0.000007 -0.000004 0.000011 0.000198 
81.007309 -133.151764 0.000009 -0.000007 0.000015 0.000168 
81.296860 -131.540802 0.000018 -0.000008 0.000029 0.000150 
81.577850 -129.825851 0.000013 -0.000008 0.000022 0.000141 
81.849693 -128.000000 0.000012 -0.000006 0.000018 0.000144 
82.111710 -126.056221 0.000010 -0.000003 0.000012 0.000157 
82.363174 -123.987572 0.000011 -0.000000 0.000015 0.000177 
82.603264 -121.787392 0.000004 0.000000 0.000007 0.000203 
82.831085 -119.449623 0.000001 0.000000 0.000003 0.000226 
83.045670 -116.969124 -0.000002 0.000000 -0.000000 0.000236 
83.245972 -114.342163 -0.000004 0.000000 0.000005 0.000233 
83.430885 -111.566902 -0.000007 0.000000 -0.000000 0.000227 
83.599281 -108.643929 -0.000010 -0.000001 0.000001 0.000225 
83.749969 -105.576859 -0.000008 -0.000001 0.000007 0.000229 
83.881813 -102.372841 -0.000003 -0.000001 0.000015 0.000236 
83.993690 -99.042953 0.000011 -0.000003 0.000032 0.000243 
84.084579 -95.602432 0.000013 -0.000007 0.000035 0.000265 
84.153603 -92.070633 0.000013 0.000008 0.000026 0.000316 
84.200035 -88.470581 0.000016 0.000048 0.000012 0.000435 
84.223381 -84.828293 0.000022 0.000030 -0.000030 0.000649 
84.223381 -81.171707 0.000011 -0.000143 -0.000125 0.000941 
84.200035 -77.529419 0.000009 -0.000521 -0.000240 0.001252 
84.153603 -73.929367 0.000014 -0.001528 -0.000382 0.001550 
84.084579 -70.397568 0.000020 -0.002953 -0.000456 0.001713 
83.993690 -66.957047 0.000015 -0.004514 -0.000368 0.001658 
83.881813 -63.627159 0.000015 -0.005367 -0.000055 0.001255 
83.749969 -60.423138 0.000014 -0.005159 0.000316 0.000049 
83.599281 -57.356071 0.000009 -0.004178 0.000757 -0.001623 
83.430885 -54.433098 0.000001 -0.002832 0.000936 -0.001948 
83.245972 -51.657833 -0.000001 -0.001263 0.000886 -0.002007 
83.045670 -49.030876 -0.000001 -0.000234 0.000650 -0.001945 
70.322540 -64.572372 0.000000 0.000000 -0.000040 -0.000177 
70.722275 -64.307053 0.000000 0.000000 -0.000303 -0.000137 
71.115875 -64.026337 0.000000 0.000000 -0.000266 0.000014 
71.505562 -63.728222 0.000000 0.000000 -0.000809 0.000095 
71.909019 -63.398067 0.000000 0.000000 -0.000409 0.000141 
72.315933 -63.041515 0.000000 0.000000 -0.000216 0.000045 
72.723007 -62.659382 0.000000 0.000000 0.000033 -0.000025 
73.128853 -62.251179 0.000000 0.000000 -0.000107 -0.000106 
73.532623 -61.816036 0.000000 0.000000 0.000066 -0.000017 
73.933739 -61.352875 0.000000 0.000000 -0.000365 0.000122 
74.331764 -60.860474 0.000000 0.000000 -0.000684 0.000457 
74.726357 -60.337498 0.000000 0.000000 -0.000668 0.000572 
75.117226 -59.782482 0.000000 0.000000 -0.000556 0.000548 
75.504128 -59.193840 0.000000 0.000000 -0.000165 0.000368 
83.245972 -24.342165 0.000001 -0.000003 -0.000090 0.001364 
83.430885 -21.566900 0.000004 -0.000006 -0.000106 0.001451 
83.599281 -18.643930 0.000002 -0.000005 -0.000156 0.002072 
83.749969 -15.576861 -0.000005 -0.000001 -0.000118 0.001269 
83.881813 -12.372839 -0.000008 0.000001 0.000118 0.000126 
83.993690 -9.042951 -0.000006 0.000000 0.001073 -0.006040 
84.084579 -5.602436 -0.000014 0.000005 0.003021 -0.019180 
84.153603 -2.070632 -0.000018 0.000004 0.005950 -0.037116 
84.200035 1.529418 -0.000022 0.000004 0.009534 -0.055020 
84.223381 5.171706 -0.000007 -0.000000 0.013082 -0.068699 
84.223381 8.828295 -0.000030 0.000005 0.016001 -0.073322 
84.200035 12.470582 -0.000031 0.000004 0.017717 -0.069203 
84.153603 16.070633 -0.000029 0.000004 0.018270 -0.060567 
84.084579 19.602436 -0.000033 0.000002 0.017916 -0.052598 
83.993690 23.042950 -0.000047 0.000003 0.017019 -0.049625 
83.881813 26.372839 -0.000024 -0.000001 0.015237 -0.051642 
83.749969 29.576860 -0.000012 -0.000002 0.013310 -0.055223 
83.599281 32.643929 0.000005 -0.000002 0.011154 -0.056847 
83.430885 35.566902 0.000016 -0.000002 0.008797 -0.053208 
83.245972 38.342167 0.000017 -0.000000 0.005854 -0.043343 
83.045670 40.969124 0.000020 0.000000 0.003951 -0.030484 
82.831085 43.449619 0.000014 0.000000 0.002313 -0.016959 
82.603264 45.787395 0.000000 0.000000 0.000944 -0.004962 
82.363174 47.987572 0.000002 0.000000 -0.000025 0.002842 
82.111710 50.056221 -0.000003 -0.000000 -0.000077 0.006580 
81.849693 52.000000 -0.000003 -0.000000 -0.000443 0.007968 
81.577850 53.825855 -0.000002 -0.000000 -0.000633 0.007273 
81.296860 55.540802 -0.000003 -0.000000 -0.000581 0.005606 
81.007309 57.151768 -0.000004 -0.000000 -0.000451 0.003657 
80.092285 61.426254 -0.000000 0.000000 -0.000095 0.002135 
79.773201 62.685127 0.000000 0.000000 -0.000074 0.002093 
79.447655 63.870171 0.000000 0.000000 -0.000105 0.002155 
79.115936 64.986305 0.000000 0.000000 -0.000171 0.001302 
78.778282 66.038071 0.000000 0.000000 -0.000158 0.000755 
78.434929 67.029640 0.000000 0.000000 -0.000158 0.000468 
78.086075 67.964851 0.000000 0.000000 -0.000134 0.000353 
77.731903 68.847214 0.000000 0.000000 -0.000098 0.000325 
77.372574 69.679962 0.000000 0.000000 -0.000043 0.000242 
77.008247 70.466019 0.000000 0.000000 -0.000014 0.000156 
76.639084 71.208084 0.000000 0.000000 -0.000002 0.000121 
76.265236 71.908607 0.000000 0.000000 -0.000017 0.000119 
75.886864 72.569847 0.000000 0.000000 -0.000039 0.000101 
75.504128 73.193840 0.000000 0.000000 -0.000054 0.000100 
75.117226 73.782478 0.000000 0.000000 -0.000057 0.000098 
74.726357 74.337494 0.000000 0.000000 -0.000053 0.000085 
74.331764 74.860474 0.000000 0.000000 -0.000030 0.000079 
73.933739 75.352875 0.000000 0.000000 -0.000014 0.000068 
71.596863 -154.915787 0.000000 0.000000 0.001760 -0.005082 
72.003937 -154.602188 0.000000 0.000000 0.002445 -0.006230 
72.414635 -154.263443 0.000000 0.000000 0.002921 -0.006592 
72.825630 -153.900284 0.000000 0.000000 0.003913 -0.007492 
73.235519 -153.512207 -0.000024 -0.000013 0.004526 -0.006900 
73.643456 -153.098343 -0.000479 -0.000868 0.004578 -0.003949 
74.048859 -152.657608 -0.001752 -0.003250 0.004010 -0.001567 
74.451294 -152.188782 -0.003283 -0.007213 0.003238 0.000297 
74.850418 -151.690521 -0.004938 -0.012313 0.002777 0.001100 
75.245949 -151.161346 -0.006682 -0.017874 0.003545 0.000830 
75.637642 -150.599655 -0.007273 -0.021473 0.005489 0.000266 
76.025307 -150.003677 -0.006670 -0.021447 0.006705 0.000019 
76.408752 -149.371490 -0.005633 -0.018367 0.006844 0.000128 
76.787819 -148.701004 -0.004335 -0.013806 0.006295 0.000418 
77.162361 -147.989899 -0.002806 -0.009622 0.004619 0.000838 
77.532242 -147.235626 -0.001880 -0.007159 0.001919 0.001088 
77.897301 -146.435394 -0.001267 -0.006383 0.000389 0.000968 
78.257401 -145.586121 -0.000777 -0.005933 0.000144 0.000663 
78.612396 -144.684433 -0.000416 -0.005418 0.000199 0.000443 
78.962097 -143.726593 -0.000179 -0.004018 0.000187 0.000329 
79.306335 -142.708542 -0.000058 -0.002025 0.000149 0.000286 
79.644890 -141.625763 -0.000004 -0.000444 0.000132 0.000245 
79.977524 -140.473373 -0.000000 -0.000010 0.000043 0.000218 
80.303970 -139.245972 -0.000001 0.000013 0.000023 0.000192 
80.623917 -137.937714 -0.000001 0.000001 0.000012 0.000173 
80.937004 -136.542252 -0.000001 -0.000008 0.000006 0.000158 
81.242828 -135.052704 0.000001 -0.000011 0.000007 0.000147 
81.540924 -133.461746 0.000005 -0.000012 0.000016 0.000137 
81.830750 -131.761505 0.000002 -0.000013 0.000011 0.000130 
82.111710 -129.943771 0.000004 -0.000009 0.000013 0.000134 
82.383118 -128.000000 0.000005 -0.000003 0.000012 0.000148 
82.644203 -125.921486 0.000004 -0.000000 0.000013 0.000172 
82.894104 -123.699638 0.000001 0.000000 0.000006 0.000206 
83.131851 -121.326248 0.000001 -0.000000 0.000007 0.000241 
83.356407 -118.793930 -0.000003 -0.000000 0.000002 0.000263 
83.566612 -116.096657 -0.000006 -0.000000 0.000003 0.000270 
83.761238 -113.230377 -0.000005 0.000000 0.000004 0.000266 
83.938988 -110.193779 -0.000008 -0.000001 0.000010 0.000265 
84.098511 -106.989067 -0.000007 -0.000002 0.000015 0.000266 
84.238457 -103.622757 -0.000005 -0.000002 0.000021 0.000271 
84.357513 -100.106339 0.000004 0.000000 0.000031 0.000273 
84.454460 -96.456711 0.000008 0.000000 0.000032 0.000274 
84.528214 -92.696243 0.000011 -0.000001 0.000025 0.000310 
84.577896 -88.852379 0.000013 0.000032 0.000010 0.000425 
84.602898 -84.956657 0.000021 -0.000016 -0.000043 0.000665 
84.602898 -81.043343 0.000017 -0.000256 -0.000141 0.000977 
84.577896 -77.147621 0.000019 -0.000835 -0.000266 0.001311 
84.528214 -73.303757 0.000024 -0.002021 -0.000411 0.001568 
84.454460 -69.543289 0.000032 -0.003669 -0.000456 0.001668 
84.357513 -65.893661 0.000026 -0.004983 -0.000296 0.001367 
84.238457 -62.377243 0.000023 -0.005585 0.000050 0.000510 
84.098511 -59.010929 0.000016 -0.005141 0.000422 -0.000786 
83.938988 -55.806217 0.000009 -0.003946 0.000798 -0.002262 
83.761238 -52.769619 -0.000002 -0.002376 0.000960 -0.002604 
83.566612 -49.903343 -0.000004 -0.001027 0.000835 -0.002398 
83.356407 -47.206070 -0.000003 -0.000187 0.000577 -0.001906 
83.131851 -44.673756 -0.000001 -0.000052 0.000327 -0.000994 
70.402931 -65.717949 0.000000 0.000000 0.000012 -0.000168 
70.806297 -65.465828 0.000000 0.000000 -0.000195 -0.000149 
71.203598 -65.199028 0.000000 0.000000 -0.000109 -0.000120 
71.596863 -64.915787 0.000000 0.000000 -0.000254 -0.000058 
72.003937 -64.602196 0.000000 0.000000 -0.000188 -0.000003 
72.414635 -64.263443 0.000000 0.000000 -0.000031 0.000004 
72.825630 -63.900284 0.000000 0.000000 0.000165 0.000008 
73.235519 -63.512211 0.000000 0.000000 -0.000024 0.000042 
73.643456 -63.098343 0.000000 0.000000 -0.000239 0.000156 
74.048859 -62.657608 0.000000 0.000000 -0.000363 0.000242 
74.451294 -62.188782 0.000000 0.000000 -0.000654 0.000482 
74.850418 -61.690517 0.000000 0.000000 -0.000670 0.000533 
75.245949 -61.161343 0.000000 0.000000 -0.000549 0.000495 
75.637642 -60.599648 0.000000 0.000000 -0.000178 0.000345 
83.566612 -26.096657 -0.000002 -0.000006 -0.000179 0.001743 
83.761238 -23.230379 0.000001 -0.000014 -0.000185 0.001691 
83.938988 -20.193781 0.000001 -0.000011 -0.000167 0.002206 
84.098511 -16.989069 -0.000003 -0.000002 -0.000119 0.001021 
84.238457 -13.622758 -0.000004 0.000000 0.000046 0.000418 
84.357513 -10.106338 0.000001 0.000001 0.000842 -0.004200 
84.454460 -6.456708 -0.000001 0.000009 0.002618 -0.015482 
84.528214 -2.696245 0.000002 0.000007 0.005497 -0.032001 
84.577896 1.147623 0.000001 0.000002 0.009204 -0.049346 
84.602898 5.043342 0.000011 -0.000002 0.013195 -0.063451 
84.602898 8.956658 -0.000020 0.000003 0.016722 -0.069492 
84.577896 12.852377 -0.000026 0.000003 0.019094 -0.066993 
84.528214 16.696245 -0.000022 0.000002 0.020227 -0.059319 
84.454460 20.456709 -0.000020 0.000004 0.020186 -0.051271 
84.357513 24.106337 -0.000030 0.000004 0.019352 -0.047494 
84.238457 27.622757 -0.000002 -0.000001 0.017508 -0.049258 
84.098511 30.989069 0.000012 -0.000002 0.016008 -0.054548 
83.938988 34.193783 0.000019 -0.000001 0.013956 -0.058803 
83.761238 37.230381 0.000018 -0.000003 0.011777 -0.058935 
83.566612 40.096657 0.000019 -0.000001 0.008735 -0.052655 
83.356407 42.793930 0.000020 0.000000 0.006286 -0.041826 
83.131851 45.326244 0.000012 0.000000 0.003736 -0.028121 
82.894104 47.699638 0.000000 0.000000 0.001883 -0.014963 
82.644203 49.921486 0.000002 0.000000 0.000342 -0.004584 
82.383118 52.000000 -0.000005 -0.000000 -0.000092 0.001561 
82.111710 53.943779 -0.000004 -0.000000 -0.000354 0.003443 
81.830750 55.761513 -0.000004 -0.000000 -0.000548 0.004058 
81.540924 57.461742 -0.000004 -0.000000 -0.000623 0.003443 
81.242828 59.052711 -0.000006 -0.000000 -0.000482 0.002047 
80.937004 60.542244 0.000001 0.000000 -0.000325 0.001474 
80.303970 63.245968 -0.000000 0.000000 -0.000067 0.002560 
79.977524 64.473366 0.000000 0.000000 -0.000076 0.002456 
79.644890 65.625771 0.000000 0.000000 -0.000141 0.002425 
79.306335 66.708542 0.000000 0.000000 -0.000181 0.001466 
78.962097 67.726601 0.000000 0.000000 -0.000143 0.000797 
78.612396 68.684425 0.000000 0.000000 -0.000130 0.000433 
78.257401 69.586121 0.000000 0.000000 -0.000100 0.000304 
77.897301 70.435394 0.000000 0.000000 -0.000066 0.000291 
77.532242 71.235626 0.000000 0.000000 -0.000013 0.000236 
77.162361 71.989899 0.000000 0.000000 0.000012 0.000170 
76.787819 72.701012 0.000000 0.000000 0.000043 0.000132 
76.408752 73.371498 0.000000 0.000000 0.000028 0.000132 
76.025307 74.003677 0.000000 0.000000 0.000006 0.000105 
75.637642 74.599648 0.000000 0.000000 -0.000012 0.000101 
75.245949 75.161346 0.000000 0.000000 -0.000030 0.000101 
74.850418 75.690521 0.000000 0.000000 -0.000049 0.000099 
74.451294 76.188782 0.000000 0.000000 -0.000033 0.000095 
74.048859 76.657608 0.000000 0.000000 -0.000017 0.000079 
73.643456 77.098343 0.000000 0.000000 -0.000011 0.000056 
71.682594 -156.114273 0.000000 0.000000 0.002184 -0.007382 
72.093063 -155.818115 0.000000 0.000000 0.002962 -0.008825 
72.507301 -155.498138 0.000000 0.000000 0.003498 -0.009194 
72.921974 -155.154999 0.000000 0.000000 0.004648 -0.010332 
73.335663 -154.788177 -0.000039 -0.000053 0.005230 -0.009186 
73.747513 -154.396805 -0.000644 -0.001367 0.005190 -0.005768 
74.156960 -153.979828 -0.002056 -0.004347 0.004403 -0.002867 
74.563553 -153.536026 -0.003795 -0.008901 0.003744 -0.000694 
74.966957 -153.064056 -0.005676 -0.014448 0.003456 0.000100 
75.366898 -152.562439 -0.007608 -0.020192 0.004531 -0.000219 
75.763130 -152.029572 -0.008100 -0.022884 0.007163 -0.000828 
76.155464 -151.463699 -0.007401 -0.021682 0.009217 -0.001029 
76.543732 -150.862839 -0.006228 -0.017662 0.009562 -0.000717 
76.927780 -150.224884 -0.004780 -0.013070 0.009016 -0.000195 
77.307465 -149.547470 -0.003121 -0.009642 0.006959 0.000471 
77.682655 -148.828003 -0.002203 -0.008669 0.003525 0.000949 
78.053223 -148.063583 -0.001574 -0.009139 0.001196 0.000941 
78.419037 -147.251068 -0.001012 -0.009184 0.000485 0.000622 
78.779945 -146.386917 -0.000574 -0.008269 0.000326 0.000371 
79.135811 -145.467255 -0.000267 -0.005882 0.000190 0.000214 
79.486450 -144.487778 -0.000085 -0.002846 0.000162 0.000143 
79.831673 -143.443710 -0.000005 -0.000596 0.000167 0.000103 
80.171265 -142.329819 -0.000004 -0.000016 0.000059 0.000096 
80.504959 -141.140305 -0.000008 0.000027 0.000022 0.000101 
80.832466 -139.868759 -0.000001 0.000001 0.000020 0.000116 
81.153442 -138.508209 -0.000007 -0.000008 0.000004 0.000128 
81.467499 -137.050964 -0.000006 -0.000013 0.000001 0.000136 
81.774170 -135.488708 0.000005 -0.000015 0.000019 0.000138 
82.072929 -133.812424 -0.000004 -0.000017 0.000007 0.000138 
82.363174 -132.012436 -0.000005 -0.000008 0.000006 0.000143 
82.644203 -130.078506 -0.000002 -0.000002 0.000007 0.000157 
82.915222 -128.000000 -0.000001 0.000000 0.000008 0.000183 
83.175331 -125.765999 -0.000007 0.000001 0.000001 0.000221 
83.423508 -123.365738 -0.000002 -0.000000 0.000007 0.000266 
83.658623 -120.788986 -0.000005 -0.000000 0.000001 0.000311 
83.879417 -118.026711 -0.000006 -0.000000 0.000003 0.000346 
84.084526 -115.071854 -0.000005 -0.000000 0.000006 0.000375 
84.272469 -111.920288 -0.000009 -0.000001 0.000007 0.000402 
84.441704 -108.571922 -0.000010 -0.000002 0.000011 0.000427 
84.590652 -105.031883 -0.000008 -0.000002 0.000017 0.000446 
84.717751 -101.311539 -0.000006 -0.000001 0.000019 0.000471 
84.821518 -97.429344 -0.000005 -0.000001 0.000017 0.000505 
84.900635 -93.411133 -0.000000 -0.000007 0.000011 0.000569 
84.954025 -89.289764 0.000003 0.000025 -0.000002 0.000714 
84.980927 -85.103905 0.000012 -0.000025 -0.000057 0.000997 
84.980927 -80.896095 0.000017 -0.000288 -0.000152 0.001361 
84.954025 -76.710236 0.000024 -0.000941 -0.000269 0.001768 
84.900635 -72.588867 0.000035 -0.002063 -0.000391 0.002128 
84.821518 -68.570656 0.000045 -0.003553 -0.000409 0.002282 
84.717751 -64.688461 0.000039 -0.004491 -0.000225 0.001843 
84.590652 -60.968117 0.000034 -0.004864 0.000114 0.000782 
84.441704 -57.428074 0.000022 -0.004319 0.000454 -0.000651 
84.272469 -54.079716 0.000008 -0.003178 0.000739 -0.002087 
84.084526 -50.928146 -0.000004 -0.001766 0.000849 -0.002675 
83.879417 -47.973289 -0.000007 -0.000792 0.000703 -0.002389 
83.658623 -45.211014 -0.000007 -0.000156 0.000452 -0.001675 
83.423508 -42.634262 -0.000004 -0.000049 0.000227 -0.000768 
70.065659 -67.096786 0.000000 0.000000 -0.000004 -0.000105 
70.478432 -66.872093 0.000000 0.000000 -0.000001 -0.000132 
70.885208 -66.633919 0.000000 0.000000 -0.000013 -0.000123 
71.285973 -66.381828 0.000000 0.000000 0.000026 -0.000107 
71.682594 -66.114265 0.000000 0.000000 0.000042 -0.000073 
72.093063 -65.818123 0.000000 0.000000 0.000076 -0.000030 
72.507301 -65.498138 0.000000 0.000000 0.000276 -0.000017 
72.921974 -65.154991 0.000000 0.000000 0.000263 -0.000003 
73.335663 -64.788170 0.000000 0.000000 0.000114 0.000025 
73.747513 -64.396805 0.000000 0.000000 -0.000204 0.000105 
74.156960 -63.979828 0.000000 0.000000 -0.000290 0.000150 
74.563553 -63.536026 0.000000 0.000000 -0.000620 0.000339 
74.966957 -63.064053 0.000000 0.000000 -0.000633 0.000396 
75.366898 -62.562443 0.000000 0.000000 -0.000519 0.000374 
75.763130 -62.029579 0.000000 0.000000 -0.000198 0.000275 
83.658623 -30.788984 0.000002 -0.000011 -0.000173 0.002752 
83.879417 -28.026711 -0.000002 -0.000010 -0.000152 0.001888 
84.084526 -25.071852 0.000001 -0.000020 -0.000157 0.001837 
84.272469 -21.920286 0.000005 -0.000014 -0.000129 0.002138 
84.441704 -18.571926 0.000002 -0.000004 -0.000114 0.000883 
84.590652 -15.031882 0.000001 -0.000001 -0.000007 0.000501 
84.717751 -11.311537 0.000004 0.000001 0.000644 -0.002685 
84.821518 -7.429341 0.000004 0.000012 0.002288 -0.012142 
84.900635 -3.411136 0.000008 0.000008 0.005108 -0.026772 
84.954025 0.710233 0.000006 0.000003 0.008919 -0.042827 
84.980927 4.896094 0.000006 -0.000002 0.013329 -0.056500 
84.980927 9.103906 -0.000009 0.000001 0.017489 -0.063325 
84.954025 13.289767 -0.000014 0.000001 0.020494 -0.062228 
84.900635 17.411137 -0.000014 0.000003 0.022094 -0.055796 
84.821518 21.429340 -0.000010 0.000014 0.022356 -0.048441 
84.717751 25.311537 -0.000010 0.000022 0.021512 -0.044462 
84.590652 29.031883 0.000001 0.000019 0.019676 -0.045999 
84.441704 32.571926 0.000014 0.000020 0.018116 -0.052192 
84.272469 35.920284 0.000021 0.000017 0.016267 -0.059142 
84.084526 39.071854 0.000016 0.000007 0.014511 -0.062559 
83.879417 42.026711 0.000015 0.000001 0.011865 -0.059961 
83.658623 44.788986 0.000020 0.000001 0.009328 -0.051640 
83.423508 47.365738 0.000008 0.000000 0.006646 -0.039115 
83.175331 49.766003 -0.000001 0.000000 0.004256 -0.025467 
82.915222 52.000000 0.000002 0.000000 0.002042 -0.013115 
82.644203 54.078514 0.000002 0.000000 0.000929 -0.004447 
82.363174 56.012428 0.000003 0.000000 0.000273 -0.000584 
82.072929 57.812416 0.000003 0.000000 -0.000180 0.001794 
81.774170 59.488708 0.000003 0.000000 -0.000361 0.003270 
81.467499 61.050968 0.000001 0.000000 -0.000387 0.002742 
81.153442 62.508205 0.000001 0.000000 -0.000317 0.002453 
80.504959 65.140297 -0.000000 0.000000 -0.000151 0.003531 
80.171265 66.329826 0.000000 0.000000 -0.000149 0.002908 
79.831673 67.443718 0.000000 0.000000 -0.000198 0.002658 
79.486450 68.487778 0.000000 0.000000 -0.000219 0.001699 
79.135811 69.467262 0.000000 0.000000 -0.000177 0.000918 
78.779945 70.386925 0.000000 0.000000 -0.000162 0.000506 
78.419037 71.251068 0.000000 0.000000 -0.000110 0.000350 
78.053223 72.063591 0.000000 0.000000 -0.000076 0.000313 
77.682655 72.827995 0.000000 0.000000 -0.000026 0.000236 
77.307465 73.547470 0.000000 0.000000 -0.000007 0.000164 
76.927780 74.224884 0.000000 0.000000 0.000027 0.000117 
76.543732 74.862839 0.000000 0.000000 -0.000009 0.000105 
76.155464 75.463692 0.000000 0.000000 -0.000025 0.000084 
75.763130 76.029579 0.000000 0.000000 -0.000041 0.000102 
75.366898 76.562447 0.000000 0.000000 -0.000048 0.000108 
74.966957 77.064056 0.000000 0.000000 -0.000064 0.000109 
74.563553 77.536026 0.000000 0.000000 -0.000033 0.000107 
74.156960 77.979828 0.000000 0.000000 -0.000021 0.000087 
73.747513 78.396805 0.000000 0.000000 -0.000015 0.000062 
73.335663 78.788170 0.000000 0.000000 -0.000010 0.000037 
71.762642 -157.322983 0.000000 0.000000 0.002565 -0.010204 
72.176270 -157.045135 0.000000 0.000000 0.003450 -0.011810 
72.593819 -156.744827 0.000000 0.000000 0.004076 -0.012134 
73.011925 -156.422699 0.000000 0.000000 0.005485 -0.013470 
73.429161 -156.078217 -0.000053 -0.000106 0.006080 -0.011631 
73.844681 -155.710541 -0.000852 -0.001821 0.005986 -0.008033 
74.257904 -155.318604 -0.002424 -0.005423 0.005054 -0.004741 
74.668404 -154.901230 -0.004394 -0.010395 0.004238 -0.002337 
75.075829 -154.457092 -0.006540 -0.016207 0.004053 -0.001514 
75.479904 -153.984741 -0.008698 -0.021810 0.005510 -0.001761 
75.880417 -153.482559 -0.009089 -0.023399 0.009077 -0.002298 
76.277168 -152.948807 -0.008276 -0.021027 0.012020 -0.002495 
76.669998 -152.381516 -0.006923 -0.016683 0.012964 -0.002061 
77.058754 -151.778580 -0.005251 -0.012657 0.012550 -0.001367 
77.443329 -151.137604 -0.003376 -0.010094 0.009936 -0.000441 
77.823578 -150.455963 -0.002413 -0.010254 0.005569 0.000336 
78.199402 -149.730728 -0.001758 -0.011414 0.002304 0.000618 
78.570679 -148.958679 -0.001143 -0.011364 0.000982 0.000473 
78.937279 -148.136200 -0.000665 -0.009615 0.000460 0.000317 
79.299072 -147.259277 -0.000339 -0.006450 0.000202 0.000140 
79.655899 -146.323425 -0.000108 -0.002981 0.000165 0.000047 
80.007591 -145.323669 -0.000005 -0.000587 0.000208 0.000007 
80.353943 -144.254486 -0.000008 -0.000006 0.000080 0.000016 
80.694725 -143.109680 -0.000009 0.000034 0.000038 0.000045 
81.029663 -141.882401 -0.000002 0.000008 0.000028 0.000085 
81.358429 -140.565018 -0.000010 -0.000004 0.000007 0.000120 
81.680649 -139.149109 -0.000008 -0.000011 0.000001 0.000144 
81.995888 -137.625381 0.000003 -0.000015 0.000018 0.000158 
82.303627 -135.983597 0.000005 -0.000017 0.000020 0.000163 
82.603264 -134.212601 0.000010 -0.000009 0.000027 0.000167 
82.894104 -132.300369 0.000012 -0.000002 0.000030 0.000178 
83.175331 -130.233994 0.000010 -0.000000 0.000027 0.000202 
83.446022 -128.000000 0.000005 0.000000 0.000018 0.000241 
83.705109 -125.584526 -0.000002 -0.000000 0.000008 0.000297 
83.951385 -122.973862 -0.000005 -0.000000 0.000001 0.000368 
84.183479 -120.155121 -0.000003 -0.000001 0.000003 0.000449 
84.399887 -117.117172 -0.000003 -0.000000 0.000000 0.000551 
84.598953 -113.851875 -0.000009 -0.000001 -0.000003 0.000695 
84.778900 -110.355568 -0.000009 -0.000001 -0.000001 0.000872 
84.937874 -106.630745 -0.000010 -0.000002 0.000004 0.001025 
85.074028 -102.687737 -0.000009 -0.000001 0.000006 0.001146 
85.185547 -98.546158 -0.000007 -0.000002 0.000011 0.001226 
85.270813 -94.235672 -0.000002 -0.000009 0.000013 0.001278 
85.328476 -89.795822 -0.000000 0.000022 0.000003 0.001341 
85.357559 -85.274544 0.000008 -0.000029 -0.000051 0.001512 
85.357559 -80.725456 0.000012 -0.000268 -0.000140 0.001822 
85.328476 -76.204178 0.000022 -0.000873 -0.000232 0.002305 
85.270813 -71.764328 0.000033 -0.001792 -0.000320 0.002836 
85.185547 -67.453842 0.000042 -0.002950 -0.000313 0.003202 
85.074028 -63.312263 0.000037 -0.003540 -0.000136 0.003110 
84.937874 -59.369255 0.000032 -0.003710 0.000138 0.002475 
84.778900 -55.644428 0.000017 -0.003161 0.000387 0.001354 
84.598953 -52.148121 0.000000 -0.002224 0.000566 0.000299 
84.399887 -48.882828 -0.000011 -0.001132 0.000613 -0.000349 
84.183479 -45.844879 -0.000014 -0.000505 0.000471 -0.000220 
83.951385 -43.026138 -0.000015 -0.000098 0.000217 0.000120 
83.705109 -40.415474 -0.000011 -0.000041 0.000042 0.000667 
70.548943 -68.034241 0.000000 0.000000 0.000028 -0.000091 
70.958893 -67.810707 0.000000 0.000000 0.000029 -0.000111 
71.362892 -67.574074 0.000000 0.000000 0.000045 -0.000094 
71.762642 -67.322983 0.000000 0.000000 0.000042 -0.000077 
72.176270 -67.045128 0.000000 0.000000 -0.000002 -0.000057 
72.593819 -66.744835 0.000000 0.000000 0.000019 -0.000046 
73.011925 -66.422699 0.000000 0.000000 -0.000017 -0.000027 
73.429161 -66.078224 0.000000 0.000000 -0.000143 -0.000017 
73.844681 -65.710541 0.000000 0.000000 -0.000330 0.000040 
74.257904 -65.318611 0.000000 0.000000 -0.000328 0.000069 
74.668404 -64.901230 0.000000 0.000000 -0.000448 0.000198 
75.075829 -64.457092 0.000000 0.000000 -0.000440 0.000241 
75.479904 -63.984737 0.000000 0.000000 -0.000334 0.000230 
75.880417 -63.482559 0.000000 0.000000 -0.000147 0.000169 
83.705109 -35.584526 -0.000002 -0.000034 -0.000133 0.002794 
83.951385 -32.973862 -0.000001 -0.000021 -0.000153 0.002855 
84.183479 -30.155121 -0.000001 -0.000013 -0.000133 0.002001 
84.399887 -27.117172 0.000003 -0.000022 -0.000133 0.002089 
84.598953 -23.851877 0.000007 -0.000015 -0.000082 0.002090 
84.778900 -20.355570 0.000007 -0.000005 -0.000084 0.000815 
84.937874 -16.630745 0.000007 -0.000001 -0.000040 0.000657 
85.074028 -12.687737 0.000012 -0.000001 0.000461 -0.001548 
85.185547 -8.546155 0.000014 0.000012 0.001953 -0.009328 
85.270813 -4.235672 0.000021 0.000006 0.004695 -0.021683 
85.328476 0.204176 0.000022 0.000002 0.008616 -0.035684 
85.357559 4.725454 0.000020 -0.000003 0.013408 -0.048129 
85.357559 9.274546 0.000003 0.000003 0.018132 -0.055025 
85.328476 13.795824 -0.000001 0.000004 0.021765 -0.054987 
85.270813 18.235672 -0.000008 0.000016 0.023819 -0.050080 
85.185547 22.546154 -0.000009 0.000050 0.024392 -0.043958 
85.074028 26.687737 -0.000008 0.000081 0.023509 -0.040424 
84.937874 30.630745 0.000006 0.000091 0.021812 -0.042163 
84.778900 34.355572 0.000015 0.000098 0.020304 -0.048684 
84.598953 37.851879 0.000028 0.000091 0.018883 -0.056680 
84.399887 41.117172 0.000025 0.000057 0.017279 -0.062960 
84.183479 44.155121 0.000028 0.000026 0.015261 -0.064114 
83.951385 46.973862 0.000012 0.000014 0.012527 -0.058508 
83.705109 49.584526 0.000002 0.000006 0.009961 -0.047915 
83.446022 52.000000 -0.000010 0.000002 0.007226 -0.035565 
83.175331 54.233997 -0.000007 0.000002 0.004853 -0.022153 
82.894104 56.300362 -0.000008 0.000002 0.003052 -0.010637 
82.603264 58.212605 0.000006 0.000000 0.002229 -0.004609 
82.303627 59.983593 0.000006 0.000000 0.001107 -0.000078 
81.995888 61.625381 0.000006 0.000000 0.000403 0.003580 
81.358429 64.565018 0.000000 -0.000000 -0.000252 0.003945 
81.029663 65.882393 -0.000000 0.000000 -0.000291 0.005008 
80.694725 67.109680 -0.000000 0.000000 -0.000265 0.004519 
80.353943 68.254486 0.000000 0.000000 -0.000217 0.003369 
80.007591 69.323677 0.000000 0.000000 -0.000227 0.002880 
79.655899 70.323425 0.000000 0.000000 -0.000217 0.001966 
79.299072 71.259270 0.000000 0.000000 -0.000187 0.001088 
78.937279 72.136200 0.000000 0.000000 -0.000159 0.000622 
78.570679 72.958687 0.000000 0.000000 -0.000098 0.000449 
78.199402 73.730736 0.000000 0.000000 -0.000065 0.000386 
77.823578 74.455956 0.000000 0.000000 -0.000023 0.000281 
77.443329 75.137604 0.000000 0.000000 -0.000004 0.000199 
77.058754 75.778580 0.000000 0.000000 0.000032 0.000142 
76.669998 76.381523 0.000000 0.000000 0.000010 0.000108 
76.277168 76.948799 0.000000 0.000000 -0.000001 0.000081 
75.880417 77.482559 0.000000 0.000000 -0.000014 0.000108 
75.479904 77.984734 0.000000 0.000000 -0.000021 0.000115 
75.075829 78.457092 0.000000 0.000000 -0.000041 0.000116 
74.668404 78.901230 0.000000 0.000000 -0.000029 0.000115 
74.257904 79.318611 0.000000 0.000000 -0.000024 0.000093 
73.844681 79.710541 0.000000 0.000000 -0.000018 0.000065 
71.836899 -158.541245 0.000000 0.000000 0.003528 -0.014658 
72.253464 -158.282471 0.000000 0.000000 0.004415 -0.016151 
72.674080 -158.002747 0.000000 0.000000 0.005005 -0.016240 
73.095367 -157.702576 0.000000 0.000000 0.006634 -0.017941 
73.515907 -157.381485 -0.000114 -0.000107 0.007175 -0.015007 
73.934837 -157.038620 -0.001153 -0.002037 0.006788 -0.011056 
74.351585 -156.672974 -0.002967 -0.005981 0.005792 -0.007405 
74.765709 -156.283386 -0.005197 -0.011146 0.004890 -0.004786 
75.176888 -155.868561 -0.007645 -0.017059 0.004685 -0.003759 
75.584839 -155.427094 -0.009962 -0.022464 0.006214 -0.003746 
75.989357 -154.957413 -0.010219 -0.023434 0.010529 -0.004182 
76.390244 -154.457779 -0.009197 -0.020444 0.014084 -0.004385 
76.787354 -153.926285 -0.007587 -0.016251 0.015628 -0.003931 
77.180557 -153.360794 -0.005597 -0.012833 0.015432 -0.003093 
77.569733 -152.758972 -0.003503 -0.010740 0.012604 -0.001902 
77.954773 -152.118179 -0.002440 -0.011150 0.007564 -0.000738 
78.335571 -151.435501 -0.001750 -0.012310 0.003582 -0.000010 
78.712036 -150.707657 -0.001129 -0.011863 0.001598 0.000236 
79.084061 -149.931015 -0.000664 -0.009408 0.000639 0.000272 
79.451515 -149.101471 -0.000343 -0.005971 0.000259 0.000129 
79.814278 -148.214447 -0.000108 -0.002656 0.000204 0.000025 
80.172195 -147.264816 -0.000006 -0.000534 0.000224 -0.000015 
80.525085 -146.246796 -0.000015 -0.000004 0.000087 0.000005 
80.872742 -145.153931 -0.000023 0.000040 0.000030 0.000047 
81.214920 -143.978943 -0.000010 0.000015 0.000022 0.000096 
81.551323 -142.713684 -0.000020 0.000004 -0.000002 0.000139 
81.881592 -141.349014 -0.000018 -0.000007 -0.000008 0.000171 
82.205322 -139.874710 -0.000011 -0.000013 0.000003 0.000193 
82.522011 -138.279388 -0.000006 -0.000017 0.000008 0.000203 
82.831085 -136.550385 -0.000001 -0.000009 0.000017 0.000209 
83.131851 -134.673752 0.000006 -0.000003 0.000024 0.000218 
83.423508 -132.634262 0.000002 -0.000000 0.000021 0.000239 
83.705109 -130.415482 0.000002 0.000000 0.000022 0.000276 
83.975555 -128.000000 -0.000002 -0.000000 0.000016 0.000334 
84.233574 -125.369919 -0.000004 -0.000000 0.000009 0.000413 
84.477699 -122.507500 -0.000001 -0.000001 0.000012 0.000517 
84.706284 -119.396240 -0.000000 -0.000001 0.000007 0.000671 
84.917480 -116.022369 -0.000006 -0.000000 0.000003 0.000910 
85.109261 -112.376808 -0.000004 -0.000002 0.000010 0.001212 
85.279465 -108.457565 -0.000006 -0.000003 0.000021 0.001479 
85.425858 -104.272301 -0.000005 -0.000002 0.000026 0.001681 
85.546249 -99.840851 -0.000003 -0.000004 0.000039 0.001799 
85.638618 -95.196846 0.000002 -0.000009 0.000025 0.001807 
85.701248 -90.388062 0.000000 0.000010 0.000019 0.001758 
85.732887 -85.474655 0.000008 -0.000023 -0.000025 0.001820 
85.732887 -80.525345 0.000015 -0.000195 -0.000087 0.002030 
85.701248 -75.611938 0.000028 -0.000648 -0.000157 0.002443 
85.638618 -70.803154 0.000036 -0.001304 -0.000199 0.003019 
85.546249 -66.159149 0.000043 -0.002100 -0.000189 0.003635 
85.425858 -61.727695 0.000036 -0.002423 -0.000055 0.003828 
85.279465 -57.542439 0.000028 -0.002410 0.000132 0.003559 
85.109261 -53.623188 0.000011 -0.001961 0.000293 0.002887 
84.917480 -49.977631 -0.000004 -0.001289 0.000395 0.002326 
84.706284 -46.603760 -0.000011 -0.000530 0.000400 0.001821 
84.477699 -43.492496 -0.000013 -0.000183 0.000282 0.001997 
84.233574 -40.630077 -0.000014 -0.000027 0.000057 0.002437 
83.975555 -38.000000 -0.000010 -0.000022 -0.000074 0.002678 
83.705109 -35.584526 -0.000002 -0.000034 -0.000133 0.002794 
71.027260 -68.995598 0.000000 0.000000 0.000015 -0.000080 
71.434250 -68.775131 0.000000 0.000000 0.000052 -0.000092 
71.836899 -68.541245 0.000000 0.000000 0.000044 -0.000091 
72.253464 -68.282478 0.000000 0.000000 0.000036 -0.000093 
72.674080 -68.002739 0.000000 0.000000 0.000044 -0.000091 
73.095367 -67.702576 0.000000 0.000000 0.000106 -0.000072 
73.515907 -67.381477 0.000000 0.000000 0.000033 -0.000051 
73.934837 -67.038620 0.000000 0.000000 -0.000041 -0.000018 
74.351585 -66.672966 0.000000 0.000000 -0.000113 0.000009 
74.765709 -66.283379 0.000000 0.000000 -0.000207 0.000089 
75.176888 -65.868568 0.000000 0.000000 -0.000270 0.000114 
75.584839 -65.427101 0.000000 0.000000 -0.000235 0.000110 
75.989357 -64.957413 0.000000 0.000000 -0.000153 0.000083 
83.131851 -44.673756 -0.000001 -0.000052 0.000327 -0.000994 
83.423508 -42.634262 -0.000004 -0.000049 0.000227 -0.000768 
83.705109 -40.415474 -0.000011 -0.000041 0.000042 0.000667 
83.975555 -38.000000 -0.000010 -0.000022 -0.000074 0.002678 
84.233574 -35.369923 -0.000009 -0.000011 -0.000119 0.002963 
84.477699 -32.507504 -0.000008 -0.000009 -0.000114 0.002279 
84.706284 -29.396242 -0.000002 -0.000023 -0.000118 0.002552 
84.917480 -26.022369 0.000005 -0.000013 -0.000055 0.002073 
85.109261 -22.376812 0.000008 -0.000006 -0.000072 0.000930 
85.279465 -18.457561 0.000006 -0.000001 -0.000074 0.000938 
85.425858 -14.272304 0.000011 0.000000 0.000336 -0.000497 
85.546249 -9.840849 0.000011 0.000012 0.001665 -0.006669 
85.638618 -5.196848 0.000014 0.000008 0.004317 -0.016727 
85.701248 -0.388063 0.000014 0.000005 0.008293 -0.028421 
85.732887 4.525347 0.000014 0.000002 0.013351 -0.039107 
85.732887 9.474653 0.000000 0.000016 0.018547 -0.045415 
85.701248 14.388062 0.000001 0.000031 0.022748 -0.046095 
85.638618 19.196848 -0.000001 0.000063 0.025263 -0.042547 
85.546249 23.840849 -0.000005 0.000126 0.026122 -0.037819 
85.425858 28.272303 -0.000005 0.000201 0.025379 -0.035272 
85.279465 32.457561 0.000007 0.000232 0.023640 -0.037533 
85.109261 36.376812 0.000016 0.000242 0.021979 -0.044477 
84.917480 40.022369 0.000021 0.000222 0.020419 -0.053140 
84.706284 43.396240 0.000023 0.000161 0.019080 -0.060745 
84.477699 46.507504 0.000025 0.000087 0.017996 -0.064705 
84.233574 49.369923 0.000010 0.000050 0.016012 -0.061817 
83.975555 52.000000 0.000000 0.000027 0.013973 -0.053398 
83.705109 54.415474 -0.000006 0.000014 0.011587 -0.042500 
83.423508 56.634262 -0.000004 0.000012 0.009009 -0.030104 
83.131851 58.673756 -0.000004 0.000010 0.006223 -0.017610 
82.831085 60.550381 0.000008 0.000003 0.004329 -0.009592 
82.522011 62.279381 0.000008 0.000000 0.002462 -0.002758 
82.205322 63.874706 0.000007 -0.000000 0.001141 0.002651 
81.881592 65.349007 0.000004 -0.000000 0.000241 0.005037 
81.551323 66.713676 0.000002 -0.000000 -0.000293 0.005535 
81.214920 67.978943 0.000001 -0.000000 -0.000380 0.006581 
80.872742 69.153931 0.000000 0.000000 -0.000410 0.005455 
80.525085 70.246803 0.000000 0.000000 -0.000303 0.003841 
80.172195 71.264816 0.000000 0.000000 -0.000286 0.003123 
79.814278 72.214447 0.000000 0.000000 -0.000230 0.002260 
79.451515 73.101471 0.000000 0.000000 -0.000163 0.001279 
79.084061 73.931015 0.000000 0.000000 -0.000119 0.000768 
78.712036 74.707657 0.000000 0.000000 -0.000081 0.000562 
78.335571 75.435501 0.000000 0.000000 -0.000054 0.000467 
77.954773 76.118179 0.000000 0.000000 -0.000049 0.000315 
77.569733 76.758972 0.000000 0.000000 -0.000074 0.000217 
77.180557 77.360802 0.000000 0.000000 -0.000056 0.000149 
76.787354 77.926285 0.000000 0.000000 -0.000037 0.000101 
76.390244 78.457779 0.000000 0.000000 -0.000034 0.000072 
75.989357 78.957413 0.000000 0.000000 -0.000023 0.000117 
75.584839 79.427101 0.000000 0.000000 0.000004 0.000122 
75.176888 79.868568 0.000000 0.000000 -0.000002 0.000119 
74.765709 80.283379 0.000000 0.000000 -0.000027 0.000111 
74.351585 80.672966 0.000000 0.000000 -0.000028 0.000087 
73.934837 81.038620 0.000000 0.000000 -0.000021 0.000057 
71.905289 -159.768341 0.000000 0.000000 0.005274 -0.021258 
72.324547 -159.529419 0.000000 0.000000 0.005987 -0.022365 
72.747986 -159.271072 0.000000 0.000000 0.006412 -0.021961 
73.172218 -158.993774 0.000000 0.000000 0.008061 -0.024190 
73.595795 -158.697037 -0.000157 -0.000099 0.008567 -0.020200 
74.017868 -158.380066 -0.001436 -0.002120 0.008259 -0.014981 
74.437866 -158.041885 -0.003535 -0.006197 0.007210 -0.010906 
74.855362 -157.681381 -0.006004 -0.011315 0.006030 -0.008037 
75.270012 -157.297318 -0.008720 -0.017214 0.005472 -0.006718 
75.681557 -156.888321 -0.011112 -0.022193 0.007117 -0.006260 
76.089790 -156.452881 -0.011195 -0.022704 0.011511 -0.006460 
76.494530 -155.989304 -0.009877 -0.019550 0.015456 -0.006536 
76.895630 -155.495728 -0.007979 -0.015522 0.017741 -0.006039 
77.292976 -154.970093 -0.005673 -0.012340 0.018070 -0.005099 
77.686462 -154.410080 -0.003409 -0.010571 0.015016 -0.003655 
78.075989 -153.813110 -0.002248 -0.010669 0.009456 -0.002038 
78.461472 -153.176285 -0.001547 -0.011372 0.004993 -0.000828 
78.842834 -152.496384 -0.000974 -0.010668 0.002393 -0.000108 
79.219971 -151.769745 -0.000557 -0.007984 0.000974 0.000242 
79.592796 -150.992279 -0.000285 -0.004661 0.000409 0.000201 
79.961205 -150.159363 -0.000084 -0.002027 0.000276 0.000101 
80.325058 -149.265778 -0.000003 -0.000395 0.000231 0.000049 
80.684212 -148.305618 -0.000009 -0.000002 0.000097 0.000059 
81.038483 -147.272202 -0.000017 0.000037 0.000035 0.000094 
81.387650 -146.157959 -0.000007 0.000019 0.000023 0.000140 
81.731461 -144.954330 -0.000021 0.000009 -0.000003 0.000185 
82.069588 -143.651581 -0.000021 0.000001 -0.000009 0.000222 
82.401657 -142.238663 -0.000015 -0.000007 0.000002 0.000248 
82.727196 -140.703125 -0.000017 -0.000013 0.000002 0.000265 
83.045670 -139.030884 -0.000010 -0.000008 0.000014 0.000273 
83.356407 -137.206070 0.000000 -0.000003 0.000030 0.000281 
83.658623 -135.211014 -0.000004 -0.000001 0.000026 0.000295 
83.951385 -133.026138 -0.000004 0.000000 0.000029 0.000322 
84.233574 -130.630081 -0.000003 -0.000000 0.000029 0.000368 
84.503868 -128.000000 -0.000004 -0.000000 0.000024 0.000437 
84.760750 -125.112221 0.000000 -0.000000 0.000022 0.000536 
85.002419 -121.943321 -0.000000 -0.000001 0.000020 0.000689 
85.226830 -118.471809 -0.000005 0.000000 0.000018 0.000939 
85.431694 -114.680649 -0.000002 -0.000001 0.000030 0.001282 
85.614494 -110.560486 -0.000004 -0.000002 0.000043 0.001596 
85.772560 -106.113625 -0.000005 -0.000002 0.000051 0.001812 
85.903198 -101.358116 -0.000002 -0.000004 0.000063 0.001897 
86.003860 -96.331161 0.000001 -0.000009 0.000066 0.001839 
86.072342 -91.090485 -0.000000 -0.000001 0.000048 0.001694 
86.107018 -85.712608 0.000004 -0.000017 0.000015 0.001656 
86.107018 -80.287392 0.000010 -0.000093 -0.000029 0.001813 
86.072342 -74.909515 0.000020 -0.000346 -0.000080 0.002220 
86.003860 -69.668839 0.000025 -0.000705 -0.000117 0.002789 
85.903198 -64.641884 0.000028 -0.001169 -0.000097 0.003316 
85.772560 -59.886375 0.000024 -0.001322 -0.000011 0.003492 
85.614494 -55.439514 0.000017 -0.001305 0.000102 0.003342 
85.431694 -51.319351 0.000005 -0.001037 0.000200 0.002918 
85.226830 -47.528191 -0.000006 -0.000664 0.000247 0.002624 
85.002419 -44.056679 -0.000010 -0.000218 0.000228 0.002370 
84.760750 -40.887775 -0.000010 -0.000052 0.000143 0.002561 
84.503868 -38.000000 -0.000013 0.000003 -0.000032 0.002931 
84.233574 -35.369923 -0.000009 -0.000011 -0.000119 0.002963 
83.951385 -32.973862 -0.000001 -0.000021 -0.000153 0.002855 
83.658623 -30.788984 0.000002 -0.000011 -0.000173 0.002752 
71.499969 -69.984344 0.000000 0.000000 0.000028 -0.000072 
71.905289 -69.768349 0.000000 0.000000 0.000031 -0.000075 
72.324547 -69.529419 0.000000 0.000000 0.000033 -0.000078 
72.747986 -69.271072 0.000000 0.000000 0.000047 -0.000077 
73.172218 -68.993774 0.000000 0.000000 0.000070 -0.000057 
73.595795 -68.697044 0.000000 0.000000 0.000008 -0.000036 
74.017868 -68.380074 0.000000 0.000000 0.000033 -0.000010 
74.437866 -68.041893 0.000000 0.000000 -0.000035 0.000016 
74.855362 -67.681389 0.000000 0.000000 -0.000125 0.000067 
75.270012 -67.297325 0.000000 0.000000 -0.000159 0.000059 
75.681557 -66.888329 0.000000 0.000000 -0.000119 0.000053 
76.089790 -66.452881 0.000000 0.000000 -0.000148 0.000034 
82.727196 -50.703133 -0.000002 -0.000260 0.000637 -0.001631 
83.045670 -49.030876 -0.000001 -0.000234 0.000650 -0.001945 
83.356407 -47.206070 -0.000003 -0.000187 0.000577 -0.001906 
83.658623 -45.211014 -0.000007 -0.000156 0.000452 -0.001675 
83.951385 -43.026138 -0.000015 -0.000098 0.000217 0.000120 
84.233574 -40.630077 -0.000014 -0.000027 0.000057 0.002437 
84.503868 -38.000000 -0.000013 0.000003 -0.000032 0.002931 
84.760750 -35.112225 -0.000011 -0.000003 -0.000062 0.002481 
85.002419 -31.943319 -0.000006 -0.000022 -0.000094 0.003006 
85.226830 -28.471811 0.000002 -0.000011 -0.000050 0.002275 
85.431694 -24.680647 0.000002 -0.000005 -0.000088 0.001034 
85.614494 -20.560486 0.000002 -0.000000 -0.000117 0.001167 
85.772560 -16.113623 0.000007 0.000003 0.000215 0.000255 
85.903198 -11.358117 0.000012 0.000013 0.001401 -0.004475 
86.003860 -6.331159 0.000019 0.000009 0.003906 -0.012373 
86.072342 -1.090483 0.000022 0.000007 0.007840 -0.021803 
86.107018 4.287390 0.000023 0.000004 0.013002 -0.030535 
86.107018 9.712609 0.000015 0.000031 0.018489 -0.035728 
86.072342 15.090484 0.000009 0.000058 0.023084 -0.036683 
86.003860 20.331160 0.000006 0.000101 0.025972 -0.034170 
85.903198 25.358116 0.000004 0.000069 0.027059 -0.030691 
85.772560 30.113623 0.000007 0.000063 0.026443 -0.029138 
85.614494 34.560486 0.000014 -0.000001 0.024733 -0.032171 
85.431694 38.680649 0.000018 -0.000069 0.023114 -0.039641 
85.226830 42.471809 0.000014 -0.000172 0.021863 -0.048982 
85.002419 45.943321 0.000018 -0.000144 0.020918 -0.057327 
84.760750 49.112225 0.000017 -0.000138 0.020796 -0.062279 
84.503868 52.000000 -0.000001 -0.000095 0.019632 -0.061495 
84.233574 54.630077 -0.000003 -0.000049 0.018178 -0.055229 
83.951385 57.026138 -0.000001 0.000011 0.016010 -0.045943 
83.658623 59.211014 -0.000002 0.000016 0.013401 -0.034973 
83.356407 61.206070 -0.000004 0.000015 0.009807 -0.023390 
83.045670 63.030876 0.000011 0.000007 0.007047 -0.013895 
82.727196 64.703133 0.000010 0.000000 0.004486 -0.005192 
82.401657 66.238670 0.000007 0.000000 0.002436 0.001740 
82.069588 67.651581 0.000004 0.000000 0.000968 0.005549 
81.731461 68.954338 0.000002 0.000000 0.000143 0.006988 
81.387650 70.157967 0.000001 0.000000 -0.000153 0.007843 
81.038483 71.272202 0.000000 0.000000 -0.000379 0.006310 
80.684212 72.305611 0.000000 0.000000 -0.000304 0.004445 
80.325058 73.265770 0.000000 0.000000 -0.000251 0.003466 
79.961205 74.159363 0.000000 0.000000 -0.000242 0.002493 
79.592796 74.992279 0.000000 0.000000 -0.000154 0.001426 
79.219971 75.769745 0.000000 0.000000 -0.000094 0.000889 
78.842834 76.496384 0.000000 0.000000 -0.000050 0.000636 
78.461472 77.176292 0.000000 0.000000 -0.000041 0.000530 
78.075989 77.813110 0.000000 0.000000 -0.000057 0.000355 
77.686462 78.410080 0.000000 0.000000 -0.000072 0.000233 
77.292976 78.970093 0.000000 0.000000 -0.000048 0.000156 
76.895630 79.495728 0.000000 0.000000 -0.000022 0.000109 
76.494530 79.989304 0.000000 0.000000 -0.000006 0.000067 
76.089790 80.452881 0.000000 0.000000 0.000007 0.000118 
75.681557 80.888329 0.000000 0.000000 0.000016 0.000123 
75.270012 81.297325 0.000000 0.000000 0.000004 0.000116 
74.855362 81.681389 0.000000 0.000000 -0.000021 0.000105 
74.437866 82.041893 0.000000 0.000000 -0.000028 0.000078 
74.017868 82.380074 0.000000 0.000000 -0.000022 0.000046 
71.967720 -161.003571 0.000000 0.000000 0.006718 -0.029749 
72.389442 -160.785187 0.000000 0.000000 0.007326 -0.030814 
72.815460 -160.548996 0.000000 0.000000 0.007671 -0.029619 
73.242371 -160.295410 -0.000012 0.000000 0.009470 -0.032423 
73.668724 -160.023972 -0.000322 -0.000083 0.009812 -0.027431 
74.093681 -159.733902 -0.001891 -0.002113 0.009352 -0.020344 
74.516663 -159.424301 -0.004250 -0.006324 0.007884 -0.015326 
74.937233 -159.094116 -0.006919 -0.011485 0.006549 -0.012103 
75.355080 -158.742157 -0.009833 -0.017410 0.005522 -0.010185 
75.769928 -158.367126 -0.012144 -0.021948 0.007121 -0.009031 
76.181580 -157.967575 -0.011985 -0.022080 0.011426 -0.008779 
76.589867 -157.541901 -0.010398 -0.018771 0.015979 -0.008611 
76.994659 -157.088318 -0.008239 -0.014681 0.018703 -0.008061 
77.395844 -156.604828 -0.005643 -0.011486 0.019629 -0.007048 
77.793320 -156.089203 -0.003246 -0.009453 0.016634 -0.005408 
78.187012 -155.538940 -0.001992 -0.008957 0.010980 -0.003404 
78.576859 -154.951248 -0.001278 -0.008942 0.006185 -0.001700 
78.962776 -154.322922 -0.000772 -0.008024 0.003107 -0.000457 
79.344704 -153.650421 -0.000437 -0.005307 0.001295 0.000207 
79.722565 -152.929688 -0.000227 -0.002708 0.000546 0.000297 
80.096283 -152.156158 -0.000068 -0.001041 0.000325 0.000225 
80.465736 -151.324585 -0.000009 -0.000146 0.000217 0.000177 
80.830826 -150.429062 -0.000010 0.000015 0.000090 0.000175 
81.191391 -149.462830 -0.000012 0.000034 0.000029 0.000198 
81.547241 -148.418121 -0.000000 0.000022 0.000027 0.000233 
81.898163 -147.286102 -0.000017 0.000018 0.000002 0.000270 
82.243881 -146.056610 -0.000017 0.000009 0.000001 0.000300 
82.584038 -144.717987 -0.000010 0.000000 0.000014 0.000323 
82.918243 -143.256851 -0.000016 -0.000005 0.000012 0.000339 
83.245972 -141.657837 -0.000014 -0.000004 0.000021 0.000346 
83.566612 -139.903336 -0.000006 -0.000002 0.000037 0.000348 
83.879417 -137.973282 -0.000008 -0.000000 0.000036 0.000354 
84.183479 -135.844879 -0.000008 0.000000 0.000038 0.000365 
84.477699 -133.492493 -0.000007 -0.000000 0.000038 0.000386 
84.760750 -130.887772 -0.000005 -0.000000 0.000035 0.000429 
85.031036 -128.000000 0.000002 -0.000001 0.000040 0.000500 
85.286682 -124.797058 -0.000000 -0.000001 0.000037 0.000624 
85.525452 -121.247215 -0.000003 -0.000000 0.000037 0.000846 
85.744781 -117.321991 -0.000001 -0.000001 0.000052 0.001143 
85.941750 -113.000465 -0.000001 -0.000002 0.000068 0.001364 
86.113182 -108.275063 -0.000002 -0.000002 0.000077 0.001492 
86.255753 -103.158264 -0.000001 -0.000004 0.000086 0.001497 
86.366211 -97.689064 0.000001 -0.000006 0.000085 0.001351 
86.441689 -91.936852 -0.000002 -0.000007 0.000067 0.001137 
86.480019 -86.000313 0.000000 -0.000007 0.000044 0.001059 
86.480019 -79.999687 0.000003 -0.000024 0.000017 0.001173 
86.441689 -74.063148 0.000006 -0.000108 -0.000014 0.001539 
86.366211 -68.310936 0.000008 -0.000235 -0.000033 0.002120 
86.255753 -62.841732 0.000011 -0.000368 -0.000021 0.002689 
86.113182 -57.724937 0.000008 -0.000405 0.000008 0.003057 
85.941750 -52.999535 0.000004 -0.000399 0.000057 0.003154 
85.744781 -48.678013 -0.000002 -0.000308 0.000099 0.002949 
85.525452 -44.752781 -0.000007 -0.000177 0.000114 0.002768 
85.286682 -41.202938 -0.000008 -0.000047 0.000093 0.002497 
85.031036 -38.000000 -0.000008 -0.000011 0.000066 0.002386 
84.760750 -35.112225 -0.000011 -0.000003 -0.000062 0.002481 
84.477699 -32.507504 -0.000008 -0.000009 -0.000114 0.002279 
84.183479 -30.155121 -0.000001 -0.000013 -0.000133 0.002001 
83.879417 -28.026711 -0.000002 -0.000010 -0.000152 0.001888 
83.566612 -26.096657 -0.000002 -0.000006 -0.000179 0.001743 
83.245972 -24.342165 0.000001 -0.000003 -0.000090 0.001364 
82.918243 -22.743149 0.000002 -0.000001 -0.000054 0.001409 
71.559967 -71.201035 0.000000 0.000000 0.000029 -0.000062 
71.967720 -71.003578 0.000000 0.000000 0.000030 -0.000076 
72.389442 -70.785187 0.000000 0.000000 0.000038 -0.000091 
72.815460 -70.548996 0.000000 0.000000 0.000038 -0.000094 
73.242371 -70.295410 0.000000 0.000000 0.000030 -0.000077 
73.668724 -70.023964 0.000000 0.000000 -0.000014 -0.000049 
74.093681 -69.733902 0.000000 0.000000 -0.000005 -0.000021 
74.516663 -69.424301 0.000000 0.000000 -0.000046 0.000007 
74.937233 -69.094109 0.000000 0.000000 -0.000129 0.000057 
75.355080 -68.742157 0.000000 0.000000 -0.000130 0.000072 
75.769928 -68.367126 0.000000 0.000000 -0.000112 0.000068 
82.243881 -56.056614 0.000000 -0.000705 0.000474 -0.000467 
82.584038 -54.717991 0.000000 -0.000998 0.000666 -0.000919 
82.918243 -53.256851 -0.000000 -0.001289 0.000841 -0.001542 
83.245972 -51.657833 -0.000001 -0.001263 0.000886 -0.002007 
83.566612 -49.903343 -0.000004 -0.001027 0.000835 -0.002398 
83.879417 -47.973289 -0.000007 -0.000792 0.000703 -0.002389 
84.183479 -45.844879 -0.000014 -0.000505 0.000471 -0.000220 
84.477699 -43.492496 -0.000013 -0.000183 0.000282 0.001997 
84.760750 -40.887775 -0.000010 -0.000052 0.000143 0.002561 
85.031036 -38.000000 -0.000008 -0.000011 0.000066 0.002386 
85.286682 -34.797062 -0.000004 -0.000013 -0.000008 0.003255 
85.525452 -31.247217 0.000003 -0.000005 -0.000027 0.002166 
85.744781 -27.321989 0.000001 -0.000004 -0.000097 0.001116 
85.941750 -23.000463 0.000002 -0.000002 -0.000137 0.001405 
86.113182 -18.275061 0.000007 -0.000000 0.000129 0.000808 
86.255753 -13.158267 0.000015 0.000008 0.001178 -0.002730 
86.366211 -7.689065 0.000018 0.000008 0.003476 -0.008718 
86.441689 -1.936853 0.000020 0.000007 0.007228 -0.016065 
86.480019 3.999684 0.000020 -0.000000 0.012287 -0.022951 
86.480019 10.000316 0.000017 -0.000063 0.017785 -0.026868 
86.441689 15.936852 0.000006 -0.000224 0.022535 -0.027785 
86.366211 21.689066 0.000000 -0.000547 0.025667 -0.025956 
86.255753 27.158266 -0.000001 -0.001139 0.026939 -0.023356 
86.113182 32.275063 0.000004 -0.001779 0.026486 -0.022589 
85.941750 37.000465 0.000011 -0.002352 0.024990 -0.026025 
85.744781 41.321987 0.000022 -0.002841 0.023192 -0.034388 
85.525452 45.247219 0.000033 -0.003171 0.022170 -0.044707 
85.286682 48.797062 0.000037 -0.002920 0.021354 -0.053855 
85.031036 52.000000 0.000034 -0.002357 0.021840 -0.059460 
84.760750 54.887775 0.000013 -0.001714 0.021639 -0.060181 
84.477699 57.492496 0.000010 -0.001062 0.021275 -0.055035 
84.183479 59.844879 0.000007 -0.000409 0.019558 -0.046808 
83.879417 61.973289 0.000007 -0.000068 0.017448 -0.037369 
83.566612 63.903343 0.000008 0.000015 0.013632 -0.027146 
83.245972 65.657837 0.000022 0.000007 0.010141 -0.015768 
82.918243 67.256851 0.000015 -0.000000 0.006885 -0.005830 
82.584038 68.717995 0.000010 -0.000000 0.004109 0.002096 
82.243881 70.056618 0.000005 -0.000000 0.002003 0.007303 
81.898163 71.286102 0.000000 -0.000000 0.000748 0.009866 
81.547241 72.418121 -0.000002 -0.000000 0.000033 0.009175 
81.191391 73.462822 0.000000 0.000000 -0.000439 0.007141 
80.830826 74.429070 0.000000 0.000000 -0.000362 0.005207 
80.465736 75.324585 0.000000 0.000000 -0.000301 0.004003 
80.096283 76.156151 0.000000 0.000000 -0.000297 0.002727 
79.722565 76.929695 0.000000 0.000000 -0.000201 0.001522 
79.344704 77.650421 0.000000 0.000000 -0.000128 0.000967 
78.962776 78.322922 0.000000 0.000000 -0.000085 0.000656 
78.576859 78.951241 0.000000 0.000000 -0.000079 0.000507 
78.187012 79.538948 0.000000 0.000000 -0.000097 0.000428 
77.793320 80.089211 0.000000 0.000000 -0.000109 0.000310 
77.395844 80.604836 0.000000 0.000000 -0.000104 0.000229 
76.994659 81.088326 0.000000 0.000000 -0.000068 0.000188 
76.589867 81.541908 0.000000 0.000000 -0.000052 0.000160 
76.181580 81.967575 0.000000 0.000000 -0.000039 0.000122 
75.769928 82.367126 0.000000 0.000000 -0.000012 0.000121 
75.355080 82.742157 0.000000 0.000000 -0.000003 0.000110 
74.937233 83.094109 0.000000 0.000000 -0.000024 0.000093 
74.516663 83.424301 0.000000 0.000000 -0.000029 0.000064 
74.093681 83.733902 0.000000 0.000000 -0.000021 0.000032 
72.024124 -162.246201 0.000000 0.000000 0.007602 -0.038959 
72.448059 -162.048996 0.000000 0.000000 0.008132 -0.040277 
72.876411 -161.835678 0.000000 0.000000 0.008457 -0.038264 
73.305740 -161.606583 -0.000012 0.000000 0.010321 -0.041680 
73.734619 -161.361282 -0.000542 -0.000054 0.010689 -0.035978 
74.162186 -161.099075 -0.002376 -0.001893 0.010455 -0.026691 
74.587860 -160.819092 -0.004980 -0.005808 0.008587 -0.020256 
75.011230 -160.520355 -0.007916 -0.010769 0.006771 -0.016364 
75.431969 -160.201782 -0.010956 -0.016717 0.005352 -0.013403 
75.849823 -159.862122 -0.012970 -0.020739 0.006711 -0.011398 
76.264595 -159.500046 -0.012552 -0.020878 0.010437 -0.010552 
76.676125 -159.114029 -0.010697 -0.017849 0.015332 -0.010114 
77.084282 -158.702377 -0.008179 -0.013896 0.018564 -0.009499 
77.488968 -158.263229 -0.005351 -0.010204 0.019809 -0.008434 
77.890106 -157.794464 -0.002952 -0.007671 0.017087 -0.006629 
78.287621 -157.293671 -0.001630 -0.006333 0.011662 -0.004337 
78.681473 -156.758209 -0.000924 -0.005662 0.006851 -0.002244 
79.071602 -156.185028 -0.000509 -0.004662 0.003602 -0.000621 
79.457954 -155.570663 -0.000275 -0.002399 0.001564 0.000256 
79.840485 -154.911240 -0.000145 -0.000855 0.000682 0.000448 
80.219131 -154.202255 -0.000051 -0.000213 0.000360 0.000405 
80.593819 -153.438660 -0.000002 0.000007 0.000212 0.000358 
80.964455 -152.614563 -0.000006 0.000020 0.000089 0.000345 
81.330925 -151.723282 -0.000009 0.000006 0.000029 0.000353 
81.693085 -150.757050 0.000003 0.000002 0.000027 0.000369 
82.050743 -149.706924 -0.000010 -0.000001 0.000010 0.000386 
82.403687 -148.562546 -0.000014 -0.000004 0.000006 0.000396 
82.751610 -147.311844 -0.000010 -0.000010 0.000018 0.000402 
83.094162 -145.940811 -0.000018 -0.000003 0.000016 0.000404 
83.430885 -144.433105 -0.000015 -0.000001 0.000026 0.000403 
83.761238 -142.769623 -0.000004 -0.000001 0.000046 0.000399 
84.084526 -140.928146 -0.000003 -0.000002 0.000060 0.000393 
84.399887 -138.882828 -0.000001 -0.000002 0.000067 0.000387 
84.706284 -136.603760 0.000000 -0.000002 0.000069 0.000381 
85.002419 -134.056686 0.000000 -0.000002 0.000066 0.000384 
85.286682 -131.202942 0.000002 -0.000002 0.000065 0.000410 
85.557137 -128.000000 -0.000001 -0.000002 0.000051 0.000483 
85.811409 -124.402924 -0.000003 -0.000000 0.000051 0.000651 
86.046669 -120.367355 -0.000001 -0.000000 0.000063 0.000892 
86.259583 -115.854774 -0.000001 -0.000001 0.000076 0.001053 
86.446388 -110.840454 -0.000001 -0.000001 0.000083 0.001108 
86.602966 -105.324188 -0.000000 -0.000002 0.000091 0.001040 
86.725166 -99.342148 0.000001 -0.000003 0.000092 0.000829 
86.809158 -92.976166 -0.000002 -0.000005 0.000077 0.000548 
86.851967 -86.355247 -0.000002 -0.000003 0.000061 0.000375 
86.851967 -79.644753 -0.000003 -0.000003 0.000047 0.000383 
86.809158 -73.023834 -0.000002 -0.000012 0.000025 0.000623 
86.725166 -66.657852 -0.000002 -0.000021 0.000013 0.001068 
86.602966 -60.675812 -0.000001 -0.000040 0.000011 0.001591 
86.446388 -55.159550 -0.000002 -0.000043 0.000009 0.002161 
86.259583 -50.145226 -0.000003 -0.000042 0.000006 0.002730 
86.046669 -45.632641 -0.000005 -0.000036 0.000008 0.003049 
85.811409 -41.597076 -0.000007 -0.000029 0.000005 0.003309 
85.557137 -38.000000 -0.000005 -0.000010 -0.000006 0.003355 
85.286682 -34.797062 -0.000004 -0.000013 -0.000008 0.003255 
85.002419 -31.943319 -0.000006 -0.000022 -0.000094 0.003006 
84.706284 -29.396242 -0.000002 -0.000023 -0.000118 0.002552 
84.399887 -27.117172 0.000003 -0.000022 -0.000133 0.002089 
84.084526 -25.071852 0.000001 -0.000020 -0.000157 0.001837 
83.761238 -23.230379 0.000001 -0.000014 -0.000185 0.001691 
83.430885 -21.566900 0.000004 -0.000006 -0.000106 0.001451 
83.094162 -20.059183 0.000004 -0.000002 -0.000072 0.001542 
82.751610 -18.688152 -0.000006 -0.000000 -0.000048 0.001449 
82.403687 -17.437458 -0.000005 -0.000000 -0.000019 0.001099 
82.050743 -16.293076 -0.000006 -0.000000 0.000007 0.000704 
72.024124 -72.246208 0.000000 0.000000 0.000023 -0.000042 
72.448059 -72.049004 0.000000 0.000000 0.000024 -0.000040 
72.876411 -71.835678 0.000000 0.000000 0.000013 -0.000037 
73.305740 -71.606583 0.000000 0.000000 -0.000005 -0.000021 
73.734619 -71.361282 0.000000 0.000000 -0.000024 -0.000010 
74.162186 -71.099075 0.000000 0.000000 -0.000026 0.000021 
74.587860 -70.819092 0.000000 0.000000 -0.000045 0.000037 
75.011230 -70.520355 0.000000 0.000000 -0.000057 0.000062 
75.431969 -70.201775 0.000000 0.000000 -0.000037 0.000066 
75.849823 -69.862122 0.000000 0.000000 -0.000028 0.000061 
76.264595 -69.500046 0.000000 0.000000 -0.000028 0.000036 
76.676125 -69.114021 -0.000000 0.000000 -0.000014 0.000018 
79.457954 -65.570663 0.000001 0.000000 -0.000001 0.000005 
79.840485 -64.911232 0.000002 0.000001 -0.000011 0.000105 
81.330925 -61.723274 0.000002 -0.000033 0.000009 0.000224 
82.050743 -59.706924 0.000001 -0.000817 0.000256 0.000113 
82.403687 -58.562542 0.000000 -0.001465 0.000450 -0.000203 
82.751610 -57.311848 0.000001 -0.002108 0.000652 -0.000629 
83.094162 -55.940815 0.000002 -0.002677 0.000858 -0.001344 
83.430885 -54.433098 0.000001 -0.002832 0.000936 -0.001948 
83.761238 -52.769619 -0.000002 -0.002376 0.000960 -0.002604 
84.084526 -50.928146 -0.000004 -0.001766 0.000849 -0.002675 
84.399887 -48.882828 -0.000011 -0.001132 0.000613 -0.000349 
84.706284 -46.603760 -0.000011 -0.000530 0.000400 0.001821 
85.002419 -44.056679 -0.000010 -0.000218 0.000228 0.002370 
85.286682 -41.202938 -0.000008 -0.000047 0.000093 0.002497 
85.557137 -38.000000 -0.000005 -0.000010 -0.000006 0.003355 
85.811409 -34.402924 0.000000 -0.000002 -0.000035 0.002021 
86.046669 -30.367357 -0.000001 -0.000005 -0.000108 0.001072 
86.259583 -25.854773 0.000001 -0.000004 -0.000160 0.001581 
86.446388 -20.840452 0.000009 -0.000005 0.000073 0.001246 
86.602966 -15.324190 0.000014 0.000000 0.000989 -0.001273 
86.725166 -9.342148 0.000015 0.000005 0.003060 -0.005642 
86.809158 -2.976169 0.000016 0.000003 0.006532 -0.011148 
86.851967 3.644752 0.000015 -0.000019 0.011316 -0.016377 
86.851967 10.355247 0.000006 -0.000353 0.016582 -0.019269 
86.809158 16.976170 0.000002 -0.001098 0.021251 -0.020044 
86.725166 23.342148 0.000006 -0.002378 0.024413 -0.018685 
86.602966 29.324190 0.000018 -0.004245 0.025688 -0.016708 
86.446388 34.840450 0.000036 -0.006191 0.025305 -0.016393 
86.259583 39.854774 0.000062 -0.007783 0.023876 -0.019747 
86.046669 44.367359 0.000083 -0.009057 0.022067 -0.028291 
85.811409 48.402924 0.000082 -0.009541 0.021242 -0.039372 
85.557137 52.000000 0.000066 -0.008551 0.020726 -0.049455 
85.286682 55.202938 0.000048 -0.006818 0.021618 -0.056144 
85.002419 58.056679 0.000012 -0.004884 0.022268 -0.058495 
84.706284 60.603760 -0.000003 -0.002862 0.022884 -0.054555 
84.399887 62.882828 -0.000000 -0.001095 0.021986 -0.047064 
84.084526 64.928146 0.000008 -0.000208 0.020368 -0.038730 
83.761238 66.769623 0.000013 0.000026 0.016768 -0.029593 
83.430885 68.433098 0.000028 0.000018 0.013034 -0.018476 
83.094162 69.940819 0.000017 0.000011 0.009330 -0.008175 
82.751610 71.311844 0.000010 0.000006 0.005885 -0.000296 
82.403687 72.562538 0.000005 -0.000000 0.003320 0.005769 
82.050743 73.706924 -0.000000 0.000000 0.001758 0.009630 
81.693085 74.757042 -0.000004 -0.000000 0.000730 0.009492 
81.330925 75.723274 0.000000 0.000000 0.000000 0.007282 
80.964455 76.614563 0.000000 0.000000 -0.000086 0.005798 
80.593819 77.438652 0.000000 0.000000 -0.000097 0.004579 
80.219131 78.202263 0.000000 0.000000 -0.000196 0.002883 
79.840485 78.911232 0.000000 0.000000 -0.000193 0.001461 
79.457954 79.570663 0.000000 0.000000 -0.000157 0.000912 
79.071602 80.185020 0.000000 0.000000 -0.000110 0.000609 
78.681473 80.758209 0.000000 0.000000 -0.000092 0.000484 
78.287621 81.293678 0.000000 0.000000 -0.000107 0.000449 
77.890106 81.794456 0.000000 0.000000 -0.000110 0.000345 
77.084282 82.702385 0.000000 0.000000 -0.000052 0.000232 
76.676125 83.114021 0.000000 0.000000 -0.000038 0.000200 
76.264595 83.500046 0.000000 0.000000 -0.000024 0.000135 
75.849823 83.862122 0.000000 0.000000 -0.000004 0.000123 
75.431969 84.201775 0.000000 0.000000 0.000001 0.000102 
75.011230 84.520355 0.000000 0.000000 -0.000023 0.000077 
74.587860 84.819092 0.000000 0.000000 -0.000026 0.000047 
74.162186 85.099075 0.000000 0.000000 -0.000017 0.000018 
72.074417 -163.495499 0.000000 0.000000 0.008654 -0.047266 
72.500343 -163.320068 0.000000 0.000000 0.009154 -0.049379 
72.930771 -163.130249 0.000000 0.000000 0.009343 -0.046749 
73.362267 -162.926361 -0.000012 0.000000 0.011072 -0.050633 
73.793388 -162.707993 -0.000970 0.000000 0.011406 -0.044715 
74.223289 -162.474503 -0.003165 -0.001492 0.011259 -0.033199 
74.651382 -162.225082 -0.006051 -0.004876 0.009547 -0.024899 
75.077255 -161.958878 -0.009142 -0.009568 0.007792 -0.019984 
75.500595 -161.674835 -0.012229 -0.015321 0.005981 -0.015755 
75.921143 -161.371872 -0.013615 -0.018605 0.006857 -0.012905 
76.338715 -161.048706 -0.012744 -0.018806 0.009800 -0.011529 
76.753151 -160.703964 -0.010536 -0.016168 0.014142 -0.010788 
77.164337 -160.336090 -0.007761 -0.012227 0.017229 -0.010093 
77.572189 -159.943329 -0.004793 -0.007788 0.018794 -0.008930 
77.976631 -159.523727 -0.002545 -0.005144 0.016576 -0.007026 
78.377617 -159.075027 -0.001259 -0.003610 0.011629 -0.004573 
78.775101 -158.594772 -0.000609 -0.002876 0.007053 -0.002303 
79.169052 -158.080078 -0.000305 -0.002122 0.003786 -0.000537 
79.559433 -157.527695 -0.000164 -0.000804 0.001693 0.000391 
79.946228 -156.933945 -0.000079 -0.000164 0.000726 0.000641 
80.329391 -156.294571 -0.000042 -0.000005 0.000341 0.000613 
80.708878 -155.604691 -0.000011 0.000009 0.000162 0.000554 
81.084625 -154.858688 -0.000006 0.000005 0.000070 0.000529 
81.456558 -154.050064 -0.000013 -0.000028 0.000014 0.000521 
81.824570 -153.171234 -0.000001 -0.000045 0.000017 0.000515 
82.188522 -152.213379 -0.000006 -0.000047 0.000013 0.000502 
82.548233 -151.166199 -0.000011 -0.000047 0.000013 0.000483 
82.903473 -150.017563 -0.000007 -0.000045 0.000025 0.000463 
83.253944 -148.753159 -0.000018 -0.000016 0.000019 0.000449 
83.599281 -147.356064 -0.000017 -0.000000 0.000029 0.000437 
83.938988 -145.806213 -0.000032 0.000002 0.000017 0.000428 
84.272469 -144.079712 -0.000030 -0.000000 0.000033 0.000414 
84.598953 -142.148117 -0.000025 -0.000001 0.000041 0.000393 
84.917480 -139.977631 -0.000018 -0.000001 0.000050 0.000361 
85.226830 -137.528183 -0.000021 -0.000001 0.000044 0.000326 
85.525452 -134.752777 -0.000004 -0.000002 0.000064 0.000298 
85.811409 -131.597076 -0.000004 -0.000001 0.000058 0.000291 
86.082253 -128.000000 -0.000005 0.000000 0.000063 0.000337 
86.334938 -123.896095 -0.000005 0.000001 0.000074 0.000429 
86.565765 -119.220993 -0.000004 0.000000 0.000085 0.000462 
86.770294 -113.921562 0.000000 -0.000000 0.000091 0.000440 
86.943481 -107.971992 -0.000000 -0.000000 0.000089 0.000349 
87.079933 -101.394943 -0.000001 -0.000002 0.000079 0.000176 
87.174477 -94.282204 0.000001 -0.000003 0.000061 -0.000020 
87.222931 -86.804146 -0.000000 -0.000003 0.000045 -0.000100 
87.222931 -79.195854 -0.000001 -0.000003 0.000032 -0.000096 
87.174477 -71.717796 -0.000000 -0.000006 0.000010 0.000016 
87.079933 -64.605057 0.000001 -0.000005 -0.000008 0.000257 
86.943481 -58.028008 0.000002 -0.000007 -0.000018 0.000577 
86.770294 -52.078442 0.000002 -0.000006 -0.000034 0.000885 
86.565765 -46.779007 -0.000000 -0.000006 -0.000048 0.001249 
86.334938 -42.103905 -0.000002 -0.000003 -0.000056 0.001577 
86.082253 -38.000000 -0.000000 -0.000004 -0.000048 0.001838 
85.811409 -34.402924 0.000000 -0.000002 -0.000035 0.002021 
85.525452 -31.247217 0.000003 -0.000005 -0.000027 0.002166 
85.226830 -28.471811 0.000002 -0.000011 -0.000050 0.002275 
84.917480 -26.022369 0.000005 -0.000013 -0.000055 0.002073 
84.598953 -23.851877 0.000007 -0.000015 -0.000082 0.002090 
84.272469 -21.920286 0.000005 -0.000014 -0.000129 0.002138 
83.938988 -20.193781 0.000001 -0.000011 -0.000167 0.002206 
83.599281 -18.643930 0.000002 -0.000005 -0.000156 0.002072 
83.253944 -17.246845 0.000002 -0.000002 -0.000139 0.002351 
82.903473 -15.982442 -0.000011 0.000000 -0.000119 0.002242 
82.548233 -14.833800 -0.000010 0.000000 -0.000077 0.001743 
82.188522 -13.786619 -0.000009 0.000000 -0.000038 0.001218 
72.074417 -73.495499 0.000000 0.000000 0.000023 -0.000033 
72.500343 -73.320068 0.000000 0.000000 0.000022 -0.000027 
72.930771 -73.130249 0.000000 0.000000 0.000017 -0.000025 
73.362267 -72.926361 0.000000 0.000000 0.000009 -0.000022 
73.793388 -72.707993 0.000000 0.000000 -0.000022 -0.000004 
74.223289 -72.474495 0.000000 0.000000 -0.000031 0.000025 
74.651382 -72.225090 0.000000 0.000000 -0.000054 0.000035 
75.077255 -71.958870 0.000000 0.000000 -0.000060 0.000042 
75.500595 -71.674835 0.000000 0.000000 -0.000050 0.000049 
75.921143 -71.371864 0.000000 0.000000 -0.000040 0.000049 
76.338715 -71.048706 0.000000 0.000000 -0.000044 0.000034 
76.753151 -70.703972 -0.000000 0.000000 -0.000004 0.000020 
77.572189 -69.943336 -0.000000 0.000000 -0.000043 0.000004 
79.169052 -68.080070 -0.000001 -0.000000 0.000027 -0.000003 
79.559433 -67.527702 0.000000 0.000000 0.000006 0.000000 
79.946228 -66.933945 0.000001 0.000001 -0.000007 0.000102 
80.708878 -65.604698 0.000002 0.000000 -0.000008 0.000098 
81.084625 -64.858696 0.000003 -0.000002 -0.000005 0.000111 
81.456558 -64.050056 0.000002 -0.000033 0.000009 0.000224 
81.824570 -63.171227 0.000000 -0.000190 0.000135 0.000094 
82.188522 -62.213383 0.000001 -0.000911 0.000230 0.000242 
82.548233 -61.166199 0.000002 -0.001827 0.000377 -0.000003 
82.903473 -60.017559 0.000004 -0.002809 0.000532 -0.000412 
83.253944 -58.753155 0.000007 -0.003711 0.000700 -0.001091 
83.599281 -57.356071 0.000009 -0.004178 0.000757 -0.001623 
83.938988 -55.806217 0.000009 -0.003946 0.000798 -0.002262 
84.272469 -54.079716 0.000008 -0.003178 0.000739 -0.002087 
84.598953 -52.148121 0.000000 -0.002224 0.000566 0.000299 
84.917480 -49.977631 -0.000004 -0.001289 0.000395 0.002326 
85.226830 -47.528191 -0.000006 -0.000664 0.000247 0.002624 
85.525452 -44.752781 -0.000007 -0.000177 0.000114 0.002768 
85.811409 -41.597076 -0.000007 -0.000029 0.000005 0.003309 
86.082253 -38.000000 -0.000000 -0.000004 -0.000048 0.001838 
86.334938 -33.896095 0.000000 -0.000008 -0.000121 0.000935 
86.565765 -29.220993 0.000001 -0.000010 -0.000186 0.001677 
86.770294 -23.921558 0.000004 -0.000015 0.000012 0.001540 
86.943481 -17.971992 0.000010 -0.000018 0.000813 -0.000160 
87.079933 -11.394940 0.000005 -0.000012 0.002642 -0.003218 
87.174477 -4.282206 0.000007 -0.000021 0.005774 -0.007238 
87.222931 3.195854 0.000001 -0.000113 0.010119 -0.011190 
87.222931 10.804146 0.000011 -0.000922 0.014965 -0.013327 
87.174477 18.282206 0.000019 -0.002719 0.019356 -0.013950 
87.079933 25.394941 0.000052 -0.005665 0.022373 -0.012899 
86.943481 31.971992 0.000084 -0.009562 0.023594 -0.011348 
86.770294 37.921558 0.000131 -0.013493 0.023283 -0.011219 
86.565765 43.220993 0.000169 -0.016832 0.021965 -0.014224 
86.334938 47.896095 0.000193 -0.018934 0.020265 -0.022525 
86.082253 52.000000 0.000137 -0.018876 0.019362 -0.033850 
85.811409 55.597076 0.000079 -0.016360 0.019083 -0.044602 
85.525452 58.752781 0.000027 -0.012945 0.019960 -0.052067 
85.226830 61.528191 -0.000021 -0.008788 0.021522 -0.055719 
84.917480 63.977631 -0.000051 -0.004879 0.022598 -0.053087 
84.598953 66.148125 -0.000017 -0.001987 0.022598 -0.046506 
84.272469 68.079712 0.000012 -0.000586 0.021544 -0.039174 
83.938988 69.806221 0.000026 0.000024 0.018678 -0.031682 
83.599281 71.356071 0.000029 0.000021 0.014719 -0.021583 
83.253944 72.753159 0.000015 0.000014 0.011209 -0.011659 
82.903473 74.017555 0.000003 0.000009 0.007628 -0.004119 
82.548233 75.166199 -0.000002 -0.000000 0.004798 0.002345 
82.188522 76.213379 0.000001 -0.000002 0.002973 0.007659 
81.824570 77.171227 0.000010 -0.000002 0.001560 0.008515 
81.456558 78.050056 0.000013 0.000000 0.000488 0.006730 
81.084625 78.858696 0.000017 0.000000 0.000105 0.005770 
80.708878 79.604698 0.000017 0.000000 -0.000051 0.004789 
80.329391 80.294571 0.000010 0.000000 -0.000232 0.002887 
79.946228 80.933945 -0.000002 0.000000 -0.000178 0.001293 
79.559433 81.527702 0.000000 0.000000 -0.000169 0.000787 
79.169052 82.080070 0.000000 0.000000 -0.000124 0.000502 
78.775101 82.594772 0.000000 0.000000 -0.000113 0.000397 
78.377617 83.075035 0.000000 0.000000 -0.000128 0.000408 
77.976631 83.523720 0.000000 0.000000 -0.000138 0.000351 
77.572189 83.943336 0.000000 0.000000 -0.000130 0.000288 
77.164337 84.336098 0.000000 0.000000 -0.000091 0.000268 
76.753151 84.703972 0.000000 0.000000 -0.000076 0.000251 
76.338715 85.048706 0.000000 0.000000 -0.000062 0.000167 
75.921143 85.371864 0.000000 0.000000 -0.000038 0.000133 
75.500595 85.674835 0.000000 0.000000 -0.000030 0.000101 
75.077255 85.958870 0.000000 0.000000 -0.000029 0.000065 
72.118561 -164.750702 0.000000 0.000000 0.008981 -0.052360 
72.546227 -164.597565 0.000000 0.000000 0.009572 -0.055619 
72.978477 -164.431839 0.000000 0.000000 0.009717 -0.052880 
73.411873 -164.253799 -0.000012 0.000000 0.011357 -0.057360 
73.844971 -164.063065 -0.000902 -0.000012 0.011572 -0.051950 
74.276917 -163.859070 -0.003341 -0.001252 0.011529 -0.038677 
74.707146 -163.641098 -0.006248 -0.004189 0.009997 -0.028666 
75.135223 -163.408356 -0.009298 -0.008688 0.008298 -0.022610 
75.560852 -163.159927 -0.012224 -0.014106 0.006256 -0.017182 
75.983780 -162.894821 -0.013384 -0.016423 0.006662 -0.013489 
76.403824 -162.611908 -0.012088 -0.016248 0.008857 -0.011526 
76.820839 -162.309952 -0.009761 -0.013745 0.012620 -0.010477 
77.234711 -161.987503 -0.006928 -0.009538 0.015451 -0.009670 
77.645363 -161.643021 -0.004065 -0.004595 0.017122 -0.008463 
78.052742 -161.274704 -0.002063 -0.002468 0.015497 -0.006602 
78.456810 -160.880524 -0.000928 -0.001426 0.011142 -0.004211 
78.857529 -160.458206 -0.000369 -0.000991 0.006800 -0.001992 
79.254890 -160.005142 -0.000175 -0.000697 0.003663 -0.000297 
79.648880 -159.518356 -0.000092 -0.000219 0.001682 0.000581 
80.039490 -158.994400 -0.000048 -0.000017 0.000694 0.000817 
80.426712 -158.429382 -0.000037 0.000006 0.000282 0.000802 
80.810524 -157.818741 -0.000016 0.000005 0.000125 0.000743 
81.190887 -157.157227 -0.000002 -0.000005 0.000062 0.000703 
81.567780 -156.438675 -0.000011 -0.000060 0.000011 0.000677 
81.941116 -155.655945 -0.000005 -0.000089 0.000010 0.000647 
82.310814 -154.800598 -0.000010 -0.000088 0.000006 0.000603 
82.676750 -153.862671 -0.000013 -0.000082 0.000009 0.000553 
83.038750 -152.830322 -0.000005 -0.000074 0.000029 0.000505 
83.396591 -151.689453 -0.000011 -0.000022 0.000030 0.000470 
83.749969 -150.423141 -0.000011 0.000005 0.000040 0.000447 
84.098511 -149.010925 -0.000029 0.000004 0.000026 0.000431 
84.441704 -147.428070 -0.000028 0.000003 0.000040 0.000411 
84.778900 -145.644424 -0.000027 0.000004 0.000039 0.000380 
85.109261 -143.623184 -0.000022 0.000004 0.000045 0.000334 
85.431694 -141.319351 -0.000025 0.000004 0.000041 0.000278 
85.744781 -138.678009 -0.000010 0.000004 0.000059 0.000217 
86.046669 -135.632645 -0.000008 0.000001 0.000056 0.000149 
86.334938 -132.103897 -0.000008 0.000000 0.000061 0.000096 
86.606476 -128.000000 -0.000009 0.000002 0.000066 0.000061 
86.857246 -123.220612 -0.000009 0.000002 0.000065 -0.000016 
87.082199 -117.667671 -0.000004 0.000002 0.000065 -0.000101 
87.275192 -111.267250 -0.000004 0.000001 0.000048 -0.000193 
87.429230 -104.005188 -0.000005 -0.000000 0.000045 -0.000281 
87.537178 -95.971107 -0.000003 -0.000003 0.000019 -0.000324 
87.592934 -87.390083 -0.000002 -0.000005 0.000003 -0.000261 
87.592934 -78.609917 -0.000003 -0.000006 -0.000009 -0.000142 
87.537178 -70.028893 -0.000004 -0.000010 -0.000028 0.000045 
87.429230 -61.994812 0.000000 -0.000013 -0.000062 0.000252 
87.275192 -54.732750 0.000004 -0.000015 -0.000069 0.000347 
87.082199 -48.332329 0.000003 -0.000015 -0.000087 0.000450 
86.857246 -42.779388 0.000002 -0.000014 -0.000112 0.000648 
86.606476 -38.000000 0.000001 -0.000011 -0.000126 0.000821 
86.334938 -33.896095 0.000000 -0.000008 -0.000121 0.000935 
86.046669 -30.367357 -0.000001 -0.000005 -0.000108 0.001072 
85.744781 -27.321989 0.000001 -0.000004 -0.000097 0.001116 
85.431694 -24.680647 0.000002 -0.000005 -0.000088 0.001034 
85.109261 -22.376812 0.000008 -0.000006 -0.000072 0.000930 
84.778900 -20.355570 0.000007 -0.000005 -0.000084 0.000815 
84.441704 -18.571926 0.000002 -0.000004 -0.000114 0.000883 
84.098511 -16.989069 -0.000003 -0.000002 -0.000119 0.001021 
83.749969 -15.576861 -0.000005 -0.000001 -0.000118 0.001269 
83.396591 -14.310539 -0.000006 0.000001 -0.000102 0.001613 
83.038750 -13.169676 -0.000015 0.000001 -0.000067 0.001516 
82.676750 -12.137335 -0.000013 0.000000 -0.000032 0.001256 
82.310814 -11.199401 -0.000010 -0.000001 -0.000016 0.000954 
72.546227 -74.597565 0.000000 0.000000 -0.000007 -0.000005 
72.978477 -74.431847 0.000000 0.000000 -0.000020 0.000006 
73.411873 -74.253807 0.000000 0.000000 -0.000037 0.000008 
73.844971 -74.063072 0.000000 0.000000 -0.000034 0.000014 
74.276917 -73.859070 0.000000 0.000000 -0.000042 0.000034 
74.707146 -73.641098 0.000000 0.000000 -0.000045 0.000040 
75.135223 -73.408348 0.000000 0.000000 -0.000036 0.000035 
75.560852 -73.159927 0.000000 0.000000 -0.000013 0.000038 
75.983780 -72.894821 0.000000 0.000000 -0.000009 0.000039 
76.403824 -72.611916 0.000000 0.000000 -0.000022 0.000030 
76.820839 -72.309944 -0.000000 0.000000 -0.000006 0.000018 
77.234711 -71.987511 -0.000000 0.000000 -0.000065 0.000010 
77.645363 -71.643021 -0.000000 0.000000 -0.000044 0.000005 
78.857529 -70.458214 -0.000001 -0.000000 -0.000026 -0.000001 
79.254890 -70.005150 -0.000001 -0.000000 0.000040 -0.000004 
79.648880 -69.518349 0.000000 0.000000 0.000010 0.000000 
80.039490 -68.994408 0.000001 0.000001 -0.000007 0.000102 
80.426712 -68.429382 0.000002 0.000000 -0.000006 0.000113 
80.810524 -67.818748 0.000002 0.000000 -0.000008 0.000098 
83.038750 -62.830322 0.000003 -0.003213 0.000156 0.000892 
83.396591 -61.689461 0.000008 -0.004376 0.000245 0.000489 
83.749969 -60.423138 0.000014 -0.005159 0.000316 0.000049 
84.098511 -59.010929 0.000016 -0.005141 0.000422 -0.000786 
84.441704 -57.428074 0.000022 -0.004319 0.000454 -0.000651 
84.778900 -55.644428 0.000017 -0.003161 0.000387 0.001354 
85.109261 -53.623188 0.000011 -0.001961 0.000293 0.002887 
85.431694 -51.319351 0.000005 -0.001037 0.000200 0.002918 
85.744781 -48.678013 -0.000002 -0.000308 0.000099 0.002949 
86.046669 -45.632641 -0.000005 -0.000036 0.000008 0.003049 
86.334938 -42.103905 -0.000002 -0.000003 -0.000056 0.001577 
86.606476 -38.000000 0.000001 -0.000011 -0.000126 0.000821 
86.857246 -33.220612 0.000003 -0.000017 -0.000193 0.001614 
87.082199 -27.667669 0.000008 -0.000030 -0.000030 0.001651 
87.275192 -21.267250 0.000007 -0.000038 0.000652 0.000600 
87.429230 -14.005187 0.000014 -0.000040 0.002243 -0.001412 
87.537178 -5.971106 0.000016 -0.000069 0.004991 -0.004255 
87.592934 2.609915 0.000001 -0.000283 0.008792 -0.007171 
87.592934 11.390085 0.000026 -0.001831 0.013129 -0.008806 
87.537178 19.971106 0.000072 -0.005385 0.017073 -0.009322 
87.429230 28.005186 0.000124 -0.010698 0.019736 -0.008532 
87.275192 35.267250 0.000194 -0.017260 0.020741 -0.007304 
87.082199 41.667671 0.000290 -0.023765 0.020370 -0.007278 
86.857246 47.220612 0.000357 -0.029201 0.019070 -0.009996 
86.606476 52.000000 0.000335 -0.031232 0.017431 -0.017836 
86.334938 56.103905 0.000226 -0.029927 0.016839 -0.028899 
86.046669 59.632641 0.000120 -0.025229 0.016870 -0.040042 
85.744781 62.678013 0.000020 -0.019501 0.017861 -0.048171 
85.431694 65.319351 -0.000082 -0.012757 0.019735 -0.052599 
85.109261 67.623192 -0.000097 -0.007197 0.021334 -0.051120 
84.778900 69.644432 -0.000039 -0.003180 0.021920 -0.045533 
84.441704 71.428078 -0.000002 -0.001266 0.021538 -0.038680 
84.098511 73.010933 0.000020 -0.000266 0.019445 -0.032033 
83.749969 74.423141 0.000028 -0.000011 0.016425 -0.023434 
83.396591 75.689461 0.000007 0.000023 0.013172 -0.014577 
83.038750 76.830322 -0.000007 0.000022 0.009741 -0.007808 
82.676750 77.862663 -0.000009 0.000001 0.006742 -0.001638 
82.310814 78.800598 -0.000061 -0.000001 0.004718 0.004166 
81.941116 79.655952 -0.000128 -0.000002 0.002588 0.006115 
81.567780 80.438683 -0.000171 0.000000 0.001294 0.005307 
81.190887 81.157219 -0.000166 0.000000 0.000439 0.005114 
80.810524 81.818748 -0.000169 0.000000 0.000099 0.004487 
80.426712 82.429382 -0.000128 0.000000 -0.000171 0.002641 
80.039490 82.994408 -0.000063 0.000000 -0.000114 0.001054 
79.648880 83.518349 -0.000007 0.000000 -0.000157 0.000620 
79.254890 84.005150 -0.000007 0.000000 -0.000105 0.000351 
78.857529 84.458214 -0.000007 0.000000 -0.000125 0.000244 
78.456810 84.880531 0.000000 0.000000 -0.000123 0.000298 
78.052742 85.274696 0.000000 0.000000 -0.000112 0.000332 
77.645363 85.643021 0.000000 0.000000 -0.000097 0.000297 
77.234711 85.987511 0.000000 0.000000 -0.000060 0.000295 
76.820839 86.309944 0.000000 0.000000 -0.000052 0.000312 
76.403824 86.611916 0.000000 0.000000 -0.000049 0.000214 
75.983780 86.894821 0.000000 0.000000 -0.000045 0.000153 
75.560852 87.159927 0.000000 0.000000 -0.000035 0.000104 
72.156494 -166.011047 0.000000 0.000000 0.008285 -0.051502 
72.585648 -165.880676 0.000000 0.000000 0.008902 -0.056662 
73.019470 -165.739563 0.000000 0.000000 0.009169 -0.054605 
73.454506 -165.587936 -0.000012 0.000000 0.010756 -0.059899 
73.889305 -165.425461 -0.000844 -0.000012 0.010949 -0.055625 
74.323013 -165.251633 -0.003472 -0.001005 0.010742 -0.042501 
74.755074 -165.065857 -0.006275 -0.003860 0.009035 -0.031102 
75.185059 -164.867432 -0.009187 -0.008332 0.007466 -0.023994 
75.612663 -164.655579 -0.011894 -0.013217 0.005731 -0.017472 
76.037643 -164.429398 -0.012828 -0.014681 0.006046 -0.013064 
76.459824 -164.187912 -0.011140 -0.014184 0.007933 -0.010558 
76.879066 -163.930038 -0.008800 -0.011461 0.011653 -0.009389 
77.295265 -163.654541 -0.006022 -0.007055 0.014135 -0.008585 
77.708351 -163.360031 -0.003327 -0.002360 0.015496 -0.007429 
78.118279 -163.044922 -0.001578 -0.000899 0.014021 -0.005702 
78.525024 -162.707443 -0.000637 -0.000392 0.010248 -0.003588 
78.928558 -162.345581 -0.000192 -0.000263 0.006197 -0.001509 
79.328896 -161.957001 -0.000083 -0.000191 0.003261 0.000056 
79.726044 -161.539062 -0.000055 0.000001 0.001446 0.000790 
80.119995 -161.088715 -0.000049 0.000017 0.000528 0.000961 
80.510780 -160.602432 -0.000046 0.000006 0.000177 0.000953 
80.898392 -160.076141 -0.000026 0.000009 0.000068 0.000906 
81.282837 -159.505051 -0.000014 -0.000002 0.000030 0.000863 
81.664108 -158.883606 -0.000023 -0.000053 -0.000010 0.000821 
82.042183 -158.205231 -0.000010 -0.000081 -0.000001 0.000765 
82.417007 -157.462143 -0.000008 -0.000076 0.000003 0.000689 
82.788513 -156.645111 -0.000014 -0.000070 0.000002 0.000604 
83.156593 -155.742996 -0.000004 -0.000063 0.000025 0.000527 
83.521095 -154.742447 -0.000001 -0.000014 0.000036 0.000471 
83.881813 -153.627167 0.000001 0.000010 0.000048 0.000436 
84.238457 -152.377243 -0.000023 0.000004 0.000028 0.000416 
84.590652 -150.968124 -0.000023 -0.000003 0.000040 0.000395 
84.937874 -149.369263 -0.000022 -0.000004 0.000040 0.000362 
85.279465 -147.542435 -0.000020 -0.000004 0.000042 0.000312 
85.614494 -145.439514 -0.000025 -0.000004 0.000035 0.000251 
85.941750 -142.999542 -0.000004 -0.000004 0.000060 0.000178 
86.259583 -140.145233 0.000000 -0.000004 0.000058 0.000098 
86.565765 -136.779007 -0.000000 -0.000003 0.000058 0.000023 
86.857246 -132.779388 -0.000003 -0.000002 0.000059 -0.000056 
87.129913 -128.000000 -0.000003 0.000001 0.000052 -0.000181 
87.378220 -122.276276 -0.000005 -0.000001 0.000034 -0.000266 
87.594887 -115.449295 -0.000005 -0.000004 0.000008 -0.000298 
87.770950 -107.419632 -0.000004 -0.000008 -0.000022 -0.000286 
87.896385 -98.235977 -0.000001 -0.000013 -0.000047 -0.000202 
87.961960 -88.187141 0.000001 -0.000017 -0.000065 -0.000013 
87.961960 -77.812859 -0.000001 -0.000018 -0.000076 0.000196 
87.896385 -67.764023 -0.000003 -0.000021 -0.000096 0.000429 
87.770950 -58.580372 -0.000000 -0.000025 -0.000107 0.000678 
87.594887 -50.550709 0.000003 -0.000026 -0.000129 0.000926 
87.378220 -43.723728 0.000004 -0.000026 -0.000153 0.001165 
87.129913 -38.000000 0.000003 -0.000023 -0.000180 0.001428 
86.857246 -33.220612 0.000003 -0.000017 -0.000193 0.001614 
86.565765 -29.220993 0.000001 -0.000010 -0.000186 0.001677 
86.259583 -25.854773 0.000001 -0.000004 -0.000160 0.001581 
85.941750 -23.000463 0.000002 -0.000002 -0.000137 0.001405 
85.614494 -20.560486 0.000002 -0.000000 -0.000117 0.001167 
85.279465 -18.457561 0.000006 -0.000001 -0.000074 0.000938 
84.937874 -16.630745 0.000007 -0.000001 -0.000040 0.000657 
84.590652 -15.031882 0.000001 -0.000001 -0.000007 0.000501 
84.238457 -13.622758 -0.000004 0.000000 0.000046 0.000418 
83.881813 -12.372839 -0.000008 0.000001 0.000118 0.000126 
83.521095 -11.257561 -0.000010 0.000004 0.000225 -0.000445 
83.156593 -10.257003 -0.000016 0.000005 0.000320 -0.001602 
82.788513 -9.354897 -0.000013 0.000005 0.000299 -0.001635 
82.417007 -8.537850 -0.000011 0.000004 0.000259 -0.001701 
72.585648 -75.880669 0.000000 0.000000 -0.000001 -0.000007 
73.019470 -75.739563 0.000000 0.000000 -0.000005 0.000012 
73.454506 -75.587929 0.000000 0.000000 -0.000019 0.000019 
73.889305 -75.425461 0.000000 0.000000 -0.000015 0.000027 
74.323013 -75.251640 0.000000 0.000000 -0.000032 0.000044 
74.755074 -75.065865 0.000000 0.000000 -0.000046 0.000048 
75.185059 -74.867439 0.000000 0.000000 -0.000067 0.000037 
75.612663 -74.655571 0.000000 0.000000 -0.000031 0.000030 
76.037643 -74.429390 0.000000 0.000000 -0.000012 0.000030 
76.459824 -74.187912 0.000000 0.000000 -0.000016 0.000024 
76.879066 -73.930046 -0.000000 0.000000 0.000002 0.000014 
77.295265 -73.654541 -0.000000 0.000000 -0.000036 0.000005 
77.708351 -73.360023 -0.000000 0.000000 -0.000034 0.000004 
78.118279 -73.044922 -0.000000 0.000000 -0.000056 0.000008 
78.525024 -72.707443 -0.000001 0.000000 -0.000029 0.000004 
78.928558 -72.345573 -0.000001 0.000000 -0.000024 -0.000002 
79.328896 -71.957001 -0.000001 0.000000 0.000041 -0.000002 
79.726044 -71.539062 0.000000 0.000000 0.000011 0.000001 
80.119995 -71.088715 0.000001 0.000001 -0.000007 0.000103 
83.156593 -65.742996 0.000003 -0.003093 -0.000083 0.001541 
83.521095 -64.742439 0.000005 -0.004362 -0.000081 0.001425 
83.881813 -63.627159 0.000015 -0.005367 -0.000055 0.001255 
84.238457 -62.377243 0.000023 -0.005585 0.000050 0.000510 
84.590652 -60.968117 0.000034 -0.004864 0.000114 0.000782 
84.937874 -59.369255 0.000032 -0.003710 0.000138 0.002475 
85.279465 -57.542439 0.000028 -0.002410 0.000132 0.003559 
85.614494 -55.439514 0.000017 -0.001305 0.000102 0.003342 
85.941750 -52.999535 0.000004 -0.000399 0.000057 0.003154 
86.259583 -50.145226 -0.000003 -0.000042 0.000006 0.002730 
86.565765 -46.779007 -0.000000 -0.000006 -0.000048 0.001249 
86.857246 -42.779388 0.000002 -0.000014 -0.000112 0.000648 
87.129913 -38.000000 0.000003 -0.000023 -0.000180 0.001428 
87.378220 -32.276272 0.000006 -0.000037 -0.000049 0.001625 
87.594887 -25.449291 0.000002 -0.000046 0.000521 0.001044 
87.770950 -17.419628 0.000003 -0.000050 0.001851 -0.000195 
87.896385 -8.235974 0.000007 -0.000148 0.004201 -0.002122 
87.961960 1.812860 -0.000013 -0.000614 0.007455 -0.004247 
87.961960 12.187140 0.000031 -0.003066 0.011167 -0.005625 
87.896385 22.235975 0.000119 -0.009023 0.014536 -0.006057 
87.770950 31.419628 0.000236 -0.017382 0.016778 -0.005512 
87.594887 39.449291 0.000370 -0.026969 0.017536 -0.004623 
87.378220 46.276272 0.000528 -0.036413 0.017057 -0.004640 
87.129913 52.000000 0.000620 -0.043890 0.015794 -0.007134 
86.857246 56.779388 0.000536 -0.045168 0.014260 -0.014375 
86.565765 60.779007 0.000351 -0.041836 0.013674 -0.024824 
86.259583 64.145226 0.000182 -0.034792 0.013890 -0.035751 
85.941750 66.999535 0.000025 -0.026387 0.014878 -0.044243 
85.614494 69.439514 -0.000122 -0.017488 0.016939 -0.048960 
85.279465 71.542435 -0.000115 -0.010407 0.019010 -0.048319 
84.937874 73.369255 -0.000044 -0.005495 0.020319 -0.043557 
84.590652 74.968117 -0.000007 -0.002905 0.020599 -0.037312 
84.238457 76.377243 0.000017 -0.001418 0.019350 -0.031404 
83.881813 77.627159 0.000031 -0.000370 0.017180 -0.024685 
83.521095 78.742439 0.000008 -0.000206 0.014203 -0.017539 
83.156593 79.742996 -0.000000 -0.000082 0.011075 -0.011879 
82.788513 80.645103 -0.000004 -0.000028 0.008125 -0.006414 
82.417007 81.462151 -0.000071 -0.000000 0.005838 -0.000452 
82.042183 82.205231 -0.000137 0.000001 0.003359 0.002750 
81.664108 82.883606 -0.000223 0.000001 0.001910 0.003365 
81.282837 83.505058 -0.000225 0.000000 0.000697 0.004007 
80.898392 84.076141 -0.000230 0.000000 0.000122 0.003952 
80.510780 84.602440 -0.000176 0.000000 -0.000056 0.002311 
80.119995 85.088715 -0.000112 0.000000 -0.000054 0.000826 
79.726044 85.539062 -0.000013 0.000000 -0.000112 0.000421 
79.328896 85.957001 -0.000007 0.000000 -0.000059 0.000195 
78.928558 86.345573 -0.000007 0.000000 -0.000114 0.000089 
78.525024 86.707443 0.000000 0.000000 -0.000131 0.000168 
78.118279 87.044922 0.000000 0.000000 -0.000140 0.000306 
77.708351 87.360023 0.000000 0.000000 -0.000124 0.000316 
77.295265 87.654541 0.000000 0.000000 -0.000097 0.000317 
76.879066 87.930046 0.000000 0.000000 -0.000079 0.000362 
76.459824 88.187912 0.000000 0.000000 -0.000073 0.000260 
76.037643 88.429390 0.000000 0.000000 -0.000059 0.000168 
75.612663 88.655571 0.000000 0.000000 -0.000044 0.000101 
72.188164 -167.275757 0.000000 0.000000 0.007389 -0.046444 
72.618576 -167.168549 0.000000 0.000000 0.008051 -0.052858 
73.053711 -167.052490 0.000000 0.000000 0.008345 -0.051858 
73.490112 -166.927750 0.000000 0.000000 0.009796 -0.057546 
73.926331 -166.794067 -0.000674 -0.000012 0.010094 -0.054600 
74.361519 -166.651031 -0.003429 -0.000702 0.010059 -0.042774 
74.795105 -166.498108 -0.006139 -0.003495 0.008659 -0.030997 
75.226685 -166.334732 -0.008808 -0.008129 0.007372 -0.023199 
75.655945 -166.160248 -0.011226 -0.012562 0.005778 -0.016110 
76.082649 -165.973907 -0.012024 -0.013277 0.005971 -0.011426 
76.506622 -165.774887 -0.009970 -0.012734 0.007552 -0.008743 
76.927734 -165.562271 -0.007575 -0.009980 0.010744 -0.007717 
77.345894 -165.335007 -0.004975 -0.005391 0.012842 -0.007085 
77.761032 -165.091934 -0.002554 -0.000971 0.013829 -0.006100 
78.173103 -164.831726 -0.001081 -0.000239 0.012500 -0.004615 
78.582108 -164.552872 -0.000369 -0.000098 0.009196 -0.002829 
78.988029 -164.253647 -0.000066 -0.000062 0.005464 -0.000956 
79.390884 -163.932083 -0.000012 -0.000012 0.002756 0.000418 
79.790695 -163.585907 -0.000010 0.000006 0.001151 0.001021 
80.187492 -163.212540 -0.000019 0.000001 0.000372 0.001142 
80.581306 -162.808914 -0.000029 0.000007 0.000095 0.001113 
80.972160 -162.371552 -0.000014 0.000010 0.000031 0.001051 
81.360092 -161.896286 -0.000014 -0.000003 0.000006 0.000990 
81.745117 -161.378296 -0.000026 -0.000057 -0.000024 0.000922 
82.127251 -160.811813 -0.000015 -0.000083 -0.000015 0.000838 
82.506493 -160.190033 -0.000006 -0.000075 0.000000 0.000733 
82.882820 -159.504715 -0.000015 -0.000066 -0.000008 0.000623 
83.256195 -158.745956 -0.000005 -0.000057 0.000014 0.000528 
83.626518 -157.901672 -0.000000 -0.000008 0.000026 0.000459 
83.993690 -156.957047 -0.000008 0.000019 0.000025 0.000417 
84.357513 -155.893661 -0.000030 0.000007 0.000005 0.000399 
84.717751 -154.688461 -0.000029 -0.000014 0.000023 0.000381 
85.074028 -153.312271 -0.000025 -0.000020 0.000026 0.000351 
85.425858 -151.727692 -0.000021 -0.000022 0.000029 0.000304 
85.772560 -149.886383 -0.000020 -0.000024 0.000029 0.000242 
86.113182 -147.724945 -0.000005 -0.000022 0.000046 0.000165 
86.446388 -145.159546 -0.000004 -0.000014 0.000038 0.000083 
86.770294 -142.078445 -0.000005 -0.000011 0.000019 0.000017 
87.082199 -138.332336 -0.000007 -0.000009 0.000015 -0.000026 
87.378220 -133.723724 -0.000006 -0.000005 0.000002 -0.000055 
87.652687 -128.000000 -0.000008 -0.000010 -0.000028 -0.000042 
87.897499 -120.864532 -0.000003 -0.000013 -0.000055 0.000032 
88.101456 -112.038559 -0.000003 -0.000015 -0.000062 0.000150 
88.250443 -101.420357 0.000003 -0.000018 -0.000081 0.000301 
88.329880 -89.334259 0.000003 -0.000022 -0.000087 0.000492 
88.329880 -76.665741 0.000003 -0.000018 -0.000068 0.000690 
88.250443 -64.579643 0.000000 -0.000018 -0.000061 0.000894 
88.101456 -53.961441 0.000004 -0.000028 -0.000058 0.001097 
87.897499 -45.135464 0.000004 -0.000035 -0.000052 0.001307 
87.652687 -38.000000 0.000007 -0.000038 -0.000043 0.001494 
87.378220 -32.276272 0.000006 -0.000037 -0.000049 0.001625 
87.082199 -27.667669 0.000008 -0.000030 -0.000030 0.001651 
86.770294 -23.921558 0.000004 -0.000015 0.000012 0.001540 
86.446388 -20.840452 0.000009 -0.000005 0.000073 0.001246 
86.113182 -18.275061 0.000007 -0.000000 0.000129 0.000808 
85.772560 -16.113623 0.000007 0.000003 0.000215 0.000255 
85.425858 -14.272304 0.000011 0.000000 0.000336 -0.000497 
85.074028 -12.687737 0.000012 -0.000001 0.000461 -0.001548 
84.717751 -11.311537 0.000004 0.000001 0.000644 -0.002685 
84.357513 -10.106338 0.000001 0.000001 0.000842 -0.004200 
83.993690 -9.042951 -0.000006 0.000000 0.001073 -0.006040 
83.626518 -8.098323 -0.000012 0.000010 0.001399 -0.008485 
83.256195 -7.254049 -0.000014 0.000012 0.001767 -0.011722 
82.882820 -6.495292 -0.000016 0.000011 0.001536 -0.010639 
82.506493 -5.809974 -0.000014 0.000010 0.001286 -0.009053 
73.490112 -76.927750 0.000000 0.000000 -0.000022 0.000066 
73.926331 -76.794075 0.000000 0.000000 -0.000014 0.000060 
74.361519 -76.651031 0.000000 0.000000 -0.000033 0.000068 
74.795105 -76.498116 0.000000 0.000000 -0.000048 0.000067 
75.226685 -76.334740 0.000000 0.000000 -0.000059 0.000044 
75.655945 -76.160248 0.000000 0.000000 -0.000030 0.000034 
76.082649 -75.973907 0.000000 0.000000 -0.000012 0.000033 
76.506622 -75.774887 0.000000 0.000000 -0.000016 0.000026 
76.927734 -75.562271 0.000000 0.000000 0.000006 0.000013 
77.345894 -75.335014 0.000000 0.000000 -0.000041 0.000006 
77.761032 -75.091942 0.000000 0.000000 -0.000034 0.000004 
78.173103 -74.831726 0.000000 0.000000 -0.000055 0.000008 
78.582108 -74.552872 -0.000001 0.000000 -0.000021 -0.000000 
78.988029 -74.253639 -0.000001 0.000000 -0.000030 -0.000004 
83.256195 -68.745949 0.000002 -0.002284 -0.000267 0.001675 
83.626518 -67.901680 0.000001 -0.003397 -0.000343 0.001724 
83.993690 -66.957047 0.000015 -0.004514 -0.000368 0.001658 
84.357513 -65.893661 0.000026 -0.004983 -0.000296 0.001367 
84.717751 -64.688461 0.000039 -0.004491 -0.000225 0.001843 
85.074028 -63.312263 0.000037 -0.003540 -0.000136 0.003110 
85.425858 -61.727695 0.000036 -0.002423 -0.000055 0.003828 
85.772560 -59.886375 0.000024 -0.001322 -0.000011 0.003492 
86.113182 -57.724937 0.000008 -0.000405 0.000008 0.003057 
86.446388 -55.159550 -0.000002 -0.000043 0.000009 0.002161 
86.770294 -52.078442 0.000002 -0.000006 -0.000034 0.000885 
87.082199 -48.332329 0.000003 -0.000015 -0.000087 0.000450 
87.378220 -43.723728 0.000004 -0.000026 -0.000153 0.001165 
87.652687 -38.000000 0.000007 -0.000038 -0.000043 0.001494 
87.897499 -30.864536 0.000003 -0.000050 0.000422 0.001240 
88.101456 -22.038559 -0.000000 -0.000072 0.001521 0.000536 
88.250443 -11.420356 0.000005 -0.000302 0.003494 -0.000728 
88.329880 0.665743 -0.000012 -0.001191 0.006224 -0.002306 
88.329880 13.334257 0.000037 -0.004760 0.009329 -0.003577 
88.250443 25.420357 0.000156 -0.013676 0.012059 -0.003976 
88.101456 36.038559 0.000343 -0.025800 0.013842 -0.003658 
87.897499 44.864536 0.000540 -0.038833 0.014334 -0.003085 
87.652687 52.000000 0.000770 -0.051469 0.013711 -0.003092 
87.378220 57.723728 0.000881 -0.060689 0.012358 -0.005427 
87.082199 62.332329 0.000729 -0.060178 0.010834 -0.012039 
86.770294 66.078438 0.000446 -0.053423 0.010148 -0.021672 
86.446388 69.159546 0.000213 -0.043374 0.010507 -0.032026 
86.113182 71.724937 -0.000010 -0.031968 0.011540 -0.040515 
85.772560 73.886375 -0.000179 -0.020386 0.013843 -0.045053 
85.425858 75.727699 -0.000133 -0.012516 0.016221 -0.044902 
85.074028 77.312263 -0.000033 -0.007880 0.018173 -0.040920 
84.717751 78.688461 0.000003 -0.005264 0.018820 -0.035162 
84.357513 79.893661 0.000018 -0.003381 0.018427 -0.029641 
83.993690 80.957047 0.000024 -0.002191 0.016953 -0.024502 
83.626518 81.901680 0.000001 -0.001605 0.014831 -0.018948 
83.256195 82.745949 -0.000023 -0.000888 0.012358 -0.014245 
82.882820 83.504707 -0.000056 -0.000285 0.009664 -0.009663 
82.506493 84.190025 -0.000197 -0.000037 0.007086 -0.004458 
82.127251 84.811821 -0.000311 -0.000004 0.004423 -0.000654 
81.745117 85.378296 -0.000396 -0.000040 0.002563 0.001015 
81.360092 85.896286 -0.000381 0.000000 0.000845 0.002251 
80.972160 86.371544 -0.000355 0.000000 0.000139 0.002662 
80.581306 86.808922 -0.000226 0.000000 0.000019 0.001640 
80.187492 87.212532 -0.000112 0.000000 -0.000004 0.000489 
79.790695 87.585915 -0.000013 0.000000 -0.000075 0.000149 
79.390884 87.932076 -0.000007 0.000000 -0.000030 0.000027 
78.988029 88.253639 -0.000007 0.000000 -0.000090 -0.000012 
78.582108 88.552872 0.000000 0.000000 -0.000111 0.000004 
78.173103 88.831726 0.000000 0.000000 -0.000123 0.000178 
77.761032 89.091942 0.000000 0.000000 -0.000118 0.000271 
77.345894 89.335014 0.000000 0.000000 -0.000106 0.000265 
76.927734 89.562271 0.000000 0.000000 -0.000087 0.000295 
76.506622 89.774887 0.000000 0.000000 -0.000075 0.000274 
76.082649 89.973907 0.000000 0.000000 -0.000062 0.000166 
75.655945 90.160248 0.000000 0.000000 -0.000047 0.000088 
72.213554 -168.544083 0.000000 0.000000 0.007004 -0.039488 
72.644958 -168.460342 0.000000 0.000000 0.007718 -0.046216 
73.081146 -168.369690 0.000000 0.000000 0.008140 -0.046206 
73.518646 -168.272247 0.000000 0.000000 0.009461 -0.051813 
73.956001 -168.167816 -0.000435 -0.000012 0.009700 -0.049776 
74.392380 -168.056046 -0.003151 -0.000456 0.009569 -0.039773 
74.827202 -167.936523 -0.005694 -0.003041 0.008615 -0.028586 
75.260056 -167.808823 -0.007993 -0.007726 0.007575 -0.020649 
75.690651 -167.672379 -0.010107 -0.011836 0.006188 -0.013605 
76.118736 -167.526642 -0.010899 -0.012113 0.006379 -0.009053 
76.544159 -167.370941 -0.008654 -0.011703 0.007894 -0.006547 
76.966782 -167.204544 -0.006276 -0.009145 0.010209 -0.005806 
77.386513 -167.026611 -0.004000 -0.004488 0.011788 -0.005501 
77.803299 -166.836243 -0.001878 -0.000385 0.012476 -0.004792 
78.217110 -166.632339 -0.000648 -0.000099 0.011151 -0.003645 
78.627937 -166.413712 -0.000172 -0.000066 0.008129 -0.002243 
79.035789 -166.178986 0.000001 -0.000035 0.004842 -0.000599 
79.440681 -165.926559 0.000007 0.000006 0.002319 0.000661 
79.842659 -165.654648 -0.000001 0.000016 0.000893 0.001211 
80.241760 -165.361115 -0.000008 0.000019 0.000233 0.001310 
80.638039 -165.043518 -0.000013 0.000020 0.000025 0.001262 
81.031532 -164.699020 -0.000019 0.000016 -0.000020 0.001174 
81.422310 -164.324234 -0.000010 -0.000001 -0.000013 0.001079 
81.810410 -163.915222 -0.000020 -0.000043 -0.000026 0.000975 
82.195885 -163.467255 -0.000014 -0.000066 -0.000023 0.000863 
82.578766 -162.974686 -0.000002 -0.000057 -0.000002 0.000740 
82.959076 -162.430725 -0.000006 -0.000049 -0.000005 0.000620 
83.336830 -161.827057 -0.000001 -0.000043 0.000009 0.000518 
83.712013 -161.153549 0.000006 -0.000002 0.000024 0.000445 
84.084579 -160.397568 -0.000007 0.000026 0.000017 0.000404 
84.454460 -159.543289 -0.000034 0.000010 -0.000006 0.000389 
84.821518 -158.570663 -0.000036 -0.000035 -0.000006 0.000382 
85.185547 -157.453842 -0.000033 -0.000049 -0.000004 0.000359 
85.546249 -156.159149 -0.000029 -0.000050 -0.000002 0.000314 
85.903198 -154.641876 -0.000017 -0.000057 0.000012 0.000246 
86.255753 -152.841736 -0.000001 -0.000053 0.000030 0.000157 
86.602966 -150.675812 -0.000003 -0.000022 0.000036 0.000054 
86.943481 -148.028000 -0.000004 -0.000014 0.000029 -0.000028 
87.275192 -144.732742 -0.000007 -0.000010 0.000027 -0.000070 
87.594887 -140.550705 -0.000008 0.000001 -0.000005 -0.000067 
87.897499 -135.135468 -0.000009 0.000009 -0.000046 0.000006 
88.174896 -128.000000 -0.000003 0.000020 -0.000090 0.000154 
88.414162 -118.529999 -0.000005 0.000045 -0.000103 0.000352 
88.595985 -106.188782 -0.000001 0.000060 -0.000091 0.000567 
88.696312 -91.125549 0.000000 0.000055 -0.000043 0.000787 
88.696312 -74.874451 0.000000 0.000046 0.000043 0.000973 
88.595985 -59.811218 -0.000001 0.000034 0.000139 0.001123 
88.414162 -47.470001 -0.000004 -0.000005 0.000221 0.001214 
88.174896 -38.000000 -0.000000 -0.000042 0.000310 0.001270 
87.897499 -30.864536 0.000003 -0.000050 0.000422 0.001240 
87.594887 -25.449291 0.000002 -0.000046 0.000521 0.001044 
87.275192 -21.267250 0.000007 -0.000038 0.000652 0.000600 
86.943481 -17.971992 0.000010 -0.000018 0.000813 -0.000160 
86.602966 -15.324190 0.000014 0.000000 0.000989 -0.001273 
86.255753 -13.158267 0.000015 0.000008 0.001178 -0.002730 
85.903198 -11.358117 0.000012 0.000013 0.001401 -0.004475 
85.546249 -9.840849 0.000011 0.000012 0.001665 -0.006669 
85.185547 -8.546155 0.000014 0.000012 0.001953 -0.009328 
84.821518 -7.429341 0.000004 0.000012 0.002288 -0.012142 
84.454460 -6.456708 -0.000001 0.000009 0.002618 -0.015482 
84.084579 -5.602436 -0.000014 0.000005 0.003021 -0.019180 
83.712013 -4.846450 -0.000010 0.000034 0.003657 -0.023468 
83.336830 -4.172935 -0.000012 0.000035 0.004228 -0.028137 
82.959076 -3.569279 -0.000011 0.000034 0.003613 -0.024470 
82.578766 -3.025310 -0.000010 0.000034 0.002956 -0.019875 
73.956001 -78.167816 0.000000 0.000000 -0.000010 0.000037 
74.392380 -78.056038 0.000000 0.000000 -0.000024 0.000038 
74.827202 -77.936531 0.000000 0.000000 -0.000036 0.000038 
75.260056 -77.808815 0.000000 0.000000 -0.000048 0.000013 
75.690651 -77.672379 0.000000 0.000000 -0.000027 0.000000 
76.118736 -77.526642 0.000000 0.000000 -0.000016 0.000004 
76.544159 -77.370941 0.000000 0.000000 -0.000023 0.000010 
76.966782 -77.204536 0.000000 0.000000 -0.000001 0.000012 
77.386513 -77.026619 0.000000 0.000000 -0.000048 0.000008 
77.803299 -76.836235 0.000000 0.000000 -0.000040 0.000005 
83.336830 -71.827065 0.000005 -0.001142 -0.000269 0.001675 
83.712013 -71.153549 0.000004 -0.001990 -0.000385 0.001755 
84.084579 -70.397568 0.000020 -0.002953 -0.000456 0.001713 
84.454460 -69.543289 0.000032 -0.003669 -0.000456 0.001668 
84.821518 -68.570656 0.000045 -0.003553 -0.000409 0.002282 
85.185547 -67.453842 0.000042 -0.002950 -0.000313 0.003202 
85.546249 -66.159149 0.000043 -0.002100 -0.000189 0.003635 
85.903198 -64.641884 0.000028 -0.001169 -0.000097 0.003316 
86.255753 -62.841732 0.000011 -0.000368 -0.000021 0.002689 
86.602966 -60.675812 -0.000001 -0.000040 0.000011 0.001591 
86.943481 -58.028008 0.000002 -0.000007 -0.000018 0.000577 
87.275192 -54.732750 0.000004 -0.000015 -0.000069 0.000347 
87.594887 -50.550709 0.000003 -0.000026 -0.000129 0.000926 
87.897499 -45.135464 0.000004 -0.000035 -0.000052 0.001307 
88.174896 -38.000000 -0.000000 -0.000042 0.000310 0.001270 
88.414162 -28.529997 -0.000002 -0.000092 0.001209 0.000909 
88.595985 -16.188780 0.000010 -0.000593 0.002836 0.000030 
88.696312 -1.125548 0.000004 -0.002216 0.005052 -0.001232 
88.696312 15.125548 0.000048 -0.007444 0.007542 -0.002374 
88.595985 30.188780 0.000216 -0.020001 0.009746 -0.002808 
88.414162 42.529999 0.000475 -0.036700 0.011126 -0.002677 
88.174896 52.000000 0.000730 -0.053551 0.011434 -0.002325 
87.897499 59.135464 0.000986 -0.069188 0.010734 -0.002311 
87.594887 64.550705 0.001068 -0.079135 0.009428 -0.004589 
87.275192 68.732750 0.000803 -0.075470 0.007963 -0.010565 
86.943481 72.028008 0.000415 -0.064214 0.007149 -0.019402 
86.602966 74.675812 0.000122 -0.050800 0.007253 -0.029103 
86.255753 76.841736 -0.000130 -0.036430 0.008286 -0.037341 
85.903198 78.641884 -0.000248 -0.023066 0.010564 -0.041556 
85.546249 80.159149 -0.000121 -0.015659 0.013082 -0.041664 
85.185547 81.453842 0.000022 -0.012483 0.015450 -0.038174 
84.821518 82.570656 0.000046 -0.010998 0.016573 -0.033068 
84.454460 83.543289 0.000037 -0.009491 0.016463 -0.028197 
84.084579 84.397568 0.000007 -0.008221 0.015429 -0.024076 
83.712013 85.153549 -0.000071 -0.007115 0.013611 -0.019653 
83.336830 85.827065 -0.000248 -0.004982 0.011650 -0.015444 
82.959076 86.430717 -0.000401 -0.002614 0.009368 -0.011328 
82.578766 86.974693 -0.000680 -0.001217 0.006906 -0.006802 
82.195885 87.467255 -0.000891 -0.000664 0.004315 -0.003128 
81.810410 87.915222 -0.000937 -0.000277 0.002551 -0.000912 
81.422310 88.324242 -0.000781 -0.000091 0.000666 0.000376 
81.031532 88.699020 -0.000627 0.000000 -0.000128 0.001124 
80.638039 89.043526 -0.000343 0.000000 -0.000050 0.000853 
80.241760 89.361115 -0.000112 0.000000 0.000045 0.000270 
79.842659 89.654648 -0.000017 0.000000 0.000010 -0.000021 
79.440681 89.926567 -0.000011 0.000000 0.000001 -0.000103 
79.035789 90.178978 -0.000011 0.000000 -0.000084 -0.000128 
78.627937 90.413712 -0.000004 0.000000 -0.000117 -0.000113 
78.217110 90.632339 -0.000004 0.000000 -0.000121 0.000081 
77.803299 90.836235 0.000000 0.000000 -0.000124 0.000234 
77.386513 91.026619 0.000000 0.000000 -0.000093 0.000231 
76.966782 91.204536 0.000000 0.000000 -0.000065 0.000253 
76.544159 91.370941 0.000000 0.000000 -0.000048 0.000243 
76.118736 91.526642 0.000000 0.000000 -0.000050 0.000135 
75.690651 91.672379 0.000000 0.000000 -0.000038 0.000065 
72.232613 -169.815186 0.000000 0.000000 0.006125 -0.032432 
72.664772 -169.755188 0.000000 0.000000 0.006878 -0.038548 
73.101753 -169.690247 0.000000 0.000000 0.007792 -0.039323 
73.540070 -169.620407 0.000000 0.000000 0.009207 -0.044850 
73.978287 -169.545563 0.000000 -0.000012 0.009789 -0.043256 
74.415558 -169.465439 -0.002544 -0.000267 0.009858 -0.035232 
74.851303 -169.379776 -0.004763 -0.002541 0.008727 -0.025427 
75.285126 -169.288193 -0.006777 -0.007339 0.007377 -0.017824 
75.716721 -169.190353 -0.008601 -0.011297 0.006113 -0.011128 
76.145851 -169.085815 -0.009587 -0.011562 0.006153 -0.006771 
76.572365 -168.974106 -0.007324 -0.011350 0.007422 -0.004461 
76.996117 -168.854706 -0.005170 -0.009130 0.009623 -0.003953 
77.417038 -168.726974 -0.003154 -0.004356 0.011027 -0.003977 
77.835075 -168.590271 -0.001329 -0.000396 0.011378 -0.003628 
78.250198 -168.443817 -0.000338 -0.000106 0.010028 -0.002867 
78.662407 -168.286713 -0.000048 -0.000051 0.007338 -0.001846 
79.071709 -168.117966 0.000029 0.000022 0.004468 -0.000453 
79.478157 -167.936401 0.000020 0.000045 0.002113 0.000771 
79.881775 -167.740723 0.000021 0.000047 0.000792 0.001343 
80.282623 -167.529343 0.000017 0.000033 0.000169 0.001482 
80.680771 -167.300491 0.000009 0.000021 -0.000007 0.001429 
81.076286 -167.052048 0.000000 0.000002 -0.000031 0.001299 
81.469231 -166.781540 0.000002 0.000005 -0.000027 0.001149 
81.859680 -166.486008 -0.000004 -0.000015 -0.000026 0.000996 
82.247704 -166.161972 -0.000000 -0.000024 -0.000013 0.000851 
82.633377 -165.805191 0.000012 -0.000013 0.000010 0.000720 
83.016754 -165.410568 0.000004 -0.000006 0.000001 0.000605 
83.397888 -164.971863 0.000011 -0.000009 0.000017 0.000510 
83.776833 -164.481339 0.000015 0.000005 0.000028 0.000442 
84.153603 -163.929367 -0.000006 0.000023 0.000011 0.000404 
84.528214 -163.303757 -0.000012 0.000011 0.000013 0.000395 
84.900635 -162.588867 -0.000010 -0.000055 0.000021 0.000394 
85.270813 -161.764328 -0.000010 -0.000076 0.000020 0.000379 
85.638618 -160.803146 -0.000009 -0.000074 0.000017 0.000332 
86.003860 -159.668839 0.000006 -0.000085 0.000029 0.000252 
86.366211 -158.310928 0.000004 -0.000088 0.000025 0.000134 
86.725166 -156.657852 -0.000002 -0.000033 0.000028 -0.000016 
87.079933 -154.605057 -0.000004 -0.000011 0.000025 -0.000145 
87.429230 -151.994812 -0.000006 0.000004 0.000019 -0.000237 
87.770950 -148.580368 -0.000007 0.000033 -0.000006 -0.000275 
88.101456 -143.961441 -0.000011 0.000071 -0.000051 -0.000225 
88.414162 -137.470001 -0.000006 0.000120 -0.000085 -0.000063 
88.696671 -128.000000 -0.000007 0.000179 -0.000069 0.000162 
88.925285 -113.958969 -0.000005 0.000198 0.000014 0.000423 
89.060143 -94.306801 -0.000004 0.000149 0.000173 0.000688 
89.060143 -71.693199 -0.000006 0.000097 0.000390 0.000890 
88.925285 -52.041035 -0.000007 0.000046 0.000639 0.001015 
88.696671 -38.000000 -0.000003 -0.000039 0.000915 0.001041 
88.414162 -28.529997 -0.000002 -0.000092 0.001209 0.000909 
88.101456 -22.038559 -0.000000 -0.000072 0.001521 0.000536 
87.770950 -17.419628 0.000003 -0.000050 0.001851 -0.000195 
87.429230 -14.005187 0.000014 -0.000040 0.002243 -0.001412 
87.079933 -11.394940 0.000005 -0.000012 0.002642 -0.003218 
86.725166 -9.342148 0.000015 0.000005 0.003060 -0.005642 
86.366211 -7.689065 0.000018 0.000008 0.003476 -0.008718 
86.003860 -6.331159 0.000019 0.000009 0.003906 -0.012373 
85.638618 -5.196848 0.000014 0.000008 0.004317 -0.016727 
85.270813 -4.235672 0.000021 0.000006 0.004695 -0.021683 
84.900635 -3.411136 0.000008 0.000008 0.005108 -0.026772 
84.528214 -2.696245 0.000002 0.000007 0.005497 -0.032001 
84.153603 -2.070632 -0.000018 0.000004 0.005950 -0.037116 
83.776833 -1.518663 -0.000009 0.000030 0.006665 -0.042280 
83.397888 -1.028143 -0.000009 0.000031 0.007329 -0.046881 
83.016754 -0.589431 -0.000007 0.000030 0.006127 -0.039434 
82.633377 -0.194810 -0.000005 0.000028 0.004876 -0.030982 
73.978287 -79.545563 0.000000 0.000000 -0.000018 0.000035 
74.415558 -79.465446 0.000000 0.000000 -0.000030 0.000036 
74.851303 -79.379768 0.000000 0.000000 -0.000040 0.000035 
75.285126 -79.288200 0.000000 0.000000 -0.000047 0.000016 
75.716721 -79.190353 0.000000 0.000000 -0.000018 0.000003 
76.145851 -79.085815 0.000000 0.000000 -0.000008 0.000003 
83.016754 -75.410568 0.000006 -0.000134 -0.000131 0.001349 
83.397888 -74.971855 0.000007 -0.000422 -0.000200 0.001604 
83.776833 -74.481339 0.000003 -0.000899 -0.000308 0.001624 
84.153603 -73.929367 0.000014 -0.001528 -0.000382 0.001550 
84.528214 -73.303757 0.000024 -0.002021 -0.000411 0.001568 
84.900635 -72.588867 0.000035 -0.002063 -0.000391 0.002128 
85.270813 -71.764328 0.000033 -0.001792 -0.000320 0.002836 
85.638618 -70.803154 0.000036 -0.001304 -0.000199 0.003019 
86.003860 -69.668839 0.000025 -0.000705 -0.000117 0.002789 
86.366211 -68.310936 0.000008 -0.000235 -0.000033 0.002120 
86.725166 -66.657852 -0.000002 -0.000021 0.000013 0.001068 
87.079933 -64.605057 0.000001 -0.000005 -0.000008 0.000257 
87.429230 -61.994812 0.000000 -0.000013 -0.000062 0.000252 
87.770950 -58.580372 -0.000000 -0.000025 -0.000107 0.000678 
88.101456 -53.961441 0.000004 -0.000028 -0.000058 0.001097 
88.414162 -47.470001 -0.000004 -0.000005 0.000221 0.001214 
88.696671 -38.000000 -0.000003 -0.000039 0.000915 0.001041 
88.925285 -23.958965 0.000016 -0.000744 0.002170 0.000418 
89.060143 -4.306798 0.000014 -0.003233 0.003912 -0.000573 
89.060143 18.306799 0.000072 -0.010757 0.005899 -0.001575 
88.925285 37.958965 0.000330 -0.027320 0.007640 -0.002083 
88.696671 52.000000 0.000683 -0.048631 0.008696 -0.002111 
88.414162 61.470001 0.000991 -0.069320 0.008801 -0.001907 
88.101456 67.961441 0.001245 -0.087584 0.008031 -0.001976 
87.770950 72.580368 0.001230 -0.096903 0.006589 -0.004149 
87.429230 75.994812 0.000768 -0.089520 0.004944 -0.009542 
87.079933 78.605057 0.000241 -0.074361 0.003994 -0.017549 
86.725166 80.657852 -0.000111 -0.058035 0.004062 -0.026526 
86.366211 82.310936 -0.000360 -0.040415 0.005144 -0.034263 
86.003860 83.668839 -0.000372 -0.026414 0.007395 -0.038129 
85.638618 84.803154 -0.000124 -0.020385 0.010174 -0.038230 
85.270813 85.764328 0.000060 -0.018780 0.012770 -0.034936 
84.900635 86.588867 0.000071 -0.018969 0.014019 -0.030206 
84.528214 87.303757 0.000010 -0.019562 0.013862 -0.025972 
84.153603 87.929367 -0.000095 -0.018741 0.013111 -0.022847 
83.776833 88.481339 -0.000267 -0.017402 0.011288 -0.019801 
83.397888 88.971855 -0.000804 -0.013959 0.009587 -0.016327 
83.016754 89.410568 -0.001322 -0.009289 0.008058 -0.012594 
82.633377 89.805191 -0.001801 -0.005708 0.005988 -0.008508 
82.247704 90.161972 -0.002107 -0.003683 0.003682 -0.005049 
81.859680 90.486015 -0.002068 -0.001894 0.002375 -0.002122 
81.469231 90.781540 -0.001551 -0.000753 0.000679 -0.000748 
79.071709 92.117958 -0.000011 0.000000 -0.000033 -0.000146 
78.662407 92.286713 -0.000004 0.000000 -0.000067 -0.000127 
78.250198 92.443810 -0.000004 0.000000 -0.000081 0.000057 
77.835075 92.590279 0.000000 0.000000 -0.000089 0.000213 
77.417038 92.726982 0.000000 0.000000 -0.000072 0.000211 
76.996117 92.854698 0.000000 0.000000 -0.000050 0.000215 
76.572365 92.974113 0.000000 0.000000 -0.000038 0.000198 
76.145851 93.085815 0.000000 0.000000 -0.000038 0.000097 
72.245338 -171.088303 0.000000 0.000000 0.005686 -0.026734 
72.677994 -171.052246 0.000000 0.000000 0.006369 -0.032013 
73.115501 -171.013184 0.000000 0.000000 0.007302 -0.033323 
73.554375 -170.971191 0.000000 0.000000 0.008861 -0.038352 
73.993164 -170.926193 0.000000 0.000000 0.009912 -0.037199 
74.431023 -170.878006 -0.001970 -0.000096 0.010246 -0.031421 
74.867393 -170.826477 -0.004192 -0.001905 0.009914 -0.023152 
75.301857 -170.771393 -0.006146 -0.006861 0.008759 -0.016015 
75.734123 -170.712524 -0.007765 -0.010822 0.007569 -0.009589 
76.163956 -170.649628 -0.008578 -0.011458 0.007557 -0.005305 
76.591187 -170.582413 -0.006788 -0.011452 0.008436 -0.003013 
77.015709 -170.510544 -0.004571 -0.009701 0.009774 -0.002540 
77.437424 -170.433655 -0.002613 -0.004764 0.011007 -0.002750 
77.856293 -170.351334 -0.001000 -0.000775 0.011180 -0.002762 
78.272293 -170.263123 -0.000182 -0.000074 0.009702 -0.002314 
78.685425 -170.168488 0.000008 0.000079 0.007220 -0.001570 
79.095711 -170.066803 0.000030 0.000171 0.004566 -0.000357 
79.503197 -169.957367 0.000026 0.000177 0.002277 0.000812 
79.907913 -169.839355 0.000034 0.000154 0.000914 0.001452 
80.309944 -169.711838 0.000030 0.000090 0.000233 0.001667 
80.709358 -169.573715 0.000016 0.000026 0.000028 0.001622 
81.106224 -169.423691 0.000004 -0.000008 -0.000005 0.001420 
81.500633 -169.260239 0.000000 0.000011 -0.000006 0.001191 
81.892662 -169.081543 -0.000003 0.000013 -0.000026 0.000993 
82.282417 -168.885468 0.000005 0.000015 -0.000007 0.000816 
82.669983 -168.669373 0.000022 0.000023 0.000023 0.000685 
83.055435 -168.430099 0.000014 0.000025 0.000014 0.000585 
83.438881 -168.163773 0.000020 0.000010 0.000025 0.000509 
83.820381 -167.865570 0.000019 -0.000011 0.000029 0.000453 
84.200035 -167.529419 -0.000005 -0.000006 0.000004 0.000422 
84.577896 -167.147629 -0.000016 0.000008 -0.000001 0.000418 
84.954025 -166.710236 -0.000013 -0.000057 0.000008 0.000427 
85.328476 -166.204178 -0.000011 -0.000074 0.000009 0.000418 
85.701248 -165.611938 -0.000006 -0.000061 0.000009 0.000371 
86.072342 -164.909515 0.000011 -0.000071 0.000025 0.000275 
86.441689 -164.063141 0.000016 -0.000099 0.000025 0.000125 
86.809158 -163.023834 0.000013 -0.000041 0.000041 -0.000069 
87.174477 -161.717789 0.000007 -0.000013 0.000047 -0.000253 
87.537178 -160.028900 0.000002 0.000006 0.000017 -0.000403 
87.896385 -157.764023 -0.000002 0.000032 -0.000009 -0.000492 
88.250443 -154.579651 -0.000006 0.000054 -0.000015 -0.000486 
88.595985 -149.811218 -0.000005 0.000063 -0.000022 -0.000369 
88.925285 -142.041031 0.000000 0.000001 0.000041 -0.000179 
89.218132 -128.000000 0.000009 -0.000192 0.000250 0.000057 
89.417229 -101.433319 0.000017 -0.000510 0.000601 0.000292 
89.417229 -64.566681 0.000015 -0.000677 0.001027 0.000458 
89.218132 -38.000000 0.000017 -0.000759 0.001553 0.000533 
88.925285 -23.958965 0.000016 -0.000744 0.002170 0.000418 
88.595985 -16.188780 0.000010 -0.000593 0.002836 0.000030 
88.250443 -11.420356 0.000005 -0.000302 0.003494 -0.000728 
87.896385 -8.235974 0.000007 -0.000148 0.004201 -0.002122 
87.537178 -5.971106 0.000016 -0.000069 0.004991 -0.004255 
87.174477 -4.282206 0.000007 -0.000021 0.005774 -0.007238 
86.809158 -2.976169 0.000016 0.000003 0.006532 -0.011148 
86.441689 -1.936853 0.000020 0.000007 0.007228 -0.016065 
86.072342 -1.090483 0.000022 0.000007 0.007840 -0.021803 
85.701248 -0.388063 0.000014 0.000005 0.008293 -0.028421 
85.328476 0.204176 0.000022 0.000002 0.008616 -0.035684 
84.954025 0.710233 0.000006 0.000003 0.008919 -0.042827 
84.577896 1.147623 0.000001 0.000002 0.009204 -0.049346 
84.200035 1.529418 -0.000022 0.000004 0.009534 -0.055020 
83.820381 1.865569 -0.000012 0.000032 0.010121 -0.059860 
83.438881 2.163780 -0.000007 0.000050 0.010692 -0.062779 
83.055435 2.430105 -0.000001 0.000049 0.008785 -0.051454 
82.669983 2.669369 -0.000002 0.000049 0.006819 -0.039396 
73.993164 -80.926186 0.000000 0.000000 -0.000012 0.000023 
74.431023 -80.878006 0.000000 0.000000 -0.000026 0.000024 
83.055435 -78.430107 0.000006 0.000078 -0.000069 0.001249 
83.438881 -78.163780 0.000008 0.000002 -0.000105 0.001443 
83.820381 -77.865570 0.000003 -0.000196 -0.000187 0.001389 
84.200035 -77.529419 0.000009 -0.000521 -0.000240 0.001252 
84.577896 -77.147621 0.000019 -0.000835 -0.000266 0.001311 
84.954025 -76.710236 0.000024 -0.000941 -0.000269 0.001768 
85.328476 -76.204178 0.000022 -0.000873 -0.000232 0.002305 
85.701248 -75.611938 0.000028 -0.000648 -0.000157 0.002443 
86.072342 -74.909515 0.000020 -0.000346 -0.000080 0.002220 
86.441689 -74.063148 0.000006 -0.000108 -0.000014 0.001539 
86.809158 -73.023834 -0.000002 -0.000012 0.000025 0.000623 
87.174477 -71.717796 -0.000000 -0.000006 0.000010 0.000016 
87.537178 -70.028893 -0.000004 -0.000010 -0.000028 0.000045 
87.896385 -67.764023 -0.000003 -0.000021 -0.000096 0.000429 
88.250443 -64.579643 0.000000 -0.000018 -0.000061 0.000894 
88.595985 -59.811218 -0.000001 0.000034 0.000139 0.001123 
88.925285 -52.041035 -0.000007 0.000046 0.000639 0.001015 
89.218132 -38.000000 0.000017 -0.000759 0.001553 0.000533 
89.417229 -11.433317 0.000032 -0.004234 0.002884 -0.000310 
89.417229 25.433317 0.000111 -0.014142 0.004349 -0.001192 
89.218132 52.000000 0.000447 -0.034154 0.005727 -0.001740 
88.925285 66.041031 0.000909 -0.059652 0.006567 -0.001850 
88.595985 73.811218 0.001262 -0.084115 0.006519 -0.001723 
88.250443 78.579643 0.001478 -0.104248 0.005555 -0.001827 
87.896385 81.764023 0.001344 -0.112213 0.003927 -0.003798 
87.537178 84.028893 0.000675 -0.102193 0.002228 -0.008568 
87.174477 85.717796 -0.000029 -0.083846 0.001046 -0.015797 
86.809158 87.023834 -0.000438 -0.064416 0.001082 -0.024062 
86.441689 88.063148 -0.000649 -0.044505 0.002156 -0.031256 
86.072342 88.909515 -0.000546 -0.030299 0.004398 -0.034756 
85.701248 89.611938 -0.000162 -0.024793 0.007156 -0.034753 
85.328476 90.204178 0.000086 -0.024656 0.009839 -0.031440 
84.954025 90.710236 0.000087 -0.027442 0.010983 -0.026818 
84.577896 91.147621 -0.000017 -0.030976 0.010691 -0.022886 
84.200035 91.529419 -0.000161 -0.032273 0.009755 -0.020494 
83.820381 91.865570 -0.000383 -0.032141 0.007647 -0.018465 
83.438881 92.163780 -0.001101 -0.027789 0.006023 -0.015883 
83.055435 92.430107 -0.001924 -0.020484 0.005325 -0.012760 
82.669983 92.669373 -0.002469 -0.013912 0.004164 -0.009092 
82.282417 92.885460 -0.002779 -0.008950 0.003018 -0.005929 
81.892662 93.081551 -0.002647 -0.004648 0.002486 -0.002755 
81.500633 93.260239 -0.001939 -0.001995 0.001275 -0.001289 
79.095711 94.066803 -0.000004 0.000000 -0.000009 -0.000110 
78.685425 94.168488 -0.000004 0.000000 -0.000105 -0.000070 
78.272293 94.263130 -0.000004 0.000000 -0.000122 0.000079 
77.856293 94.351341 0.000000 0.000000 -0.000136 0.000226 
77.437424 94.433655 0.000000 0.000000 -0.000122 0.000218 
72.251701 -172.362640 0.000000 0.000000 0.005381 -0.023316 
72.684616 -172.350601 0.000000 0.000000 0.006251 -0.027439 
73.122383 -172.337570 0.000000 0.000000 0.007258 -0.029015 
73.561531 -172.323563 0.000000 0.000000 0.009119 -0.033504 
74.000603 -172.308533 0.000000 0.000000 0.010598 -0.032931 
74.438766 -172.292450 -0.002492 -0.000022 0.011373 -0.028748 
74.875443 -172.275253 -0.004981 -0.001161 0.012445 -0.022086 
75.310226 -172.256882 -0.007032 -0.006313 0.011518 -0.015448 
75.742828 -172.237228 -0.008555 -0.010829 0.010332 -0.009161 
76.173012 -172.216232 -0.009350 -0.012188 0.010029 -0.004689 
76.600609 -172.193787 -0.007034 -0.012465 0.010571 -0.002194 
77.025505 -172.169800 -0.004533 -0.011396 0.010438 -0.001455 
77.447624 -172.144119 -0.002482 -0.006245 0.011493 -0.001712 
77.866913 -172.116638 -0.000964 -0.001674 0.011523 -0.001963 
78.283356 -172.087189 -0.000164 -0.000186 0.010147 -0.001803 
78.696953 -172.055573 0.000020 0.000224 0.007767 -0.001285 
79.107727 -172.021606 0.000022 0.000334 0.005132 -0.000294 
79.515732 -171.985031 0.000019 0.000310 0.002751 0.000839 
79.921005 -171.945602 0.000023 0.000262 0.001188 0.001552 
80.323631 -171.902985 0.000025 0.000131 0.000358 0.001831 
80.723671 -171.856812 0.000014 0.000020 0.000068 0.001790 
81.121223 -171.806641 -0.000001 -0.000019 -0.000010 0.001524 
81.516365 -171.751953 -0.000000 0.000010 -0.000016 0.001212 
81.909203 -171.692154 0.000004 0.000004 -0.000016 0.000963 
82.299828 -171.626526 0.000008 0.000003 0.000005 0.000764 
82.688347 -171.554138 0.000024 0.000006 0.000032 0.000638 
83.074852 -171.473969 0.000020 0.000008 0.000027 0.000562 
83.459457 -171.384674 0.000026 -0.000009 0.000035 0.000507 
83.842270 -171.284607 0.000022 -0.000040 0.000032 0.000467 
84.223381 -171.171707 -0.000008 -0.000048 -0.000003 0.000448 
84.602898 -171.043335 -0.000019 -0.000042 -0.000010 0.000454 
84.980927 -170.896088 -0.000015 -0.000112 -0.000001 0.000472 
85.357559 -170.725449 -0.000015 -0.000127 -0.000004 0.000474 
85.732887 -170.525345 -0.000009 -0.000099 -0.000011 0.000434 
86.107018 -170.287384 0.000010 -0.000093 0.000010 0.000324 
86.480019 -169.999680 0.000009 -0.000107 0.000005 0.000154 
86.851967 -169.644745 0.000008 -0.000041 0.000016 -0.000068 
87.222931 -169.195847 0.000003 -0.000034 0.000019 -0.000293 
87.592934 -168.609909 -0.000003 -0.000152 0.000029 -0.000495 
87.961960 -167.812866 -0.000003 -0.000434 0.000016 -0.000638 
88.329880 -166.665741 0.000002 -0.001010 0.000032 -0.000707 
88.696312 -164.874451 0.000014 -0.001784 0.000112 -0.000683 
89.060143 -161.693207 0.000029 -0.002929 0.000294 -0.000597 
89.417229 -154.566681 0.000037 -0.003921 0.000637 -0.000468 
89.739395 -128.000000 0.000051 -0.004679 0.001234 -0.000336 
89.739395 -38.000000 0.000049 -0.004681 0.002000 -0.000277 
89.417229 -11.433317 0.000032 -0.004234 0.002884 -0.000310 
89.060143 -4.306798 0.000014 -0.003233 0.003912 -0.000573 
88.696312 -1.125548 0.000004 -0.002216 0.005052 -0.001232 
88.329880 0.665743 -0.000012 -0.001191 0.006224 -0.002306 
87.961960 1.812860 -0.000013 -0.000614 0.007455 -0.004247 
87.592934 2.609915 0.000001 -0.000283 0.008792 -0.007171 
87.222931 3.195854 0.000001 -0.000113 0.010119 -0.011190 
86.851967 3.644752 0.000015 -0.000019 0.011316 -0.016377 
86.480019 3.999684 0.000020 -0.000000 0.012287 -0.022951 
86.107018 4.287390 0.000023 0.000004 0.013002 -0.030535 
85.732887 4.525347 0.000014 0.000002 0.013351 -0.039107 
85.357559 4.725454 0.000020 -0.000003 0.013408 -0.048129 
84.980927 4.896094 0.000006 -0.000002 0.013329 -0.056500 
84.602898 5.043342 0.000011 -0.000002 0.013195 -0.063451 
84.223381 5.171706 -0.000007 -0.000000 0.013082 -0.068699 
83.842270 5.284603 0.000003 0.000029 0.013214 -0.072005 
83.459457 5.384669 0.000012 0.000045 0.013391 -0.072694 
83.074852 5.473969 0.000016 0.000045 0.010786 -0.058446 
82.688347 5.554146 0.000005 0.000045 0.008191 -0.043819 
74.000603 -82.308533 0.000000 0.000000 -0.000018 0.000001 
74.438766 -82.292458 0.000000 0.000000 -0.000018 0.000001 
82.688347 -81.554146 0.000004 0.000015 -0.000007 0.000894 
83.074852 -81.473969 0.000007 0.000027 -0.000020 0.001187 
83.459457 -81.384666 0.000014 -0.000001 -0.000029 0.001255 
83.842270 -81.284599 0.000008 -0.000036 -0.000089 0.001139 
84.223381 -81.171707 0.000011 -0.000143 -0.000125 0.000941 
84.602898 -81.043343 0.000017 -0.000256 -0.000141 0.000977 
84.980927 -80.896095 0.000017 -0.000288 -0.000152 0.001361 
85.357559 -80.725456 0.000012 -0.000268 -0.000140 0.001822 
85.732887 -80.525345 0.000015 -0.000195 -0.000087 0.002030 
86.107018 -80.287392 0.000010 -0.000093 -0.000029 0.001813 
86.480019 -79.999687 0.000003 -0.000024 0.000017 0.001173 
86.851967 -79.644753 -0.000003 -0.000003 0.000047 0.000383 
87.222931 -79.195854 -0.000001 -0.000003 0.000032 -0.000096 
87.592934 -78.609917 -0.000003 -0.000006 -0.000009 -0.000142 
87.961960 -77.812859 -0.000001 -0.000018 -0.000076 0.000196 
88.329880 -76.665741 0.000003 -0.000018 -0.000068 0.000690 
88.696312 -74.874451 0.000000 0.000046 0.000043 0.000973 
89.060143 -71.693199 -0.000006 0.000097 0.000390 0.000890 
89.417229 -64.566681 0.000015 -0.000677 0.001027 0.000458 
89.739395 -38.000000 0.000049 -0.004681 0.002000 -0.000277 
89.739395 52.000000 0.000153 -0.016363 0.003060 -0.001050 
89.417229 78.566681 0.000559 -0.039111 0.004174 -0.001584 
89.060143 85.693199 0.001097 -0.068124 0.004863 -0.001734 
88.696312 88.874451 0.001484 -0.095908 0.004555 -0.001595 
88.329880 90.665741 0.001652 -0.117264 0.003635 -0.001683 
87.961960 91.812859 0.001416 -0.124212 0.001989 -0.003392 
87.592934 92.609917 0.000580 -0.112322 0.000173 -0.007540 
87.222931 93.195854 -0.000258 -0.091145 -0.001265 -0.014027 
86.851967 93.644753 -0.000747 -0.068850 -0.001161 -0.021614 
86.480019 93.999687 -0.000937 -0.047821 -0.000361 -0.028258 
86.107018 94.287392 -0.000733 -0.033287 0.001813 -0.031436 
85.732887 94.525345 -0.000218 -0.028033 0.004512 -0.031344 
85.357559 94.725456 0.000094 -0.028926 0.007152 -0.027999 
84.980927 94.896095 0.000122 -0.034572 0.007969 -0.023348 
84.602898 95.043343 0.000003 -0.041792 0.007264 -0.019529 
84.223381 95.171707 -0.000188 -0.046969 0.005597 -0.017567 
83.842270 95.284599 -0.000506 -0.048485 0.003123 -0.016057 
83.459457 95.384666 -0.001424 -0.044255 0.001086 -0.014319 
83.074852 95.473969 -0.002713 -0.034657 0.000781 -0.012022 
82.688347 95.554146 -0.003502 -0.024241 0.000746 -0.009158 
82.299828 95.626518 -0.003964 -0.015130 0.001038 -0.006593 
81.909203 95.692162 -0.003914 -0.008074 0.001474 -0.003824 
81.516365 95.751953 -0.003115 -0.003624 0.001453 -0.002375 
78.696953 96.055573 -0.000004 0.000000 -0.000081 -0.000019 
78.283356 96.087181 -0.000004 0.000000 -0.000098 0.000088 
77.866913 96.116638 0.000000 0.000000 -0.000113 0.000206 
77.447624 96.144127 0.000000 0.000000 -0.000102 0.000200 
72.251701 -173.637360 0.000000 0.000000 0.005538 -0.020787 
72.684616 -173.649399 0.000000 0.000000 0.006648 -0.024484 
73.122383 -173.662430 0.000000 0.000000 0.007769 -0.026703 
73.561531 -173.676437 0.000000 0.000000 0.009802 -0.031837 
74.000603 -173.691467 0.000000 0.000000 0.011842 -0.033064 
74.438766 -173.707550 -0.002819 -0.000022 0.013126 -0.031137 
74.875443 -173.724747 -0.005680 -0.000527 0.015413 -0.026603 
75.310226 -173.743118 -0.007996 -0.005395 0.014593 -0.020807 
75.742828 -173.762772 -0.009762 -0.010640 0.013640 -0.014368 
76.173012 -173.783768 -0.011009 -0.013280 0.012959 -0.008909 
76.600609 -173.806213 -0.008661 -0.014292 0.013061 -0.005143 
77.025505 -173.830200 -0.005957 -0.014061 0.011579 -0.003024 
77.447624 -173.855881 -0.003641 -0.009171 0.012547 -0.002480 
77.866913 -173.883362 -0.001877 -0.003855 0.012455 -0.002239 
78.283356 -173.912811 -0.000621 -0.001061 0.011076 -0.001917 
78.696953 -173.944427 -0.000144 0.000102 0.008585 -0.001361 
79.107727 -173.978394 0.000028 0.000404 0.005923 -0.000453 
79.515732 -174.014969 0.000023 0.000360 0.003348 0.000834 
79.921005 -174.054398 0.000018 0.000294 0.001551 0.001606 
80.323631 -174.097015 0.000013 0.000139 0.000540 0.001929 
80.723671 -174.143188 0.000003 0.000011 0.000143 0.001879 
81.121223 -174.193359 -0.000015 -0.000017 0.000003 0.001577 
81.516365 -174.248047 -0.000017 0.000010 -0.000027 0.001191 
81.909203 -174.307846 -0.000003 0.000006 -0.000019 0.000907 
82.299828 -174.373474 0.000003 0.000002 0.000009 0.000704 
82.688347 -174.445862 0.000012 0.000003 0.000029 0.000594 
83.074852 -174.526031 0.000013 0.000004 0.000031 0.000541 
83.459457 -174.615326 0.000027 -0.000005 0.000044 0.000505 
83.842270 -174.715393 0.000023 -0.000024 0.000038 0.000479 
84.223381 -174.828293 0.000005 -0.000018 0.000014 0.000467 
84.602898 -174.956665 -0.000003 -0.000038 0.000010 0.000478 
84.980927 -175.103912 -0.000003 -0.000159 0.000010 0.000505 
85.357559 -175.274551 -0.000007 -0.000180 0.000002 0.000522 
85.732887 -175.474655 -0.000006 -0.000163 -0.000007 0.000503 
86.107018 -175.712616 0.000006 -0.000170 0.000004 0.000424 
86.480019 -176.000320 0.000011 -0.000153 0.000000 0.000269 
86.851967 -176.355255 0.000016 -0.000052 0.000025 0.000054 
87.222931 -176.804153 0.000010 -0.000212 0.000021 -0.000185 
87.592934 -177.390091 0.000006 -0.000880 0.000074 -0.000426 
87.961960 -178.187134 0.000012 -0.002417 -0.000029 -0.000643 
88.329880 -179.334259 0.000045 -0.005061 0.000016 -0.000808 
88.696312 178.874451 0.000095 -0.008484 0.000179 -0.000912 
89.060143 175.693207 0.000148 -0.012579 0.000500 -0.000974 
89.417229 168.566681 0.000179 -0.015790 0.001011 -0.000996 
89.739395 142.000000 0.000181 -0.017223 0.001944 -0.000997 
89.739395 52.000000 0.000153 -0.016363 0.003060 -0.001050 
89.417229 25.433317 0.000111 -0.014142 0.004349 -0.001192 
89.060143 18.306799 0.000072 -0.010757 0.005899 -0.001575 
88.696312 15.125548 0.000048 -0.007444 0.007542 -0.002374 
88.329880 13.334257 0.000037 -0.004760 0.009329 -0.003577 
87.961960 12.187140 0.000031 -0.003066 0.011167 -0.005625 
87.592934 11.390085 0.000026 -0.001831 0.013129 -0.008806 
87.222931 10.804146 0.000011 -0.000922 0.014965 -0.013327 
86.851967 10.355247 0.000006 -0.000353 0.016582 -0.019269 
86.480019 10.000316 0.000017 -0.000063 0.017785 -0.026868 
86.107018 9.712609 0.000015 0.000031 0.018489 -0.035728 
85.732887 9.474653 0.000000 0.000016 0.018547 -0.045415 
85.357559 9.274546 0.000003 0.000003 0.018132 -0.055025 
84.980927 9.103906 -0.000009 0.000001 0.017489 -0.063325 
84.602898 8.956658 -0.000020 0.000003 0.016722 -0.069492 
84.223381 8.828295 -0.000030 0.000005 0.016001 -0.073322 
83.842270 8.715397 -0.000010 0.000026 0.015508 -0.074498 
83.459457 8.615332 0.000014 0.000041 0.014912 -0.072717 
83.074852 8.526031 0.000025 0.000039 0.011735 -0.057480 
82.688347 8.445854 0.000024 0.000040 0.008679 -0.042311 
74.000603 -83.691467 0.000000 0.000000 -0.000027 0.000030 
74.438766 -83.707542 0.000000 0.000000 -0.000027 0.000030 
82.688347 -84.445854 0.000006 -0.000045 0.000027 0.000852 
83.074852 -84.526031 0.000016 -0.000039 0.000032 0.001031 
83.459457 -84.615334 0.000021 -0.000056 0.000023 0.000984 
83.842270 -84.715401 0.000019 0.000001 -0.000015 0.000820 
84.223381 -84.828293 0.000022 0.000030 -0.000030 0.000649 
84.602898 -84.956657 0.000021 -0.000016 -0.000043 0.000665 
84.980927 -85.103905 0.000012 -0.000025 -0.000057 0.000997 
85.357559 -85.274544 0.000008 -0.000029 -0.000051 0.001512 
85.732887 -85.474655 0.000008 -0.000023 -0.000025 0.001820 
86.107018 -85.712608 0.000004 -0.000017 0.000015 0.001656 
86.480019 -86.000313 0.000000 -0.000007 0.000044 0.001059 
86.851967 -86.355247 -0.000002 -0.000003 0.000061 0.000375 
87.222931 -86.804146 -0.000000 -0.000003 0.000045 -0.000100 
87.592934 -87.390083 -0.000002 -0.000005 0.000003 -0.000261 
87.961960 -88.187141 0.000001 -0.000017 -0.000065 -0.000013 
88.329880 -89.334259 0.000003 -0.000022 -0.000087 0.000492 
88.696312 -91.125549 0.000000 0.000055 -0.000043 0.000787 
89.060143 -94.306801 -0.000004 0.000149 0.000173 0.000688 
89.417229 -101.433319 0.000017 -0.000510 0.000601 0.000292 
89.739395 -128.000000 0.000051 -0.004679 0.001234 -0.000336 
89.739395 142.000000 0.000181 -0.017223 0.001944 -0.000997 
89.417229 115.433319 0.000648 -0.041462 0.002707 -0.001463 
89.060143 108.306801 0.001261 -0.072802 0.003535 -0.001599 
88.696312 105.125549 0.001725 -0.102891 0.003233 -0.001429 
88.329880 103.334259 0.001917 -0.124789 0.002364 -0.001460 
87.961960 102.187141 0.001684 -0.130584 0.000832 -0.002873 
87.592934 101.390083 0.000762 -0.117288 -0.000898 -0.006395 
87.222931 100.804146 -0.000167 -0.094391 -0.002702 -0.012086 
86.851967 100.355247 -0.000747 -0.070275 -0.002815 -0.018927 
86.480019 100.000313 -0.000976 -0.048967 -0.002095 -0.025024 
86.107018 99.712608 -0.000805 -0.035596 -0.000137 -0.027981 
85.732887 99.474655 -0.000253 -0.030908 0.002517 -0.027915 
85.357559 99.274544 0.000085 -0.031866 0.004944 -0.024689 
84.980927 99.103905 0.000119 -0.039302 0.005541 -0.020084 
84.602898 98.956657 -0.000018 -0.050553 0.004150 -0.016301 
84.223381 98.828293 -0.000236 -0.059984 0.001725 -0.014689 
83.842270 98.715401 -0.000633 -0.064067 -0.001848 -0.013738 
83.459457 98.615334 -0.001713 -0.061208 -0.004655 -0.012792 
83.074852 98.526031 -0.003215 -0.051274 -0.004881 -0.011576 
82.688347 98.445854 -0.004186 -0.037016 -0.003731 -0.009729 
82.299828 98.373482 -0.004771 -0.023215 -0.002236 -0.007880 
81.909203 98.307838 -0.004873 -0.012955 -0.000446 -0.005382 
81.516365 98.248047 -0.004076 -0.006506 0.000788 -0.003345 
77.866913 97.883362 0.000000 0.000000 -0.000100 0.000140 
77.447624 97.855873 0.000000 0.000000 -0.000080 0.000142 
72.245338 -174.911697 0.000000 0.000000 0.005254 -0.018725 
72.677994 -174.947754 0.000000 0.000000 0.006354 -0.022686 
73.115501 -174.986816 0.000000 0.000000 0.007373 -0.026079 
73.554375 -175.028809 0.000000 0.000000 0.009591 -0.032868 
73.993164 -175.073807 0.000000 0.000000 0.012116 -0.037186 
74.431023 -175.121994 -0.002975 -0.000018 0.013873 -0.038569 
74.867393 -175.173523 -0.006131 -0.000195 0.016657 -0.036912 
75.301857 -175.228607 -0.008902 -0.004558 0.016314 -0.032606 
75.734123 -175.287476 -0.011299 -0.010262 0.015659 -0.026223 
76.163956 -175.350372 -0.013108 -0.014565 0.014738 -0.019482 
76.591187 -175.417587 -0.011030 -0.016590 0.014592 -0.013786 
77.015709 -175.489456 -0.008344 -0.017137 0.012929 -0.009430 
77.437424 -175.566345 -0.005601 -0.012786 0.013950 -0.007015 
77.856293 -175.648666 -0.003200 -0.006977 0.013831 -0.005336 
78.272293 -175.736877 -0.001379 -0.002507 0.012511 -0.004097 
78.685425 -175.831512 -0.000472 -0.000345 0.009951 -0.002823 
79.095711 -175.933197 0.000010 0.000401 0.007109 -0.001529 
79.503197 -176.042633 0.000035 0.000384 0.004199 0.000189 
79.907913 -176.160645 0.000025 0.000282 0.002033 0.001259 
80.309944 -176.288162 0.000010 0.000116 0.000804 0.001791 
80.709358 -176.426285 -0.000002 -0.000005 0.000280 0.001770 
81.106224 -176.576309 -0.000021 -0.000026 0.000063 0.001505 
81.500633 -176.739761 -0.000028 0.000009 -0.000001 0.001108 
81.892662 -176.918457 -0.000010 0.000005 0.000009 0.000828 
82.282417 -177.114532 0.000001 0.000004 0.000018 0.000643 
82.669983 -177.330627 0.000007 0.000003 0.000031 0.000568 
83.055435 -177.569901 0.000013 0.000009 0.000038 0.000538 
83.438881 -177.836227 0.000028 0.000025 0.000052 0.000511 
83.820381 -178.134430 0.000019 0.000044 0.000040 0.000487 
84.200035 -178.470581 0.000009 0.000053 0.000021 0.000476 
84.577896 -178.852371 0.000002 0.000035 0.000016 0.000478 
84.954025 -179.289764 0.000002 -0.000138 0.000027 0.000500 
85.328476 -179.795822 -0.000001 -0.000176 0.000017 0.000528 
85.701248 179.611938 -0.000002 -0.000199 0.000002 0.000536 
86.072342 178.909515 0.000003 -0.000209 -0.000002 0.000496 
86.441689 178.063141 0.000010 -0.000185 -0.000009 0.000390 
86.809158 177.023834 0.000019 -0.000102 -0.000006 0.000225 
87.174477 175.717789 0.000016 -0.000742 -0.000041 0.000017 
87.537178 174.028900 0.000040 -0.002901 0.000026 -0.000231 
87.896385 171.764023 0.000106 -0.007375 0.000087 -0.000502 
88.250443 168.579651 0.000229 -0.014667 0.000072 -0.000758 
88.595985 163.811218 0.000383 -0.023150 0.000406 -0.000992 
88.925285 156.041031 0.000548 -0.031964 0.000947 -0.001204 
89.218132 142.000000 0.000654 -0.038737 0.001669 -0.001362 
89.417229 115.433319 0.000648 -0.041462 0.002707 -0.001463 
89.417229 78.566681 0.000559 -0.039111 0.004174 -0.001584 
89.218132 52.000000 0.000447 -0.034154 0.005727 -0.001740 
88.925285 37.958965 0.000330 -0.027320 0.007640 -0.002083 
88.595985 30.188780 0.000216 -0.020001 0.009746 -0.002808 
88.250443 25.420357 0.000156 -0.013676 0.012059 -0.003976 
87.896385 22.235975 0.000119 -0.009023 0.014536 -0.006057 
87.537178 19.971106 0.000072 -0.005385 0.017073 -0.009322 
87.174477 18.282206 0.000019 -0.002719 0.019356 -0.013950 
86.809158 16.976170 0.000002 -0.001098 0.021251 -0.020044 
86.441689 15.936852 0.000006 -0.000224 0.022535 -0.027785 
86.072342 15.090484 0.000009 0.000058 0.023084 -0.036683 
85.701248 14.388062 0.000001 0.000031 0.022748 -0.046095 
85.328476 13.795824 -0.000001 0.000004 0.021765 -0.054987 
84.954025 13.289767 -0.000014 0.000001 0.020494 -0.062228 
84.577896 12.852377 -0.000026 0.000003 0.019094 -0.066993 
84.200035 12.470582 -0.000031 0.000004 0.017717 -0.069203 
83.820381 12.134431 -0.000021 0.000004 0.016489 -0.068661 
83.438881 11.836221 0.000009 0.000018 0.015285 -0.065746 
83.055435 11.569895 0.000020 0.000016 0.011775 -0.051373 
82.669983 11.330631 0.000023 0.000015 0.008486 -0.037385 
73.993164 -85.073814 0.000000 0.000000 -0.000014 0.000005 
74.431023 -85.121994 0.000000 0.000000 -0.000014 0.000005 
82.282417 -87.114540 0.000006 -0.000075 0.000036 0.000577 
82.669983 -87.330627 0.000008 -0.000054 0.000035 0.000759 
83.055435 -87.569893 0.000018 -0.000092 0.000036 0.000806 
83.438881 -87.836220 0.000022 -0.000119 0.000029 0.000728 
83.820381 -88.134430 0.000019 -0.000016 0.000022 0.000561 
84.200035 -88.470581 0.000016 0.000048 0.000012 0.000435 
84.577896 -88.852379 0.000013 0.000032 0.000010 0.000425 
84.954025 -89.289764 0.000003 0.000025 -0.000002 0.000714 
85.328476 -89.795822 -0.000000 0.000022 0.000003 0.001341 
85.701248 -90.388062 0.000000 0.000010 0.000019 0.001758 
86.072342 -91.090485 -0.000000 -0.000001 0.000048 0.001694 
86.441689 -91.936852 -0.000002 -0.000007 0.000067 0.001137 
86.809158 -92.976166 -0.000002 -0.000005 0.000077 0.000548 
87.174477 -94.282204 0.000001 -0.000003 0.000061 -0.000020 
87.537178 -95.971107 -0.000003 -0.000003 0.000019 -0.000324 
87.896385 -98.235977 -0.000001 -0.000013 -0.000047 -0.000202 
88.250443 -101.420357 0.000003 -0.000018 -0.000081 0.000301 
88.595985 -106.188782 -0.000001 0.000060 -0.000091 0.000567 
88.925285 -113.958969 -0.000005 0.000198 0.000014 0.000423 
89.218132 -128.000000 0.000009 -0.000192 0.000250 0.000057 
89.417229 -154.566681 0.000037 -0.003921 0.000637 -0.000468 
89.417229 168.566681 0.000179 -0.015790 0.001011 -0.000996 
89.218132 142.000000 0.000654 -0.038737 0.001669 -0.001362 
88.925285 127.958969 0.001282 -0.068969 0.002361 -0.001435 
88.595985 120.188782 0.001799 -0.098860 0.002068 -0.001217 
88.250443 115.420357 0.002059 -0.119924 0.001293 -0.001195 
87.896385 112.235977 0.001918 -0.124908 0.000000 -0.002327 
87.537178 109.971107 0.001075 -0.112249 -0.001673 -0.005227 
87.174477 108.282204 0.000124 -0.090297 -0.003478 -0.010015 
86.809158 106.976166 -0.000492 -0.066265 -0.003673 -0.015921 
86.441689 105.936852 -0.000768 -0.046137 -0.003091 -0.021290 
86.072342 105.090485 -0.000706 -0.034516 -0.001375 -0.023963 
85.701248 104.388062 -0.000240 -0.030458 0.000905 -0.023879 
85.328476 103.795822 0.000101 -0.031191 0.003090 -0.020894 
84.954025 103.289764 0.000116 -0.038748 0.003515 -0.016444 
84.577896 102.852379 -0.000071 -0.052906 0.001794 -0.012669 
84.200035 102.470581 -0.000349 -0.066583 -0.001269 -0.011164 
83.820381 102.134430 -0.000774 -0.073817 -0.005378 -0.011040 
83.438881 101.836220 -0.001814 -0.073207 -0.008823 -0.011415 
83.055435 101.569893 -0.003347 -0.064829 -0.009422 -0.011625 
82.669983 101.330627 -0.004305 -0.048319 -0.007696 -0.011029 
82.282417 101.114540 -0.004900 -0.030241 -0.004826 -0.010280 
81.892662 100.918449 -0.005255 -0.016856 -0.001752 -0.008391 
81.500633 100.739761 -0.004661 -0.008589 0.001010 -0.006253 
81.106224 100.576309 -0.003342 -0.003160 0.001937 -0.004502 
80.709358 100.426285 -0.002401 -0.000838 0.001878 -0.003192 
80.309944 100.288155 -0.001734 -0.000000 0.001284 -0.001039 
77.856293 99.648659 -0.000093 0.000000 -0.000243 0.000075 
77.437424 99.566345 -0.000093 0.000000 -0.000247 0.000081 
72.232613 -176.184814 0.000000 0.000000 0.004887 -0.016314 
72.664772 -176.244812 0.000000 0.000000 0.005876 -0.021086 
73.101753 -176.309753 0.000000 0.000000 0.006510 -0.025843 
73.540070 -176.379593 0.000000 0.000000 0.008692 -0.034679 
73.978287 -176.454437 -0.000148 0.000000 0.011218 -0.042484 
74.415558 -176.534561 -0.003209 -0.000018 0.013749 -0.047637 
74.851303 -176.620224 -0.006730 -0.000052 0.016893 -0.049169 
75.285126 -176.711807 -0.009980 -0.003533 0.017112 -0.046934 
75.716721 -176.809647 -0.013023 -0.009349 0.016937 -0.041346 
76.145851 -176.914185 -0.015432 -0.014859 0.016344 -0.034038 
76.572365 -177.025894 -0.013768 -0.018044 0.015915 -0.026759 
76.996117 -177.145294 -0.011081 -0.019333 0.014644 -0.020407 
77.417038 -177.273026 -0.007922 -0.015911 0.016040 -0.016065 
77.835075 -177.409729 -0.004871 -0.009970 0.015984 -0.012571 
78.250198 -177.556183 -0.002304 -0.004273 0.014634 -0.009727 
78.662407 -177.713287 -0.000901 -0.000949 0.011763 -0.007079 
79.071709 -177.882034 -0.000056 0.000374 0.008414 -0.004598 
79.478157 -178.063599 0.000033 0.000416 0.005077 -0.001755 
79.881775 -178.259277 0.000015 0.000292 0.002540 0.000126 
80.282623 -178.470657 0.000001 0.000105 0.001085 0.001136 
80.680771 -178.699509 -0.000007 -0.000015 0.000399 0.001395 
81.076286 -178.947952 -0.000036 -0.000013 0.000089 0.001289 
81.469231 -179.218460 -0.000041 0.000005 -0.000000 0.000946 
81.859680 -179.513992 -0.000022 0.000003 0.000005 0.000712 
82.247704 -179.838028 -0.000017 0.000002 -0.000000 0.000571 
82.633377 179.805191 -0.000016 0.000001 0.000008 0.000526 
83.016754 179.410568 -0.000001 0.000011 0.000025 0.000491 
83.397888 178.971863 0.000008 0.000054 0.000033 0.000454 
83.776833 178.481339 0.000003 0.000101 0.000021 0.000417 
84.153603 177.929367 0.000001 0.000099 0.000014 0.000394 
84.528214 177.303757 -0.000001 0.000124 0.000016 0.000390 
84.900635 176.588867 -0.000002 0.000056 0.000024 0.000410 
85.270813 175.764328 -0.000006 0.000011 0.000008 0.000446 
85.638618 174.803146 -0.000005 -0.000038 0.000000 0.000479 
86.003860 173.668839 0.000001 -0.000036 0.000001 0.000489 
86.366211 172.310928 0.000008 -0.000054 -0.000012 0.000454 
86.725166 170.657852 0.000020 -0.000261 -0.000009 0.000380 
87.079933 168.605057 0.000044 -0.001864 0.000028 0.000244 
87.429230 165.994812 0.000122 -0.006415 0.000097 0.000039 
87.770950 162.580368 0.000285 -0.015312 0.000161 -0.000227 
88.101456 157.961441 0.000550 -0.029062 0.000483 -0.000535 
88.414162 151.470001 0.000838 -0.043918 0.000935 -0.000869 
88.696671 142.000000 0.001115 -0.058320 0.001513 -0.001184 
88.925285 127.958969 0.001282 -0.068969 0.002361 -0.001435 
89.060143 108.306801 0.001261 -0.072802 0.003535 -0.001599 
89.060143 85.693199 0.001097 -0.068124 0.004863 -0.001734 
88.925285 66.041031 0.000909 -0.059652 0.006567 -0.001850 
88.696671 52.000000 0.000683 -0.048631 0.008696 -0.002111 
88.414162 42.529999 0.000475 -0.036700 0.011126 -0.002677 
88.101456 36.038559 0.000343 -0.025800 0.013842 -0.003658 
87.770950 31.419628 0.000236 -0.017382 0.016778 -0.005512 
87.429230 28.005186 0.000124 -0.010698 0.019736 -0.008532 
87.079933 25.394941 0.000052 -0.005665 0.022373 -0.012899 
86.725166 23.342148 0.000006 -0.002378 0.024413 -0.018685 
86.366211 21.689066 0.000000 -0.000547 0.025667 -0.025956 
86.003860 20.331160 0.000006 0.000101 0.025972 -0.034170 
85.638618 19.196848 -0.000001 0.000063 0.025263 -0.042547 
85.270813 18.235672 -0.000008 0.000016 0.023819 -0.050080 
84.900635 17.411137 -0.000014 0.000003 0.022094 -0.055796 
84.528214 16.696245 -0.000022 0.000002 0.020227 -0.059319 
84.153603 16.070633 -0.000029 0.000004 0.018270 -0.060567 
83.776833 15.518663 -0.000028 0.000009 0.016455 -0.059674 
83.397888 15.028143 0.000001 0.000022 0.014779 -0.057026 
83.016754 14.589432 0.000011 0.000020 0.011118 -0.044602 
82.633377 14.194810 0.000009 0.000022 0.007777 -0.032485 
73.978287 -86.454437 0.000000 0.000000 0.000090 -0.000023 
74.415558 -86.534554 0.000000 0.000000 0.000090 -0.000023 
82.247704 -89.838028 0.000004 -0.000066 0.000059 0.000488 
82.633377 -90.194809 0.000008 -0.000059 0.000049 0.000542 
83.016754 -90.589432 0.000015 -0.000098 0.000038 0.000554 
83.397888 -91.028145 0.000017 -0.000125 0.000035 0.000490 
83.776833 -91.518661 0.000013 -0.000044 0.000031 0.000391 
84.153603 -92.070633 0.000013 0.000008 0.000026 0.000316 
84.528214 -92.696243 0.000011 -0.000001 0.000025 0.000310 
84.900635 -93.411133 -0.000000 -0.000007 0.000011 0.000569 
85.270813 -94.235672 -0.000002 -0.000009 0.000013 0.001278 
85.638618 -95.196846 0.000002 -0.000009 0.000025 0.001807 
86.003860 -96.331161 0.000001 -0.000009 0.000066 0.001839 
86.366211 -97.689064 0.000001 -0.000006 0.000085 0.001351 
86.725166 -99.342148 0.000001 -0.000003 0.000092 0.000829 
87.079933 -101.394943 -0.000001 -0.000002 0.000079 0.000176 
87.429230 -104.005188 -0.000005 -0.000000 0.000045 -0.000281 
87.770950 -107.419632 -0.000004 -0.000008 -0.000022 -0.000286 
88.101456 -112.038559 -0.000003 -0.000015 -0.000062 0.000150 
88.414162 -118.529999 -0.000005 0.000045 -0.000103 0.000352 
88.696671 -128.000000 -0.000007 0.000179 -0.000069 0.000162 
88.925285 -142.041031 0.000000 0.000001 0.000041 -0.000179 
89.060143 -161.693207 0.000029 -0.002929 0.000294 -0.000597 
89.060143 175.693207 0.000148 -0.012579 0.000500 -0.000974 
88.925285 156.041031 0.000548 -0.031964 0.000947 -0.001204 
88.696671 142.000000 0.001115 -0.058320 0.001513 -0.001184 
88.414162 132.529999 0.001635 -0.085637 0.001255 -0.000940 
88.101456 126.038559 0.001960 -0.104953 0.000555 -0.000880 
87.770950 121.419632 0.001980 -0.110127 -0.000507 -0.001772 
87.429230 118.005188 0.001363 -0.099888 -0.001849 -0.004078 
87.079933 115.394943 0.000544 -0.080723 -0.003513 -0.007987 
86.725166 113.342148 -0.000033 -0.058383 -0.003710 -0.012881 
86.366211 111.689064 -0.000353 -0.040645 -0.003233 -0.017442 
86.003860 110.331161 -0.000431 -0.030507 -0.001827 -0.019819 
85.638618 109.196846 -0.000113 -0.026479 0.000044 -0.019784 
85.270813 108.235672 0.000174 -0.026746 0.001944 -0.017195 
84.900635 107.411133 0.000141 -0.033211 0.002142 -0.013074 
84.528214 106.696243 -0.000073 -0.048014 0.000302 -0.009373 
84.153603 106.070633 -0.000383 -0.065198 -0.003135 -0.007862 
83.776833 105.518661 -0.000786 -0.076186 -0.007339 -0.008112 
83.397888 105.028145 -0.001547 -0.078203 -0.011056 -0.009590 
83.016754 104.589432 -0.002777 -0.072250 -0.012187 -0.011445 
82.633377 104.194809 -0.003580 -0.055186 -0.010287 -0.012557 
82.247704 103.838028 -0.004046 -0.034239 -0.006581 -0.012930 
81.859680 103.513985 -0.004578 -0.018193 -0.002982 -0.011752 
81.469231 103.218460 -0.004469 -0.008854 0.000410 -0.009036 
81.076286 102.947945 -0.003619 -0.003187 0.002225 -0.006244 
80.680771 102.699501 -0.002990 -0.000929 0.002404 -0.004115 
80.282623 102.470650 -0.002661 -0.000000 0.001753 -0.001619 
77.835075 101.409721 -0.000808 0.000000 -0.000219 -0.000016 
77.417038 101.273018 -0.000539 0.000000 -0.000217 -0.000022 
72.213554 -177.455917 0.000000 0.000000 0.003808 -0.013324 
72.644958 -177.539658 0.000000 0.000000 0.004762 -0.018698 
73.081146 -177.630310 0.000000 0.000000 0.005468 -0.024587 
73.518646 -177.727753 0.000000 0.000000 0.007441 -0.035346 
73.956001 -177.832184 -0.000193 0.000000 0.009869 -0.046143 
74.392380 -177.943954 -0.003793 -0.000018 0.012575 -0.054834 
74.827202 -178.063477 -0.007589 -0.000052 0.014960 -0.059654 
75.260056 -178.191177 -0.011378 -0.002505 0.015282 -0.059833 
75.690651 -178.327621 -0.015162 -0.007886 0.015268 -0.055531 
76.118736 -178.473358 -0.018384 -0.013943 0.015178 -0.048411 
76.544159 -178.629059 -0.016739 -0.017927 0.015190 -0.040335 
76.966782 -178.795456 -0.014115 -0.019698 0.015373 -0.032681 
77.386513 -178.973389 -0.010471 -0.017342 0.017251 -0.026977 
77.803299 -179.163757 -0.006680 -0.011866 0.017705 -0.022136 
78.217110 -179.367661 -0.003260 -0.005647 0.016298 -0.017717 
78.627937 -179.586288 -0.001302 -0.001547 0.013270 -0.013473 
79.035789 -179.821014 -0.000120 0.000233 0.009545 -0.009441 
79.440681 179.926559 0.000026 0.000325 0.005810 -0.005015 
79.842659 179.654648 0.000007 0.000232 0.002935 -0.001792 
80.241760 179.361115 -0.000003 0.000070 0.001303 0.000024 
80.638039 179.043518 -0.000004 -0.000031 0.000491 0.000767 
81.031532 178.699020 -0.000026 -0.000003 0.000111 0.000955 
81.422310 178.324234 -0.000030 0.000002 -0.000007 0.000715 
81.810410 177.915222 -0.000009 -0.000001 0.000023 0.000519 
82.195885 177.467255 -0.000009 -0.000001 0.000015 0.000419 
82.578766 176.974686 -0.000013 -0.000001 0.000019 0.000389 
82.959076 176.430725 -0.000002 0.000014 0.000031 0.000352 
83.336830 175.827057 0.000002 0.000073 0.000032 0.000312 
83.712013 175.153549 -0.000003 0.000128 0.000022 0.000272 
84.084579 174.397568 0.000002 0.000125 0.000020 0.000244 
84.454460 173.543289 0.000003 0.000229 0.000020 0.000235 
84.821518 172.570663 -0.000001 0.000344 0.000036 0.000240 
85.185547 171.453842 -0.000004 0.000282 0.000026 0.000263 
85.546249 170.159149 -0.000004 0.000226 0.000019 0.000301 
85.903198 168.641876 -0.000001 0.000229 0.000014 0.000344 
86.255753 166.841736 0.000000 0.000134 0.000025 0.000381 
86.602966 164.675812 0.000023 -0.000624 0.000013 0.000394 
86.943481 162.028000 0.000086 -0.003768 0.000040 0.000356 
87.275192 158.732742 0.000240 -0.011592 0.000122 0.000237 
87.594887 154.550705 0.000526 -0.025376 0.000200 0.000027 
87.897499 149.135468 0.000936 -0.045438 0.000525 -0.000264 
88.174896 142.000000 0.001315 -0.066371 0.000749 -0.000603 
88.414162 132.529999 0.001635 -0.085637 0.001255 -0.000940 
88.595985 120.188782 0.001799 -0.098860 0.002068 -0.001217 
88.696312 105.125549 0.001725 -0.102891 0.003233 -0.001429 
88.696312 88.874451 0.001484 -0.095908 0.004555 -0.001595 
88.595985 73.811218 0.001262 -0.084115 0.006519 -0.001723 
88.414162 61.470001 0.000991 -0.069320 0.008801 -0.001907 
88.174896 52.000000 0.000730 -0.053551 0.011434 -0.002325 
87.897499 44.864536 0.000540 -0.038833 0.014334 -0.003085 
87.594887 39.449291 0.000370 -0.026969 0.017536 -0.004623 
87.275192 35.267250 0.000194 -0.017260 0.020741 -0.007304 
86.943481 31.971992 0.000084 -0.009562 0.023594 -0.011348 
86.602966 29.324190 0.000018 -0.004245 0.025688 -0.016708 
86.255753 27.158266 -0.000001 -0.001139 0.026939 -0.023356 
85.903198 25.358116 0.000004 0.000069 0.027059 -0.030691 
85.546249 23.840849 -0.000005 0.000126 0.026122 -0.037819 
85.185547 22.546154 -0.000009 0.000050 0.024392 -0.043958 
84.821518 21.429340 -0.000010 0.000014 0.022356 -0.048441 
84.454460 20.456709 -0.000020 0.000004 0.020186 -0.051271 
84.084579 19.602436 -0.000033 0.000002 0.017916 -0.052598 
83.712013 18.846451 -0.000032 0.000004 0.015758 -0.052355 
83.336830 18.172935 -0.000012 0.000002 0.013718 -0.050312 
82.959076 17.569279 -0.000006 0.000002 0.010129 -0.039734 
82.578766 17.025311 -0.000003 0.000001 0.006906 -0.029164 
73.956001 -87.832184 -0.000099 0.000000 0.000059 -0.000034 
74.392380 -87.943962 -0.000099 0.000000 0.000059 -0.000034 
81.810410 -92.084778 -0.000000 0.000012 0.000084 0.000335 
82.195885 -92.532745 0.000003 -0.000033 0.000076 0.000338 
82.578766 -93.025307 0.000009 -0.000040 0.000058 0.000330 
82.959076 -93.569283 0.000017 -0.000083 0.000044 0.000344 
83.336830 -94.172935 0.000019 -0.000114 0.000039 0.000302 
83.712013 -94.846451 0.000014 -0.000051 0.000038 0.000284 
84.084579 -95.602432 0.000013 -0.000007 0.000035 0.000265 
84.454460 -96.456711 0.000008 0.000000 0.000032 0.000274 
84.821518 -97.429344 -0.000005 -0.000001 0.000017 0.000505 
85.185547 -98.546158 -0.000007 -0.000002 0.000011 0.001226 
85.546249 -99.840851 -0.000003 -0.000004 0.000039 0.001799 
85.903198 -101.358116 -0.000002 -0.000004 0.000063 0.001897 
86.255753 -103.158264 -0.000001 -0.000004 0.000086 0.001497 
86.602966 -105.324188 -0.000000 -0.000002 0.000091 0.001040 
86.943481 -107.971992 -0.000000 -0.000000 0.000089 0.000349 
87.275192 -111.267250 -0.000004 0.000001 0.000048 -0.000193 
87.594887 -115.449295 -0.000005 -0.000004 0.000008 -0.000298 
87.897499 -120.864532 -0.000003 -0.000013 -0.000055 0.000032 
88.174896 -128.000000 -0.000003 0.000020 -0.000090 0.000154 
88.414162 -137.470001 -0.000006 0.000120 -0.000085 -0.000063 
88.595985 -149.811218 -0.000005 0.000063 -0.000022 -0.000369 
88.696312 -164.874451 0.000014 -0.001784 0.000112 -0.000683 
88.696312 178.874451 0.000095 -0.008484 0.000179 -0.000912 
88.595985 163.811218 0.000383 -0.023150 0.000406 -0.000992 
88.414162 151.470001 0.000838 -0.043918 0.000935 -0.000869 
88.174896 142.000000 0.001315 -0.066371 0.000749 -0.000603 
87.897499 134.864532 0.001678 -0.083011 0.000386 -0.000521 
87.594887 129.449295 0.001842 -0.088607 -0.000173 -0.001192 
87.275192 125.267250 0.001511 -0.081430 -0.001182 -0.002941 
86.943481 121.971992 0.000929 -0.066355 -0.002584 -0.005980 
86.602966 119.324188 0.000443 -0.048166 -0.002827 -0.009839 
86.255753 117.158264 0.000111 -0.033536 -0.002556 -0.013496 
85.903198 115.358116 -0.000072 -0.025060 -0.001594 -0.015546 
85.546249 113.840851 0.000070 -0.021487 -0.000064 -0.015642 
85.185547 112.546158 0.000250 -0.021068 0.001428 -0.013583 
84.821518 111.429344 0.000184 -0.025296 0.001543 -0.010022 
84.454460 110.456711 -0.000059 -0.038886 -0.000324 -0.006611 
84.084579 109.602432 -0.000412 -0.057454 -0.003853 -0.005021 
83.712013 108.846451 -0.000823 -0.070623 -0.007712 -0.005421 
83.336830 108.172935 -0.001438 -0.075607 -0.011531 -0.007590 
82.959076 107.569283 -0.002410 -0.072669 -0.013251 -0.010753 
82.578766 107.025307 -0.003090 -0.056972 -0.011543 -0.013667 
82.195885 106.532745 -0.003424 -0.035516 -0.007772 -0.015784 
81.810410 106.084778 -0.004012 -0.018464 -0.004312 -0.016003 
81.422310 105.675758 -0.004201 -0.008309 -0.000399 -0.013689 
81.031532 105.300980 -0.003753 -0.002697 0.002456 -0.010463 
80.638039 104.956474 -0.003361 -0.000941 0.002989 -0.007201 
80.241760 104.638885 -0.003325 -0.000000 0.002394 -0.003535 
79.842659 104.345352 -0.003089 0.000000 0.002129 -0.001009 
79.440681 104.073433 -0.003095 0.000000 0.001665 -0.000141 
78.217110 103.367661 -0.001965 0.000000 0.000246 -0.000501 
77.803299 103.163765 -0.001300 0.000000 0.000189 -0.000410 
72.188164 -178.724243 0.000000 0.000000 0.002788 -0.010031 
72.618576 -178.831451 0.000000 0.000000 0.003626 -0.015467 
73.053711 -178.947510 0.000000 0.000000 0.004263 -0.021869 
73.490112 -179.072250 0.000000 0.000000 0.005879 -0.033543 
73.926331 -179.205933 -0.000193 0.000000 0.007962 -0.046119 
74.361519 -179.348969 -0.003244 -0.000018 0.010475 -0.057323 
74.795105 -179.501892 -0.007039 -0.000052 0.011997 -0.064873 
75.226685 -179.665268 -0.011228 -0.001360 0.011903 -0.067514 
75.655945 -179.839752 -0.015755 -0.005508 0.011823 -0.065101 
76.082649 179.973907 -0.019694 -0.011444 0.011798 -0.059112 
76.506622 179.774887 -0.019034 -0.015541 0.012131 -0.051388 
76.927734 179.562271 -0.016698 -0.017282 0.013622 -0.043556 
77.345894 179.335007 -0.012655 -0.016074 0.016454 -0.037157 
77.761032 179.091934 -0.008124 -0.011859 0.017627 -0.031423 
78.173103 178.831726 -0.003991 -0.005834 0.016839 -0.025741 
78.582108 178.552872 -0.001598 -0.001673 0.014048 -0.019976 
78.988029 178.253647 -0.000126 0.000076 0.010238 -0.014357 
79.390884 177.932083 0.000027 0.000183 0.006303 -0.008445 
79.790695 177.585907 0.000017 0.000114 0.003307 -0.003868 
80.187492 177.212540 0.000009 0.000025 0.001539 -0.001176 
80.581306 176.808914 0.000009 -0.000021 0.000621 0.000057 
80.972160 176.371552 -0.000012 0.000010 0.000181 0.000553 
81.360092 175.896286 -0.000020 0.000006 0.000024 0.000418 
81.745117 175.378296 -0.000011 0.000006 0.000030 0.000250 
82.127251 174.811813 -0.000011 0.000005 0.000022 0.000167 
82.506493 174.190033 -0.000021 0.000005 0.000028 0.000152 
82.882820 173.504715 -0.000012 0.000022 0.000041 0.000110 
83.256195 172.745956 -0.000011 0.000097 0.000041 0.000060 
83.626518 171.901672 -0.000010 0.000153 0.000040 0.000011 
83.993690 170.957047 -0.000001 0.000151 0.000023 -0.000024 
84.357513 169.893661 0.000003 0.000448 0.000036 -0.000052 
84.717751 168.688461 -0.000007 0.000849 0.000040 -0.000068 
85.074028 167.312271 -0.000009 0.000830 0.000026 -0.000057 
85.425858 165.727692 -0.000008 0.000782 0.000028 -0.000005 
85.772560 163.886383 -0.000003 0.000832 0.000046 0.000084 
86.113182 161.724945 0.000006 0.000518 0.000051 0.000190 
86.446388 159.159546 0.000048 -0.001133 0.000060 0.000283 
86.770294 156.078445 0.000159 -0.006063 0.000080 0.000327 
87.082199 152.332336 0.000406 -0.016737 0.000075 0.000270 
87.378220 147.723724 0.000795 -0.034033 0.000082 0.000099 
87.652687 142.000000 0.001298 -0.058437 0.000296 -0.000173 
87.897499 134.864532 0.001678 -0.083011 0.000386 -0.000521 
88.101456 126.038559 0.001960 -0.104953 0.000555 -0.000880 
88.250443 115.420357 0.002059 -0.119924 0.001293 -0.001195 
88.329880 103.334259 0.001917 -0.124789 0.002364 -0.001460 
88.329880 90.665741 0.001652 -0.117264 0.003635 -0.001683 
88.250443 78.579643 0.001478 -0.104248 0.005555 -0.001827 
88.101456 67.961441 0.001245 -0.087584 0.008031 -0.001976 
87.897499 59.135464 0.000986 -0.069188 0.010734 -0.002311 
87.652687 52.000000 0.000770 -0.051469 0.013711 -0.003092 
87.378220 46.276272 0.000528 -0.036413 0.017057 -0.004640 
87.082199 41.667671 0.000290 -0.023765 0.020370 -0.007278 
86.770294 37.921558 0.000131 -0.013493 0.023283 -0.011219 
86.446388 34.840450 0.000036 -0.006191 0.025305 -0.016393 
86.113182 32.275063 0.000004 -0.001779 0.026486 -0.022589 
85.772560 30.113623 0.000007 0.000063 0.026443 -0.029138 
85.425858 28.272303 -0.000005 0.000201 0.025379 -0.035272 
85.074028 26.687737 -0.000008 0.000081 0.023509 -0.040424 
84.717751 25.311537 -0.000010 0.000022 0.021512 -0.044462 
84.357513 24.106337 -0.000030 0.000004 0.019352 -0.047494 
83.993690 23.042950 -0.000047 0.000003 0.017019 -0.049625 
83.626518 22.098322 -0.000045 0.000005 0.014526 -0.049646 
83.256195 21.254049 -0.000029 0.000003 0.012159 -0.047745 
82.882820 20.495293 -0.000024 0.000001 0.008681 -0.037864 
82.506493 19.809975 -0.000008 0.000001 0.005599 -0.027494 
73.926331 -89.205925 -0.000099 0.000000 0.000159 -0.000146 
74.361519 -89.348969 -0.000099 0.000000 0.000159 -0.000146 
81.360092 -94.103714 0.000006 0.000068 0.000115 0.000297 
81.745117 -94.621704 0.000007 0.000016 0.000111 0.000316 
82.127251 -95.188179 0.000004 -0.000012 0.000077 0.000179 
82.506493 -95.809975 0.000007 -0.000016 0.000048 0.000123 
82.882820 -96.495293 0.000013 -0.000058 0.000030 0.000142 
83.256195 -97.254051 0.000013 -0.000083 0.000024 0.000174 
83.626518 -98.098320 0.000012 -0.000031 0.000031 0.000215 
83.993690 -99.042953 0.000011 -0.000003 0.000032 0.000243 
84.357513 -100.106339 0.000004 0.000000 0.000031 0.000273 
84.717751 -101.311539 -0.000006 -0.000001 0.000019 0.000471 
85.074028 -102.687737 -0.000009 -0.000001 0.000006 0.001146 
85.425858 -104.272301 -0.000005 -0.000002 0.000026 0.001681 
85.772560 -106.113625 -0.000005 -0.000002 0.000051 0.001812 
86.113182 -108.275063 -0.000002 -0.000002 0.000077 0.001492 
86.446388 -110.840454 -0.000001 -0.000001 0.000083 0.001108 
86.770294 -113.921562 0.000000 -0.000000 0.000091 0.000440 
87.082199 -117.667671 -0.000004 0.000002 0.000065 -0.000101 
87.378220 -122.276276 -0.000005 -0.000001 0.000034 -0.000266 
87.652687 -128.000000 -0.000008 -0.000010 -0.000028 -0.000042 
87.897499 -135.135468 -0.000009 0.000009 -0.000046 0.000006 
88.101456 -143.961441 -0.000011 0.000071 -0.000051 -0.000225 
88.250443 -154.579651 -0.000006 0.000054 -0.000015 -0.000486 
88.329880 -166.665741 0.000002 -0.001010 0.000032 -0.000707 
88.329880 -179.334259 0.000045 -0.005061 0.000016 -0.000808 
88.250443 168.579651 0.000229 -0.014667 0.000072 -0.000758 
88.101456 157.961441 0.000550 -0.029062 0.000483 -0.000535 
87.897499 149.135468 0.000936 -0.045438 0.000525 -0.000264 
87.652687 142.000000 0.001298 -0.058437 0.000296 -0.000173 
87.378220 136.276276 0.001551 -0.063555 0.000031 -0.000680 
87.082199 131.667664 0.001457 -0.059354 -0.000548 -0.001954 
86.770294 127.921562 0.001096 -0.049208 -0.001467 -0.004162 
86.446388 124.840454 0.000743 -0.036222 -0.001792 -0.006981 
86.113182 122.275063 0.000432 -0.025013 -0.001469 -0.009753 
85.772560 120.113625 0.000184 -0.018490 -0.000708 -0.011434 
85.425858 118.272301 0.000161 -0.015785 0.000454 -0.011664 
85.074028 116.687737 0.000244 -0.015022 0.001527 -0.010238 
84.717751 115.311539 0.000135 -0.017172 0.001692 -0.007469 
84.357513 114.106339 -0.000128 -0.028400 0.000103 -0.004556 
83.993690 113.042953 -0.000498 -0.047221 -0.003008 -0.002972 
83.626518 112.098320 -0.000858 -0.062456 -0.006448 -0.003354 
83.256195 111.254051 -0.001305 -0.069627 -0.009773 -0.005768 
82.882820 110.495293 -0.001826 -0.069510 -0.011709 -0.009640 
82.506493 109.809975 -0.002215 -0.056701 -0.010605 -0.013864 
82.127251 109.188179 -0.002350 -0.036004 -0.007434 -0.017470 
81.745117 108.621704 -0.002790 -0.018089 -0.004215 -0.019172 
81.360092 108.103714 -0.003087 -0.007496 -0.000849 -0.017624 
80.972160 107.628456 -0.003158 -0.002055 0.001806 -0.014254 
80.581306 107.191078 -0.003142 -0.000779 0.002756 -0.010167 
80.187492 106.787468 -0.003539 -0.000000 0.002181 -0.005501 
79.790695 106.414085 -0.004041 0.000000 0.001513 -0.001826 
79.390884 106.067924 -0.004756 0.000000 0.001471 -0.000228 
78.988029 105.746361 -0.005297 0.000000 0.000819 0.000021 
78.582108 105.447128 -0.004720 0.000000 0.000213 -0.000173 
78.173103 105.168274 -0.004116 0.000000 0.000281 -0.000431 
77.761032 104.908058 -0.002878 0.000000 0.000539 -0.000464 
72.156494 -179.988953 0.000000 0.000000 0.001723 -0.006944 
72.585648 179.880676 0.000000 0.000000 0.002248 -0.011679 
73.019470 179.739563 0.000000 0.000000 0.002734 -0.017668 
73.454506 179.587936 0.000000 0.000000 0.003950 -0.028466 
73.889305 179.425461 -0.000193 0.000000 0.005472 -0.040558 
74.323013 179.251633 -0.002356 -0.000018 0.007469 -0.052013 
74.755074 179.065857 -0.006008 -0.000018 0.008116 -0.060427 
75.185059 178.867432 -0.010315 -0.000474 0.007725 -0.064396 
75.612663 178.655579 -0.015164 -0.003117 0.007441 -0.063766 
76.037643 178.429398 -0.019178 -0.007961 0.007557 -0.059687 
76.459824 178.187912 -0.019488 -0.011321 0.008116 -0.053680 
76.879066 177.930038 -0.017256 -0.012857 0.010610 -0.047206 
77.295265 177.654541 -0.013090 -0.012502 0.014057 -0.041548 
77.708351 177.360031 -0.008242 -0.009804 0.015943 -0.036207 
78.118279 177.044922 -0.004040 -0.004895 0.015805 -0.030363 
78.525024 176.707443 -0.001560 -0.001486 0.013629 -0.023964 
78.928558 176.345581 -0.000131 0.000037 0.010179 -0.017557 
79.328896 175.957001 0.000019 0.000142 0.006378 -0.010884 
79.726044 175.539062 0.000020 0.000087 0.003456 -0.005430 
80.119995 175.088715 0.000021 0.000022 0.001662 -0.002106 
80.510780 174.602432 0.000018 -0.000002 0.000694 -0.000531 
80.898392 174.076141 0.000001 0.000026 0.000234 0.000162 
81.282837 173.505051 -0.000002 0.000029 0.000063 0.000102 
81.664108 172.883606 0.000001 0.000026 0.000061 -0.000067 
82.042183 172.205231 -0.000002 0.000024 0.000051 -0.000165 
82.417007 171.462143 -0.000008 0.000009 0.000072 -0.000213 
82.788513 170.645111 0.000001 -0.000014 0.000093 -0.000292 
83.156593 169.742996 -0.000008 0.000006 0.000090 -0.000369 
83.521095 168.742447 -0.000008 0.000049 0.000088 -0.000437 
83.881813 167.627167 0.000001 0.000043 0.000056 -0.000484 
84.238457 166.377243 0.000002 0.000401 0.000050 -0.000517 
84.590652 164.968124 -0.000015 0.000937 0.000035 -0.000531 
84.937874 163.369263 -0.000009 0.000977 0.000014 -0.000513 
85.279465 161.542435 -0.000004 0.000962 0.000012 -0.000458 
85.614494 159.439514 -0.000002 0.001058 0.000052 -0.000357 
85.941750 156.999542 0.000005 0.000593 0.000085 -0.000224 
86.259583 154.145233 0.000066 -0.001806 0.000105 -0.000102 
86.565765 150.779007 0.000226 -0.007890 0.000131 -0.000034 
86.857246 146.779388 0.000555 -0.019879 0.000036 -0.000103 
87.129913 142.000000 0.001021 -0.038146 0.000015 -0.000325 
87.378220 136.276276 0.001551 -0.063555 0.000031 -0.000680 
87.594887 129.449295 0.001842 -0.088607 -0.000173 -0.001192 
87.770950 121.419632 0.001980 -0.110127 -0.000507 -0.001772 
87.896385 112.235977 0.001918 -0.124908 0.000000 -0.002327 
87.961960 102.187141 0.001684 -0.130584 0.000832 -0.002873 
87.961960 91.812859 0.001416 -0.124212 0.001989 -0.003392 
87.896385 81.764023 0.001344 -0.112213 0.003927 -0.003798 
87.770950 72.580368 0.001230 -0.096903 0.006589 -0.004149 
87.594887 64.550705 0.001068 -0.079135 0.009428 -0.004589 
87.378220 57.723728 0.000881 -0.060689 0.012358 -0.005427 
87.129913 52.000000 0.000620 -0.043890 0.015794 -0.007134 
86.857246 47.220612 0.000357 -0.029201 0.019070 -0.009996 
86.565765 43.220993 0.000169 -0.016832 0.021965 -0.014224 
86.259583 39.854774 0.000062 -0.007783 0.023876 -0.019747 
85.941750 37.000465 0.000011 -0.002352 0.024990 -0.026025 
85.614494 34.560486 0.000014 -0.000001 0.024733 -0.032171 
85.279465 32.457561 0.000007 0.000232 0.023640 -0.037533 
84.937874 30.630745 0.000006 0.000091 0.021812 -0.042163 
84.590652 29.031883 0.000001 0.000019 0.019676 -0.045999 
84.238457 27.622757 -0.000002 -0.000001 0.017508 -0.049258 
83.881813 26.372839 -0.000024 -0.000001 0.015237 -0.051642 
83.521095 25.257561 -0.000027 0.000002 0.012531 -0.050575 
83.156593 24.257004 -0.000025 0.000000 0.010147 -0.046502 
82.788513 23.354897 -0.000024 0.000000 0.007100 -0.036034 
82.417007 22.537851 -0.000020 -0.000000 0.004392 -0.024886 
70.895988 -89.654846 0.000000 0.000000 -0.000000 0.000001 
71.321503 -89.759804 0.000000 0.000000 -0.000000 0.000001 
71.741379 -89.871033 0.000000 0.000000 -0.000000 0.000001 
74.323013 -90.748360 -0.000099 0.000000 0.000229 -0.000260 
74.755074 -90.934135 -0.000099 0.000000 0.000229 -0.000260 
80.898392 -95.923859 0.000004 0.000044 0.000143 0.000485 
81.282837 -96.494942 0.000005 0.000055 0.000149 0.000432 
81.664108 -97.116394 0.000003 0.000029 0.000114 0.000303 
82.042183 -97.794769 0.000006 0.000024 0.000071 0.000072 
82.417007 -98.537849 0.000003 0.000025 0.000030 -0.000012 
82.788513 -99.354897 0.000003 -0.000018 0.000001 0.000010 
83.156593 -100.257004 0.000004 -0.000030 0.000002 0.000107 
83.521095 -101.257561 0.000002 -0.000004 0.000015 0.000184 
83.881813 -102.372841 -0.000003 -0.000001 0.000015 0.000236 
84.238457 -103.622757 -0.000005 -0.000002 0.000021 0.000271 
84.590652 -105.031883 -0.000008 -0.000002 0.000017 0.000446 
84.937874 -106.630745 -0.000010 -0.000002 0.000004 0.001025 
85.279465 -108.457565 -0.000006 -0.000003 0.000021 0.001479 
85.614494 -110.560486 -0.000004 -0.000002 0.000043 0.001596 
85.941750 -113.000465 -0.000001 -0.000002 0.000068 0.001364 
86.259583 -115.854774 -0.000001 -0.000001 0.000076 0.001053 
86.565765 -119.220993 -0.000004 0.000000 0.000085 0.000462 
86.857246 -123.220612 -0.000009 0.000002 0.000065 -0.000016 
87.129913 -128.000000 -0.000003 0.000001 0.000052 -0.000181 
87.378220 -133.723724 -0.000006 -0.000005 0.000002 -0.000055 
87.594887 -140.550705 -0.000008 0.000001 -0.000005 -0.000067 
87.770950 -148.580368 -0.000007 0.000033 -0.000006 -0.000275 
87.896385 -157.764023 -0.000002 0.000032 -0.000009 -0.000492 
87.961960 -167.812866 -0.000003 -0.000434 0.000016 -0.000638 
87.961960 -178.187134 0.000012 -0.002417 -0.000029 -0.000643 
87.896385 171.764023 0.000106 -0.007375 0.000087 -0.000502 
87.770950 162.580368 0.000285 -0.015312 0.000161 -0.000227 
87.594887 154.550705 0.000526 -0.025376 0.000200 0.000027 
87.378220 147.723724 0.000795 -0.034033 0.000082 0.000099 
87.129913 142.000000 0.001021 -0.038146 0.000015 -0.000325 
86.857246 137.220612 0.001073 -0.036803 -0.000317 -0.001230 
86.565765 133.220993 0.000893 -0.031570 -0.000660 -0.002769 
86.259583 129.854767 0.000697 -0.023608 -0.000726 -0.004742 
85.941750 127.000465 0.000489 -0.016248 -0.000411 -0.006736 
85.614494 124.560486 0.000301 -0.011779 0.000179 -0.008040 
85.279465 122.457565 0.000205 -0.009848 0.000973 -0.008351 
84.937874 120.630745 0.000234 -0.009382 0.001766 -0.007463 
84.590652 119.031883 0.000124 -0.010403 0.001894 -0.005462 
84.238457 117.622757 -0.000125 -0.018863 0.000614 -0.003126 
83.881813 116.372841 -0.000512 -0.036699 -0.002109 -0.001622 
83.521095 115.257561 -0.000815 -0.053024 -0.004932 -0.001892 
83.156593 114.257004 -0.001101 -0.061488 -0.007629 -0.004229 
82.788513 113.354897 -0.001386 -0.062804 -0.009391 -0.008311 
82.417007 112.537849 -0.001513 -0.053234 -0.008710 -0.013151 
82.042183 111.794769 -0.001433 -0.034104 -0.005816 -0.017788 
81.664108 111.116394 -0.001706 -0.016103 -0.002932 -0.020862 
81.282837 110.494942 -0.002021 -0.005435 0.000041 -0.020991 
80.898392 109.923859 -0.002288 -0.000996 0.002555 -0.018813 
80.510780 109.397560 -0.002622 -0.000340 0.003591 -0.014456 
80.119995 108.911285 -0.003556 -0.000000 0.002638 -0.009126 
79.726044 108.460938 -0.004914 0.000000 0.001442 -0.004403 
79.328896 108.042999 -0.006491 0.000000 0.000707 -0.001289 
78.928558 107.654427 -0.007707 0.000000 0.000003 0.000259 
78.525024 107.292557 -0.007546 0.000000 -0.000712 0.000211 
78.118279 106.955078 -0.006803 0.000000 -0.000405 -0.000157 
77.708351 106.639977 -0.004913 0.000000 0.000152 -0.000348 
72.118561 178.750702 0.000000 0.000000 0.000838 -0.004027 
72.546227 178.597565 0.000000 0.000000 0.001227 -0.007708 
72.978477 178.431839 0.000000 0.000000 0.001609 -0.012510 
73.411873 178.253799 0.000000 0.000000 0.002444 -0.021142 
73.844971 178.063065 -0.000193 0.000000 0.003412 -0.030903 
74.276917 177.859070 -0.001772 0.000000 0.004958 -0.040482 
74.707146 177.641098 -0.005102 0.000000 0.005398 -0.047756 
75.135223 177.408356 -0.009095 -0.000024 0.004652 -0.051549 
75.560852 177.159927 -0.013572 -0.001372 0.004027 -0.051834 
75.983780 176.894821 -0.017335 -0.004487 0.004154 -0.049549 
76.403824 176.611908 -0.018095 -0.006824 0.004607 -0.045695 
76.820839 176.309952 -0.015883 -0.007899 0.006944 -0.041413 
77.234711 175.987503 -0.012010 -0.007951 0.010469 -0.037587 
77.645363 175.643021 -0.007537 -0.006576 0.012843 -0.033791 
78.052742 175.274704 -0.003588 -0.003406 0.013246 -0.028980 
78.456810 174.880524 -0.001243 -0.001030 0.011846 -0.023323 
78.857529 174.458206 -0.000121 0.000030 0.009007 -0.017358 
79.254890 174.005142 0.000002 0.000115 0.005784 -0.011094 
79.648880 173.518356 0.000003 0.000091 0.003204 -0.005768 
80.039490 172.994400 0.000010 0.000034 0.001547 -0.002485 
80.426712 172.429382 0.000007 0.000005 0.000638 -0.000854 
80.810524 171.818741 -0.000000 0.000043 0.000228 -0.000162 
81.190887 171.157227 0.000001 0.000044 0.000072 -0.000237 
81.567780 170.438675 -0.000002 0.000041 0.000067 -0.000464 
81.941116 169.655945 -0.000010 0.000043 0.000088 -0.000656 
82.310814 168.800598 -0.000016 0.000007 0.000122 -0.000806 
82.676750 167.862671 -0.000013 -0.000090 0.000152 -0.000966 
83.038750 166.830322 -0.000019 -0.000207 0.000161 -0.001073 
83.396591 165.689453 -0.000014 -0.000254 0.000181 -0.001129 
83.749969 164.423141 -0.000004 -0.000266 0.000145 -0.001139 
84.098511 163.010925 0.000001 0.000117 0.000135 -0.001110 
84.441704 161.428070 -0.000017 0.000771 0.000088 -0.001062 
84.778900 159.644424 -0.000010 0.000946 0.000054 -0.000986 
85.109261 157.623184 -0.000001 0.001028 0.000041 -0.000879 
85.431694 155.319351 0.000003 0.001142 0.000093 -0.000736 
85.744781 152.678009 0.000007 0.000590 0.000136 -0.000595 
86.046669 149.632645 0.000078 -0.002294 0.000196 -0.000496 
86.334938 146.103897 0.000274 -0.008730 0.000202 -0.000504 
86.606476 142.000000 0.000631 -0.020253 0.000015 -0.000742 
86.857246 137.220612 0.001073 -0.036803 -0.000317 -0.001230 
87.082199 131.667664 0.001457 -0.059354 -0.000548 -0.001954 
87.275192 125.267250 0.001511 -0.081430 -0.001182 -0.002941 
87.429230 118.005188 0.001363 -0.099888 -0.001849 -0.004078 
87.537178 109.971107 0.001075 -0.112249 -0.001673 -0.005227 
87.592934 101.390083 0.000762 -0.117288 -0.000898 -0.006395 
87.592934 92.609917 0.000580 -0.112322 0.000173 -0.007540 
87.537178 84.028893 0.000675 -0.102193 0.002228 -0.008568 
87.429230 75.994812 0.000768 -0.089520 0.004944 -0.009542 
87.275192 68.732750 0.000803 -0.075470 0.007963 -0.010565 
87.082199 62.332329 0.000729 -0.060178 0.010834 -0.012039 
86.857246 56.779388 0.000536 -0.045168 0.014260 -0.014375 
86.606476 52.000000 0.000335 -0.031232 0.017431 -0.017836 
86.334938 47.896095 0.000193 -0.018934 0.020265 -0.022525 
86.046669 44.367359 0.000083 -0.009057 0.022067 -0.028291 
85.744781 41.321987 0.000022 -0.002841 0.023192 -0.034388 
85.431694 38.680649 0.000018 -0.000069 0.023114 -0.039641 
85.109261 36.376812 0.000016 0.000242 0.021979 -0.044477 
84.778900 34.355572 0.000015 0.000098 0.020304 -0.048684 
84.441704 32.571926 0.000014 0.000020 0.018116 -0.052192 
84.098511 30.989069 0.000012 -0.000002 0.016008 -0.054548 
83.749969 29.576860 -0.000012 -0.000002 0.013310 -0.055223 
83.396591 28.310539 -0.000018 0.000001 0.010448 -0.051213 
83.038750 27.169676 -0.000021 -0.000000 0.007903 -0.043768 
82.676750 26.137335 -0.000022 -0.000000 0.005248 -0.031980 
82.310814 25.199402 -0.000022 0.000000 0.002875 -0.020325 
70.862564 -90.856888 0.000000 0.000000 -0.000000 0.000001 
71.286575 -90.980171 0.000000 0.000000 -0.000000 0.000001 
71.704926 -91.110802 0.000000 0.000000 -0.000000 0.000001 
74.276917 -92.140930 -0.000099 0.000000 0.000171 -0.000303 
74.707146 -92.358902 -0.000099 0.000000 0.000171 -0.000303 
80.810524 -98.181252 0.000003 -0.000001 0.000148 0.000637 
81.190887 -98.842781 0.000006 0.000001 0.000155 0.000584 
81.567780 -99.561317 0.000001 0.000003 0.000119 0.000349 
81.941116 -100.344048 0.000000 0.000003 0.000070 0.000058 
82.310814 -101.199402 -0.000004 0.000003 0.000027 -0.000048 
82.676750 -102.137337 -0.000006 0.000004 0.000007 0.000013 
83.038750 -103.169678 -0.000007 0.000002 0.000006 0.000107 
83.396591 -104.310539 -0.000006 0.000000 0.000003 0.000184 
83.749969 -105.576859 -0.000008 -0.000001 0.000007 0.000229 
84.098511 -106.989067 -0.000007 -0.000002 0.000015 0.000266 
84.441704 -108.571922 -0.000010 -0.000002 0.000011 0.000427 
84.778900 -110.355568 -0.000009 -0.000001 -0.000001 0.000872 
85.109261 -112.376808 -0.000004 -0.000002 0.000010 0.001212 
85.431694 -114.680649 -0.000002 -0.000001 0.000030 0.001282 
85.744781 -117.321991 -0.000001 -0.000001 0.000052 0.001143 
86.046669 -120.367355 -0.000001 -0.000000 0.000063 0.000892 
86.334938 -123.896095 -0.000005 0.000001 0.000074 0.000429 
86.606476 -128.000000 -0.000009 0.000002 0.000066 0.000061 
86.857246 -132.779388 -0.000003 -0.000002 0.000059 -0.000056 
87.082199 -138.332336 -0.000007 -0.000009 0.000015 -0.000026 
87.275192 -144.732742 -0.000007 -0.000010 0.000027 -0.000070 
87.429230 -151.994812 -0.000006 0.000004 0.000019 -0.000237 
87.537178 -160.028900 0.000002 0.000006 0.000017 -0.000403 
87.592934 -168.609909 -0.000003 -0.000152 0.000029 -0.000495 
87.592934 -177.390091 0.000006 -0.000880 0.000074 -0.000426 
87.537178 174.028900 0.000040 -0.002901 0.000026 -0.000231 
87.429230 165.994812 0.000122 -0.006415 0.000097 0.000039 
87.275192 158.732742 0.000240 -0.011592 0.000122 0.000237 
87.082199 152.332336 0.000406 -0.016737 0.000075 0.000270 
86.857246 146.779388 0.000555 -0.019879 0.000036 -0.000103 
86.606476 142.000000 0.000631 -0.020253 0.000015 -0.000742 
86.334938 137.896103 0.000589 -0.018396 -0.000080 -0.001730 
86.046669 134.367355 0.000501 -0.014433 -0.000000 -0.002979 
85.744781 131.321991 0.000381 -0.010071 0.000316 -0.004298 
85.431694 128.680649 0.000264 -0.006976 0.000778 -0.005200 
85.109261 126.376808 0.000186 -0.005359 0.001361 -0.005515 
84.778900 124.355568 0.000163 -0.004833 0.001897 -0.005071 
84.441704 122.571922 0.000082 -0.005315 0.002005 -0.003803 
84.098511 120.989067 -0.000109 -0.011235 0.001082 -0.002123 
83.749969 119.576859 -0.000411 -0.027820 -0.001087 -0.000912 
83.396591 118.310539 -0.000657 -0.044634 -0.003333 -0.001060 
83.038750 117.169678 -0.000834 -0.054382 -0.005382 -0.003079 
82.676750 116.137337 -0.000981 -0.056304 -0.006639 -0.006836 
82.310814 115.199402 -0.000974 -0.049541 -0.006137 -0.011760 
81.941116 114.344048 -0.000776 -0.032278 -0.004070 -0.016679 
81.567780 113.561317 -0.000813 -0.014684 -0.001887 -0.020342 
81.190887 112.842781 -0.001072 -0.003820 0.000159 -0.021166 
80.810524 112.181252 -0.001386 -0.000205 0.001836 -0.019138 
80.426712 111.570618 -0.001769 -0.000103 0.002622 -0.014870 
80.039490 111.005592 -0.003001 -0.000000 0.001863 -0.009660 
79.648880 110.481651 -0.005102 0.000000 0.000530 -0.004709 
79.254890 109.994850 -0.007308 0.000000 -0.000289 -0.001268 
78.857529 109.541786 -0.009011 0.000000 -0.000228 0.000184 
78.456810 109.119469 -0.009308 0.000000 -0.000920 0.000433 
78.052742 108.725304 -0.008550 0.000000 -0.000385 0.000218 
77.645363 108.356979 -0.006195 0.000000 0.000475 -0.000070 
77.234711 108.012489 -0.003571 0.000000 0.000789 -0.000251 
72.074417 177.495499 0.000000 0.000000 0.000310 -0.001902 
72.500343 177.320068 0.000000 0.000000 0.000577 -0.004317 
72.930771 177.130249 0.000000 0.000000 0.000837 -0.007594 
73.362267 176.926361 0.000000 0.000000 0.001345 -0.013499 
73.793388 176.707993 -0.000045 0.000000 0.001964 -0.020185 
74.223289 176.474503 -0.001099 0.000000 0.002589 -0.026745 
74.651382 176.225082 -0.003695 0.000000 0.002981 -0.031788 
75.077255 175.958878 -0.007121 0.000000 0.002770 -0.034434 
75.500595 175.674835 -0.010925 -0.000435 0.001852 -0.034693 
75.921143 175.371872 -0.014241 -0.002226 0.001684 -0.033407 
76.338715 175.048706 -0.015224 -0.003377 0.002156 -0.031317 
76.753151 174.703964 -0.013388 -0.003852 0.003790 -0.029098 
77.164337 174.336090 -0.010020 -0.003889 0.006224 -0.027252 
77.572189 173.943329 -0.006221 -0.003458 0.008722 -0.025607 
77.976631 173.523727 -0.002867 -0.001648 0.009607 -0.022906 
78.377617 173.075027 -0.000822 -0.000472 0.009148 -0.019136 
78.775101 172.594772 -0.000063 -0.000003 0.007201 -0.014789 
79.169052 172.080078 -0.000004 0.000039 0.004781 -0.010012 
79.559433 171.527695 -0.000004 0.000048 0.002759 -0.005546 
79.946228 170.933945 0.000006 0.000016 0.001412 -0.002626 
80.329391 170.294571 0.000003 -0.000053 0.000647 -0.001139 
80.708878 169.604691 0.000007 -0.000117 0.000323 -0.000520 
81.084625 168.858688 0.000009 -0.000131 0.000185 -0.000601 
81.456558 168.050064 0.000005 -0.000127 0.000169 -0.000914 
81.824570 167.171234 -0.000002 -0.000103 0.000188 -0.001238 
82.188522 166.213379 -0.000009 -0.000079 0.000222 -0.001518 
82.548233 165.166199 -0.000012 -0.000103 0.000248 -0.001753 
82.903473 164.017563 -0.000016 -0.000324 0.000271 -0.001870 
83.253944 162.753159 -0.000006 -0.000495 0.000309 -0.001880 
83.599281 161.356064 0.000002 -0.000524 0.000278 -0.001800 
83.938988 159.806213 0.000005 -0.000199 0.000262 -0.001660 
84.272469 158.079712 -0.000017 0.000385 0.000205 -0.001508 
84.598953 156.148117 -0.000006 0.000665 0.000176 -0.001336 
84.917480 153.977631 -0.000003 0.000870 0.000147 -0.001145 
85.226830 151.528183 -0.000004 0.001015 0.000197 -0.000967 
85.525452 148.752777 0.000002 0.000514 0.000259 -0.000873 
85.811409 145.597076 0.000083 -0.002432 0.000341 -0.000858 
86.082253 142.000000 0.000285 -0.008518 0.000237 -0.001097 
86.334938 137.896103 0.000589 -0.018396 -0.000080 -0.001730 
86.565765 133.220993 0.000893 -0.031570 -0.000660 -0.002769 
86.770294 127.921562 0.001096 -0.049208 -0.001467 -0.004162 
86.943481 121.971992 0.000929 -0.066355 -0.002584 -0.005980 
87.079933 115.394943 0.000544 -0.080723 -0.003513 -0.007987 
87.174477 108.282204 0.000124 -0.090297 -0.003478 -0.010015 
87.222931 100.804146 -0.000167 -0.094391 -0.002702 -0.012086 
87.222931 93.195854 -0.000258 -0.091145 -0.001265 -0.014027 
87.174477 85.717796 -0.000029 -0.083846 0.001046 -0.015797 
87.079933 78.605057 0.000241 -0.074361 0.003994 -0.017549 
86.943481 72.028008 0.000415 -0.064214 0.007149 -0.019402 
86.770294 66.078438 0.000446 -0.053423 0.010148 -0.021672 
86.565765 60.779007 0.000351 -0.041836 0.013674 -0.024824 
86.334938 56.103905 0.000226 -0.029927 0.016839 -0.028899 
86.082253 52.000000 0.000137 -0.018876 0.019362 -0.033850 
85.811409 48.402924 0.000082 -0.009541 0.021242 -0.039372 
85.525452 45.247219 0.000033 -0.003171 0.022170 -0.044707 
85.226830 42.471809 0.000014 -0.000172 0.021863 -0.048982 
84.917480 40.022369 0.000021 0.000222 0.020419 -0.053140 
84.598953 37.851879 0.000028 0.000091 0.018883 -0.056680 
84.272469 35.920284 0.000021 0.000017 0.016267 -0.059142 
83.938988 34.193783 0.000019 -0.000001 0.013956 -0.058803 
83.599281 32.643929 0.000005 -0.000002 0.011154 -0.056847 
83.253944 31.246845 0.000000 -0.000001 0.008463 -0.049141 
82.903473 29.982441 -0.000012 -0.000000 0.005830 -0.038386 
82.548233 28.833799 -0.000013 -0.000000 0.003648 -0.025755 
82.188522 27.786619 -0.000010 -0.000001 0.001765 -0.015261 
70.823669 -92.054993 0.000000 0.000000 -0.000000 0.000001 
71.245941 -92.196220 0.000000 0.000000 -0.000000 0.000001 
71.662506 -92.345848 0.000000 0.000000 -0.000000 0.000001 
74.223289 -93.525505 -0.000099 0.000000 -0.000045 -0.000216 
74.651382 -93.774910 -0.000099 0.000000 -0.000045 -0.000216 
80.329391 -99.705429 0.000004 0.000000 0.000121 0.000774 
80.708878 -100.395302 0.000002 -0.000000 0.000128 0.000770 
81.084625 -101.141304 -0.000001 0.000001 0.000133 0.000743 
81.456558 -101.949944 -0.000006 0.000003 0.000084 0.000427 
81.824570 -102.828773 -0.000005 0.000003 0.000039 0.000090 
82.188522 -103.786621 -0.000013 0.000003 0.000005 0.000027 
82.548233 -104.833801 -0.000012 0.000003 -0.000000 0.000071 
82.903473 -105.982445 -0.000007 0.000002 0.000000 0.000138 
83.253944 -107.246841 -0.000007 0.000000 -0.000001 0.000195 
83.599281 -108.643929 -0.000010 -0.000001 0.000001 0.000225 
83.938988 -110.193779 -0.000008 -0.000001 0.000010 0.000265 
84.272469 -111.920288 -0.000009 -0.000001 0.000007 0.000402 
84.598953 -113.851875 -0.000009 -0.000001 -0.000003 0.000695 
84.917480 -116.022369 -0.000006 -0.000000 0.000003 0.000910 
85.226830 -118.471809 -0.000005 0.000000 0.000018 0.000939 
85.525452 -121.247215 -0.000003 -0.000000 0.000037 0.000846 
85.811409 -124.402924 -0.000003 -0.000000 0.000051 0.000651 
86.082253 -128.000000 -0.000005 0.000000 0.000063 0.000337 
86.334938 -132.103897 -0.000008 0.000000 0.000061 0.000096 
86.565765 -136.779007 -0.000000 -0.000003 0.000058 0.000023 
86.770294 -142.078445 -0.000005 -0.000011 0.000019 0.000017 
86.943481 -148.028000 -0.000004 -0.000014 0.000029 -0.000028 
87.079933 -154.605057 -0.000004 -0.000011 0.000025 -0.000145 
87.174477 -161.717789 0.000007 -0.000013 0.000047 -0.000253 
87.222931 -169.195847 0.000003 -0.000034 0.000019 -0.000293 
87.222931 -176.804153 0.000010 -0.000212 0.000021 -0.000185 
87.174477 175.717789 0.000016 -0.000742 -0.000041 0.000017 
87.079933 168.605057 0.000044 -0.001864 0.000028 0.000244 
86.943481 162.028000 0.000086 -0.003768 0.000040 0.000356 
86.770294 156.078445 0.000159 -0.006063 0.000080 0.000327 
86.565765 150.779007 0.000226 -0.007890 0.000131 -0.000034 
86.334938 146.103897 0.000274 -0.008730 0.000202 -0.000504 
86.082253 142.000000 0.000285 -0.008518 0.000237 -0.001097 
85.811409 138.402924 0.000261 -0.007277 0.000413 -0.001797 
85.525452 135.247223 0.000210 -0.005435 0.000703 -0.002558 
85.226830 132.471817 0.000156 -0.003727 0.001085 -0.003066 
84.917480 130.022369 0.000123 -0.002595 0.001542 -0.003298 
84.598953 127.851875 0.000087 -0.002101 0.001889 -0.003136 
84.272469 125.920288 0.000034 -0.002606 0.001929 -0.002437 
83.938988 124.193779 -0.000093 -0.006648 0.001185 -0.001383 
83.599281 122.643929 -0.000315 -0.021808 -0.000605 -0.000538 
83.253944 121.246841 -0.000530 -0.038052 -0.002497 -0.000640 
82.903473 119.982445 -0.000695 -0.048083 -0.004212 -0.002194 
82.548233 118.833801 -0.000843 -0.049861 -0.005231 -0.005227 
82.188522 117.786621 -0.000784 -0.045349 -0.004559 -0.009515 
81.824570 116.828773 -0.000608 -0.029896 -0.002799 -0.014329 
81.456558 115.949944 -0.000515 -0.013412 -0.000935 -0.018410 
81.084625 115.141304 -0.000591 -0.002968 0.000955 -0.020393 
80.708878 114.395302 -0.000780 -0.000019 0.002447 -0.019557 
80.329391 113.705429 -0.001173 -0.000012 0.002843 -0.015994 
79.946228 113.066055 -0.002342 -0.000000 0.001952 -0.010849 
79.559433 112.472298 -0.004609 0.000000 0.000682 -0.005699 
79.169052 111.919930 -0.006940 0.000000 -0.000282 -0.001648 
78.775101 111.405228 -0.008640 0.000000 -0.001110 0.000506 
78.377617 110.924965 -0.009208 0.000000 -0.002398 0.001186 
77.976631 110.476280 -0.008573 0.000000 -0.001578 0.000811 
77.572189 110.056664 -0.006202 0.000000 -0.000768 0.000406 
77.164337 109.663902 -0.003631 0.000000 -0.000434 0.000193 
72.024124 176.246201 0.000000 0.000000 0.000105 -0.000759 
72.448059 176.048996 0.000000 0.000000 0.000274 -0.002046 
72.876411 175.835678 0.000000 0.000000 0.000446 -0.003822 
73.305740 175.606583 0.000000 0.000000 0.000752 -0.006998 
73.734619 175.361282 0.000000 0.000000 0.001132 -0.010504 
74.162186 175.099075 -0.000515 0.000000 0.001482 -0.013816 
74.587860 174.819092 -0.002298 0.000000 0.001846 -0.016269 
75.011230 174.520355 -0.004737 -0.000000 0.001565 -0.017461 
75.431969 174.201782 -0.007700 -0.000023 0.000738 -0.017460 
75.849823 173.862122 -0.010214 -0.000889 0.000139 -0.016849 
76.264595 173.500046 -0.011266 -0.001211 0.000136 -0.016182 
76.676125 173.114029 -0.009906 -0.001211 0.001035 -0.015831 
77.084282 172.702377 -0.007472 -0.001211 0.002879 -0.015946 
77.488968 172.263229 -0.004509 -0.001188 0.004904 -0.016385 
77.890106 171.794464 -0.001998 -0.000329 0.006199 -0.016179 
78.287621 171.293671 -0.000424 -0.000007 0.006429 -0.014737 
78.681473 170.758209 -0.000007 0.000002 0.005350 -0.012323 
79.071602 170.185028 -0.000008 0.000002 0.003775 -0.009104 
79.457954 169.570663 -0.000009 0.000009 0.002413 -0.005657 
79.840485 168.911240 -0.000005 -0.000031 0.001419 -0.002979 
80.219131 168.202255 -0.000012 -0.000241 0.000821 -0.001508 
80.593819 167.438660 -0.000009 -0.000565 0.000538 -0.000885 
80.964455 166.614563 -0.000005 -0.000719 0.000379 -0.000959 
81.330925 165.723282 -0.000013 -0.000740 0.000318 -0.001321 
81.693085 164.757050 -0.000018 -0.000661 0.000300 -0.001733 
82.050743 163.706924 -0.000020 -0.000463 0.000318 -0.002093 
82.403687 162.562546 -0.000018 -0.000242 0.000345 -0.002374 
82.751610 161.311844 -0.000017 -0.000337 0.000381 -0.002499 
83.094162 159.940811 -0.000006 -0.000507 0.000423 -0.002461 
83.430885 158.433105 -0.000001 -0.000560 0.000399 -0.002287 
83.761238 156.769623 0.000007 -0.000345 0.000395 -0.002034 
84.084526 154.928146 0.000001 0.000047 0.000347 -0.001758 
84.399887 152.882828 0.000010 0.000348 0.000308 -0.001469 
84.706284 150.603760 0.000018 0.000578 0.000287 -0.001204 
85.002419 148.056686 0.000012 0.000735 0.000347 -0.001020 
85.286682 145.202942 0.000013 0.000362 0.000417 -0.001043 
85.557137 142.000000 0.000071 -0.002295 0.000519 -0.001189 
85.811409 138.402924 0.000261 -0.007277 0.000413 -0.001797 
86.046669 134.367355 0.000501 -0.014433 -0.000000 -0.002979 
86.259583 129.854767 0.000697 -0.023608 -0.000726 -0.004742 
86.446388 124.840454 0.000743 -0.036222 -0.001792 -0.006981 
86.602966 119.324188 0.000443 -0.048166 -0.002827 -0.009839 
86.725166 113.342148 -0.000033 -0.058383 -0.003710 -0.012881 
86.809158 106.976166 -0.000492 -0.066265 -0.003673 -0.015921 
86.851967 100.355247 -0.000747 -0.070275 -0.002815 -0.018927 
86.851967 93.644753 -0.000747 -0.068850 -0.001161 -0.021614 
86.809158 87.023834 -0.000438 -0.064416 0.001082 -0.024062 
86.725166 80.657852 -0.000111 -0.058035 0.004062 -0.026526 
86.602966 74.675812 0.000122 -0.050800 0.007253 -0.029103 
86.446388 69.159546 0.000213 -0.043374 0.010507 -0.032026 
86.259583 64.145226 0.000182 -0.034792 0.013890 -0.035751 
86.046669 59.632641 0.000120 -0.025229 0.016870 -0.040042 
85.811409 55.597076 0.000079 -0.016360 0.019083 -0.044602 
85.557137 52.000000 0.000066 -0.008551 0.020726 -0.049455 
85.286682 48.797062 0.000037 -0.002920 0.021354 -0.053855 
85.002419 45.943321 0.000018 -0.000144 0.020918 -0.057327 
84.706284 43.396240 0.000023 0.000161 0.019080 -0.060745 
84.399887 41.117172 0.000025 0.000057 0.017279 -0.062960 
84.084526 39.071854 0.000016 0.000007 0.014511 -0.062559 
83.761238 37.230381 0.000018 -0.000003 0.011777 -0.058935 
83.430885 35.566902 0.000016 -0.000002 0.008797 -0.053208 
83.094162 34.059185 0.000012 -0.000000 0.006312 -0.042074 
82.751610 32.688152 0.000002 0.000000 0.003879 -0.029784 
82.403687 31.437458 0.000001 -0.000000 0.002112 -0.018393 
82.050743 30.293076 0.000000 0.000000 0.000726 -0.009768 
71.614166 -93.575470 0.000000 0.000000 -0.000002 0.000002 
74.162186 -94.900925 0.000000 0.000000 -0.000211 -0.000062 
74.587860 -95.180908 0.000000 0.000000 -0.000211 -0.000062 
80.219131 -101.797737 0.000008 -0.000000 -0.000012 0.000877 
80.593819 -102.561348 0.000007 -0.000001 -0.000009 0.000896 
80.964455 -103.385437 0.000002 -0.000003 0.000086 0.000782 
81.330925 -104.276726 -0.000006 -0.000003 0.000043 0.000420 
81.693085 -105.242958 -0.000008 -0.000003 0.000012 0.000159 
82.050743 -106.293076 -0.000013 -0.000003 -0.000005 0.000103 
82.403687 -107.437462 -0.000012 -0.000002 -0.000009 0.000125 
82.751610 -108.688156 -0.000009 0.000000 -0.000005 0.000172 
83.094162 -110.059181 -0.000007 0.000000 -0.000003 0.000206 
83.430885 -111.566902 -0.000007 0.000000 -0.000000 0.000227 
83.761238 -113.230377 -0.000005 0.000000 0.000004 0.000266 
84.084526 -115.071854 -0.000005 -0.000000 0.000006 0.000375 
84.399887 -117.117172 -0.000003 -0.000000 0.000000 0.000551 
84.706284 -119.396240 -0.000000 -0.000001 0.000007 0.000671 
85.002419 -121.943321 -0.000000 -0.000001 0.000020 0.000689 
85.286682 -124.797058 -0.000000 -0.000001 0.000037 0.000624 
85.557137 -128.000000 -0.000001 -0.000002 0.000051 0.000483 
85.811409 -131.597076 -0.000004 -0.000001 0.000058 0.000291 
86.046669 -135.632645 -0.000008 0.000001 0.000056 0.000149 
86.259583 -140.145233 0.000000 -0.000004 0.000058 0.000098 
86.446388 -145.159546 -0.000004 -0.000014 0.000038 0.000083 
86.602966 -150.675812 -0.000003 -0.000022 0.000036 0.000054 
86.725166 -156.657852 -0.000002 -0.000033 0.000028 -0.000016 
86.809158 -163.023834 0.000013 -0.000041 0.000041 -0.000069 
86.851967 -169.644745 0.000008 -0.000041 0.000016 -0.000068 
86.851967 -176.355255 0.000016 -0.000052 0.000025 0.000054 
86.809158 177.023834 0.000019 -0.000102 -0.000006 0.000225 
86.725166 170.657852 0.000020 -0.000261 -0.000009 0.000380 
86.602966 164.675812 0.000023 -0.000624 0.000013 0.000394 
86.446388 159.159546 0.000048 -0.001133 0.000060 0.000283 
86.259583 154.145233 0.000066 -0.001806 0.000105 -0.000102 
86.046669 149.632645 0.000078 -0.002294 0.000196 -0.000496 
85.811409 145.597076 0.000083 -0.002432 0.000341 -0.000858 
85.557137 142.000000 0.000071 -0.002295 0.000519 -0.001189 
85.286682 138.797058 0.000042 -0.001940 0.000764 -0.001538 
85.002419 135.943314 0.000017 -0.001326 0.001059 -0.001705 
84.706284 133.396240 0.000009 -0.000854 0.001387 -0.001785 
84.399887 131.117172 -0.000007 -0.000688 0.001639 -0.001735 
84.084526 129.071854 -0.000026 -0.001372 0.001672 -0.001414 
83.761238 127.230377 -0.000110 -0.004509 0.001051 -0.000840 
83.430885 125.566902 -0.000237 -0.018492 -0.000411 -0.000365 
83.094162 124.059181 -0.000442 -0.033561 -0.002074 -0.000458 
82.751610 122.688156 -0.000644 -0.042369 -0.003606 -0.001510 
82.403687 121.437462 -0.000809 -0.043742 -0.004515 -0.003734 
82.050743 120.293076 -0.000732 -0.040443 -0.003891 -0.007045 
81.693085 119.242958 -0.000617 -0.026381 -0.002333 -0.010946 
81.330925 118.276726 -0.000459 -0.011236 -0.000498 -0.014625 
80.964455 117.385437 -0.000356 -0.002287 0.001164 -0.016898 
80.593819 116.561348 -0.000429 0.000002 0.002334 -0.016765 
80.219131 115.797737 -0.000801 -0.000001 0.002612 -0.014274 
79.840485 115.088768 -0.001818 -0.000000 0.001943 -0.010179 
79.457954 114.429337 -0.003665 -0.000000 0.000747 -0.005602 
79.071602 113.814980 -0.005657 -0.000000 -0.000151 -0.001802 
78.681473 113.241791 -0.007525 -0.000000 -0.000609 0.000560 
78.287621 112.706322 -0.008194 -0.000000 -0.001754 0.001619 
77.890106 112.205544 -0.007735 0.000000 -0.001180 0.001384 
77.488968 111.736771 -0.005848 0.000000 -0.000554 0.000909 
77.084282 111.297615 -0.003748 0.000000 -0.000180 0.000636 
71.967720 175.003571 0.000000 0.000000 -0.000060 -0.000256 
72.389442 174.785187 0.000000 0.000000 0.000020 -0.000793 
72.815460 174.548996 0.000000 0.000000 0.000146 -0.001493 
73.242371 174.295410 0.000000 0.000000 0.000309 -0.002708 
73.668724 174.023972 0.000000 0.000000 0.000716 -0.003885 
74.093681 173.733902 0.000000 0.000000 0.000885 -0.004760 
74.516663 173.424301 -0.001061 0.000000 0.001046 -0.005126 
74.937233 173.094116 -0.002569 -0.000000 0.001162 -0.004947 
75.355080 172.742157 -0.004458 -0.000000 0.000623 -0.004447 
75.769928 172.367126 -0.006115 -0.000235 -0.000030 -0.004067 
76.181580 171.967575 -0.007263 -0.000235 -0.000166 -0.004322 
76.589867 171.541901 -0.006341 -0.000235 0.000394 -0.005499 
76.994659 171.088318 -0.004833 -0.000235 0.001272 -0.007516 
77.395844 170.604828 -0.002944 -0.000235 0.002697 -0.009953 
77.793320 170.089203 -0.001289 0.000000 0.003787 -0.011885 
78.187012 169.538940 -0.000136 0.000020 0.004327 -0.012476 
78.576859 168.951248 -0.000009 0.000040 0.003946 -0.011601 
78.962776 168.322922 -0.000019 0.000035 0.003158 -0.009511 
79.344704 167.650421 -0.000020 0.000049 0.002391 -0.006813 
79.722565 166.929688 -0.000020 -0.000044 0.001771 -0.004369 
80.096283 166.156158 -0.000025 -0.000527 0.001335 -0.002758 
80.465736 165.324585 -0.000020 -0.001313 0.001050 -0.001930 
80.830826 164.429062 -0.000018 -0.001901 0.000772 -0.001746 
81.191391 163.462830 -0.000028 -0.002207 0.000581 -0.001910 
81.547241 162.418121 -0.000028 -0.002063 0.000465 -0.002198 
81.898163 161.286102 -0.000028 -0.001605 0.000410 -0.002542 
82.243881 160.056610 -0.000026 -0.000937 0.000391 -0.002829 
82.584038 158.717987 -0.000023 -0.000598 0.000439 -0.002914 
82.918243 157.256851 -0.000010 -0.000473 0.000492 -0.002775 
83.245972 155.657837 -0.000010 -0.000529 0.000480 -0.002476 
83.566612 153.903336 -0.000000 -0.000501 0.000461 -0.002077 
83.879417 151.973282 0.000007 -0.000379 0.000444 -0.001662 
84.183479 149.844879 0.000017 -0.000105 0.000425 -0.001286 
84.477699 147.492493 0.000021 0.000104 0.000415 -0.001025 
84.760750 144.887772 0.000016 0.000195 0.000486 -0.000922 
85.031036 142.000000 0.000008 -0.000011 0.000611 -0.001130 
85.286682 138.797058 0.000042 -0.001940 0.000764 -0.001538 
85.525452 135.247223 0.000210 -0.005435 0.000703 -0.002558 
85.744781 131.321991 0.000381 -0.010071 0.000316 -0.004298 
85.941750 127.000465 0.000489 -0.016248 -0.000411 -0.006736 
86.113182 122.275063 0.000432 -0.025013 -0.001469 -0.009753 
86.255753 117.158264 0.000111 -0.033536 -0.002556 -0.013496 
86.366211 111.689064 -0.000353 -0.040645 -0.003233 -0.017442 
86.441689 105.936852 -0.000768 -0.046137 -0.003091 -0.021290 
86.480019 100.000313 -0.000976 -0.048967 -0.002095 -0.025024 
86.480019 93.999687 -0.000937 -0.047821 -0.000361 -0.028258 
86.441689 88.063148 -0.000649 -0.044505 0.002156 -0.031256 
86.366211 82.310936 -0.000360 -0.040415 0.005144 -0.034263 
86.255753 76.841736 -0.000130 -0.036430 0.008286 -0.037341 
86.113182 71.724937 -0.000010 -0.031968 0.011540 -0.040515 
85.941750 66.999535 0.000025 -0.026387 0.014878 -0.044243 
85.744781 62.678013 0.000020 -0.019501 0.017861 -0.048171 
85.525452 58.752781 0.000027 -0.012945 0.019960 -0.052067 
85.286682 55.202938 0.000048 -0.006818 0.021618 -0.056144 
85.031036 52.000000 0.000034 -0.002357 0.021840 -0.059460 
84.760750 49.112225 0.000017 -0.000138 0.020796 -0.062279 
84.477699 46.507504 0.000025 0.000087 0.017996 -0.064705 
84.183479 44.155121 0.000028 0.000026 0.015261 -0.064114 
83.879417 42.026711 0.000015 0.000001 0.011865 -0.059961 
83.566612 40.096657 0.000019 -0.000001 0.008735 -0.052655 
83.245972 38.342167 0.000017 -0.000000 0.005854 -0.043343 
82.918243 36.743149 0.000011 -0.000000 0.003984 -0.030518 
82.584038 35.282009 0.000003 -0.000000 0.002341 -0.018968 
82.243881 33.943386 0.000003 0.000000 0.001078 -0.010240 
81.898163 32.713894 0.000000 0.000000 0.000317 -0.004669 
73.668724 -95.976036 0.000000 0.000000 -0.000081 -0.000118 
74.093681 -96.266098 0.000000 0.000000 -0.000352 0.000021 
74.516663 -96.575699 0.000000 0.000000 -0.000352 0.000021 
74.937233 -96.905891 0.000000 0.000000 -0.000353 0.000054 
80.096283 -103.843849 -0.000001 -0.000000 -0.000009 0.000902 
80.465736 -104.675415 -0.000003 -0.000002 -0.000008 0.000930 
80.830826 -105.570930 -0.000009 -0.000004 0.000058 0.000744 
81.191391 -106.537178 -0.000016 -0.000004 0.000011 0.000372 
81.547241 -107.581879 -0.000012 -0.000004 -0.000002 0.000197 
81.898163 -108.713898 -0.000009 -0.000004 -0.000005 0.000157 
82.243881 -109.943382 -0.000008 -0.000002 -0.000006 0.000171 
82.584038 -111.282005 -0.000005 0.000001 0.000000 0.000200 
82.918243 -112.743149 -0.000004 0.000000 -0.000001 0.000218 
83.245972 -114.342163 -0.000004 0.000000 0.000005 0.000233 
83.566612 -116.096657 -0.000006 -0.000000 0.000003 0.000270 
83.879417 -118.026711 -0.000006 -0.000000 0.000003 0.000346 
84.183479 -120.155121 -0.000003 -0.000001 0.000003 0.000449 
84.477699 -122.507500 -0.000001 -0.000001 0.000012 0.000517 
84.760750 -125.112221 0.000000 -0.000000 0.000022 0.000536 
85.031036 -128.000000 0.000002 -0.000001 0.000040 0.000500 
85.286682 -131.202942 0.000002 -0.000002 0.000065 0.000410 
85.525452 -134.752777 -0.000004 -0.000002 0.000064 0.000298 
85.744781 -138.678009 -0.000010 0.000004 0.000059 0.000217 
85.941750 -142.999542 -0.000004 -0.000004 0.000060 0.000178 
86.113182 -147.724945 -0.000005 -0.000022 0.000046 0.000165 
86.255753 -152.841736 -0.000001 -0.000053 0.000030 0.000157 
86.366211 -158.310928 0.000004 -0.000088 0.000025 0.000134 
86.441689 -164.063141 0.000016 -0.000099 0.000025 0.000125 
86.480019 -169.999680 0.000009 -0.000107 0.000005 0.000154 
86.480019 -176.000320 0.000011 -0.000153 0.000000 0.000269 
86.441689 178.063141 0.000010 -0.000185 -0.000009 0.000390 
86.366211 172.310928 0.000008 -0.000054 -0.000012 0.000454 
86.255753 166.841736 0.000000 0.000134 0.000025 0.000381 
86.113182 161.724945 0.000006 0.000518 0.000051 0.000190 
85.941750 156.999542 0.000005 0.000593 0.000085 -0.000224 
85.744781 152.678009 0.000007 0.000590 0.000136 -0.000595 
85.525452 148.752777 0.000002 0.000514 0.000259 -0.000873 
85.286682 145.202942 0.000013 0.000362 0.000417 -0.001043 
85.031036 142.000000 0.000008 -0.000011 0.000611 -0.001130 
84.760750 139.112228 -0.000000 -0.000043 0.000821 -0.001049 
84.477699 136.507507 0.000002 -0.000026 0.001056 -0.000960 
84.183479 134.155121 0.000002 -0.000132 0.001222 -0.000861 
83.879417 132.026718 -0.000010 -0.000738 0.001238 -0.000686 
83.566612 130.096664 -0.000073 -0.003402 0.000752 -0.000413 
83.245972 128.342163 -0.000144 -0.015724 -0.000482 -0.000211 
82.918243 126.743149 -0.000345 -0.028791 -0.002042 -0.000342 
82.584038 125.282005 -0.000577 -0.035522 -0.003450 -0.001023 
82.243881 123.943382 -0.000766 -0.036419 -0.004199 -0.002500 
81.898163 122.713898 -0.000716 -0.033750 -0.003607 -0.004850 
81.547241 121.581879 -0.000646 -0.021407 -0.002182 -0.007817 
81.191391 120.537178 -0.000467 -0.008290 -0.000444 -0.010731 
80.830826 119.570930 -0.000279 -0.001472 0.001259 -0.012918 
80.465736 118.675415 -0.000250 -0.000001 0.002386 -0.013398 
80.096283 117.843849 -0.000537 -0.000000 0.002606 -0.011934 
79.722565 117.070305 -0.001298 -0.000000 0.002294 -0.008894 
79.344704 116.349579 -0.002694 -0.000000 0.001422 -0.005295 
78.962776 115.677078 -0.004332 0.000000 0.000018 -0.001920 
78.576859 115.048759 -0.005916 0.000000 -0.001069 0.000567 
78.187012 114.461052 -0.006939 0.000000 -0.002436 0.001931 
77.793320 113.910789 -0.006850 -0.000000 -0.002434 0.001826 
77.395844 113.395164 -0.005535 0.000000 -0.002116 0.001440 
76.994659 112.911674 -0.003852 0.000000 -0.001294 0.001053 
71.905289 173.768341 0.000000 0.000000 -0.000129 0.000008 
72.324547 173.529419 0.000000 0.000000 -0.000093 -0.000153 
72.747986 173.271072 0.000000 0.000000 -0.000018 -0.000292 
73.172218 172.993774 0.000000 0.000000 0.000053 -0.000461 
73.595795 172.697037 0.000000 0.000000 0.000364 -0.000413 
74.017868 172.380066 0.000000 0.000000 0.000419 -0.000039 
74.437866 172.041885 -0.000378 0.000000 0.000491 0.000658 
74.855362 171.681381 -0.001137 -0.000000 0.000898 0.001493 
75.270012 171.297318 -0.002135 -0.000000 0.000614 0.002129 
75.681557 170.888321 -0.003120 -0.000000 0.000278 0.002177 
76.089790 170.452881 -0.003940 -0.000000 0.000180 0.001168 
76.494530 169.989304 -0.003597 -0.000000 0.000690 -0.001087 
76.895630 169.495728 -0.002839 -0.000000 0.001035 -0.004359 
77.292976 168.970093 -0.001843 -0.000000 0.002110 -0.008148 
77.686462 168.410080 -0.000858 -0.000000 0.002935 -0.011510 
78.075989 167.813110 -0.000043 0.000032 0.003651 -0.013443 
78.461472 167.176285 -0.000021 0.000060 0.003635 -0.013577 
78.842834 166.496384 -0.000028 0.000049 0.003360 -0.012192 
79.219971 165.769745 -0.000031 0.000064 0.002946 -0.009800 
79.592796 164.992279 -0.000034 -0.000029 0.002550 -0.007259 
79.961205 164.159363 -0.000034 -0.000619 0.002173 -0.005180 
80.325058 163.265778 -0.000029 -0.001706 0.001798 -0.003836 
80.684212 162.305618 -0.000044 -0.002738 0.001339 -0.003141 
81.038483 161.272202 -0.000065 -0.003431 0.000973 -0.002889 
81.387650 160.157959 -0.000074 -0.003372 0.000666 -0.002797 
81.731461 158.954330 -0.000072 -0.002786 0.000484 -0.002884 
82.069588 157.651581 -0.000068 -0.001800 0.000388 -0.002981 
82.401657 156.238663 -0.000050 -0.000970 0.000420 -0.002909 
82.727196 154.703125 -0.000022 -0.000456 0.000485 -0.002633 
83.045670 153.030884 -0.000011 -0.000434 0.000516 -0.002203 
83.356407 151.206070 0.000004 -0.000462 0.000519 -0.001696 
83.658623 149.211014 0.000017 -0.000399 0.000524 -0.001210 
83.951385 147.026138 0.000015 -0.000157 0.000529 -0.000812 
84.233574 144.630081 0.000015 0.000025 0.000552 -0.000587 
84.503868 142.000000 0.000009 0.000074 0.000651 -0.000618 
84.760750 139.112228 -0.000000 -0.000043 0.000821 -0.001049 
85.002419 135.943314 0.000017 -0.001326 0.001059 -0.001705 
85.226830 132.471817 0.000156 -0.003727 0.001085 -0.003066 
85.431694 128.680649 0.000264 -0.006976 0.000778 -0.005200 
85.614494 124.560486 0.000301 -0.011779 0.000179 -0.008040 
85.772560 120.113625 0.000184 -0.018490 -0.000708 -0.011434 
85.903198 115.358116 -0.000072 -0.025060 -0.001594 -0.015546 
86.003860 110.331161 -0.000431 -0.030507 -0.001827 -0.019819 
86.072342 105.090485 -0.000706 -0.034516 -0.001375 -0.023963 
86.107018 99.712608 -0.000805 -0.035596 -0.000137 -0.027981 
86.107018 94.287392 -0.000733 -0.033287 0.001813 -0.031436 
86.072342 88.909515 -0.000546 -0.030299 0.004398 -0.034756 
86.003860 83.668839 -0.000372 -0.026414 0.007395 -0.038129 
85.903198 78.641884 -0.000248 -0.023066 0.010564 -0.041556 
85.772560 73.886375 -0.000179 -0.020386 0.013843 -0.045053 
85.614494 69.439514 -0.000122 -0.017488 0.016939 -0.048960 
85.431694 65.319351 -0.000082 -0.012757 0.019735 -0.052599 
85.226830 61.528191 -0.000021 -0.008788 0.021522 -0.055719 
85.002419 58.056679 0.000012 -0.004884 0.022268 -0.058495 
84.760750 54.887775 0.000013 -0.001714 0.021639 -0.060181 
84.503868 52.000000 -0.000001 -0.000095 0.019632 -0.061495 
84.233574 49.369923 0.000010 0.000050 0.016012 -0.061817 
83.951385 46.973862 0.000012 0.000014 0.012527 -0.058508 
83.658623 44.788986 0.000020 0.000001 0.009328 -0.051640 
83.356407 42.793930 0.000020 0.000000 0.006286 -0.041826 
83.045670 40.969124 0.000020 0.000000 0.003951 -0.030484 
82.727196 39.296867 0.000012 -0.000000 0.002635 -0.018316 
82.401657 37.761330 0.000002 -0.000000 0.001391 -0.009537 
82.069588 36.348423 0.000000 0.000000 0.000389 -0.003820 
81.731461 35.045666 0.000000 0.000000 -0.000054 -0.001351 
71.499969 -96.015656 0.000000 0.000000 0.000000 -0.000000 
74.017868 -97.619926 0.000000 0.000000 -0.000337 0.000075 
74.437866 -97.958107 0.000000 0.000000 -0.000407 0.000108 
74.855362 -98.318611 0.000000 0.000000 -0.000440 0.000136 
79.592796 -105.007721 0.000004 0.000000 -0.000119 0.000790 
79.961205 -105.840637 0.000002 -0.000000 -0.000126 0.000863 
80.325058 -106.734230 -0.000001 -0.000002 -0.000072 0.000826 
80.684212 -107.694389 -0.000009 -0.000005 -0.000005 0.000618 
81.038483 -108.727798 -0.000016 -0.000005 -0.000012 0.000350 
81.387650 -109.842033 -0.000015 -0.000005 -0.000015 0.000232 
81.731461 -111.045662 -0.000012 -0.000004 -0.000016 0.000206 
82.069588 -112.348419 -0.000010 -0.000003 -0.000016 0.000208 
82.401657 -113.761330 -0.000006 0.000001 -0.000009 0.000217 
82.727196 -115.296867 -0.000002 0.000000 -0.000000 0.000223 
83.045670 -116.969124 -0.000002 0.000000 -0.000000 0.000236 
83.356407 -118.793930 -0.000003 -0.000000 0.000002 0.000263 
83.658623 -120.788986 -0.000005 -0.000000 0.000001 0.000311 
83.951385 -122.973862 -0.000005 -0.000000 0.000001 0.000368 
84.233574 -125.369919 -0.000004 -0.000000 0.000009 0.000413 
84.503868 -128.000000 -0.000004 -0.000000 0.000024 0.000437 
84.760750 -130.887772 -0.000005 -0.000000 0.000035 0.000429 
85.002419 -134.056686 0.000000 -0.000002 0.000066 0.000384 
85.226830 -137.528183 -0.000021 -0.000001 0.000044 0.000326 
85.431694 -141.319351 -0.000025 0.000004 0.000041 0.000278 
85.614494 -145.439514 -0.000025 -0.000004 0.000035 0.000251 
85.772560 -149.886383 -0.000020 -0.000024 0.000029 0.000242 
85.903198 -154.641876 -0.000017 -0.000057 0.000012 0.000246 
86.003860 -159.668839 0.000006 -0.000085 0.000029 0.000252 
86.072342 -164.909515 0.000011 -0.000071 0.000025 0.000275 
86.107018 -170.287384 0.000010 -0.000093 0.000010 0.000324 
86.107018 -175.712616 0.000006 -0.000170 0.000004 0.000424 
86.072342 178.909515 0.000003 -0.000209 -0.000002 0.000496 
86.003860 173.668839 0.000001 -0.000036 0.000001 0.000489 
85.903198 168.641876 -0.000001 0.000229 0.000014 0.000344 
85.772560 163.886383 -0.000003 0.000832 0.000046 0.000084 
85.614494 159.439514 -0.000002 0.001058 0.000052 -0.000357 
85.431694 155.319351 0.000003 0.001142 0.000093 -0.000736 
85.226830 151.528183 -0.000004 0.001015 0.000197 -0.000967 
85.002419 148.056686 0.000012 0.000735 0.000347 -0.001020 
84.760750 144.887772 0.000016 0.000195 0.000486 -0.000922 
84.503868 142.000000 0.000009 0.000074 0.000651 -0.000618 
84.233574 139.369919 0.000010 0.000035 0.000811 -0.000347 
83.951385 136.973862 0.000013 -0.000023 0.000889 -0.000154 
83.658623 134.788986 -0.000007 -0.000370 0.000858 -0.000042 
83.356407 132.793930 -0.000064 -0.002539 0.000420 0.000041 
83.045670 130.969116 -0.000106 -0.012758 -0.000583 0.000025 
82.727196 129.296875 -0.000331 -0.023131 -0.001911 -0.000168 
82.401657 127.761330 -0.000597 -0.027805 -0.003085 -0.000679 
82.069588 126.348419 -0.000797 -0.028114 -0.003776 -0.001660 
81.731461 125.045662 -0.000749 -0.025979 -0.003208 -0.003274 
81.387650 123.842033 -0.000704 -0.015769 -0.001992 -0.005410 
81.038483 122.727798 -0.000491 -0.005367 -0.000450 -0.007618 
80.684212 121.694389 -0.000249 -0.000653 0.001122 -0.009431 
80.325058 120.734230 -0.000150 -0.000001 0.002211 -0.010177 
79.961205 119.840637 -0.000375 -0.000000 0.002535 -0.009472 
79.592796 119.007721 -0.000938 -0.000000 0.002402 -0.007378 
79.219971 118.230255 -0.002015 -0.000000 0.001585 -0.004727 
78.842834 117.503616 -0.003415 0.000000 0.000186 -0.002080 
78.461472 116.823708 -0.004963 0.000000 -0.001461 0.000288 
78.075989 116.186890 -0.006151 0.000000 -0.003234 0.001762 
77.686462 115.589920 -0.006425 -0.000000 -0.003516 0.001840 
77.292976 115.029907 -0.005583 0.000000 -0.003257 0.001643 
76.895630 114.504272 -0.004167 0.000000 -0.002490 0.001351 
76.494530 114.010696 -0.002521 0.000000 -0.001387 0.000736 
71.836899 172.541245 0.000000 0.000000 -0.000146 0.000233 
72.253464 172.282471 0.000000 0.000000 -0.000128 0.000217 
72.674080 172.002747 0.000000 0.000000 -0.000097 0.000280 
73.095367 171.702576 0.000000 0.000000 -0.000082 0.000519 
73.515907 171.381485 0.000000 0.000000 0.000161 0.000979 
73.934837 171.038620 0.000000 0.000000 0.000156 0.001684 
74.351585 170.672974 0.000000 0.000000 0.000189 0.002585 
74.765709 170.283386 -0.000285 -0.000000 0.000784 0.003394 
75.176888 169.868561 -0.000727 -0.000000 0.000725 0.003700 
75.584839 169.427094 -0.001237 -0.000000 0.000809 0.003102 
75.989357 168.957413 -0.001827 -0.000000 0.000883 0.001211 
76.390244 168.457779 -0.001938 -0.000000 0.001567 -0.002146 
76.787354 167.926285 -0.001653 -0.000000 0.001812 -0.006535 
77.180557 167.360794 -0.001331 -0.000000 0.002655 -0.011346 
77.569733 166.758972 -0.000823 -0.000000 0.003235 -0.015509 
77.954773 166.118179 -0.000243 0.000034 0.004030 -0.017913 
78.335571 165.435501 -0.000145 0.000067 0.004182 -0.018058 
78.712036 164.707657 -0.000149 0.000053 0.004166 -0.016479 
79.084061 163.931015 -0.000031 0.000066 0.004089 -0.013737 
79.451515 163.101471 -0.000032 -0.000024 0.003805 -0.010654 
79.814278 162.214447 -0.000030 -0.000632 0.003408 -0.007941 
80.172195 161.264816 -0.000023 -0.001859 0.002868 -0.006075 
80.525085 160.246796 -0.000056 -0.003169 0.002158 -0.004872 
80.872742 159.153931 -0.000089 -0.004064 0.001522 -0.004106 
81.214920 157.978943 -0.000102 -0.004092 0.000999 -0.003542 
81.551323 156.713684 -0.000097 -0.003458 0.000658 -0.003228 
81.881592 155.349014 -0.000092 -0.002280 0.000431 -0.002958 
82.205322 153.874710 -0.000059 -0.001057 0.000407 -0.002566 
82.522011 152.279388 -0.000021 -0.000291 0.000447 -0.002066 
82.831085 150.550385 -0.000008 -0.000193 0.000479 -0.001509 
83.131851 148.673752 0.000005 -0.000250 0.000485 -0.000976 
83.423508 146.634262 0.000016 -0.000229 0.000524 -0.000531 
83.705109 144.415482 0.000013 -0.000100 0.000571 -0.000221 
83.975555 142.000000 0.000018 0.000021 0.000660 -0.000134 
84.233574 139.369919 0.000010 0.000035 0.000811 -0.000347 
84.477699 136.507507 0.000002 -0.000026 0.001056 -0.000960 
84.706284 133.396240 0.000009 -0.000854 0.001387 -0.001785 
84.917480 130.022369 0.000123 -0.002595 0.001542 -0.003298 
85.109261 126.376808 0.000186 -0.005359 0.001361 -0.005515 
85.279465 122.457565 0.000205 -0.009848 0.000973 -0.008351 
85.425858 118.272301 0.000161 -0.015785 0.000454 -0.011664 
85.546249 113.840851 0.000070 -0.021487 -0.000064 -0.015642 
85.638618 109.196846 -0.000113 -0.026479 0.000044 -0.019784 
85.701248 104.388062 -0.000240 -0.030458 0.000905 -0.023879 
85.732887 99.474655 -0.000253 -0.030908 0.002517 -0.027915 
85.732887 94.525345 -0.000218 -0.028033 0.004512 -0.031344 
85.701248 89.611938 -0.000162 -0.024793 0.007156 -0.034753 
85.638618 84.803154 -0.000124 -0.020385 0.010174 -0.038230 
85.546249 80.159149 -0.000121 -0.015659 0.013082 -0.041664 
85.425858 75.727699 -0.000133 -0.012516 0.016221 -0.044902 
85.279465 71.542435 -0.000115 -0.010407 0.019010 -0.048319 
85.109261 67.623192 -0.000097 -0.007197 0.021334 -0.051120 
84.917480 63.977631 -0.000051 -0.004879 0.022598 -0.053087 
84.706284 60.603760 -0.000003 -0.002862 0.022884 -0.054555 
84.477699 57.492496 0.000010 -0.001062 0.021275 -0.055035 
84.233574 54.630077 -0.000003 -0.000049 0.018178 -0.055229 
83.975555 52.000000 0.000000 0.000027 0.013973 -0.053398 
83.705109 49.584526 0.000002 0.000006 0.009961 -0.047915 
83.423508 47.365738 0.000008 0.000000 0.006646 -0.039115 
83.131851 45.326244 0.000012 0.000000 0.003736 -0.028121 
82.831085 43.449619 0.000014 0.000000 0.002313 -0.016959 
82.522011 41.720619 0.000009 0.000000 0.001614 -0.006759 
82.205322 40.125294 0.000000 0.000000 0.000840 -0.000626 
81.881592 38.650993 0.000000 0.000000 0.000096 0.001879 
81.551323 37.286320 0.000000 0.000000 0.000002 0.001753 
70.195602 -96.599808 0.000000 0.000000 -0.000001 -0.000001 
70.614372 -96.796181 0.000002 0.000000 -0.000001 -0.000000 
71.027260 -97.004402 0.000002 0.000000 -0.000001 -0.000000 
71.434250 -97.224869 0.000002 0.000000 -0.000001 0.000000 
73.934837 -98.961380 0.000000 0.000000 -0.000277 0.000088 
74.351585 -99.327034 0.000000 0.000000 -0.000348 0.000119 
74.765709 -99.716621 0.000000 0.000000 -0.000297 -0.000045 
79.451515 -106.898529 0.000006 0.000002 -0.000092 0.000720 
79.814278 -107.785553 0.000003 0.000001 -0.000111 0.000819 
80.172195 -108.735184 -0.000000 -0.000001 -0.000083 0.000766 
80.525085 -109.753197 -0.000009 -0.000004 -0.000017 0.000541 
80.872742 -110.846069 -0.000014 -0.000003 -0.000015 0.000348 
81.214920 -112.021057 -0.000006 -0.000005 -0.000011 0.000274 
81.551323 -113.286324 -0.000005 -0.000004 -0.000012 0.000255 
81.881592 -114.650993 -0.000001 -0.000002 -0.000009 0.000241 
82.205322 -116.125290 0.000003 0.000001 -0.000004 0.000227 
82.522011 -117.720619 0.000007 0.000000 0.000008 0.000220 
82.831085 -119.449623 0.000001 0.000000 0.000003 0.000226 
83.131851 -121.326248 0.000001 -0.000000 0.000007 0.000241 
83.423508 -123.365738 -0.000002 -0.000000 0.000007 0.000266 
83.705109 -125.584526 -0.000002 -0.000000 0.000008 0.000297 
83.975555 -128.000000 -0.000002 -0.000000 0.000016 0.000334 
84.233574 -130.630081 -0.000003 -0.000000 0.000029 0.000368 
84.477699 -133.492493 -0.000007 -0.000000 0.000038 0.000386 
84.706284 -136.603760 0.000000 -0.000002 0.000069 0.000381 
84.917480 -139.977631 -0.000018 -0.000001 0.000050 0.000361 
85.109261 -143.623184 -0.000022 0.000004 0.000045 0.000334 
85.279465 -147.542435 -0.000020 -0.000004 0.000042 0.000312 
85.425858 -151.727692 -0.000021 -0.000022 0.000029 0.000304 
85.546249 -156.159149 -0.000029 -0.000050 -0.000002 0.000314 
85.638618 -160.803146 -0.000009 -0.000074 0.000017 0.000332 
85.701248 -165.611938 -0.000006 -0.000061 0.000009 0.000371 
85.732887 -170.525345 -0.000009 -0.000099 -0.000011 0.000434 
85.732887 -175.474655 -0.000006 -0.000163 -0.000007 0.000503 
85.701248 179.611938 -0.000002 -0.000199 0.000002 0.000536 
85.638618 174.803146 -0.000005 -0.000038 0.000000 0.000479 
85.546249 170.159149 -0.000004 0.000226 0.000019 0.000301 
85.425858 165.727692 -0.000008 0.000782 0.000028 -0.000005 
85.279465 161.542435 -0.000004 0.000962 0.000012 -0.000458 
85.109261 157.623184 -0.000001 0.001028 0.000041 -0.000879 
84.917480 153.977631 -0.000003 0.000870 0.000147 -0.001145 
84.706284 150.603760 0.000018 0.000578 0.000287 -0.001204 
84.477699 147.492493 0.000021 0.000104 0.000415 -0.001025 
84.233574 144.630081 0.000015 0.000025 0.000552 -0.000587 
83.975555 142.000000 0.000018 0.000021 0.000660 -0.000134 
83.705109 139.584518 0.000019 0.000039 0.000665 0.000224 
83.423508 137.365738 -0.000005 -0.000151 0.000604 0.000401 
83.131851 135.326248 -0.000049 -0.001845 0.000236 0.000426 
82.831085 133.449615 -0.000079 -0.009405 -0.000528 0.000304 
82.522011 131.720612 -0.000280 -0.016680 -0.001579 0.000029 
82.205322 130.125290 -0.000546 -0.019230 -0.002539 -0.000454 
81.881592 128.650986 -0.000736 -0.019122 -0.003176 -0.001218 
81.551323 127.286324 -0.000700 -0.017464 -0.002753 -0.002416 
81.214920 126.021057 -0.000665 -0.009925 -0.001785 -0.004089 
80.872742 124.846069 -0.000470 -0.002647 -0.000499 -0.005890 
80.525085 123.753197 -0.000217 -0.000093 0.000912 -0.007436 
80.172195 122.735184 -0.000093 0.000000 0.002019 -0.008247 
79.814278 121.785553 -0.000255 -0.000000 0.002445 -0.007961 
79.451515 120.898529 -0.000639 -0.000000 0.002464 -0.006457 
79.084061 120.068985 -0.001584 -0.000000 0.001894 -0.004389 
78.712036 119.292343 -0.003052 0.000000 0.000589 -0.002274 
78.335571 118.564499 -0.004793 0.000000 -0.001627 -0.000167 
77.954773 117.881821 -0.006493 0.000000 -0.002606 0.000828 
77.569733 117.241028 -0.007651 0.000000 -0.002821 0.001019 
77.180557 116.639198 -0.007444 -0.000000 -0.002709 0.000989 
76.787354 116.073715 -0.006055 -0.000000 -0.002057 0.000853 
76.390244 115.542221 -0.004254 -0.000000 -0.000405 0.000293 
75.989357 115.042587 -0.002389 -0.000000 -0.000017 0.000183 
75.584839 114.572899 -0.000843 0.000000 -0.000118 0.000153 
75.176888 114.131432 -0.000105 0.000000 -0.000015 0.000047 
74.765709 113.716621 -0.000010 0.000000 0.000088 -0.000017 
71.762642 171.322983 0.000000 0.000000 -0.000145 0.000431 
72.176270 171.045135 0.000000 0.000000 -0.000119 0.000467 
72.593819 170.744827 0.000000 0.000000 -0.000083 0.000557 
73.011925 170.422699 0.000000 0.000000 -0.000088 0.000855 
73.429161 170.078217 0.000000 0.000000 0.000123 0.001312 
73.844681 169.710541 0.000000 0.000000 0.000059 0.001934 
74.257904 169.318604 0.000000 0.000000 0.000043 0.002637 
74.668404 168.901230 0.000000 0.000000 0.000079 0.003160 
75.075829 168.457092 -0.000150 -0.000000 0.000184 0.003000 
75.479904 167.984741 -0.000375 -0.000000 0.000489 0.001721 
75.880417 167.482559 -0.000765 -0.000000 0.000744 -0.001024 
76.277168 166.948807 -0.000875 -0.000000 0.001655 -0.005284 
76.669998 166.381516 -0.001155 0.000000 0.002502 -0.010562 
77.058754 165.778580 -0.001406 0.000000 0.003223 -0.015810 
77.443329 165.137604 -0.001289 0.000000 0.003759 -0.019950 
77.823578 164.455963 -0.000917 -0.000064 0.004626 -0.022038 
78.199402 163.730728 -0.000817 -0.000031 0.004836 -0.021739 
78.570679 162.958679 -0.000539 -0.000045 0.005043 -0.019621 
78.937279 162.136200 -0.000137 -0.000032 0.005146 -0.016542 
79.299072 161.259277 -0.000034 -0.000112 0.004886 -0.013248 
79.655899 160.323425 -0.000026 -0.000568 0.004415 -0.010270 
80.007591 159.323669 -0.000019 -0.001707 0.003744 -0.008042 
80.353943 158.254486 -0.000054 -0.003015 0.002819 -0.006394 
80.694725 157.109680 -0.000097 -0.003929 0.001999 -0.005134 
81.029663 155.882401 -0.000106 -0.003986 0.001318 -0.004067 
81.358429 154.565018 -0.000094 -0.003413 0.000857 -0.003297 
81.680649 153.149109 -0.000094 -0.002307 0.000505 -0.002616 
81.995888 151.625381 -0.000062 -0.000987 0.000399 -0.001923 
82.303627 149.983597 -0.000019 -0.000110 0.000399 -0.001253 
82.603264 148.212601 -0.000008 0.000024 0.000403 -0.000648 
82.894104 146.300369 0.000001 -0.000024 0.000403 -0.000165 
83.175331 144.233994 0.000015 -0.000011 0.000455 0.000160 
83.446022 142.000000 0.000010 0.000025 0.000530 0.000312 
83.705109 139.584518 0.000019 0.000039 0.000665 0.000224 
83.951385 136.973862 0.000013 -0.000023 0.000889 -0.000154 
84.183479 134.155121 0.000002 -0.000132 0.001222 -0.000861 
84.399887 131.117172 -0.000007 -0.000688 0.001639 -0.001735 
84.598953 127.851875 0.000087 -0.002101 0.001889 -0.003136 
84.778900 124.355568 0.000163 -0.004833 0.001897 -0.005071 
84.937874 120.630745 0.000234 -0.009382 0.001766 -0.007463 
85.074028 116.687737 0.000244 -0.015022 0.001527 -0.010238 
85.185547 112.546158 0.000250 -0.021068 0.001428 -0.013583 
85.270813 108.235672 0.000174 -0.026746 0.001944 -0.017195 
85.328476 103.795822 0.000101 -0.031191 0.003090 -0.020894 
85.357559 99.274544 0.000085 -0.031866 0.004944 -0.024689 
85.357559 94.725456 0.000094 -0.028926 0.007152 -0.027999 
85.328476 90.204178 0.000086 -0.024656 0.009839 -0.031440 
85.270813 85.764328 0.000060 -0.018780 0.012770 -0.034936 
85.185547 81.453842 0.000022 -0.012483 0.015450 -0.038174 
85.074028 77.312263 -0.000033 -0.007880 0.018173 -0.040920 
84.937874 73.369255 -0.000044 -0.005495 0.020319 -0.043557 
84.778900 69.644432 -0.000039 -0.003180 0.021920 -0.045533 
84.598953 66.148125 -0.000017 -0.001987 0.022598 -0.046506 
84.399887 62.882828 -0.000000 -0.001095 0.021986 -0.047064 
84.183479 59.844879 0.000007 -0.000409 0.019558 -0.046808 
83.951385 57.026138 -0.000001 0.000011 0.016010 -0.045943 
83.705109 54.415474 -0.000006 0.000014 0.011587 -0.042500 
83.446022 52.000000 -0.000010 0.000002 0.007226 -0.035565 
83.175331 49.766003 -0.000001 0.000000 0.004256 -0.025467 
82.894104 47.699638 0.000000 0.000000 0.001883 -0.014963 
82.603264 45.787395 0.000000 0.000000 0.000944 -0.004962 
82.303627 44.016407 0.000000 0.000000 0.000594 0.002850 
81.995888 42.374619 0.000000 0.000000 0.000308 0.006540 
81.680649 40.850883 0.000000 0.000000 -0.000155 0.005969 
81.358429 39.434982 0.000000 0.000000 -0.000103 0.004438 
70.133057 -97.754921 0.000000 0.000000 -0.000001 -0.000001 
70.548943 -97.965759 0.000004 0.000000 -0.000001 -0.000000 
70.958893 -98.189293 0.000004 0.000000 -0.000001 -0.000000 
74.257904 -100.681389 -0.000033 -0.000000 -0.000199 -0.000016 
74.668404 -101.098770 -0.000033 -0.000000 -0.000147 -0.000213 
75.075829 -101.542908 -0.000033 -0.000000 -0.000260 -0.000089 
75.479904 -102.015266 -0.000034 0.000000 -0.000203 -0.000094 
78.199402 -106.269264 -0.000000 0.000000 -0.000016 0.000008 
78.570679 -107.041313 0.000003 0.000002 -0.000046 0.000382 
78.937279 -107.863800 0.000005 0.000002 -0.000074 0.000618 
79.299072 -108.740730 0.000006 0.000005 -0.000090 0.000763 
79.655899 -109.676575 0.000004 0.000004 -0.000113 0.000878 
80.007591 -110.676323 0.000001 0.000003 -0.000090 0.000829 
80.353943 -111.745514 -0.000004 -0.000000 -0.000022 0.000549 
80.694725 -112.890320 -0.000008 -0.000001 -0.000008 0.000406 
81.029663 -114.117607 0.000004 -0.000003 -0.000005 0.000351 
81.358429 -115.434982 0.000008 -0.000002 0.000001 0.000317 
81.680649 -116.850883 0.000016 -0.000001 0.000010 0.000276 
81.995888 -118.374619 0.000009 0.000001 0.000002 0.000234 
82.303627 -120.016403 0.000012 0.000001 0.000014 0.000208 
82.603264 -121.787392 0.000004 0.000000 0.000007 0.000203 
82.894104 -123.699638 0.000001 0.000000 0.000006 0.000206 
83.175331 -125.765999 -0.000007 0.000001 0.000001 0.000221 
83.446022 -128.000000 0.000005 0.000000 0.000018 0.000241 
83.705109 -130.415482 0.000002 0.000000 0.000022 0.000276 
83.951385 -133.026138 -0.000004 0.000000 0.000029 0.000322 
84.183479 -135.844879 -0.000008 0.000000 0.000038 0.000365 
84.399887 -138.882828 -0.000001 -0.000002 0.000067 0.000387 
84.598953 -142.148117 -0.000025 -0.000001 0.000041 0.000393 
84.778900 -145.644424 -0.000027 0.000004 0.000039 0.000380 
84.937874 -149.369263 -0.000022 -0.000004 0.000040 0.000362 
85.074028 -153.312271 -0.000025 -0.000020 0.000026 0.000351 
85.185547 -157.453842 -0.000033 -0.000049 -0.000004 0.000359 
85.270813 -161.764328 -0.000010 -0.000076 0.000020 0.000379 
85.328476 -166.204178 -0.000011 -0.000074 0.000009 0.000418 
85.357559 -170.725449 -0.000015 -0.000127 -0.000004 0.000474 
85.357559 -175.274551 -0.000007 -0.000180 0.000002 0.000522 
85.328476 -179.795822 -0.000001 -0.000176 0.000017 0.000528 
85.270813 175.764328 -0.000006 0.000011 0.000008 0.000446 
85.185547 171.453842 -0.000004 0.000282 0.000026 0.000263 
85.074028 167.312271 -0.000009 0.000830 0.000026 -0.000057 
84.937874 163.369263 -0.000009 0.000977 0.000014 -0.000513 
84.778900 159.644424 -0.000010 0.000946 0.000054 -0.000986 
84.598953 156.148117 -0.000006 0.000665 0.000176 -0.001336 
84.399887 152.882828 0.000010 0.000348 0.000308 -0.001469 
84.183479 149.844879 0.000017 -0.000105 0.000425 -0.001286 
83.951385 147.026138 0.000015 -0.000157 0.000529 -0.000812 
83.705109 144.415482 0.000013 -0.000100 0.000571 -0.000221 
83.446022 142.000000 0.000010 0.000025 0.000530 0.000312 
83.175331 139.766006 -0.000002 -0.000052 0.000449 0.000634 
82.894104 137.699631 -0.000037 -0.001297 0.000157 0.000691 
82.603264 135.787399 -0.000045 -0.006334 -0.000388 0.000558 
82.303627 134.016403 -0.000198 -0.010657 -0.001146 0.000241 
81.995888 132.374619 -0.000393 -0.011609 -0.001840 -0.000277 
81.680649 130.850891 -0.000522 -0.011510 -0.002280 -0.001032 
81.358429 129.434982 -0.000499 -0.010301 -0.002074 -0.002138 
81.029663 128.117599 -0.000490 -0.005289 -0.001316 -0.003684 
80.694725 126.890320 -0.000334 -0.000966 -0.000289 -0.005444 
80.353943 125.745514 -0.000142 -0.000019 0.000836 -0.007003 
80.007591 124.676323 -0.000049 0.000000 0.001742 -0.008041 
79.655899 123.676575 -0.000130 0.000000 0.002298 -0.008121 
79.299072 122.740730 -0.000455 -0.000000 0.002335 -0.007102 
78.937279 121.863800 -0.001629 -0.000000 0.001577 -0.005293 
78.570679 121.041313 -0.003563 0.000000 0.001106 -0.003524 
78.199402 120.269264 -0.006294 0.000000 -0.000154 -0.001528 
77.823578 119.544044 -0.010521 0.000000 -0.000182 -0.000565 
77.443329 118.862396 -0.012091 -0.000003 -0.000372 -0.000032 
77.058754 118.221420 -0.011656 -0.000003 -0.000044 0.000147 
76.669998 117.618477 -0.009813 -0.000003 -0.000188 0.000353 
76.277168 117.051201 -0.007055 -0.000003 0.000522 0.000054 
75.880417 116.517441 -0.002744 -0.000003 -0.000039 0.000218 
75.479904 116.015266 -0.000843 0.000000 -0.000142 0.000184 
75.075829 115.542908 -0.000105 0.000000 -0.000030 0.000053 
74.668404 115.098770 -0.000010 0.000000 0.000086 -0.000038 
74.257904 114.681389 -0.000002 0.000000 0.000107 -0.000049 
73.844681 114.289459 0.000003 0.000000 0.000108 -0.000034 
71.682594 170.114273 0.000000 0.000000 -0.000150 0.000570 
72.093063 169.818115 0.000000 0.000000 -0.000112 0.000617 
72.507301 169.498138 0.000000 0.000000 -0.000084 0.000712 
72.921974 169.154999 0.000000 0.000000 -0.000082 0.000987 
73.335663 168.788177 0.000000 0.000000 0.000074 0.001341 
73.747513 168.396805 0.000000 0.000000 0.000010 0.001809 
74.156960 167.979828 0.000000 0.000000 0.000012 0.002285 
74.563553 167.536026 0.000000 0.000000 0.000090 0.002496 
74.966957 167.064056 0.000006 -0.000000 0.000307 0.001939 
75.366898 166.562439 -0.000100 -0.000000 0.000760 0.000197 
75.763130 166.029572 -0.000383 -0.000000 0.001131 -0.003067 
76.155464 165.463699 -0.000492 -0.000000 0.002002 -0.007668 
76.543732 164.862839 -0.000774 0.000000 0.002873 -0.012805 
76.927780 164.224884 -0.001182 0.000000 0.003848 -0.017522 
77.307465 163.547470 -0.001182 0.000000 0.004476 -0.020767 
77.682655 162.828003 -0.001191 -0.001077 0.005294 -0.022039 
78.053223 162.063583 -0.001129 -0.001087 0.005534 -0.021245 
78.419037 161.251068 -0.000845 -0.001095 0.005712 -0.019076 
78.779945 160.386917 -0.000442 -0.001084 0.005413 -0.016142 
79.135811 159.467255 -0.000338 -0.001129 0.004929 -0.013127 
79.486450 158.487778 -0.000056 -0.000407 0.004347 -0.010249 
79.831673 157.443710 -0.000010 -0.001257 0.003524 -0.007826 
80.171265 156.329819 -0.000046 -0.002426 0.002540 -0.005838 
80.504959 155.140305 -0.000086 -0.003315 0.001727 -0.004237 
80.832466 153.868759 -0.000094 -0.003428 0.001062 -0.002932 
81.153442 152.508209 -0.000084 -0.003029 0.000628 -0.001976 
81.467499 151.050964 -0.000082 -0.002171 0.000400 -0.001230 
81.774170 149.488708 -0.000053 -0.000986 0.000290 -0.000599 
82.072929 147.812424 -0.000013 -0.000110 0.000289 -0.000090 
82.363174 146.012436 -0.000001 0.000036 0.000293 0.000283 
82.644203 144.078506 0.000006 -0.000045 0.000298 0.000544 
82.915222 142.000000 0.000005 -0.000048 0.000358 0.000670 
83.175331 139.766006 -0.000002 -0.000052 0.000449 0.000634 
83.423508 137.365738 -0.000005 -0.000151 0.000604 0.000401 
83.658623 134.788986 -0.000007 -0.000370 0.000858 -0.000042 
83.879417 132.026718 -0.000010 -0.000738 0.001238 -0.000686 
84.084526 129.071854 -0.000026 -0.001372 0.001672 -0.001414 
84.272469 125.920288 0.000034 -0.002606 0.001929 -0.002437 
84.441704 122.571922 0.000082 -0.005315 0.002005 -0.003803 
84.590652 119.031883 0.000124 -0.010403 0.001894 -0.005462 
84.717751 115.311539 0.000135 -0.017172 0.001692 -0.007469 
84.821518 111.429344 0.000184 -0.025296 0.001543 -0.010022 
84.900635 107.411133 0.000141 -0.033211 0.002142 -0.013074 
84.954025 103.289764 0.000116 -0.038748 0.003515 -0.016444 
84.980927 99.103905 0.000119 -0.039302 0.005541 -0.020084 
84.980927 94.896095 0.000122 -0.034572 0.007969 -0.023348 
84.954025 90.710236 0.000087 -0.027442 0.010983 -0.026818 
84.900635 86.588867 0.000071 -0.018969 0.014019 -0.030206 
84.821518 82.570656 0.000046 -0.010998 0.016573 -0.033068 
84.717751 78.688461 0.000003 -0.005264 0.018820 -0.035162 
84.590652 74.968117 -0.000007 -0.002905 0.020599 -0.037312 
84.441704 71.428078 -0.000002 -0.001266 0.021538 -0.038680 
84.272469 68.079712 0.000012 -0.000586 0.021544 -0.039174 
84.084526 64.928146 0.000008 -0.000208 0.020368 -0.038730 
83.879417 61.973289 0.000007 -0.000068 0.017448 -0.037369 
83.658623 59.211014 -0.000002 0.000016 0.013401 -0.034973 
83.423508 56.634262 -0.000004 0.000012 0.009009 -0.030104 
83.175331 54.233997 -0.000007 0.000002 0.004853 -0.022153 
82.915222 52.000000 0.000002 0.000000 0.002042 -0.013115 
82.644203 49.921486 0.000002 0.000000 0.000342 -0.004584 
82.363174 47.987572 0.000002 0.000000 -0.000025 0.002842 
82.072929 46.187584 0.000002 0.000000 -0.000087 0.008026 
81.774170 44.511292 0.000000 0.000000 -0.000077 0.009347 
81.467499 42.949032 0.000000 0.000000 -0.000304 0.007553 
81.153442 41.491795 0.000000 0.000000 -0.000158 0.005327 
70.065659 -98.903214 0.000000 0.000000 -0.000001 -0.000000 
70.478432 -99.127907 0.000009 0.000000 0.000000 -0.000002 
70.885208 -99.366081 0.000009 0.000000 0.000000 -0.000002 
71.285973 -99.618172 0.000009 0.000000 0.000000 -0.000001 
74.156960 -102.020172 -0.000037 -0.000001 0.000010 -0.000202 
74.563553 -102.463974 -0.000037 -0.000001 0.000063 -0.000400 
74.966957 -102.935944 -0.000037 -0.000001 -0.000111 -0.000218 
75.366898 -103.437553 -0.000038 -0.000001 -0.000089 -0.000181 
75.763130 -103.970421 -0.000036 -0.000001 -0.000154 -0.000124 
76.155464 -104.536308 0.000001 0.000000 -0.000130 -0.000102 
76.543732 -105.137161 0.000002 0.000000 -0.000222 0.000082 
76.927780 -105.775116 0.000001 0.000000 -0.000100 -0.000057 
77.307465 -106.452530 0.000001 0.000000 -0.000056 -0.000096 
77.682655 -107.172005 0.000001 0.000000 -0.000025 -0.000129 
78.053223 -107.936409 -0.000000 0.000000 -0.000016 0.000008 
78.419037 -108.748932 0.000001 -0.000006 0.000029 0.000358 
78.779945 -109.613075 0.000002 -0.000005 0.000015 0.000593 
79.135811 -110.532738 0.000005 -0.000002 -0.000008 0.000759 
79.486450 -111.512222 0.000003 -0.000003 -0.000034 0.000901 
79.831673 -112.556282 0.000000 -0.000004 -0.000012 0.000880 
80.171265 -113.670174 -0.000002 0.000000 -0.000019 0.000645 
80.504959 -114.859703 -0.000004 -0.000000 -0.000020 0.000514 
80.832466 -116.131241 0.000007 -0.000002 -0.000012 0.000441 
81.153442 -117.491791 0.000011 -0.000002 -0.000004 0.000379 
81.467499 -118.949036 0.000019 -0.000001 0.000010 0.000304 
81.774170 -120.511292 0.000015 0.000000 0.000004 0.000236 
82.072929 -122.187584 0.000019 -0.000000 0.000019 0.000193 
82.363174 -123.987572 0.000011 -0.000000 0.000015 0.000177 
82.644203 -125.921486 0.000004 -0.000000 0.000013 0.000172 
82.915222 -128.000000 -0.000001 0.000000 0.000008 0.000183 
83.175331 -130.233994 0.000010 -0.000000 0.000027 0.000202 
83.423508 -132.634262 0.000002 -0.000000 0.000021 0.000239 
83.658623 -135.211014 -0.000004 -0.000001 0.000026 0.000295 
83.879417 -137.973282 -0.000008 -0.000000 0.000036 0.000354 
84.084526 -140.928146 -0.000003 -0.000002 0.000060 0.000393 
84.272469 -144.079712 -0.000030 -0.000000 0.000033 0.000414 
84.441704 -147.428070 -0.000028 0.000003 0.000040 0.000411 
84.590652 -150.968124 -0.000023 -0.000003 0.000040 0.000395 
84.717751 -154.688461 -0.000029 -0.000014 0.000023 0.000381 
84.821518 -158.570663 -0.000036 -0.000035 -0.000006 0.000382 
84.900635 -162.588867 -0.000010 -0.000055 0.000021 0.000394 
84.954025 -166.710236 -0.000013 -0.000057 0.000008 0.000427 
84.980927 -170.896088 -0.000015 -0.000112 -0.000001 0.000472 
84.980927 -175.103912 -0.000003 -0.000159 0.000010 0.000505 
84.954025 -179.289764 0.000002 -0.000138 0.000027 0.000500 
84.900635 176.588867 -0.000002 0.000056 0.000024 0.000410 
84.821518 172.570663 -0.000001 0.000344 0.000036 0.000240 
84.717751 168.688461 -0.000007 0.000849 0.000040 -0.000068 
84.590652 164.968124 -0.000015 0.000937 0.000035 -0.000531 
84.441704 161.428070 -0.000017 0.000771 0.000088 -0.001062 
84.272469 158.079712 -0.000017 0.000385 0.000205 -0.001508 
84.084526 154.928146 0.000001 0.000047 0.000347 -0.001758 
83.879417 151.973282 0.000007 -0.000379 0.000444 -0.001662 
83.658623 149.211014 0.000017 -0.000399 0.000524 -0.001210 
83.423508 146.634262 0.000016 -0.000229 0.000524 -0.000531 
83.175331 144.233994 0.000015 -0.000011 0.000455 0.000160 
82.915222 142.000000 0.000005 -0.000048 0.000358 0.000670 
82.644203 139.921494 -0.000010 -0.000867 0.000180 0.000831 
82.363174 137.987564 -0.000030 -0.003834 -0.000191 0.000749 
82.072929 136.187576 -0.000132 -0.005982 -0.000685 0.000431 
81.774170 134.511292 -0.000251 -0.006102 -0.001137 -0.000126 
81.467499 132.949036 -0.000318 -0.006017 -0.001339 -0.000973 
81.153442 131.491791 -0.000310 -0.005218 -0.001262 -0.002177 
80.832466 130.131241 -0.000293 -0.002259 -0.000754 -0.003863 
80.504959 128.859695 -0.000191 -0.000117 -0.000002 -0.005853 
80.171265 127.670174 -0.000075 -0.000003 0.000888 -0.007856 
79.831673 126.556282 -0.000022 0.000000 0.001553 -0.009499 
79.486450 125.512222 -0.000034 0.000000 0.002236 -0.010182 
79.135811 124.532738 -0.000366 0.000000 0.002141 -0.009732 
78.779945 123.613075 -0.002197 -0.000001 0.001406 -0.008262 
78.419037 122.748932 -0.005865 -0.000001 0.001021 -0.006391 
78.053223 121.936409 -0.008559 -0.000001 -0.000258 -0.003981 
77.682655 121.172005 -0.012811 -0.000001 -0.000370 -0.002447 
77.307465 120.452530 -0.014366 -0.000004 -0.000480 -0.001176 
76.927780 119.775116 -0.013272 -0.000003 -0.000133 -0.000444 
76.543732 119.137161 -0.009696 -0.000003 -0.000433 0.000109 
76.155464 118.536308 -0.006999 -0.000003 0.000209 0.000029 
75.763130 117.970421 -0.002734 -0.000003 -0.000338 0.000277 
75.366898 117.437553 -0.000842 0.000000 -0.000292 0.000189 
74.966957 116.935944 -0.000105 0.000000 -0.000160 0.000049 
74.563553 116.463974 -0.000010 0.000000 0.000043 -0.000063 
74.156960 116.020172 -0.000002 0.000000 0.000166 -0.000091 
71.596863 168.915787 0.000000 0.000000 -0.000137 0.000580 
72.003937 168.602188 0.000000 0.000000 -0.000106 0.000637 
72.414635 168.263443 0.000000 0.000000 -0.000096 0.000711 
72.825630 167.900284 0.000000 0.000000 -0.000084 0.000939 
73.235519 167.512207 0.000000 0.000000 -0.000106 0.001256 
73.643456 167.098343 0.000000 0.000000 -0.000132 0.001629 
74.048859 166.657608 0.000000 0.000000 -0.000098 0.001979 
74.451294 166.188782 0.000000 0.000000 0.000025 0.002039 
74.850418 165.690521 0.000000 0.000000 0.000287 0.001310 
75.245949 165.161346 -0.000029 -0.000000 0.000977 -0.000637 
75.637642 164.599655 -0.000213 -0.000000 0.001343 -0.003950 
76.025307 164.003677 -0.000321 -0.000000 0.002105 -0.008224 
76.408752 163.371490 -0.000604 0.000000 0.002886 -0.012522 
76.787819 162.701004 -0.001006 0.000000 0.003797 -0.016206 
77.162361 161.989899 -0.001083 0.000000 0.004449 -0.018496 
77.532242 161.235626 -0.001697 -0.001092 0.005087 -0.019018 
77.897301 160.435394 -0.001876 -0.001116 0.005105 -0.017828 
78.257401 159.586121 -0.001672 -0.001129 0.005162 -0.015757 
78.612396 158.684433 -0.001264 -0.001125 0.004741 -0.013033 
78.962097 157.726593 -0.001154 -0.001125 0.004072 -0.010188 
79.306335 156.708542 -0.000365 -0.000135 0.003544 -0.007548 
79.644890 155.625763 -0.000080 -0.000524 0.002951 -0.005424 
79.977524 154.473373 -0.000026 -0.001249 0.002137 -0.003712 
80.303970 153.245972 -0.000068 -0.001854 0.001440 -0.002414 
80.623917 151.937714 -0.000083 -0.002032 0.000847 -0.001391 
80.937004 150.542252 -0.000073 -0.001892 0.000481 -0.000603 
81.242828 149.052704 -0.000070 -0.001484 0.000294 -0.000013 
81.540924 147.461746 -0.000045 -0.000745 0.000185 0.000414 
81.830750 145.761505 -0.000009 -0.000187 0.000164 0.000673 
82.111710 143.943771 0.000004 -0.000139 0.000175 0.000803 
82.383118 142.000000 0.000006 -0.000501 0.000146 0.000863 
82.644203 139.921494 -0.000010 -0.000867 0.000180 0.000831 
82.894104 137.699631 -0.000037 -0.001297 0.000157 0.000691 
83.131851 135.326248 -0.000049 -0.001845 0.000236 0.000426 
83.356407 132.793930 -0.000064 -0.002539 0.000420 0.000041 
83.566612 130.096664 -0.000073 -0.003402 0.000752 -0.000413 
83.761238 127.230377 -0.000110 -0.004509 0.001051 -0.000840 
83.938988 124.193779 -0.000093 -0.006648 0.001185 -0.001383 
84.098511 120.989067 -0.000109 -0.011235 0.001082 -0.002123 
84.238457 117.622757 -0.000125 -0.018863 0.000614 -0.003126 
84.357513 114.106339 -0.000128 -0.028400 0.000103 -0.004556 
84.454460 110.456711 -0.000059 -0.038886 -0.000324 -0.006611 
84.528214 106.696243 -0.000073 -0.048014 0.000302 -0.009373 
84.577896 102.852379 -0.000071 -0.052906 0.001794 -0.012669 
84.602898 98.956657 -0.000018 -0.050553 0.004150 -0.016301 
84.602898 95.043343 0.000003 -0.041792 0.007264 -0.019529 
84.577896 91.147621 -0.000017 -0.030976 0.010691 -0.022886 
84.528214 87.303757 0.000010 -0.019562 0.013862 -0.025972 
84.454460 83.543289 0.000037 -0.009491 0.016463 -0.028197 
84.357513 79.893661 0.000018 -0.003381 0.018427 -0.029641 
84.238457 76.377243 0.000017 -0.001418 0.019350 -0.031404 
84.098511 73.010933 0.000020 -0.000266 0.019445 -0.032033 
83.938988 69.806221 0.000026 0.000024 0.018678 -0.031682 
83.761238 66.769623 0.000013 0.000026 0.016768 -0.029593 
83.566612 63.903343 0.000008 0.000015 0.013632 -0.027146 
83.356407 61.206070 -0.000004 0.000015 0.009807 -0.023390 
83.131851 58.673756 -0.000004 0.000010 0.006223 -0.017610 
82.894104 56.300362 -0.000008 0.000002 0.003052 -0.010637 
82.644203 54.078514 0.000002 0.000000 0.000929 -0.004447 
82.383118 52.000000 -0.000005 -0.000000 -0.000092 0.001561 
82.111710 50.056221 -0.000003 -0.000000 -0.000077 0.006580 
81.830750 48.238487 -0.000003 -0.000000 -0.000062 0.009420 
81.540924 46.538258 -0.000005 -0.000000 -0.000195 0.009952 
81.242828 44.947289 -0.000005 -0.000000 -0.000255 0.008012 
80.937004 43.457756 0.000001 0.000000 -0.000172 0.005827 
70.402931 -100.282051 0.000009 0.000000 -0.000002 0.000001 
70.806297 -100.534172 0.000009 0.000000 -0.000002 0.000001 
71.203598 -100.800972 0.000009 0.000000 -0.000002 0.000001 
74.048859 -103.342392 -0.000043 -0.000001 0.000076 -0.000195 
74.451294 -103.811218 -0.000043 -0.000001 0.000125 -0.000392 
74.850418 -104.309479 -0.000043 -0.000002 0.000008 -0.000281 
76.025307 -105.996323 0.000001 0.000000 -0.000134 -0.000101 
76.408752 -106.628502 0.000002 0.000000 -0.000222 0.000082 
76.787819 -107.298988 0.000001 0.000000 -0.000100 -0.000057 
77.162361 -108.010101 0.000001 0.000000 -0.000056 -0.000096 
77.532242 -108.764374 0.000001 0.000000 -0.000025 -0.000129 
77.897301 -109.564606 -0.000004 -0.000051 0.000025 0.000042 
78.612396 -111.315575 -0.000002 -0.000088 0.000048 0.000620 
78.962097 -112.273399 -0.000000 -0.000086 0.000022 0.000823 
79.306335 -113.291458 -0.000003 -0.000086 -0.000004 0.000995 
79.644890 -114.374229 -0.000001 -0.000035 -0.000024 0.000967 
79.977524 -115.526634 -0.000002 0.000005 -0.000023 0.000782 
80.303970 -116.754036 -0.000006 0.000001 -0.000028 0.000634 
80.623917 -118.062286 0.000004 -0.000001 -0.000013 0.000528 
80.937004 -119.457756 0.000009 -0.000001 -0.000006 0.000434 
81.242828 -120.947289 0.000017 -0.000003 0.000007 0.000329 
81.540924 -122.538261 0.000014 -0.000002 0.000003 0.000238 
81.830750 -124.238487 0.000017 -0.000002 0.000021 0.000181 
82.111710 -126.056221 0.000010 -0.000003 0.000012 0.000157 
82.383118 -128.000000 0.000005 -0.000003 0.000012 0.000148 
82.644203 -130.078506 -0.000002 -0.000002 0.000007 0.000157 
82.894104 -132.300369 0.000012 -0.000002 0.000030 0.000178 
83.131851 -134.673752 0.000006 -0.000003 0.000024 0.000218 
83.356407 -137.206070 0.000000 -0.000003 0.000030 0.000281 
83.566612 -139.903336 -0.000006 -0.000002 0.000037 0.000348 
83.761238 -142.769623 -0.000004 -0.000001 0.000046 0.000399 
83.938988 -145.806213 -0.000032 0.000002 0.000017 0.000428 
84.098511 -149.010925 -0.000029 0.000004 0.000026 0.000431 
84.238457 -152.377243 -0.000023 0.000004 0.000028 0.000416 
84.357513 -155.893661 -0.000030 0.000007 0.000005 0.000399 
84.454460 -159.543289 -0.000034 0.000010 -0.000006 0.000389 
84.528214 -163.303757 -0.000012 0.000011 0.000013 0.000395 
84.577896 -167.147629 -0.000016 0.000008 -0.000001 0.000418 
84.602898 -171.043335 -0.000019 -0.000042 -0.000010 0.000454 
84.602898 -174.956665 -0.000003 -0.000038 0.000010 0.000478 
84.577896 -178.852371 0.000002 0.000035 0.000016 0.000478 
84.528214 177.303757 -0.000001 0.000124 0.000016 0.000390 
84.454460 173.543289 0.000003 0.000229 0.000020 0.000235 
84.357513 169.893661 0.000003 0.000448 0.000036 -0.000052 
84.238457 166.377243 0.000002 0.000401 0.000050 -0.000517 
84.098511 163.010925 0.000001 0.000117 0.000135 -0.001110 
83.938988 159.806213 0.000005 -0.000199 0.000262 -0.001660 
83.761238 156.769623 0.000007 -0.000345 0.000395 -0.002034 
83.566612 153.903336 -0.000000 -0.000501 0.000461 -0.002077 
83.356407 151.206070 0.000004 -0.000462 0.000519 -0.001696 
83.131851 148.673752 0.000005 -0.000250 0.000485 -0.000976 
82.894104 146.300369 0.000001 -0.000024 0.000403 -0.000165 
82.644203 144.078506 0.000006 -0.000045 0.000298 0.000544 
82.383118 142.000000 0.000006 -0.000501 0.000146 0.000863 
82.111710 140.056229 -0.000013 -0.001785 -0.000069 0.000891 
81.830750 138.238495 -0.000073 -0.002344 -0.000288 0.000597 
81.540924 136.538254 -0.000132 -0.002358 -0.000523 0.000042 
81.242828 134.947296 -0.000157 -0.002295 -0.000620 -0.000928 
80.937004 133.457748 -0.000153 -0.001853 -0.000480 -0.002310 
80.623917 132.062286 -0.000134 -0.000569 -0.000131 -0.004277 
80.303970 130.754028 -0.000077 -0.000012 0.000382 -0.006688 
79.977524 129.526627 -0.000020 -0.000001 0.001077 -0.009327 
79.644890 128.374237 -0.000010 0.000000 0.001705 -0.011754 
79.306335 127.291458 -0.000008 0.000000 0.002379 -0.013138 
78.962097 126.273399 -0.000385 0.000000 0.002374 -0.013262 
78.612396 125.315575 -0.002106 -0.000001 0.002063 -0.012125 
78.257401 124.413879 -0.005534 -0.000001 0.002099 -0.010163 
77.897301 123.564606 -0.007937 -0.000001 0.001574 -0.007363 
77.532242 122.764374 -0.011937 -0.000001 0.001892 -0.005189 
77.162361 122.010101 -0.013089 -0.000004 0.002090 -0.003118 
76.787819 121.298988 -0.012008 -0.000003 0.002143 -0.001664 
76.408752 120.628502 -0.008671 -0.000003 0.001645 -0.000629 
76.025307 119.996323 -0.006260 -0.000003 0.001450 -0.000277 
75.637642 119.400352 -0.002264 -0.000003 0.000440 0.000146 
75.245949 118.838654 -0.000726 0.000000 0.000126 0.000045 
74.850418 118.309479 -0.000086 0.000000 0.000133 -0.000091 
74.451294 117.811218 0.000004 0.000000 0.000096 -0.000155 
74.048859 117.342392 0.000008 0.000000 0.000257 -0.000187 
71.505562 167.728226 0.000000 0.000000 -0.000127 0.000532 
71.909019 167.398071 0.000000 0.000000 -0.000111 0.000569 
72.315933 167.041519 0.000000 0.000000 -0.000098 0.000610 
72.723007 166.659378 0.000000 0.000000 -0.000102 0.000780 
73.128853 166.251175 0.000000 0.000000 -0.000138 0.001034 
73.532623 165.816040 0.000000 0.000000 -0.000116 0.001343 
73.933739 165.352875 0.000000 0.000000 -0.000036 0.001650 
74.331764 164.860474 0.000000 0.000000 0.000097 0.001702 
74.726357 164.337494 0.000000 0.000000 0.000418 0.001012 
75.117226 163.782486 0.000011 -0.000000 0.001005 -0.000820 
75.504128 163.193832 -0.000072 -0.000000 0.001325 -0.003852 
75.886864 162.569839 -0.000154 -0.000000 0.002060 -0.007610 
76.265236 161.908615 -0.000456 0.000000 0.002627 -0.011188 
76.639084 161.208084 -0.000856 0.000000 0.003255 -0.013639 
77.008247 160.466019 -0.000973 0.000000 0.003907 -0.014801 
77.372574 159.679962 -0.002888 -0.001104 0.004297 -0.014445 
77.731903 158.847214 -0.003630 -0.001136 0.003810 -0.012634 
78.086075 157.964844 -0.003725 -0.001145 0.003664 -0.010307 
78.434929 157.029633 -0.003420 -0.001156 0.003211 -0.008023 
78.778282 156.038071 -0.003308 -0.001154 0.002492 -0.005707 
79.115936 154.986313 -0.001317 -0.000065 0.002078 -0.003715 
79.447655 153.870178 -0.000489 -0.000162 0.001877 -0.002343 
79.773201 152.685120 -0.000108 -0.000448 0.001428 -0.001300 
80.092285 151.426254 -0.000036 -0.000651 0.000989 -0.000537 
80.404579 150.088257 -0.000044 -0.000742 0.000575 0.000026 
80.709724 148.665451 -0.000031 -0.000716 0.000324 0.000495 
81.007309 147.151764 -0.000034 -0.000588 0.000220 0.000838 
81.296860 145.540802 -0.000016 -0.000294 0.000138 0.001038 
81.577850 143.825851 0.000007 -0.000128 0.000104 0.001071 
81.849693 142.000000 0.000012 -0.000426 0.000079 0.000990 
82.111710 140.056229 -0.000013 -0.001785 -0.000069 0.000891 
82.363174 137.987564 -0.000030 -0.003834 -0.000191 0.000749 
82.603264 135.787399 -0.000045 -0.006334 -0.000388 0.000558 
82.831085 133.449615 -0.000079 -0.009405 -0.000528 0.000304 
83.045670 130.969116 -0.000106 -0.012758 -0.000583 0.000025 
83.245972 128.342163 -0.000144 -0.015724 -0.000482 -0.000211 
83.430885 125.566902 -0.000237 -0.018492 -0.000411 -0.000365 
83.599281 122.643929 -0.000315 -0.021808 -0.000605 -0.000538 
83.749969 119.576859 -0.000411 -0.027820 -0.001087 -0.000912 
83.881813 116.372841 -0.000512 -0.036699 -0.002109 -0.001622 
83.993690 113.042953 -0.000498 -0.047221 -0.003008 -0.002972 
84.084579 109.602432 -0.000412 -0.057454 -0.003853 -0.005021 
84.153603 106.070633 -0.000383 -0.065198 -0.003135 -0.007862 
84.200035 102.470581 -0.000349 -0.066583 -0.001269 -0.011164 
84.223381 98.828293 -0.000236 -0.059984 0.001725 -0.014689 
84.223381 95.171707 -0.000188 -0.046969 0.005597 -0.017567 
84.200035 91.529419 -0.000161 -0.032273 0.009755 -0.020494 
84.153603 87.929367 -0.000095 -0.018741 0.013111 -0.022847 
84.084579 84.397568 0.000007 -0.008221 0.015429 -0.024076 
83.993690 80.957047 0.000024 -0.002191 0.016953 -0.024502 
83.881813 77.627159 0.000031 -0.000370 0.017180 -0.024685 
83.749969 74.423141 0.000028 -0.000011 0.016425 -0.023434 
83.599281 71.356071 0.000029 0.000021 0.014719 -0.021583 
83.430885 68.433098 0.000028 0.000018 0.013034 -0.018476
[truncated: 194,026 more chars]
