# Supplementary material for: Atmospheric Warming Drives Growth in Arctic Sea Ice: A Key Role for Snow
Source: Geophys Res Lett. 2020 Oct 24;47(20):e2020GL090236. doi: 10.1029/2020GL090236 (PMC7685162; doi:10.1029/2020GL090236)
Supplement: Supplementary file 3 — Data Set S2 [file GRL-47-e2020GL090236-s003.unk]

%Lat Lon (b1)[Kwh/m2] (b2)[Kwh/m2] (c1)[Kwh/m2] (c2)[Kwh/m2] 
70.028084 0.537126 -0.001338 -0.002188 -0.000051 0.000051 
70.053574 1.708404 -0.006289 -0.001359 0.000016 -0.000016 
70.073997 2.881954 -0.007448 -0.000862 -0.000011 0.000011 
70.089340 4.057274 -0.007324 -0.000459 0.000045 -0.000045 
70.099579 5.233858 -0.005093 -0.000010 0.000011 -0.000011 
70.104706 6.411201 -0.002977 0.000229 0.000002 -0.000002 
70.104706 7.588799 -0.004246 0.000305 0.000000 0.000000 
70.099579 8.766142 -0.005819 0.000099 0.000000 0.000000 
70.089340 9.942726 -0.009880 -0.000078 0.000000 0.000000 
70.073997 11.118046 -0.012788 0.000019 0.000000 0.000000 
70.053574 12.291596 -0.012290 0.000280 0.000000 0.000000 
70.028084 13.462874 -0.011767 0.000560 0.000000 0.000000 
70.065659 -98.903214 0.000000 -0.000491 -0.000000 0.000452 
70.133057 -97.754921 0.000001 -0.000489 -0.000000 0.000450 
70.195602 -96.599808 0.000015 -0.000474 0.000001 0.000437 
70.065659 -67.096786 -0.009128 -0.004650 0.000784 -0.006639 
70.065659 -8.903214 -0.009827 -0.025749 0.007703 -0.013818 
70.133057 -7.754917 -0.002531 -0.030509 0.008669 -0.008669 
70.195602 -6.599810 0.005495 -0.032279 0.002795 -0.002795 
70.253212 -5.438421 -0.002191 -0.017209 0.005155 -0.005155 
70.305801 -4.271281 0.003689 -0.012455 0.001442 -0.001442 
70.353317 -3.098924 0.011687 -0.010064 -0.000032 0.000032 
70.395699 -1.921887 0.010610 -0.006869 -0.000918 0.000918 
70.432892 -0.740711 0.003491 -0.004720 -0.000003 0.000003 
70.464851 0.444060 -0.005671 -0.002657 -0.000082 0.000082 
70.491539 1.631880 -0.014392 -0.001662 0.000054 -0.000054 
70.512924 2.822199 -0.016860 -0.001114 0.000006 -0.000006 
70.528992 4.014464 -0.015104 -0.000781 0.000049 -0.000049 
70.539711 5.208122 -0.010536 -0.000299 -0.000046 0.000046 
70.545074 6.402614 -0.007111 0.000021 -0.000035 0.000035 
70.545074 7.597386 -0.008269 0.000352 0.000002 -0.000002 
70.539711 8.791879 -0.010786 0.000375 0.000003 -0.000003 
70.528992 9.985536 -0.015765 0.000308 0.000000 -0.000000 
70.512924 11.177801 -0.017648 0.000388 0.000000 0.000000 
70.491539 12.368119 -0.015657 0.000812 0.000000 0.000000 
70.464851 13.555940 -0.014551 0.001261 0.000000 0.000000 
70.432892 14.740711 -0.013549 0.001455 0.000000 0.000000 
70.395699 15.921887 -0.013025 0.001647 0.000000 0.000000 
70.353317 17.098925 -0.013258 0.001879 0.000000 0.000000 
70.305801 18.271280 -0.012319 0.002008 0.000000 0.000000 
70.253212 19.438421 -0.009941 0.002203 0.000000 0.000000 
70.195602 20.599810 -0.004394 0.002335 0.000000 0.000000 
70.322540 -101.427628 -0.000142 -0.000425 0.000006 0.000372 
70.402931 -100.282051 0.000000 -0.000491 -0.000000 0.000452 
70.478432 -99.127907 0.000000 -0.000491 -0.000000 0.000452 
70.548943 -97.965759 0.000001 -0.000489 -0.000000 0.000450 
70.614372 -96.796181 0.000015 -0.000474 0.000001 0.000437 
70.823669 -92.054993 0.000041 -0.000013 -0.000001 0.000015 
70.862564 -90.856888 0.000141 -0.000058 -0.000006 0.000103 
70.895988 -89.654846 -0.000001 0.000008 -0.000000 0.000023 
70.548943 -68.034241 0.016941 -0.003404 0.000726 -0.001669 
70.478432 -66.872093 0.014159 -0.002845 0.000831 -0.004967 
70.402931 -65.717949 -0.004826 -0.009357 0.001173 0.005758 
70.322540 -64.572372 0.038493 -0.033669 0.000827 0.011283 
70.237373 -63.435925 0.124115 -0.110296 -0.002728 0.010967 
70.147560 -62.309170 0.149145 -0.126446 -0.002606 0.016668 
70.053230 -61.192680 0.154973 -0.115710 0.000785 0.015847 
70.053230 -14.807319 -0.208596 -0.008173 -0.010191 -0.003190 
70.147560 -13.690829 -0.207841 -0.013667 -0.009803 -0.003112 
70.237373 -12.564076 -0.174489 -0.020173 -0.009604 -0.002550 
70.322540 -11.427628 -0.130758 -0.024871 -0.011502 0.000494 
70.402931 -10.282048 -0.097262 -0.028319 -0.012342 0.002717 
70.478432 -9.127903 -0.078171 -0.028951 -0.008705 0.000658 
70.548943 -7.965757 -0.063801 -0.032995 -0.006046 0.004685 
70.614372 -6.796178 -0.044757 -0.034123 -0.010273 0.009857 
70.674629 -5.619735 -0.043884 -0.014125 -0.004883 0.004883 
70.729645 -4.437004 -0.021353 -0.013360 0.000586 -0.000586 
70.779343 -3.248563 -0.003623 -0.010442 -0.000754 0.000754 
70.823669 -2.054996 0.000270 -0.006867 -0.001775 0.001775 
70.862564 -0.856891 -0.004476 -0.004884 -0.000412 0.000412 
70.895988 0.345157 -0.013354 -0.002778 -0.000095 0.000095 
70.923904 1.550550 -0.023044 -0.001953 -0.000188 0.000188 
70.946274 2.758687 -0.026963 -0.001538 -0.000254 0.000254 
70.963074 3.968961 -0.025751 -0.001145 -0.000023 0.000023 
70.974281 5.180765 -0.021245 -0.000378 -0.000018 0.000018 
70.979889 6.393486 -0.016303 -0.000223 -0.000042 0.000042 
70.979889 7.606514 -0.015703 0.000354 -0.000099 0.000099 
70.974281 8.819236 -0.017685 0.000593 0.000003 -0.000003 
70.963074 10.031038 -0.022780 0.000782 0.000002 -0.000002 
70.946274 11.241313 -0.024102 0.001185 0.000000 0.000000 
70.923904 12.449450 -0.021507 0.001946 0.000000 0.000000 
70.895988 13.654843 -0.020346 0.002454 0.000000 0.000000 
70.862564 14.856892 -0.019667 0.002580 0.000000 0.000000 
70.823669 16.054996 -0.019041 0.002786 0.000000 0.000000 
70.779343 17.248564 -0.019074 0.002986 0.000000 0.000000 
70.729645 18.437004 -0.017909 0.003024 0.000000 0.000000 
70.674629 19.619736 -0.014975 0.003144 0.000000 0.000000 
70.614372 20.796179 -0.009538 0.003164 0.000000 0.000000 
70.548943 21.965757 -0.005195 0.002873 0.000000 0.000000 
70.633247 -102.841820 -0.000042 -0.000470 0.000001 0.000460 
70.722275 -101.692947 -0.000142 -0.000425 0.000006 0.000372 
70.806297 -100.534172 0.000000 -0.000491 -0.000000 0.000452 
70.885208 -99.366081 0.000000 -0.000491 -0.000000 0.000452 
70.958893 -98.189293 0.000001 -0.000489 -0.000000 0.000450 
71.027260 -97.004402 0.000015 -0.000474 0.000001 0.000437 
71.245941 -92.196220 0.000041 -0.000013 -0.000001 0.000015 
71.286575 -90.980171 0.000141 -0.000058 -0.000006 0.000103 
71.321503 -89.759804 -0.000001 0.000008 -0.000000 0.000023 
71.027260 -68.995598 -0.014484 0.011118 0.000761 -0.010926 
70.958893 -67.810707 0.029662 -0.003960 0.000801 -0.005565 
70.885208 -66.633919 0.115129 -0.049502 0.000925 0.011652 
70.806297 -65.465828 0.092458 -0.048941 0.001328 0.015359 
70.722275 -64.307053 0.137588 -0.075030 0.000952 0.021768 
70.633247 -63.158184 0.245108 -0.179360 -0.002965 0.034472 
70.539345 -62.019825 0.276028 -0.195065 -0.002182 0.040261 
70.440712 -60.892578 0.268705 -0.170839 0.001235 0.038153 
70.337494 -59.777046 0.292732 -0.187837 0.000979 0.042792 
70.229851 -58.673840 0.290060 -0.185778 0.000944 0.043703 
70.117966 -57.583580 0.247130 -0.172984 0.000736 0.039393 
70.002045 -56.506905 0.160388 -0.127423 0.000552 0.022203 
70.002045 -19.493095 -0.211482 0.013048 0.000921 -0.009570 
70.117966 -18.416420 -0.231278 0.016545 -0.000410 -0.014311 
70.229851 -17.326160 -0.257943 0.018119 0.003926 -0.018953 
70.337494 -16.222954 -0.273750 0.005563 0.000091 -0.015567 
70.440712 -15.107422 -0.308870 0.009511 -0.006264 -0.009823 
70.539345 -13.980175 -0.324702 0.008430 -0.004707 -0.010940 
70.633247 -12.841817 -0.294582 0.000550 -0.005137 -0.009767 
70.722275 -11.692950 -0.245333 -0.004406 -0.007465 -0.006147 
70.806297 -10.534172 -0.205428 -0.008060 -0.008561 -0.003199 
70.885208 -9.366085 -0.180265 -0.009186 -0.006235 -0.003954 
70.958893 -8.189292 -0.158924 -0.012693 -0.004372 0.000676 
71.027260 -7.004401 -0.130447 -0.014391 -0.008713 0.006233 
71.090218 -5.812026 -0.110805 -0.003202 -0.004608 0.003305 
71.147697 -4.612785 -0.069506 -0.008847 0.001630 -0.001630 
71.199631 -3.407306 -0.036412 -0.010085 -0.001446 0.001446 
71.245941 -2.196221 -0.026344 -0.005802 -0.002005 0.002005 
71.286575 -0.980171 -0.026241 -0.003716 -0.000318 0.000318 
71.321503 0.240198 -0.028986 -0.002319 -0.000039 0.000039 
71.350662 1.464233 -0.034615 -0.001314 0.000014 -0.000014 
71.374039 2.691275 -0.036470 -0.000990 -0.000026 0.000026 
71.391586 3.920662 -0.034617 -0.000901 0.000125 -0.000125 
71.403297 5.151725 -0.030117 -0.000222 0.000051 -0.000051 
71.409157 6.383796 -0.024791 -0.000321 -0.000034 0.000034 
71.409157 7.616204 -0.023240 0.000389 -0.000086 0.000086 
71.403297 8.848274 -0.023973 0.000728 -0.000033 0.000033 
71.391586 10.079338 -0.027479 0.000984 -0.000027 0.000027 
71.374039 11.308724 -0.029933 0.002032 0.000000 -0.000000 
71.350662 12.535767 -0.026362 0.003000 0.000008 -0.000008 
71.321503 13.759802 -0.024204 0.003332 0.000008 -0.000008 
71.286575 14.980171 -0.024621 0.003320 0.000008 -0.000008 
71.245941 16.196220 -0.024713 0.003592 0.000008 -0.000008 
71.199631 17.407307 -0.023847 0.004020 0.000008 -0.000008 
71.147697 18.612785 -0.022191 0.004127 0.000008 -0.000008 
71.090218 19.812025 -0.019417 0.004205 0.000008 -0.000008 
71.027260 21.004402 -0.014572 0.004242 0.000008 -0.000008 
70.958893 22.189293 -0.008716 0.003397 0.000008 -0.000008 
70.885208 23.366085 -0.006293 0.002663 0.000000 0.000000 
70.229851 31.326160 -0.010211 0.004925 0.000000 0.000000 
70.117966 32.416420 -0.012538 0.005994 0.000000 0.000000 
70.002045 33.493095 -0.010401 0.005202 0.000000 0.000000 
71.022926 -103.135620 -0.000042 -0.000470 0.000001 0.000460 
71.115875 -101.973663 -0.000142 -0.000425 0.000006 0.000372 
71.203598 -100.800972 0.000000 -0.000491 -0.000000 0.000452 
71.285973 -99.618172 0.000000 -0.000491 -0.000000 0.000452 
71.434250 -97.224869 0.000015 -0.000474 0.000001 0.000437 
71.499969 -96.015656 -0.000034 -0.000316 0.000001 0.000231 
71.614166 -93.575470 0.000033 -0.000052 -0.000001 0.000026 
71.662506 -92.345848 0.000041 -0.000013 -0.000001 0.000015 
71.704926 -91.110802 0.000141 -0.000058 -0.000006 0.000103 
71.741379 -89.871033 -0.000001 0.000008 -0.000000 0.000023 
71.559967 -71.201035 -0.004946 0.014267 0.000701 -0.013590 
71.499969 -69.984344 -0.004660 0.012542 0.000739 -0.011262 
71.434250 -68.775131 -0.008353 0.016513 0.000846 -0.013855 
71.362892 -67.574074 0.010276 0.011361 0.000810 -0.014412 
71.285973 -66.381828 0.114579 -0.049412 0.000484 -0.015246 
71.203598 -65.199028 0.101287 -0.046631 0.000935 -0.007812 
71.115875 -64.026337 0.155378 -0.080079 0.000379 -0.005051 
71.022926 -62.864376 0.268308 -0.195030 -0.003246 0.013081 
70.924873 -61.713787 0.295018 -0.210222 -0.002555 0.019057 
70.821854 -60.575199 0.286167 -0.186733 0.001130 0.017350 
70.714027 -59.449249 0.301464 -0.200468 0.000515 0.019860 
70.601555 -58.336571 0.303188 -0.202617 0.000508 0.022356 
70.484612 -57.237808 0.285645 -0.199684 0.000516 0.024344 
70.363403 -56.153629 0.179490 -0.138415 0.000783 0.024936 
70.238144 -55.084705 0.197398 -0.143515 0.000238 0.018974 
70.109055 -21.968258 -0.148619 0.009732 -0.000200 -0.005422 
70.238144 -20.915295 -0.194112 0.011398 0.001369 -0.008618 
70.363403 -19.846371 -0.223459 0.013072 -0.000441 -0.008413 
70.484612 -18.762192 -0.249131 0.016435 -0.001533 -0.013334 
70.601555 -17.663431 -0.282245 0.019743 0.004708 -0.019568 
70.714027 -16.550751 -0.317326 0.021426 0.003779 -0.019374 
70.821854 -15.424799 -0.361924 0.026709 -0.001740 -0.015191 
70.924873 -14.286212 -0.390550 0.027816 0.002072 -0.019620 
71.022926 -13.135623 -0.369014 0.019336 0.001484 -0.018390 
71.115875 -11.973664 -0.324269 0.014684 0.000972 -0.016527 
71.203598 -10.800969 -0.284213 0.011137 0.000034 -0.013552 
71.285973 -9.618176 -0.259353 0.009489 0.002330 -0.013986 
71.362892 -8.425924 -0.237452 0.005521 0.003561 -0.008739 
71.434250 -7.224866 -0.206188 0.001751 -0.002802 -0.001595 
71.499969 -6.015658 -0.169811 -0.001577 -0.001722 -0.001302 
71.559967 -4.798968 -0.120566 -0.008545 0.004019 -0.005075 
71.614166 -3.575470 -0.076566 -0.011101 0.000294 -0.000294 
71.662506 -2.345851 -0.058691 -0.004964 -0.000046 0.000046 
71.704926 -1.110805 -0.049956 -0.002985 -0.000201 0.000201 
71.741379 0.128965 -0.045498 -0.001627 0.000049 -0.000049 
71.771820 1.372746 -0.044998 -0.000585 -0.000026 0.000026 
71.796211 2.619819 -0.043105 -0.000322 -0.000031 0.000031 
71.814537 3.869461 -0.039383 -0.000312 0.000104 -0.000104 
71.826759 5.120941 -0.034229 0.000377 0.000051 -0.000051 
71.832878 6.373524 -0.029316 0.000295 -0.000059 0.000059 
71.832878 7.626476 -0.028350 0.001201 -0.000056 0.000056 
71.826759 8.879060 -0.028402 0.001087 -0.000050 0.000050 
71.814537 10.130539 -0.032101 0.001600 -0.000032 0.000032 
71.796211 11.380180 -0.035878 0.003051 -0.000014 0.000014 
71.771820 12.627254 -0.032997 0.004223 -0.000006 0.000006 
71.741379 13.871036 -0.030940 0.004693 0.000012 -0.000012 
71.704926 15.110805 -0.032334 0.004795 0.000034 -0.000034 
71.662506 16.345850 -0.033026 0.005232 0.000034 -0.000034 
71.614166 17.575470 -0.030679 0.005662 0.000031 -0.000031 
71.559967 18.798967 -0.028003 0.005834 -0.000035 0.000035 
71.499969 20.015659 -0.025077 0.005888 -0.000049 0.000049 
71.434250 21.224867 -0.019191 0.005603 -0.000006 0.000006 
71.362892 22.425924 -0.011581 0.004304 0.000007 -0.000007 
71.285973 23.618176 -0.009043 0.003404 -0.000000 0.000000 
71.203598 24.800970 -0.007529 0.003477 -0.000018 0.000018 
71.115875 25.973663 -0.005282 0.003819 -0.000040 0.000040 
71.022926 27.135622 -0.004811 0.004025 -0.000040 0.000040 
70.821854 29.424799 -0.009157 0.003267 0.000029 -0.000029 
70.714027 30.550751 -0.009160 0.003158 0.000043 -0.000043 
70.601555 31.663431 -0.010611 0.003382 -0.000000 0.000000 
70.484612 32.762192 -0.013854 0.004522 0.000000 0.000000 
70.363403 33.846371 -0.011824 0.004099 0.000000 0.000000 
70.238144 34.915295 -0.012348 0.006928 -0.000003 0.000003 
70.109055 35.968258 -0.019636 0.012596 0.000000 -0.000000 
72.074417 -73.495499 -0.004942 0.008719 0.000427 -0.008673 
72.024124 -72.246208 0.002112 0.010805 0.000555 -0.010884 
71.967720 -71.003578 -0.004397 0.012530 0.000775 -0.012781 
71.905289 -69.768349 -0.011871 0.009676 0.000874 -0.009615 
71.836899 -68.541245 -0.033479 0.029710 0.000920 -0.022177 
71.762642 -67.322983 -0.023312 0.023785 0.000971 -0.022891 
71.682594 -66.114265 0.060536 -0.024004 0.000881 -0.032119 
71.596863 -64.915787 0.046379 -0.015973 0.001502 -0.024723 
71.505562 -63.728222 0.102134 -0.036250 0.000860 -0.024473 
71.408813 -62.552250 0.153214 -0.098362 -0.003477 -0.009665 
71.306732 -61.388531 0.187166 -0.121942 -0.002852 -0.001822 
71.199471 -60.237736 0.177795 -0.097399 0.000808 -0.004695 
71.087173 -59.100517 0.198515 -0.107729 0.000700 -0.003718 
70.970009 -57.977539 0.218648 -0.125913 0.000714 0.008579 
70.848160 -56.869480 0.208260 -0.120956 0.000615 0.010923 
70.721817 -55.777012 0.122103 -0.071695 0.000642 0.019364 
70.591194 -54.700836 0.141150 -0.082399 -0.000084 0.013711 
70.456512 -22.358324 -0.142633 0.009123 0.000699 -0.005301 
70.591194 -21.299162 -0.190087 0.007630 -0.000185 -0.006646 
70.721817 -20.222988 -0.224247 0.009300 -0.002119 -0.006813 
70.848160 -19.130522 -0.252463 0.013780 -0.002929 -0.012245 
70.970009 -18.022459 -0.288052 0.019341 0.004347 -0.019650 
71.087173 -16.899485 -0.321744 0.020554 0.005020 -0.020033 
71.199471 -15.762266 -0.366435 0.026044 0.001334 -0.017725 
71.306732 -14.611467 -0.397412 0.027189 0.006208 -0.023559 
71.408813 -13.447751 -0.379665 0.019387 0.006375 -0.023052 
71.505562 -12.271778 -0.336241 0.014499 0.007137 -0.021132 
71.596863 -11.084214 -0.299238 0.014736 0.008331 -0.019566 
71.682594 -9.885734 -0.274890 0.013267 0.010302 -0.019481 
71.762642 -8.677016 -0.256033 0.008351 0.011249 -0.013779 
71.836899 -7.458755 -0.226661 0.002338 0.003655 -0.005388 
71.905289 -6.231652 -0.194530 -0.000348 0.003326 -0.004844 
71.967720 -4.996422 -0.146307 -0.007644 0.007201 -0.006912 
72.024124 -3.753793 -0.100197 -0.010775 0.002499 -0.000812 
72.074417 -2.504503 -0.078229 -0.005010 0.001778 -0.000079 
72.118561 -1.249303 -0.065913 -0.002156 0.000286 0.000231 
72.156494 0.011043 -0.058629 -0.000538 -0.000072 0.000072 
72.188164 1.275763 -0.054653 0.000354 -0.000075 0.000075 
72.213554 2.544075 -0.049429 0.000561 -0.000203 0.000203 
72.232613 3.815190 -0.043117 0.000603 0.000126 -0.000126 
72.245338 5.088310 -0.036924 0.001266 0.000066 -0.000066 
72.251701 6.362636 -0.032647 0.001451 -0.000043 0.000043 
72.251701 7.637364 -0.032248 0.002307 -0.000050 0.000050 
72.245338 8.911690 -0.033185 0.002360 -0.000029 0.000029 
72.232613 10.184811 -0.038337 0.002999 -0.000174 0.000174 
72.213554 11.455924 -0.042944 0.004415 0.000087 -0.000087 
72.188164 12.724236 -0.043240 0.005800 0.000101 -0.000101 
72.156494 13.988956 -0.045905 0.006556 0.000106 -0.000106 
72.118561 15.249303 -0.052190 0.006909 -0.000000 0.000000 
72.074417 16.504503 -0.055019 0.007653 -0.000197 0.000197 
72.024124 17.753794 -0.054222 0.008330 -0.000249 0.000249 
71.967720 18.996422 -0.053005 0.009305 -0.000253 0.000253 
71.905289 20.231651 -0.049169 0.008889 -0.000240 0.000240 
71.836899 21.458755 -0.041352 0.007801 -0.000173 0.000173 
71.762642 22.677017 -0.032236 0.006335 -0.000394 0.000394 
71.682594 23.885733 -0.026581 0.005177 -0.000402 0.000402 
71.596863 25.084213 -0.020521 0.004948 -0.000408 0.000408 
71.505562 26.271778 -0.013473 0.005131 -0.000301 0.000301 
71.408813 27.447750 -0.010523 0.004897 -0.000105 0.000105 
71.306732 28.611467 -0.010687 0.004384 -0.000053 0.000053 
71.199471 29.762266 -0.009419 0.002626 -0.000048 0.000048 
71.087173 30.899485 -0.008305 0.002559 -0.000062 0.000062 
70.970009 32.022461 -0.008752 0.002646 -0.000016 0.000016 
70.848160 33.130520 -0.012436 0.003842 0.000004 -0.000004 
70.721817 34.222988 -0.010727 0.003483 0.000000 -0.000000 
70.591194 35.299164 -0.011696 0.006504 -0.000003 0.000003 
70.456512 36.358326 -0.020192 0.012721 0.000000 -0.000000 
70.318024 37.399723 -0.017778 0.012334 -0.000034 0.000034 
70.176003 38.422569 -0.015485 0.010498 -0.000089 0.000089 
70.030754 39.426037 -0.016185 0.011302 -0.000087 0.000087 
72.585648 -75.880669 -0.005002 -0.000901 0.000181 0.000980 
72.546227 -74.597565 -0.002117 -0.001812 0.000301 0.000501 
72.500343 -73.320068 -0.005380 0.007063 0.000467 -0.007456 
72.448059 -72.049004 -0.003606 0.011377 0.000603 -0.011467 
72.389442 -70.785187 -0.013446 0.014968 0.000826 -0.014528 
72.324547 -69.529419 -0.008332 0.001385 0.000909 -0.004645 
72.253464 -68.282478 -0.037687 0.026355 0.001061 -0.020934 
72.176270 -67.045128 -0.039722 0.025881 0.001014 -0.022871 
72.093063 -65.818123 0.038623 -0.020749 0.001258 -0.031330 
72.003937 -64.602196 0.015001 -0.018286 0.002041 -0.020076 
71.909019 -63.398067 0.059532 -0.029022 0.001328 -0.021641 
71.808418 -62.206455 0.096787 -0.076936 -0.002951 -0.007077 
71.702263 -61.028049 0.132852 -0.099670 -0.002376 0.003269 
71.590698 -59.863544 0.129994 -0.078764 0.001128 0.001830 
71.473877 -58.713634 0.135466 -0.074793 0.001045 -0.003949 
71.351967 -57.579002 0.158971 -0.092563 0.000961 0.011480 
71.225128 -56.460342 0.163703 -0.095057 0.000955 0.015100 
71.093567 -55.358349 0.083025 -0.046352 0.000642 0.022314 
70.957489 -21.726254 -0.185605 0.004676 -0.001425 -0.004214 
71.093567 -20.641649 -0.221770 0.006195 -0.003443 -0.004578 
71.225128 -19.539660 -0.251265 0.011659 -0.003962 -0.010669 
71.351967 -18.420998 -0.285859 0.019014 0.003907 -0.018950 
71.473877 -17.286366 -0.311784 0.015780 0.006164 -0.021882 
71.590698 -16.136454 -0.354279 0.021876 0.004235 -0.021151 
71.702263 -14.971951 -0.383518 0.023461 0.011265 -0.029232 
71.808418 -13.793547 -0.364358 0.016432 0.011472 -0.029138 
71.909019 -12.601931 -0.320069 0.012209 0.013423 -0.027999 
72.003937 -11.397805 -0.279350 0.013182 0.014808 -0.026542 
72.093063 -10.181878 -0.254569 0.011993 0.016561 -0.025799 
72.176270 -8.954871 -0.235028 0.006359 0.017130 -0.019552 
72.253464 -7.717522 -0.208003 -0.000963 0.009166 -0.010703 
72.324547 -6.470580 -0.184743 0.001228 0.006949 -0.007691 
72.389442 -5.214811 -0.139647 -0.006342 0.009088 -0.008602 
72.448059 -3.950997 -0.096473 -0.009692 0.002185 -0.000322 
72.500343 -2.679935 -0.077093 -0.004671 0.001303 0.000945 
72.546227 -1.402437 -0.065709 -0.002309 0.000153 0.000532 
72.585648 -0.119331 -0.059364 -0.000654 -0.000248 0.000388 
72.618576 1.168546 -0.055002 0.000145 0.000029 -0.000029 
72.644958 2.460341 -0.049564 0.000395 -0.000016 0.000016 
72.664772 3.755195 -0.043347 0.000324 0.000094 -0.000094 
72.677994 5.052239 -0.038198 0.001100 0.000105 -0.000105 
72.684616 6.350600 -0.035499 0.001378 0.000001 -0.000001 
72.684616 7.649400 -0.035974 0.002195 -0.000010 0.000010 
72.677994 8.947761 -0.037823 0.002429 0.000005 -0.000005 
72.664772 10.244805 -0.044808 0.004071 -0.000255 0.000255 
72.644958 11.539659 -0.049133 0.005707 0.000076 -0.000076 
72.618576 12.831454 -0.048635 0.007245 0.000085 -0.000085 
72.585648 14.119330 -0.051855 0.008021 0.000032 -0.000032 
72.546227 15.402437 -0.062626 0.008598 -0.000057 0.000057 
72.500343 16.679935 -0.069371 0.009450 -0.000181 0.000181 
72.448059 17.950996 -0.071330 0.010335 -0.000211 0.000211 
72.389442 19.214811 -0.071468 0.011349 -0.000218 0.000218 
72.324547 20.470581 -0.067460 0.010960 -0.000083 0.000083 
72.253464 21.717522 -0.057942 0.009238 0.000064 -0.000064 
72.176270 22.954872 -0.048631 0.007551 -0.000243 0.000243 
72.093063 24.181877 -0.043374 0.006127 -0.000284 0.000284 
72.003937 25.397804 -0.036905 0.005846 -0.000224 0.000224 
71.909019 26.601931 -0.024981 0.005766 -0.000136 0.000136 
71.808418 27.793547 -0.017020 0.005227 -0.000012 0.000012 
71.702263 28.971952 -0.012247 0.004078 0.000019 -0.000019 
71.590698 30.136454 -0.007030 0.001793 0.000025 -0.000025 
71.473877 31.286366 -0.003856 0.001453 -0.000109 0.000109 
71.351967 32.420998 -0.003886 0.001409 -0.000050 0.000050 
71.225128 33.539658 -0.007835 0.002383 -0.000026 0.000026 
71.093567 34.641651 -0.007211 0.002129 0.000006 -0.000006 
70.957489 35.726254 -0.009244 0.005482 0.000001 -0.000001 
70.817108 36.792732 -0.015839 0.012528 0.000001 -0.000001 
70.672668 37.840324 -0.010269 0.011441 -0.000033 0.000033 
70.524437 38.868229 -0.011351 0.011624 -0.000162 0.000162 
70.372696 39.875595 -0.013997 0.013040 -0.000194 0.000194 
70.217751 40.861515 -0.020398 0.017703 0.001014 -0.001675 
70.059937 41.825024 -0.016747 0.015393 0.003757 -0.004432 
73.019470 -75.739563 -0.006372 0.000395 0.000177 -0.000184 
72.978477 -74.431847 -0.004183 -0.000477 0.000297 -0.000694 
72.930771 -73.130249 -0.005130 0.006696 0.000462 -0.007223 
72.876411 -71.835678 -0.001605 0.008769 0.000623 -0.009468 
72.815460 -70.548996 -0.009090 0.011363 0.000779 -0.012421 
72.747986 -69.271072 -0.002047 -0.006879 0.000822 0.000074 
72.674080 -68.002739 -0.047298 0.024185 0.000969 -0.019323 
72.593819 -66.744835 -0.051411 0.020121 0.000925 -0.019043 
72.507301 -65.498138 0.051635 -0.036443 -0.000138 -0.024189 
72.414635 -64.263443 0.059351 -0.032049 0.000491 -0.013303 
72.315933 -63.041515 0.109446 -0.042628 -0.000276 -0.014274 
72.211311 -61.833092 0.120734 -0.085673 -0.004434 -0.000372 
72.100914 -60.638912 0.158501 -0.108070 -0.003990 0.009545 
71.984871 -59.459698 0.154067 -0.087748 -0.000480 0.008831 
71.863335 -58.296158 0.176625 -0.096994 -0.001159 0.001941 
71.736473 -57.149002 0.222558 -0.127329 -0.001287 0.021006 
71.604462 -56.018940 0.226846 -0.123733 -0.001271 0.021168 
71.467476 -21.093311 -0.217804 0.004999 -0.003637 -0.003751 
71.604462 -19.981060 -0.247960 0.011061 -0.004201 -0.010279 
71.736473 -18.850998 -0.281504 0.019138 0.003848 -0.019380 
71.863335 -17.703842 -0.303968 0.017169 0.006325 -0.022814 
71.984871 -16.540302 -0.347440 0.028067 0.005852 -0.024939 
72.100914 -15.361086 -0.370766 0.027423 0.017974 -0.035803 
72.211311 -14.166906 -0.349178 0.019415 0.021125 -0.037206 
72.315933 -12.958485 -0.303604 0.015004 0.021259 -0.034278 
72.414635 -11.736554 -0.260676 0.015689 0.023083 -0.032586 
72.507301 -10.501861 -0.234286 0.014405 0.024164 -0.029966 
72.593819 -9.255168 -0.215184 0.009175 0.023716 -0.022758 
72.674080 -7.997258 -0.188778 0.001271 0.015556 -0.013540 
72.747986 -6.728930 -0.168740 0.002632 0.013070 -0.010057 
72.815460 -5.451006 -0.123523 -0.008617 0.013789 -0.008305 
72.876411 -4.164326 -0.089285 -0.009236 0.001726 0.002481 
72.930771 -2.869749 -0.075720 -0.003475 -0.002119 0.005187 
72.978477 -1.568154 -0.066473 -0.001017 -0.002179 0.004198 
73.019470 -0.260439 -0.060656 0.000831 -0.002085 0.002905 
73.053711 1.052485 -0.055646 0.001806 -0.001024 0.000695 
73.081146 2.369690 -0.049637 0.001378 -0.000006 0.000006 
73.101753 3.690239 -0.044608 0.001168 0.000108 -0.000108 
73.115501 5.013184 -0.041781 0.001832 0.000138 -0.000138 
73.122383 6.337568 -0.041908 0.002176 0.000045 -0.000045 
73.122383 7.662432 -0.044207 0.003170 0.000031 -0.000031 
73.115501 8.986816 -0.047838 0.004034 0.000054 -0.000054 
73.101753 10.309760 -0.054174 0.005466 -0.000345 0.000345 
73.081146 11.630309 -0.056616 0.007345 0.000006 -0.000006 
73.053711 12.947515 -0.056181 0.008977 0.000007 -0.000007 
73.019470 14.260439 -0.059428 0.009645 -0.000042 0.000042 
72.978477 15.568154 -0.070279 0.010218 -0.000120 0.000120 
72.930771 16.869749 -0.077169 0.010964 -0.000242 0.000242 
72.876411 18.164326 -0.079829 0.011617 -0.000284 0.000284 
72.815460 19.451006 -0.079692 0.012554 -0.000276 0.000276 
72.747986 20.728930 -0.074101 0.011776 -0.000102 0.000102 
72.674080 21.997257 -0.064123 0.009995 0.000133 -0.000133 
72.593819 23.255169 -0.056381 0.008026 -0.000216 0.000216 
72.507301 24.501862 -0.051284 0.006457 -0.000253 0.000253 
72.414635 25.736555 -0.044394 0.006239 -0.000199 0.000199 
72.315933 26.958485 -0.031150 0.005932 -0.000109 0.000109 
72.211311 28.166906 -0.021000 0.005188 0.000023 -0.000023 
72.100914 29.361086 -0.012368 0.003789 0.000065 -0.000065 
71.984871 30.540302 -0.003955 0.001130 0.000057 -0.000057 
71.863335 31.703842 0.000760 0.000419 -0.000117 0.000117 
71.736473 32.850998 0.001247 -0.000376 -0.000051 0.000051 
71.604462 33.981060 -0.002587 0.000326 -0.000006 0.000006 
71.467476 35.093311 -0.002940 0.000146 0.000027 -0.000027 
71.325737 36.187027 -0.006612 0.003151 0.000022 -0.000022 
71.179443 37.261459 -0.017965 0.010566 0.000010 -0.000010 
71.028831 38.315834 -0.018533 0.010609 -0.000034 0.000034 
70.874161 39.349350 -0.011620 0.010010 -0.000148 0.000148 
70.715698 40.361149 -0.006402 0.012735 0.000111 -0.000111 
70.553726 41.350327 -0.011845 0.021358 0.001541 -0.002408 
70.388573 42.315907 -0.004440 0.019074 0.002991 -0.003470 
70.220558 43.256828 0.002936 0.014739 -0.001268 0.001598 
70.050064 44.171932 0.001511 0.014402 0.000785 -0.000359 
73.490112 -76.927750 0.002002 -0.002163 0.000052 0.000967 
73.454506 -75.587929 -0.003963 0.000667 0.000149 -0.000739 
73.411873 -74.253807 -0.001416 0.000500 0.000264 -0.001695 
73.362267 -72.926361 -0.001111 0.008087 0.000398 -0.008405 
73.305740 -71.606583 0.005270 0.010729 0.000524 -0.011061 
73.242371 -70.295410 0.020014 -0.006273 0.000625 -0.006899 
73.172218 -68.993774 -0.026494 0.028470 0.004629 0.008190 
73.095367 -67.702576 -0.083270 0.065617 0.003571 -0.004442 
73.011925 -66.422699 -0.106963 0.065624 0.002040 -0.000365 
72.921974 -65.154991 -0.055512 0.006253 0.000669 -0.002088 
72.825630 -63.900284 -0.056611 0.000580 0.001308 0.013176 
72.723007 -62.659382 0.007431 -0.016162 0.000560 0.015337 
72.614235 -61.433064 0.012112 -0.054565 -0.003563 0.029319 
72.499443 -60.222099 0.054095 -0.083229 -0.003267 0.040913 
72.378769 -59.027237 0.027114 -0.043221 -0.000256 0.033927 
72.252365 -57.849205 0.099679 -0.102527 -0.004765 0.023702 
72.120407 -56.688736 0.156001 -0.138291 -0.003670 0.035492 
71.983055 -55.546551 0.179133 -0.138720 -0.002145 0.031808 
71.983055 -20.453451 -0.234125 0.010561 -0.003837 -0.009378 
72.120407 -19.311264 -0.268810 0.019334 0.004199 -0.018693 
72.252365 -18.150793 -0.291623 0.018141 0.006965 -0.022309 
72.378769 -16.972763 -0.332221 0.030059 0.007309 -0.025296 
72.499443 -15.777899 -0.354335 0.031551 0.020293 -0.036880 
72.614235 -14.566936 -0.335413 0.025659 0.024723 -0.039975 
72.723007 -13.340620 -0.291454 0.020661 0.026828 -0.038056 
72.825630 -12.099716 -0.249352 0.021460 0.026442 -0.035197 
72.921974 -10.845008 -0.224385 0.022120 0.025998 -0.032827 
73.011925 -9.577301 -0.204469 0.017380 0.025324 -0.025684 
73.095367 -8.297422 -0.178371 0.008694 0.017075 -0.015952 
73.172218 -7.006227 -0.158911 0.009329 0.014176 -0.012090 
73.242371 -5.704591 -0.117285 -0.002575 0.013922 -0.009239 
73.305740 -4.393418 -0.085984 -0.004813 0.001085 0.002140 
73.362267 -3.073636 -0.074533 -0.000738 -0.003888 0.006061 
73.411873 -1.746196 -0.068591 0.002353 -0.005951 0.005591 
73.454506 -0.412069 -0.062826 0.003469 -0.004732 0.003595 
73.490112 0.927750 -0.054591 0.002187 -0.001573 0.001029 
73.518646 2.272253 -0.047871 0.001124 -0.000266 0.000409 
73.540070 3.620414 -0.042604 0.001036 -0.000053 -0.000008 
73.554375 4.971198 -0.041151 0.001842 0.000091 -0.000151 
73.561531 6.323557 -0.043800 0.002015 0.000013 -0.000074 
73.561531 7.676443 -0.048981 0.003116 -0.000006 -0.000054 
73.554375 9.028803 -0.054579 0.004407 0.000034 -0.000034 
73.540070 10.379585 -0.062667 0.006721 -0.000498 0.000498 
73.518646 11.727747 -0.064441 0.009017 -0.000084 0.000084 
73.490112 13.072249 -0.064488 0.010859 -0.000085 0.000085 
73.454506 14.412069 -0.067685 0.012166 -0.000128 -0.000397 
73.411873 15.746196 -0.077927 0.012888 -0.000235 -0.000289 
73.362267 17.073635 -0.083905 0.013530 -0.000423 -0.000101 
73.305740 18.393417 -0.085812 0.014101 -0.000535 0.000010 
73.242371 19.704590 -0.085277 0.014914 -0.000587 0.000063 
73.172218 21.006227 -0.079272 0.013601 -0.000428 -0.000096 
73.095367 22.297422 -0.068395 0.011582 -0.000058 -0.000466 
73.011925 23.577301 -0.061940 0.009388 -0.000472 -0.000053 
72.921974 24.845009 -0.056074 0.007682 -0.000517 -0.000007 
72.825630 26.099716 -0.048042 0.006692 -0.000466 0.000466 
72.723007 27.340620 -0.033704 0.006055 -0.000352 0.000352 
72.614235 28.566935 -0.021959 0.004856 -0.000181 0.000181 
72.499443 29.777899 -0.010883 0.003026 -0.000070 0.000070 
72.378769 30.972763 -0.000502 0.000082 -0.000018 0.000018 
72.252365 32.150795 0.006199 -0.001029 -0.000177 0.000177 
72.120407 33.311264 0.007106 -0.002851 -0.000100 0.000100 
71.983055 34.453449 0.004021 -0.003022 -0.000047 0.000047 
71.840492 35.576630 0.000767 -0.002880 -0.000003 0.000003 
71.692924 36.680073 -0.006444 0.000647 -0.000011 0.000011 
71.540558 37.763031 -0.025105 0.008251 -0.000018 0.000018 
71.383621 38.824726 -0.025212 0.009239 -0.000000 0.000000 
71.222343 39.864365 -0.010643 0.015118 -0.000140 0.000140 
71.056992 40.881100 -0.014814 0.017952 -0.003156 0.003156 
70.887833 41.874031 -0.027633 0.036038 0.001448 -0.003897 
70.715157 42.842197 -0.018404 0.037317 0.004345 -0.005939 
70.539291 43.784554 -0.009628 0.033077 -0.000844 0.000056 
70.360550 44.699963 0.002395 0.022236 -0.004966 0.002008 
70.179291 45.587170 0.002896 0.019893 -0.004090 -0.000606 
73.668724 -95.976036 -0.008187 -0.068951 -0.001166 0.011940 
73.926331 -89.205925 -0.146432 0.114263 0.000395 -0.014922 
73.956001 -87.832184 -0.106490 0.087357 0.000410 -0.017050 
73.978287 -86.454437 -0.059835 0.050528 0.000145 -0.013415 
73.993164 -85.073814 -0.026548 0.023718 -0.000094 -0.008324 
74.000603 -83.691467 -0.015967 0.017686 0.000041 -0.004955 
74.000603 -82.308533 -0.002039 0.001722 -0.000044 -0.000026 
73.993164 -80.926186 0.001968 -0.001566 -0.000091 0.001192 
73.978287 -79.545563 0.002145 -0.003306 -0.000050 0.002081 
73.956001 -78.167816 0.001451 -0.001544 -0.000013 0.001226 
73.926331 -76.794075 0.000558 -0.004038 0.000031 0.002687 
73.889305 -75.425461 -0.006611 -0.002318 0.000095 0.001638 
73.844971 -74.063072 -0.005187 -0.002086 0.000161 0.000539 
73.793388 -72.707993 -0.000614 0.003062 0.000235 -0.004498 
73.734619 -71.361282 0.009848 0.004541 0.000336 -0.006507 
73.668724 -70.023964 0.031683 -0.014253 0.000406 -0.000941 
73.595795 -68.697044 -0.007422 0.027940 0.004399 0.010424 
73.515907 -67.381477 -0.070828 0.076376 0.003416 -0.000607 
73.429161 -66.078224 -0.128609 0.082921 0.001338 0.010593 
73.335663 -64.788170 -0.064528 0.018919 -0.000069 0.011869 
73.235519 -63.512211 -0.078912 0.015638 0.000605 0.025283 
73.128853 -62.251179 -0.020068 -0.001349 0.000027 0.028821 
73.015793 -61.005905 -0.004088 -0.041095 -0.004075 0.042084 
72.896469 -59.777172 0.030448 -0.066664 -0.003890 0.052812 
72.771034 -58.565758 0.001238 -0.030701 -0.002540 0.046352 
72.639633 -57.372414 0.063530 -0.093920 -0.006903 0.038116 
72.502434 -56.197876 0.126803 -0.140565 -0.005871 0.047810 
72.359604 -20.957121 -0.205721 0.009833 -0.000484 -0.011478 
72.502434 -19.802122 -0.240148 0.018493 0.006668 -0.019918 
72.639633 -18.627586 -0.265209 0.017642 0.004756 -0.019032 
72.771034 -17.434242 -0.308907 0.031200 0.002011 -0.019002 
72.896469 -16.222828 -0.334693 0.035140 0.014219 -0.030117 
73.015793 -14.994097 -0.318799 0.031938 0.019233 -0.034161 
73.128853 -13.748819 -0.279517 0.029613 0.023741 -0.035707 
73.235519 -12.487790 -0.234846 0.028807 0.026745 -0.035692 
73.335663 -11.211827 -0.206494 0.028254 0.024530 -0.032482 
73.429161 -9.921779 -0.179067 0.021765 0.023921 -0.025823 
73.515907 -8.618520 -0.152287 0.012742 0.016536 -0.016521 
73.595795 -7.302959 -0.131600 0.013575 0.018151 -0.017349 
73.668724 -5.976035 -0.089904 0.000162 0.020952 -0.017433 
73.734619 -4.638717 -0.060303 -0.003959 0.008752 -0.006922 
73.793388 -3.292005 -0.053431 -0.002629 0.003181 -0.002023 
73.844971 -1.936929 -0.050020 -0.001099 -0.001223 0.000499 
73.889305 -0.574543 -0.049832 0.001336 -0.003237 0.000819 
73.926331 0.794072 -0.044424 0.000432 -0.000606 -0.000461 
73.956001 2.167814 -0.043381 0.001218 -0.000442 0.000437 
73.978287 3.545563 -0.038952 0.001758 -0.000209 -0.000425 
73.993164 4.926186 -0.038543 0.002572 0.000099 -0.000496 
74.000603 6.308537 -0.042793 0.002943 0.000019 -0.000416 
74.000603 7.691463 -0.049927 0.003922 -0.000002 0.000211 
73.993164 9.073814 -0.059126 0.005894 0.000017 -0.000017 
73.978287 10.454436 -0.069258 0.007748 -0.000605 0.000605 
73.956001 11.832186 -0.073876 0.012039 -0.000035 0.000035 
73.926331 13.205928 -0.075587 0.013611 -0.000028 0.000315 
73.889305 14.574543 -0.079600 0.015805 -0.000078 -0.000996 
73.844971 15.936929 -0.089721 0.016990 -0.000192 -0.001416 
73.793388 17.292006 -0.095463 0.017583 -0.000368 -0.001240 
73.734619 18.638718 -0.096073 0.018074 -0.000477 -0.001131 
73.668724 19.976034 -0.093872 0.018650 -0.000557 -0.001051 
73.595795 21.302959 -0.085638 0.017267 -0.000354 -0.001254 
73.515907 22.618521 -0.073946 0.015201 0.000087 -0.001695 
73.429161 23.921778 -0.065886 0.011124 -0.000495 -0.001113 
73.335663 25.211828 -0.059418 0.009556 -0.000559 -0.001335 
73.235519 26.487791 -0.049534 0.007025 -0.000486 -0.000048 
73.128853 27.748819 -0.034488 0.005535 -0.000378 0.000378 
73.015793 28.994097 -0.021903 0.003987 -0.000207 0.000207 
72.896469 30.222828 -0.009759 0.001774 -0.000104 0.000104 
72.771034 31.434242 0.003822 -0.001596 -0.000025 0.000025 
72.639633 32.627586 0.012615 -0.003337 -0.000206 0.000206 
72.502434 33.802124 0.014533 -0.005574 -0.000112 0.000112 
72.359604 34.957123 0.011206 -0.006252 -0.000047 0.000047 
72.211327 36.091858 0.006602 -0.005781 0.000006 -0.000006 
72.057800 37.205597 -0.001676 -0.001735 -0.000018 0.000018 
71.899231 38.297604 -0.018799 0.003768 -0.000012 0.000012 
71.735825 39.367115 -0.012503 0.004751 -0.000007 0.000007 
71.567810 40.413345 0.025680 0.012481 0.000750 -0.000750 
71.395439 41.435467 0.010047 0.014526 -0.005019 0.005019 
71.218971 42.432610 -0.000857 0.031668 -0.001125 0.000155 
71.038673 43.403835 0.007102 0.036375 0.002409 -0.002635 
70.854828 44.348133 0.018510 0.032776 -0.002640 0.003307 
70.667732 45.264416 0.022459 0.033466 -0.001939 0.000832 
70.477707 46.151470 0.026008 0.028921 -0.000619 -0.002633 
70.285072 47.007980 0.048824 0.011976 -0.006910 -0.000001 
70.090149 47.832466 0.027491 0.018625 -0.006480 -0.001150 
73.934837 -98.961380 0.055061 -0.121002 -0.000388 0.016034 
74.017868 -97.619926 0.017783 -0.090672 -0.000278 0.010735 
74.093681 -96.266098 0.007661 -0.084183 -0.000662 0.009200 
74.162186 -94.900925 -0.028974 -0.051341 -0.001267 0.009040 
74.223289 -93.525505 -0.081313 0.000758 -0.000874 0.005829 
74.276917 -92.140930 -0.149604 0.072920 -0.000652 0.003384 
74.323013 -90.748360 -0.190342 0.128647 0.000198 -0.007927 
74.361519 -89.348969 -0.146432 0.114263 0.000395 -0.014922 
74.392380 -87.943962 -0.106490 0.087357 0.000410 -0.017050 
74.415558 -86.534554 -0.059835 0.050528 0.000145 -0.013415 
74.431023 -85.121994 -0.026758 0.023903 -0.000095 -0.008398 
74.438766 -83.707542 -0.015772 0.016653 0.000048 -0.003873 
74.438766 -82.292458 -0.002673 0.001046 -0.000032 0.000851 
74.431023 -80.878006 0.001190 -0.002567 -0.000083 0.002385 
74.415558 -79.465446 0.000345 -0.004460 -0.000043 0.003596 
74.392380 -78.056038 -0.000087 -0.004185 -0.000049 0.003735 
74.361519 -76.651031 -0.001299 -0.008191 -0.000062 0.006599 
74.323013 -75.251640 -0.005891 -0.007591 -0.000042 0.006486 
74.276917 -73.859070 -0.001625 -0.009216 -0.000024 0.006738 
74.223289 -72.474495 0.018404 -0.015852 -0.000072 0.005441 
74.162186 -71.099075 0.031835 -0.014384 -0.000030 0.002284 
74.093681 -69.733902 0.073598 -0.045339 -0.000055 0.009326 
74.017868 -68.380074 0.047627 -0.004543 0.004214 0.020884 
73.934837 -67.038620 -0.004315 0.040564 0.002934 0.013758 
73.844681 -65.710541 -0.081914 0.062879 0.000734 0.017118 
73.747513 -64.396805 0.023461 0.003562 -0.000662 0.017423 
73.643456 -63.098343 -0.001329 0.007650 0.000095 0.026265 
73.532623 -61.816036 0.039521 -0.007445 -0.000336 0.029569 
73.415146 -60.550743 0.041184 -0.034553 -0.004568 0.040847 
73.291168 -59.303280 0.071354 -0.063694 -0.004180 0.050480 
73.160843 -58.074436 0.002249 -0.000355 -0.002664 0.039012 
73.024315 -56.864986 0.026019 -0.039445 -0.006966 0.026321 
72.881752 -20.324333 -0.185502 0.010056 0.002113 -0.007028 
73.024315 -19.135015 -0.217616 0.024597 0.006909 -0.012817 
73.160843 -17.925562 -0.255597 0.042333 0.003550 -0.012103 
73.291168 -16.696722 -0.278664 0.048460 0.015831 -0.023400 
73.415146 -15.449258 -0.269286 0.048764 0.021378 -0.028567 
73.532623 -14.183962 -0.234078 0.048829 0.027725 -0.032125 
73.643456 -12.901656 -0.190369 0.052659 0.031975 -0.035553 
73.747513 -11.603192 -0.156220 0.052335 0.031674 -0.036282 
73.844681 -10.289459 -0.123323 0.047433 0.034339 -0.037860 
73.934837 -8.961384 -0.099859 0.040283 0.030931 -0.033994 
74.017868 -7.619928 -0.068219 0.025249 0.025136 -0.026486 
74.093681 -6.266096 -0.031544 0.007935 0.028546 -0.027432 
74.162186 -4.900928 -0.007035 0.002428 0.016316 -0.016753 
74.223289 -3.525502 -0.004136 0.001407 0.010202 -0.010905 
74.276917 -2.140931 -0.006651 0.000282 0.004181 -0.004874 
74.323013 -0.748362 -0.011850 -0.002280 0.000973 -0.001485 
74.361519 0.651030 -0.014309 -0.003377 0.000545 0.001225 
74.392380 2.056040 -0.025977 -0.000173 -0.002291 0.004033 
74.415558 3.465446 -0.026114 0.000029 -0.000941 0.003411 
74.431023 4.878003 -0.031200 0.001210 0.000058 0.001691 
74.438766 6.292457 -0.040593 0.002153 0.000011 0.001769 
74.438766 7.707543 -0.051989 0.003300 -0.000068 0.002281 
74.431023 9.121997 -0.062373 0.005208 -0.000076 0.002120 
74.415558 10.534554 -0.075179 0.008452 -0.000702 0.000702 
74.392380 11.943959 -0.081550 0.013273 -0.000166 0.000414 
74.361519 13.348970 -0.084993 0.014647 -0.000152 0.001111 
74.323013 14.748362 -0.089453 0.017920 -0.000214 -0.001152 
74.276917 16.140930 -0.099529 0.019459 -0.000325 -0.001836 
74.223289 17.525501 -0.103863 0.020038 -0.000512 -0.001649 
74.162186 18.900928 -0.101762 0.020229 -0.000543 -0.001618 
74.093681 20.266096 -0.096627 0.019834 -0.000498 -0.001663 
74.017868 21.619928 -0.088522 0.018797 -0.000220 -0.001941 
73.934837 22.961384 -0.076169 0.016575 0.000225 -0.002386 
73.844681 24.289459 -0.068059 0.012673 -0.000259 -0.002151 
73.747513 25.603191 -0.061370 0.011286 -0.000289 -0.002831 
73.643456 26.901655 -0.050546 0.007826 -0.000174 -0.000620 
73.532623 28.183962 -0.034494 0.005663 -0.000092 0.000092 
73.415146 29.449257 -0.020546 0.002979 0.000174 -0.000174 
73.291168 30.696722 -0.007877 0.000641 0.000200 -0.000200 
73.160843 31.925562 0.006210 -0.002122 0.000188 -0.000188 
73.024315 33.135014 0.016387 -0.004411 -0.000066 0.000066 
72.881752 34.324333 0.019391 -0.006883 0.000050 -0.000050 
72.733322 35.492786 0.015951 -0.007827 0.000071 -0.000071 
72.579216 36.639656 0.010475 -0.007420 0.000095 -0.000095 
72.419609 37.764217 0.002789 -0.004415 0.000041 -0.000041 
72.254715 38.865749 -0.009467 -0.000981 0.000069 -0.000069 
72.084732 39.943512 -0.001753 0.001237 -0.000010 0.000010 
71.909882 40.996746 0.040249 0.014855 0.002433 -0.002433 
71.730408 42.024654 0.015635 0.011268 -0.003350 0.009165 
71.546532 43.026405 0.002498 0.028593 0.000345 0.005171 
71.358528 44.001102 0.007658 0.037163 0.004613 0.001630 
71.166641 44.947796 0.016467 0.038682 0.001140 0.006905 
70.971146 45.865444 0.011460 0.050744 0.002504 0.003638 
70.772331 46.752930 0.010765 0.049643 0.002807 -0.000168 
70.570465 47.609009 0.023379 0.036453 -0.007078 -0.001126 
70.365822 48.432327 -0.019852 0.058808 0.003395 -0.017818 
70.158676 49.221397 -0.064618 0.043468 0.002326 -0.011943 
73.103676 -112.061340 -0.001901 0.011413 0.000637 -0.013304 
73.257812 -110.878838 -0.000555 0.010949 0.000727 -0.014705 
73.405861 -109.674065 0.002464 0.008885 0.000858 -0.015275 
73.547638 -108.447746 0.003347 0.008480 0.001057 -0.017441 
73.682976 -107.200630 0.035374 -0.023121 0.001193 -0.007714 
73.811729 -105.933487 0.084631 -0.075201 0.000800 -0.003256 
73.933739 -104.647125 0.153164 -0.147941 0.000430 0.000231 
74.048859 -103.342392 0.193132 -0.204191 -0.000534 0.011687 
74.156960 -102.020172 0.149993 -0.190474 -0.000802 0.020354 
74.257904 -100.681389 0.109140 -0.163754 -0.000896 0.024510 
74.351585 -99.327034 0.060775 -0.126640 -0.000715 0.022889 
74.437866 -97.958107 0.023497 -0.096311 -0.000605 0.017590 
74.516663 -96.575699 0.013375 -0.089821 -0.000988 0.016056 
74.587860 -95.180908 -0.028974 -0.051341 -0.001267 0.009040 
74.651382 -93.774910 -0.081313 0.000758 -0.000874 0.005829 
74.707146 -92.358902 -0.149604 0.072920 -0.000652 0.003384 
74.755074 -90.934135 -0.190342 0.128647 0.000198 -0.007927 
74.851303 -79.379768 -0.006454 -0.001786 -0.000043 0.002233 
74.827202 -77.936531 -0.008134 -0.000532 -0.000038 0.002056 
74.795105 -76.498116 -0.010370 -0.003225 -0.000071 0.004155 
74.755074 -75.065865 -0.012667 -0.004686 -0.000062 0.005409 
74.707146 -73.641098 -0.010397 -0.004350 -0.000049 0.004981 
74.651382 -72.225090 0.005367 -0.008715 -0.000080 0.003244 
74.587860 -70.819092 0.018565 -0.007067 -0.000030 0.000808 
74.516663 -69.424301 0.064001 -0.035774 -0.000092 0.007979 
74.437866 -68.041893 0.045567 0.001066 0.004089 0.022203 
74.351585 -66.672966 -0.006928 0.046028 0.002743 0.015738 
74.257904 -65.318611 -0.072084 0.063300 0.000508 0.023551 
74.156960 -63.979828 -0.001451 0.006228 -0.000898 0.019206 
74.048859 -62.657608 -0.035688 0.025646 -0.000566 0.015471 
73.933739 -61.352875 -0.009342 0.016171 -0.000874 0.018017 
73.811729 -60.066513 -0.019962 0.005348 -0.001988 0.022798 
73.682976 -58.799374 -0.022397 0.005501 -0.001345 0.025197 
73.547638 -57.552254 -0.062415 0.033509 -0.001258 0.018228 
73.257812 -20.878838 -0.117757 0.009725 0.005436 -0.008068 
73.405861 -19.674065 -0.141306 0.029586 0.013262 -0.016621 
73.547638 -18.447746 -0.160618 0.042974 0.018654 -0.024764 
73.682976 -17.200628 -0.174634 0.049121 0.030806 -0.035684 
73.811729 -15.933485 -0.171158 0.050418 0.036710 -0.041033 
73.933739 -14.647125 -0.148683 0.051977 0.043973 -0.045794 
74.048859 -13.342392 -0.110542 0.058206 0.050910 -0.052020 
74.156960 -12.020171 -0.073026 0.061668 0.051190 -0.056390 
74.257904 -10.681392 -0.024315 0.055514 0.059945 -0.063004 
74.351585 -9.327031 0.007296 0.047131 0.059562 -0.062168 
74.437866 -7.958109 0.043063 0.027842 0.049784 -0.052973 
74.516663 -6.575696 0.071563 0.011528 0.043193 -0.044750 
74.587860 -5.180910 0.083336 0.007122 0.030349 -0.034978 
74.651382 -3.774911 0.081095 0.004826 0.024251 -0.029341 
74.707146 -2.358904 0.079577 0.001693 0.017209 -0.020919 
74.755074 -0.934135 0.066241 -0.002433 0.011850 -0.015472 
74.795105 0.498113 0.053667 -0.007153 0.010304 -0.009089 
74.827202 1.936529 0.018446 -0.002951 -0.000297 -0.000142 
74.851303 3.379769 -0.001723 -0.001956 -0.003759 0.003194 
74.867393 4.826472 -0.021339 -0.001528 -0.001806 0.002552 
74.875443 6.275259 -0.043946 0.002779 -0.000623 0.002487 
74.875443 7.724741 -0.056258 0.002850 0.000021 0.003654 
74.867393 9.173528 -0.065723 0.005854 -0.000062 0.003893 
74.851303 10.620231 -0.080395 0.010137 -0.000680 0.001005 
74.827202 12.063471 -0.085356 0.014400 -0.000151 0.000725 
74.795105 13.501886 -0.089626 0.015415 -0.000162 0.001447 
74.755074 14.934135 -0.092342 0.018399 -0.000225 -0.000817 
74.707146 16.358904 -0.101137 0.020064 -0.000357 -0.001625 
74.651382 17.774910 -0.103672 0.020812 -0.000551 -0.001566 
74.587860 19.180910 -0.099101 0.020094 -0.000590 -0.001526 
74.516663 20.575697 -0.093255 0.019517 -0.000411 -0.001705 
74.437866 21.958109 -0.086590 0.018392 -0.000144 -0.002298 
74.351585 23.327030 -0.074564 0.016368 0.000329 -0.002770 
74.257904 24.681393 -0.066264 0.012798 -0.000176 -0.002514 
74.156960 26.020170 -0.060442 0.011853 -0.000155 -0.003246 
74.048859 27.342392 -0.050658 0.008444 -0.000010 -0.001064 
73.933739 28.647125 -0.034591 0.005780 0.000235 -0.000369 
73.811729 29.933485 -0.019733 0.002435 0.000563 -0.000563 
73.682976 31.200628 -0.006240 0.000514 0.000617 -0.000617 
73.547638 32.447746 0.008534 -0.002607 0.000503 -0.000503 
73.405861 33.674065 0.018619 -0.004971 0.000240 -0.000240 
73.257812 34.878838 0.020763 -0.007419 0.000327 -0.000327 
73.103676 36.061340 0.017056 -0.008123 0.000369 -0.000369 
72.943619 37.220867 0.010627 -0.007777 0.000342 -0.000342 
72.777832 38.356716 0.004019 -0.005620 0.000259 -0.000259 
72.606514 39.468185 -0.010681 -0.002881 0.000146 -0.000146 
72.429863 40.554573 -0.012690 -0.000083 0.000011 -0.000011 
72.248100 41.615150 0.003777 0.016162 0.002649 -0.002649 
72.061440 42.649170 -0.018207 0.014499 -0.002726 0.007739 
71.870110 43.655849 -0.030479 0.033643 0.001224 0.003142 
71.674347 44.634357 -0.022090 0.040519 0.002046 0.003605 
71.474396 45.583801 -0.013394 0.041202 -0.001149 0.008378 
71.270500 46.503231 -0.018127 0.053432 0.000208 0.004937 
71.062904 47.391605 -0.020651 0.053159 0.000481 0.001101 
70.851860 48.247814 -0.006287 0.040792 -0.009404 0.000143 
70.637604 49.070625 -0.038092 0.060184 0.000807 -0.014878 
70.420349 49.858730 -0.054488 0.039168 -0.006571 -0.005408 
70.200279 50.610687 -0.032475 0.038552 -0.001258 -0.016592 
73.304131 -113.836418 -0.014638 0.030388 0.000761 -0.027523 
73.470238 -112.663773 -0.012834 0.029915 0.000855 -0.029095 
73.630196 -111.466682 -0.011488 0.029451 0.000944 -0.030496 
73.783836 -110.245834 -0.008584 0.028138 0.001030 -0.031966 
73.930977 -109.001938 -0.010077 0.028544 0.001225 -0.034994 
74.071449 -107.735725 0.035724 -0.024070 0.001187 -0.007745 
74.205101 -106.447983 0.086964 -0.077435 0.000809 -0.002248 
74.331764 -105.139526 0.155498 -0.150175 0.000440 0.001239 
74.451294 -103.811218 0.195466 -0.206425 -0.000524 0.012695 
74.563553 -102.463974 0.152327 -0.192708 -0.000793 0.021362 
74.668404 -101.098770 0.111474 -0.165988 -0.000886 0.025518 
74.765709 -99.716621 0.063109 -0.128874 -0.000705 0.023897 
74.855362 -98.318611 0.025831 -0.098545 -0.000595 0.018598 
74.937233 -96.905891 0.015713 -0.092082 -0.001015 0.017324 
75.285126 -79.288200 -0.013865 0.001094 -0.000049 0.000571 
75.260056 -77.808815 -0.016330 0.002283 -0.000033 -0.000254 
75.226685 -76.334740 -0.019135 -0.000051 -0.000077 0.001824 
75.185059 -74.867439 -0.020616 -0.001204 -0.000077 0.002968 
75.135223 -73.408348 -0.018182 -0.001401 -0.000076 0.002982 
75.077255 -71.958870 0.001634 -0.013272 -0.000129 0.007949 
75.011230 -70.520355 0.014919 -0.015353 -0.000107 0.008075 
74.937233 -69.094109 0.061252 -0.043846 -0.000193 0.015496 
74.855362 -67.681389 0.039881 -0.006630 0.004002 0.029796 
74.765709 -66.283379 -0.012770 0.034989 0.002643 0.026147 
74.668404 -64.901230 -0.086139 0.063665 0.000414 0.028287 
74.563553 -63.536026 -0.103543 0.052934 -0.001015 0.003168 
74.451294 -62.188782 -0.132607 0.064442 -0.000755 0.006846 
74.331764 -60.860474 -0.113583 0.060071 -0.001005 0.006486 
74.205101 -59.552017 -0.133100 0.064700 -0.001690 0.002477 
74.071449 -58.264275 -0.137590 0.063053 -0.001734 0.004671 
73.930977 -56.998066 -0.175014 0.090758 -0.001625 -0.002687 
73.783836 -20.245834 -0.057945 0.018004 0.008962 -0.011436 
73.930977 -19.001934 -0.057214 0.024203 0.015891 -0.019986 
74.071449 -17.735725 -0.055776 0.025951 0.026011 -0.028925 
74.205101 -16.447983 -0.047864 0.027678 0.032432 -0.034344 
74.331764 -15.139525 -0.030635 0.028761 0.040371 -0.039104 
74.451294 -13.811218 0.000112 0.035270 0.048476 -0.045997 
74.563553 -12.463975 0.035567 0.040518 0.050875 -0.052709 
74.668404 -11.098767 0.088892 0.037610 0.061773 -0.063387 
74.765709 -9.716619 0.137571 0.029459 0.069105 -0.069188 
74.855362 -8.318612 0.183455 0.019725 0.066595 -0.066621 
74.937233 -6.905888 0.202174 0.024679 0.061580 -0.063844 
75.011230 -5.479643 0.198030 0.037158 0.052805 -0.058062 
75.077255 -4.041129 0.181783 0.035494 0.046427 -0.052575 
75.135223 -2.591651 0.173472 0.033242 0.038811 -0.043771 
75.185059 -1.132562 0.154476 0.028888 0.032443 -0.038284 
75.226685 0.334739 0.133331 0.022678 0.029943 -0.030716 
75.260056 1.808816 0.082535 0.023494 0.017969 -0.018282 
75.285126 3.288199 0.032851 0.025538 0.007055 -0.008523 
75.301857 4.771390 -0.017294 0.025604 0.003238 -0.004601 
75.310226 6.256875 -0.051301 0.016114 0.001299 0.001198 
75.310226 7.743125 -0.064799 0.004372 -0.000085 0.004281 
75.301857 9.228610 -0.068767 0.006775 -0.000144 0.004495 
75.285126 10.711802 -0.083349 0.010889 -0.000787 0.001000 
75.260056 12.191184 -0.086799 0.015605 -0.000152 0.000613 
75.226685 13.665261 -0.091690 0.016368 -0.000171 0.001343 
75.185059 15.132563 -0.093865 0.019260 -0.000233 -0.000921 
75.135223 16.591652 -0.099893 0.020741 -0.000353 -0.001726 
75.077255 18.041128 -0.099993 0.021118 -0.000543 -0.001931 
75.011230 19.479643 -0.094957 0.020451 -0.000612 -0.003005 
74.937233 20.905888 -0.088542 0.018995 -0.000263 -0.002959 
74.855362 22.318613 -0.082933 0.018180 0.000034 -0.003375 
74.765709 23.716619 -0.070345 0.015974 0.000379 -0.003949 
74.668404 25.098766 -0.063098 0.012549 -0.000241 -0.003182 
74.563553 26.463976 -0.056668 0.011502 -0.000240 -0.003893 
74.451294 27.811218 -0.046160 0.007819 -0.000123 -0.001739 
74.331764 29.139526 -0.030877 0.004804 0.000067 -0.001024 
74.205101 30.447983 -0.016163 0.001706 0.000335 -0.001401 
74.071449 31.735725 -0.000943 -0.000575 0.000468 -0.000706 
73.930977 33.001934 0.014215 -0.003437 0.000185 -0.001014 
73.783836 34.245834 0.023705 -0.005565 -0.000120 -0.000915 
73.630196 35.466686 0.023700 -0.007677 0.000095 -0.000901 
73.470238 36.663776 0.018557 -0.008073 0.000252 -0.001454 
73.304131 37.836422 0.012051 -0.007420 0.000254 -0.001456 
73.132072 38.983948 0.007476 -0.005942 0.000197 -0.001344 
72.954247 40.105698 -0.006852 -0.003000 0.000127 -0.001255 
72.770859 41.201000 -0.011181 0.000239 0.000049 -0.000673 
72.582115 42.269184 -0.006318 0.017045 0.002657 -0.002966 
72.388222 43.309555 -0.029040 0.015606 -0.002420 0.007433 
72.189400 44.321396 -0.039388 0.031088 0.001525 0.003871 
71.985870 45.303944 -0.031961 0.039991 0.002234 0.004855 
71.777855 46.256393 -0.025296 0.041696 0.002594 0.006073 
71.565575 47.177887 -0.030882 0.054020 0.003953 0.002376 
71.349266 48.067501 -0.036124 0.054521 0.004227 -0.001460 
71.129143 48.924236 -0.022850 0.042149 -0.005658 -0.002418 
70.905411 49.747025 -0.053198 0.060912 0.004553 -0.017439 
70.678246 50.534733 -0.059105 0.039418 -0.002887 -0.008021 
70.447815 51.286144 -0.035844 0.037190 0.002331 -0.018080 
70.214226 52.000000 -0.025589 0.022034 -0.001542 -0.015111 
73.660431 -114.487305 0.001087 0.017431 0.000508 -0.015919 
73.832680 -113.301155 0.002891 0.016959 0.000601 -0.017490 
73.998558 -112.089012 0.004271 0.016478 0.000765 -0.019587 
74.157898 -110.851524 0.005956 0.018379 0.001002 -0.024068 
74.310516 -109.589378 0.004001 0.019403 0.001214 -0.027583 
74.456245 -108.303299 0.037744 -0.025648 0.001198 -0.006815 
74.594910 -106.994072 0.088984 -0.079013 0.000821 -0.001318 
74.726357 -105.662506 0.157518 -0.151753 0.000452 0.002169 
74.850418 -104.309479 0.197485 -0.208003 -0.000512 0.013625 
74.966957 -102.935944 0.154346 -0.194286 -0.000781 0.022292 
75.075829 -101.542908 0.113493 -0.167566 -0.000875 0.026447 
75.716721 -79.190353 -0.016963 -0.001238 -0.000028 0.001574 
75.690651 -77.672379 -0.019291 -0.000586 -0.000007 0.001264 
75.655945 -76.160248 -0.022969 -0.002364 -0.000047 0.003109 
75.612663 -74.655571 -0.024161 -0.003761 -0.000055 0.004403 
75.560852 -73.159927 -0.021277 -0.004328 -0.000067 0.004726 
75.500595 -71.674835 -0.000391 -0.018903 -0.000141 0.011723 
75.431969 -70.201775 0.011511 -0.020646 -0.000142 0.011893 
75.355080 -68.742157 0.059068 -0.050234 -0.000253 0.020385 
75.270012 -67.297325 0.029788 -0.008329 0.003924 0.031055 
75.176888 -65.868568 -0.018900 0.029594 0.002558 0.029076 
75.075829 -64.457092 -0.066782 0.048775 0.000385 0.037080 
74.966957 -63.064053 -0.102137 0.053036 -0.000617 0.030279 
74.850418 -61.690517 -0.130947 0.059676 -0.000430 0.032153 
74.726357 -60.337498 -0.138738 0.076427 -0.000484 0.030133 
74.594910 -59.005928 -0.152899 0.085300 -0.001189 0.023756 
74.456245 -57.696697 -0.152538 0.082952 -0.001190 0.024925 
74.310516 -19.589376 -0.000430 0.004501 0.009530 -0.012957 
74.456245 -18.303303 0.012608 0.004953 0.018828 -0.020265 
74.594910 -16.994070 0.029236 0.007370 0.025191 -0.025649 
74.726357 -15.662503 0.050504 0.008344 0.031155 -0.028495 
74.850418 -14.309482 0.078882 0.014990 0.039531 -0.035360 
74.966957 -12.935946 0.113157 0.020615 0.044411 -0.043099 
75.075829 -11.542906 0.166122 0.019065 0.057575 -0.055449 
75.176888 -10.131434 0.215640 0.014743 0.068520 -0.064583 
75.270012 -8.702677 0.261035 0.020207 0.073523 -0.068913 
75.355080 -7.257846 0.288736 0.029083 0.074962 -0.074386 
75.431969 -5.798225 0.276735 0.049761 0.066472 -0.072155 
75.500595 -4.325163 0.253995 0.049314 0.060154 -0.067284 
75.560852 -2.840073 0.234387 0.047693 0.054526 -0.060793 
75.612663 -1.344427 0.209399 0.043545 0.047775 -0.055407 
75.655945 0.160249 0.182586 0.037736 0.042950 -0.047262 
75.690651 1.672381 0.125876 0.038063 0.029307 -0.033737 
75.716721 3.190356 0.068938 0.038959 0.016887 -0.022320 
75.734123 4.712529 0.000807 0.038862 0.008578 -0.014681 
75.742828 6.237228 -0.051075 0.027087 0.000805 -0.001774 
75.742828 7.762772 -0.067414 0.008381 -0.000043 0.003230 
75.734123 9.287472 -0.073353 0.008401 -0.000122 0.004145 
75.716721 10.809644 -0.083944 0.011868 -0.000763 0.000976 
75.690651 12.327619 -0.085562 0.016060 -0.000136 0.000598 
75.655945 13.839751 -0.089167 0.016468 -0.000154 0.001327 
75.612663 15.344427 -0.089596 0.018889 -0.000235 -0.000919 
75.560852 16.840073 -0.093235 0.019535 -0.000384 -0.001459 
75.500595 18.325163 -0.091749 0.019055 -0.000576 -0.001591 
75.431969 19.798225 -0.085580 0.016642 -0.000794 -0.001467 
75.355080 21.257847 -0.079977 0.015191 -0.000253 -0.001472 
75.270012 22.702677 -0.075089 0.014349 0.000060 -0.001515 
75.176888 24.131435 -0.063759 0.012070 0.000446 -0.001964 
75.075829 25.542906 -0.058286 0.008717 -0.000278 -0.000908 
74.966957 26.935947 -0.052011 0.008294 -0.000293 -0.002160 
74.850418 28.309481 -0.041471 0.005129 -0.000162 -0.000628 
74.726357 29.662504 -0.026661 0.002580 -0.000015 -0.000372 
74.594910 30.994070 -0.012152 -0.000030 0.000199 -0.001102 
74.456245 32.303303 0.002876 -0.000438 0.000413 -0.001947 
74.310516 33.589375 0.017797 -0.002146 -0.000052 -0.002762 
74.157898 34.851521 0.026542 -0.003528 -0.000331 -0.003078 
73.998558 36.089008 0.023470 -0.004160 -0.000150 -0.003197 
73.832680 37.301159 0.016555 -0.004130 0.000098 -0.004025 
73.660431 38.487309 0.010251 -0.004350 0.000114 -0.003484 
73.482018 39.646832 0.003494 -0.003508 0.000062 -0.002770 
73.297615 40.779106 -0.010628 -0.001065 0.000063 -0.002485 
73.107422 41.883526 -0.016363 0.002674 0.000041 -0.001623 
72.911652 42.959480 -0.013798 0.019731 0.002709 -0.003565 
72.710495 44.006340 -0.033758 0.017096 -0.002354 0.007367 
72.504158 45.023460 -0.037159 0.025971 0.001098 0.006026 
72.292862 46.010174 -0.027476 0.034209 0.002742 0.006075 
72.076813 46.965763 -0.019252 0.035542 0.002780 0.008227 
71.856216 47.889481 -0.025357 0.048340 0.004141 0.004309 
71.631279 48.780518 -0.028758 0.049051 0.004414 0.000473 
71.402206 49.638020 -0.016124 0.037172 -0.005471 -0.000485 
71.169167 50.461079 -0.045882 0.055476 0.004742 -0.015519 
70.932343 51.248737 -0.049536 0.032756 -0.002676 -0.005824 
70.691856 52.000000 -0.027814 0.029517 0.002548 -0.015150 
70.447815 52.713856 -0.023861 0.020354 -0.000874 -0.014360 
70.200279 53.389313 -0.027423 0.013139 -0.002538 -0.014983 
73.827393 -116.346298 0.005491 0.014188 0.000117 -0.011451 
74.012245 -115.174568 0.005161 0.015210 0.000204 -0.013420 
74.190720 -113.974609 0.006273 0.014503 0.000548 -0.015510 
74.362617 -112.747017 0.006887 0.014151 0.000747 -0.017952 
74.527763 -111.492401 0.008017 0.016081 0.000979 -0.022267 
74.685974 -110.211411 0.006032 0.017183 0.001228 -0.025735 
74.837067 -108.904755 0.041232 -0.029039 0.001217 -0.004599 
74.980873 -107.573181 0.092472 -0.082403 0.000839 0.000897 
75.366898 -103.437553 0.170940 -0.204444 -0.001158 0.024930 
75.479904 -102.015266 0.130087 -0.177723 -0.001251 0.029086 
76.145851 -79.085815 -0.024894 0.003158 0.000052 -0.000083 
76.118736 -77.526642 -0.026771 0.002954 0.000056 0.000184 
76.082649 -75.973907 -0.030676 0.002664 0.000020 0.001091 
76.037643 -74.429390 -0.030875 0.000685 0.000006 0.002699 
75.983780 -72.894821 -0.029346 0.001108 -0.000015 0.002501 
75.921143 -71.371864 -0.008886 -0.013187 -0.000109 0.009416 
75.849823 -69.862122 0.004937 -0.015872 -0.000143 0.010218 
75.769928 -68.367126 0.053745 -0.044126 -0.000289 0.017826 
75.681557 -66.888329 0.036178 -0.004502 0.003851 0.028701 
75.584839 -65.427101 0.009567 0.016612 0.002477 0.037552 
75.479904 -63.984737 -0.030203 0.036769 0.000209 0.045729 
75.366898 -62.562443 -0.048332 0.030758 -0.001029 0.045278 
75.245949 -61.161343 -0.069100 0.031982 -0.001028 0.046780 
75.117226 -59.782482 -0.076022 0.040040 -0.001016 0.045310 
74.980873 -58.426819 -0.084712 0.050317 -0.000926 0.039433 
74.685974 -20.211411 0.006968 0.003932 0.006075 -0.010261 
74.837067 -18.904751 0.022677 0.003572 0.014209 -0.016264 
74.980873 -17.573181 0.041925 0.005350 0.019930 -0.021355 
75.117226 -16.217518 0.062905 0.006610 0.024122 -0.023883 
75.245949 -14.838656 0.091563 0.010145 0.030551 -0.029265 
75.366898 -13.437557 0.124781 0.016345 0.037309 -0.037431 
75.479904 -12.015265 0.181660 0.016089 0.054280 -0.050604 
75.584839 -10.572901 0.235842 0.014905 0.068940 -0.062400 
75.681557 -9.111674 0.298077 0.022098 0.077568 -0.070149 
75.769928 -7.632875 0.344801 0.029982 0.096459 -0.087685 
75.849823 -6.137877 0.321112 0.064325 0.094409 -0.091531 
75.921143 -4.628135 0.286952 0.065881 0.088653 -0.086915 
75.983780 -3.105177 0.263485 0.064426 0.084660 -0.081119 
76.037643 -1.570607 0.237590 0.060047 0.078323 -0.075890 
76.082649 -0.026093 0.206524 0.054536 0.071874 -0.067763 
76.118736 1.526640 0.143720 0.055056 0.054832 -0.053995 
76.145851 3.085819 0.080082 0.055225 0.039787 -0.040899 
76.163956 4.649631 -0.002401 0.053255 0.029282 -0.030114 
76.173012 6.216233 -0.072650 0.043029 0.005935 -0.006765 
76.173012 7.783767 -0.078904 0.011393 -0.000189 0.003012 
76.163956 9.350369 -0.075789 0.009665 -0.000161 0.003820 
76.145851 10.914181 -0.082494 0.012162 -0.000619 0.000832 
76.118736 12.473360 -0.082210 0.016254 -0.000226 0.000688 
76.082649 14.026093 -0.081033 0.016277 -0.000251 0.001423 
76.037643 15.570607 -0.075262 0.018161 -0.000319 -0.000835 
75.983780 17.105177 -0.073235 0.017939 -0.000576 -0.001371 
75.921143 18.628134 -0.070025 0.016698 -0.000644 -0.001869 
75.849823 20.137878 -0.060533 0.013351 -0.000879 -0.001656 
75.769928 21.632875 -0.053695 0.011121 -0.000428 -0.001272 
75.681557 23.111675 -0.050032 0.010563 -0.000034 -0.000963 
75.584839 24.572901 -0.040498 0.009430 0.000357 -0.001793 
75.479904 26.015265 -0.036203 0.006439 -0.000154 -0.001212 
75.366898 27.437557 -0.032594 0.006199 -0.000205 -0.002355 
75.245949 28.838655 -0.026425 0.003802 -0.000123 -0.001451 
75.117226 30.217518 -0.016045 0.002228 0.000137 -0.001790 
74.980873 31.573181 -0.002953 0.000121 0.000180 -0.002393 
74.837067 32.904751 0.008670 0.000539 0.000367 -0.003607 
74.685974 34.211411 0.020676 0.000831 0.000042 -0.005727 
74.527763 35.492401 0.028394 0.000247 -0.000427 -0.007014 
74.362617 36.747017 0.021685 -0.000245 -0.000357 -0.006645 
74.190720 37.974609 0.012102 -0.000253 -0.000108 -0.007213 
74.012245 39.174564 0.004867 -0.000389 -0.000051 -0.006787 
73.827393 40.346302 -0.001893 -0.000222 -0.000067 -0.005431 
73.636345 41.489258 -0.014727 0.001312 -0.000052 -0.004573 
73.439301 42.602894 -0.022359 0.004953 -0.000041 -0.003458 
73.236465 43.686668 -0.019065 0.021715 0.002688 -0.005139 
73.028023 44.740040 -0.034589 0.016188 -0.002451 0.007132 
72.814178 45.762447 -0.033082 0.021098 -0.000372 0.008352 
72.595139 46.753323 -0.022694 0.030398 0.002497 0.007177 
72.371101 47.712051 -0.015070 0.034546 0.002603 0.008054 
72.142265 48.638004 -0.021135 0.048091 0.004034 0.004013 
71.908813 49.530502 -0.026676 0.050332 0.004260 -0.000208 
71.670937 50.388840 -0.015576 0.038983 -0.005575 -0.000920 
71.428795 51.212261 -0.043617 0.057198 0.004573 -0.014599 
71.182556 52.000000 -0.048003 0.033989 -0.002944 -0.004237 
70.932343 52.751263 -0.029414 0.031854 0.002310 -0.013439 
70.678246 53.465267 -0.029654 0.025660 0.000370 -0.014402 
70.420349 54.141270 -0.031243 0.016772 -0.002525 -0.013794 
70.158676 54.778603 -0.031099 0.012866 -0.002650 -0.014618 
70.090149 -132.167526 -0.016470 0.003190 -0.011026 0.026059 
70.365822 -131.567673 0.002589 0.004382 -0.009644 0.024372 
70.637604 -130.929367 -0.000631 -0.001721 -0.008862 0.030180 
70.905411 -130.252975 -0.007240 -0.002367 -0.008148 0.030370 
71.169167 -129.538925 -0.017906 0.010513 -0.007236 0.018676 
71.428795 -128.787735 -0.013307 0.010060 -0.006272 0.014431 
71.684189 -128.000000 -0.018343 0.015897 -0.004788 0.005133 
71.935219 -127.176300 -0.015146 0.016063 -0.003751 0.002317 
72.181732 -126.317245 -0.018703 0.015388 -0.003001 -0.001323 
74.167961 -117.083344 0.007519 0.012344 0.000481 -0.014685 
74.359329 -115.899277 0.006629 0.013882 0.000571 -0.015491 
74.544113 -114.685326 0.009613 0.012474 0.000836 -0.015810 
75.763130 -103.970421 0.177643 -0.197148 -0.000820 0.029180 
76.544159 -77.370941 -0.014609 -0.008244 0.000026 0.001362 
76.506622 -75.774887 -0.018327 -0.008088 -0.000008 0.001907 
76.459824 -74.187912 -0.018430 -0.010591 -0.000017 0.004019 
76.403824 -72.611916 -0.018458 -0.009933 -0.000044 0.004064 
76.338715 -71.048706 0.002416 -0.024368 -0.000144 0.011260 
76.264595 -69.500046 0.021520 -0.029281 -0.000186 0.013862 
76.089790 -66.452881 0.032079 0.003853 0.003801 0.023726 
75.989357 -64.957413 0.013561 0.021030 0.002318 0.035684 
75.880417 -63.482559 -0.015401 0.037152 0.000153 0.044134 
75.763130 -62.029579 -0.023759 0.028344 -0.001421 0.044399 
75.637642 -60.599648 -0.054601 0.034999 -0.001594 0.041917 
75.504128 -59.193840 -0.054574 0.034341 -0.001567 0.041871 
75.362747 -18.186865 0.028732 0.006489 0.013207 -0.014136 
75.504128 -16.806160 0.047137 0.007390 0.017291 -0.017120 
75.637642 -15.400352 0.070853 0.010749 0.023214 -0.022089 
75.763130 -13.970421 0.101015 0.017890 0.030804 -0.030875 
75.880417 -12.517442 0.156697 0.018897 0.050583 -0.044418 
75.989357 -11.042585 0.213403 0.019597 0.069785 -0.057730 
76.089790 -9.547122 0.289026 0.022803 0.084075 -0.070759 
76.181580 -8.032423 0.353051 0.025076 0.129457 -0.106926 
76.264595 -6.499958 0.329208 0.062070 0.135240 -0.119466 
76.338715 -4.951292 0.290448 0.065191 0.129943 -0.115899 
76.403824 -3.388086 0.268132 0.063805 0.125908 -0.109524 
76.459824 -1.812084 0.245436 0.059127 0.119915 -0.104601 
76.506622 -0.225112 0.214387 0.053234 0.112572 -0.096092 
76.544159 1.370938 0.150570 0.053737 0.093016 -0.082415 
76.572365 2.974111 0.086282 0.053774 0.074009 -0.068472 
76.591187 4.582407 -0.000024 0.051070 0.059663 -0.054781 
76.600609 6.193792 -0.082457 0.046521 0.011491 -0.013221 
76.600609 7.806208 -0.084797 0.012474 -0.000190 0.003180 
76.591187 9.417592 -0.073204 0.009715 -0.000197 0.004518 
76.572365 11.025888 -0.076668 0.011632 -0.000542 0.001416 
76.544159 12.629062 -0.077115 0.015726 -0.000228 0.001351 
76.506622 14.225112 -0.074874 0.015375 -0.000247 0.002081 
76.459824 15.812084 -0.067253 0.016944 -0.000256 -0.000236 
76.089790 23.547123 -0.029317 0.006516 0.000123 -0.000780 
75.989357 25.042585 -0.021293 0.005620 0.000413 -0.001430 
75.880417 26.517441 -0.017194 0.003000 -0.000015 -0.001017 
75.763130 27.970421 -0.012800 0.003197 -0.000034 -0.002305 
75.637642 29.400352 -0.006715 0.001399 -0.000031 -0.001828 
75.504128 30.806160 -0.000935 0.002010 -0.000157 -0.002689 
75.362747 32.186863 0.007055 0.002254 -0.000112 -0.004376 
75.213676 33.541573 0.011965 0.004989 0.000074 -0.006944 
75.057098 34.869476 0.019681 0.006239 -0.000305 -0.009645 
74.893188 36.169838 0.024362 0.005903 -0.000627 -0.010950 
74.722130 37.441990 0.014462 0.006701 -0.000495 -0.010722 
74.544113 38.685322 0.003117 0.007115 -0.000237 -0.011214 
74.359329 39.899281 -0.004655 0.006887 -0.000213 -0.010643 
74.167961 41.083344 -0.010814 0.006128 -0.000207 -0.008801 
73.970215 42.237026 -0.027201 0.006491 -0.000210 -0.007326 
73.766281 43.359856 -0.037177 0.009414 -0.000017 -0.005227 
73.556343 44.451389 -0.031006 0.024386 0.002898 -0.005989 
73.340614 45.511166 -0.038587 0.010457 -0.002259 0.006792 
73.119278 46.538734 -0.036446 0.014944 0.000460 0.007347 
72.892525 47.533627 -0.022957 0.021417 0.001639 0.007488 
72.660561 48.495354 -0.015293 0.026946 0.001233 0.008954 
72.423569 49.423405 -0.021406 0.040935 0.002715 0.004959 
72.181732 50.317242 -0.025152 0.041662 0.002937 0.001054 
71.935219 51.176304 -0.008744 0.030386 -0.006871 0.000581 
70.637604 54.929375 -0.026108 0.016459 -0.002886 -0.011866 
70.365822 55.567673 -0.025008 0.010760 -0.002513 -0.013298 
70.090149 56.167534 -0.014696 -0.003540 -0.003997 -0.009301 
70.285072 -132.992020 0.061497 -0.001516 -0.016735 0.031514 
70.570465 -132.390991 0.083493 0.000574 -0.009871 0.023714 
70.851860 -131.752182 0.079008 -0.006455 -0.009886 0.027641 
71.129143 -131.075760 0.077168 -0.009419 -0.009160 0.026479 
71.402206 -130.361984 0.057206 0.005691 -0.008213 0.010051 
71.670937 -129.611160 0.057234 0.002413 -0.007140 0.002658 
71.935219 -128.823700 0.029103 0.009006 -0.005448 -0.012531 
72.194916 -128.000000 0.003277 0.015446 -0.004381 -0.024331 
72.449898 -127.140495 0.002629 0.012729 -0.003496 -0.030940 
72.699989 -126.245605 0.003139 0.011296 -0.002545 -0.038792 
72.945038 -125.315750 -0.027774 0.010366 -0.002073 -0.043360 
74.299019 -119.023300 -0.004276 0.012874 0.000712 -0.038853 
74.503525 -117.858978 -0.004618 0.015335 0.000761 -0.033917 
74.701462 -116.662598 -0.000305 0.015049 0.000759 -0.027371 
74.892639 -115.434547 0.006894 0.014330 0.000945 -0.022399 
76.025307 -105.996323 0.140811 -0.139481 0.000028 0.014614 
76.155464 -104.536308 0.144700 -0.154402 -0.000409 0.024001 
76.966782 -77.204536 -0.017699 -0.007189 0.000033 0.001400 
76.927734 -75.562271 -0.020680 -0.007187 0.000001 0.002092 
76.879066 -73.930046 -0.020373 -0.009206 -0.000011 0.003700 
76.820839 -72.309944 -0.019705 -0.008586 -0.000038 0.003777 
76.753151 -70.703972 -0.001147 -0.021320 -0.000138 0.009545 
76.676125 -69.114021 0.015483 -0.023402 -0.000171 0.010163 
75.740318 -18.836805 0.017719 0.004471 0.003402 -0.006954 
75.886864 -17.430155 0.034833 0.004587 0.008392 -0.010345 
76.025307 -15.996326 0.056310 0.007870 0.014714 -0.016199 
76.155464 -14.536307 0.084220 0.017285 0.023249 -0.027934 
76.277168 -13.051200 0.141962 0.018250 0.046062 -0.042050 
76.390244 -11.542219 0.197908 0.019186 0.070762 -0.055482 
76.494530 -10.010700 0.264069 0.022750 0.092121 -0.069645 
76.589867 -8.458095 0.313063 0.029188 0.144007 -0.113221 
76.676125 -6.885975 0.300562 0.047448 0.177915 -0.145051 
76.753151 -5.296030 0.261123 0.057447 0.178693 -0.145855 
76.820839 -3.690055 0.232611 0.060215 0.174112 -0.139285 
76.879066 -2.069956 0.207879 0.058038 0.167847 -0.133575 
76.927734 -0.437731 0.177228 0.050543 0.159582 -0.122437 
76.966782 1.204539 0.109855 0.051812 0.137223 -0.108418 
76.996117 2.854699 0.045908 0.052595 0.112649 -0.094369 
77.015709 4.510536 -0.028554 0.050324 0.090609 -0.079311 
77.025505 6.169797 -0.094239 0.045450 0.037257 -0.032920 
77.025505 7.830203 -0.098098 0.027236 0.002595 0.000395 
77.015709 9.489464 -0.077805 0.015854 -0.000067 0.004387 
76.996117 11.145301 -0.072698 0.013720 -0.000471 0.001345 
76.966782 12.795461 -0.070944 0.015147 -0.000155 0.001278 
76.927734 14.437731 -0.068983 0.015317 0.000528 0.001556 
76.494530 24.010700 -0.018200 0.003465 0.001060 -0.000478 
76.390244 25.542219 -0.011605 0.002607 0.001231 -0.001164 
76.277168 27.051199 -0.006867 0.000913 0.000852 -0.001350 
76.155464 28.536306 -0.001083 0.001369 0.000134 -0.003223 
76.025307 29.996326 0.005338 0.000205 -0.000274 -0.003024 
75.886864 31.430155 0.009860 0.002150 -0.001313 -0.003785 
75.740318 32.836803 0.013430 0.005009 -0.000442 -0.007247 
75.585854 34.215389 0.013106 0.009135 -0.000101 -0.011153 
75.423668 35.565117 0.015558 0.012282 -0.000400 -0.014492 
75.253937 36.885288 0.018201 0.012233 -0.000637 -0.015835 
75.076866 38.175282 0.006974 0.014715 -0.000377 -0.015896 
74.892639 39.434547 -0.004794 0.015070 -0.000148 -0.015807 
74.701462 40.662594 -0.012963 0.014187 -0.000169 -0.014156 
74.503525 41.858982 -0.017532 0.013164 -0.000165 -0.012223 
74.299019 43.023300 -0.027982 0.012497 -0.000156 -0.010237 
74.088142 44.155182 -0.032067 0.013821 0.000057 -0.006939 
73.871101 45.254272 -0.031761 0.028487 0.002947 -0.006760 
73.648071 46.320221 -0.049312 0.012651 -0.002438 0.006706 
73.419266 47.352684 -0.047891 0.013266 0.000018 0.007679 
73.184853 48.351315 -0.037355 0.018815 0.002388 0.006543 
72.945038 49.315750 -0.029010 0.024231 0.003560 0.006150 
72.699989 50.245609 -0.032199 0.036299 0.002331 0.005303 
72.449898 51.140495 -0.036731 0.038561 0.002648 0.001438 
72.194916 52.000000 -0.023990 0.028908 -0.005842 -0.000218 
70.285072 56.992020 -0.014952 0.001705 -0.002529 -0.010988 
70.179291 -134.412827 0.068039 0.014721 -0.019340 0.023982 
70.477707 -133.848526 0.069300 0.014143 -0.018138 0.020077 
70.772331 -133.247070 0.102157 0.006334 -0.008858 0.013998 
71.062904 -132.608398 0.110502 -0.003787 -0.009959 0.014730 
71.349266 -131.932495 0.120184 -0.008110 -0.009017 0.010554 
71.631279 -131.219482 0.093082 0.007624 -0.007843 -0.012770 
71.908813 -130.469498 0.107424 0.001084 -0.006596 -0.026414 
72.181732 -129.682755 0.067565 0.005978 -0.004846 -0.047266 
72.449898 -128.859497 0.034060 0.006715 -0.003769 -0.060082 
72.713165 -128.000000 0.046391 0.003558 -0.002720 -0.072910 
72.971375 -127.104507 0.043866 0.002907 -0.001682 -0.086720 
73.224365 -126.173286 0.001519 0.010198 -0.001156 -0.103551 
73.471954 -125.206589 -0.004416 0.016820 -0.000420 -0.116875 
74.404709 -120.989662 0.013824 0.011170 0.001047 -0.088037 
74.622551 -119.849022 0.012160 0.009289 0.001016 -0.073592 
74.833862 -118.674278 0.000743 0.012402 0.000958 -0.061573 
75.038445 -117.465706 -0.006080 0.013113 0.000880 -0.047568 
76.408752 -106.628502 0.063205 -0.058907 0.000092 0.009397 
76.543732 -105.137161 0.063731 -0.060024 0.000079 0.010442 
77.386513 -77.026619 -0.020733 -0.007292 0.000040 0.001605 
77.345894 -75.335014 -0.022578 -0.008004 0.000010 0.002901 
77.295265 -73.654541 -0.022420 -0.009914 -0.000001 0.004428 
77.234711 -71.987511 -0.022110 -0.010000 -0.000023 0.004952 
76.113388 -19.524826 0.005304 0.000312 -0.000206 -0.003360 
76.265236 -18.091389 0.018160 0.002168 0.002828 -0.006708 
76.408752 -16.628502 0.040749 0.004819 0.010818 -0.013608 
76.543732 -15.137158 0.073792 0.012063 0.022212 -0.026038 
76.669998 -13.618478 0.133797 0.012253 0.046652 -0.039713 
76.787354 -12.073717 0.188335 0.013373 0.074026 -0.053004 
76.895630 -10.504272 0.236014 0.017577 0.099176 -0.067539 
76.994659 -8.911678 0.243898 0.025634 0.160037 -0.115900 
77.084282 -7.297617 0.182528 0.037509 0.211741 -0.162132 
77.164337 -5.663905 0.152176 0.053040 0.221107 -0.174248 
77.234711 -4.012493 0.134551 0.056957 0.218612 -0.164022 
77.295265 -2.345457 0.105967 0.057117 0.211182 -0.157479 
77.345894 -0.664989 0.070102 0.051781 0.200425 -0.145887 
77.386513 1.026617 0.000239 0.053905 0.176762 -0.132346 
77.417038 2.726981 -0.064757 0.055764 0.149302 -0.118361 
77.437424 4.433651 -0.121566 0.053310 0.122817 -0.102572 
77.447624 6.144126 -0.139971 0.047247 0.061441 -0.052474 
77.447624 7.855874 -0.088397 0.036405 0.009898 -0.005493 
77.437424 9.566349 -0.071314 0.020588 -0.000038 0.008281 
77.417038 11.273020 -0.069178 0.015320 -0.000311 0.001185 
77.386513 12.973383 -0.063353 0.014544 -0.000050 0.001173 
76.895630 24.504271 0.006187 -0.007620 0.010267 -0.006263 
76.787354 26.073717 0.010604 -0.008107 0.010304 -0.007013 
76.669998 27.618479 0.015614 -0.009161 0.010018 -0.007628 
76.543732 29.137159 0.019390 -0.007796 0.007267 -0.009389 
76.408752 30.628502 0.020027 -0.004454 -0.000211 -0.005614 
76.265236 32.091389 0.018164 0.004430 -0.001171 -0.006000 
76.113388 33.524826 0.019391 0.005795 -0.000190 -0.008237 
75.953400 34.927948 0.013678 0.010869 0.000115 -0.012527 
75.785477 36.299992 0.013075 0.013824 -0.000350 -0.015063 
75.609818 37.640312 0.014534 0.013176 -0.000673 -0.015895 
75.426620 38.948345 0.003964 0.015792 -0.000504 -0.015626 
75.236099 40.223614 -0.008353 0.016375 -0.000244 -0.015211 
75.038445 41.465710 -0.015496 0.015421 -0.000228 -0.013096 
74.833862 42.674278 -0.018143 0.014634 -0.000235 -0.011219 
74.622551 43.849022 -0.021187 0.013857 -0.000159 -0.009547 
74.404709 44.989666 -0.024993 0.015075 0.000036 -0.007564 
74.180542 46.095970 -0.031832 0.022637 0.002908 -0.006915 
73.950226 47.167706 -0.038681 0.006504 0.000767 0.003478 
73.713974 48.204655 -0.031160 -0.001772 0.000113 0.008881 
73.471954 49.206593 -0.023357 0.000984 0.001113 0.008607 
73.224365 50.173290 -0.018099 0.007003 0.003354 0.006919 
72.971375 51.104507 -0.034018 0.029332 0.007705 0.002246 
72.713165 52.000000 -0.036285 0.028411 0.007125 -0.000654 
71.062904 56.608395 -0.010764 0.011861 0.002997 -0.014172 
70.477707 57.848530 0.011648 -0.019695 -0.003689 -0.006770 
70.050064 -135.828064 0.023321 0.034466 -0.020923 0.017601 
70.360550 -135.300034 0.027047 0.026263 -0.019312 0.016992 
70.667732 -134.735580 0.029012 0.022797 -0.017946 0.011835 
70.971146 -134.134552 0.061648 0.007513 -0.007382 0.003369 
71.270500 -133.496765 0.086142 -0.007802 -0.008975 0.001141 
71.565575 -132.822113 0.095414 -0.014296 -0.007631 -0.007195 
71.856216 -132.110519 0.076877 -0.000759 -0.006055 -0.036143 
72.142265 -131.362000 0.108206 -0.007962 -0.004513 -0.057429 
72.423569 -130.576599 0.081919 -0.006385 -0.002522 -0.082984 
72.699989 -129.754395 0.039677 -0.003284 -0.001221 -0.103776 
72.971375 -128.895493 0.063052 -0.004157 -0.000044 -0.123825 
73.237564 -128.000000 0.076812 -0.003269 0.000997 -0.143666 
73.498383 -127.068024 0.021189 0.009470 0.001409 -0.168397 
73.753662 -126.099655 -0.001261 0.014870 0.001938 -0.185837 
74.003227 -125.095001 0.008929 0.007562 0.001807 -0.188981 
74.484482 -122.977150 0.031739 0.004304 -0.003466 -0.183741 
74.715790 -121.864120 0.032813 -0.003545 -0.007712 -0.172663 
74.940628 -120.715149 0.031104 -0.006008 -0.008003 -0.150183 
75.158791 -119.530357 0.001952 -0.001857 -0.008283 -0.131511 
75.370079 -118.309883 -0.016965 -0.001980 -0.008551 -0.108584 
76.787819 -107.298988 0.033488 -0.031477 0.000167 0.007214 
76.927780 -105.775116 0.033674 -0.031694 0.000174 0.007397 
77.803299 -76.836235 -0.020176 -0.006139 0.000053 0.000314 
77.761032 -75.091942 -0.021109 -0.005918 0.000028 0.000940 
77.708351 -73.360023 -0.020260 -0.006426 0.000022 0.001584 
77.645363 -71.643021 -0.018907 -0.007115 0.000008 0.002452 
77.572189 -69.943336 -0.006254 -0.017340 -0.000065 0.006363 
76.481789 -20.252911 -0.005291 -0.003095 -0.002055 -0.001749 
76.787819 -17.298988 0.017525 0.002511 0.004668 -0.008434 
76.927780 -15.775113 0.050614 0.009847 0.016139 -0.019761 
77.058754 -14.221420 0.108053 0.011326 0.040609 -0.031705 
77.180557 -12.639200 0.161741 0.012257 0.069892 -0.045138 
77.292976 -11.029908 0.194840 0.015613 0.096816 -0.059234 
77.395844 -9.395167 0.164049 0.023204 0.162795 -0.109239 
77.488968 -7.736768 -0.019798 0.036010 0.222658 -0.160875 
77.572189 -6.056666 -0.013952 0.028294 0.252672 -0.193730 
77.645363 -4.356979 -0.038844 0.085911 0.243231 -0.176881 
77.708351 -2.639975 -0.069002 0.084955 0.238894 -0.172334 
77.761032 -0.908060 -0.107145 0.080080 0.228558 -0.162008 
77.803299 0.836236 -0.173651 0.080859 0.205323 -0.150175 
77.835075 2.590276 -0.239890 0.083834 0.176027 -0.136049 
77.856293 4.351338 -0.284738 0.082272 0.147030 -0.120421 
77.866913 6.116641 -0.263226 0.077216 0.080669 -0.068931 
77.866913 7.883359 -0.083765 0.066255 0.021310 -0.017086 
77.856293 9.648662 -0.091165 0.074601 -0.008191 0.016434 
77.835075 11.409724 -0.073491 0.016741 -0.000307 0.001181 
77.803299 13.163764 -0.056979 0.013643 -0.000067 0.001191 
77.292976 25.029909 0.020144 -0.022994 -0.002231 0.012828 
77.180557 26.639200 0.022663 -0.023247 -0.002274 0.011859 
77.058754 28.221420 0.025882 -0.022218 -0.002428 0.010790 
76.927780 29.775114 0.026338 -0.014545 0.011118 -0.010728 
76.787819 31.298988 0.024442 -0.003432 -0.000244 -0.006848 
76.639084 32.791916 0.024946 0.005773 -0.002432 -0.006270 
76.481789 34.252911 0.025395 0.006891 -0.001187 -0.008722 
76.316139 35.681141 0.015200 0.012383 -0.000290 -0.013003 
76.142349 37.075893 0.010290 0.015167 -0.000505 -0.014902 
75.960632 38.436581 0.009679 0.014632 -0.000762 -0.015623 
75.771210 39.762722 -0.001616 0.017312 -0.000572 -0.015109 
75.574287 41.053925 -0.013809 0.017540 -0.000270 -0.014022 
75.370079 42.309887 -0.019278 0.015792 -0.000327 -0.011409 
75.158791 43.530357 -0.022790 0.015714 -0.000262 -0.010076 
74.940628 44.715149 -0.024225 0.015180 -0.000062 -0.008928 
74.715790 45.864117 -0.034543 0.016490 0.000151 -0.007422 
74.484482 46.977146 -0.064182 0.021853 0.002235 -0.006215 
74.246895 48.054134 -0.059654 0.006650 0.002637 0.001129 
74.003227 49.095001 -0.051970 -0.002685 0.002513 0.005694 
73.753662 50.099659 -0.042472 -0.003593 0.002655 0.006430 
73.498383 51.068024 -0.038782 0.001683 0.004745 0.004632 
73.237564 52.000000 -0.046196 0.012091 0.004318 0.004700 
72.971375 52.895493 -0.050222 0.011722 0.003372 0.004497 
71.856216 56.110519 -0.014805 0.006559 0.002154 -0.007572 
71.565575 56.822113 -0.019059 0.014227 0.002380 -0.011576 
71.270500 57.496769 -0.018666 0.013217 0.002100 -0.012470 
70.971146 58.134556 -0.013663 0.006246 -0.000109 -0.010506 
70.667732 58.735584 -0.004526 -0.005614 0.000351 -0.010100 
70.360550 59.300037 -0.000270 -0.008831 0.001459 -0.010071 
70.220558 -136.743179 -0.022094 0.046085 -0.020238 0.006436 
70.539291 -136.215454 -0.031137 0.050194 -0.018343 -0.007921 
70.854828 -135.651871 -0.024960 0.043363 -0.016659 -0.014238 
71.166641 -135.052200 -0.000665 0.024326 -0.005133 -0.028064 
71.474396 -134.416199 0.019424 0.008681 -0.006654 -0.035211 
71.777855 -133.743607 0.032851 0.003208 -0.004774 -0.049731 
72.076813 -133.034241 0.015132 0.016453 -0.002716 -0.084372 
72.371101 -132.287949 0.044792 0.008440 -0.000786 -0.110394 
72.660561 -131.504639 0.016809 0.009070 0.001492 -0.140131 
72.945038 -130.684250 -0.003543 0.010444 0.002959 -0.162647 
73.224365 -129.826706 0.037830 -0.005933 0.004153 -0.171980 
73.498383 -128.931976 0.051764 -0.005170 0.005090 -0.193092 
73.766914 -128.000000 -0.019504 0.006367 0.005191 -0.219480 
74.029800 -127.030724 -0.063944 0.013504 0.004998 -0.240286 
74.286858 -126.024094 -0.054525 0.004738 0.003259 -0.244436 
74.537903 -124.980034 0.018924 -0.010520 -0.001916 -0.237058 
74.782745 -123.898491 -0.006467 0.004049 -0.008690 -0.243233 
75.021194 -122.779396 0.003234 -0.012225 -0.017075 -0.229421 
75.253059 -121.622704 0.010770 -0.021617 -0.021783 -0.204031 
75.478119 -120.428383 -0.024133 -0.002406 -0.025483 -0.200451 
77.162361 -108.010101 0.030245 -0.026193 -0.004446 0.001630 
77.307465 -106.452530 0.025125 -0.022883 -0.002330 0.004845 
78.173103 -74.831726 -0.022073 -0.002145 0.000034 -0.002263 
78.118279 -73.044922 -0.022073 -0.002145 0.000034 -0.002263 
77.162361 -18.010098 -0.003300 -0.004295 0.001506 -0.004201 
77.307465 -16.452528 0.020736 0.003187 0.010120 -0.011572 
77.443329 -14.862398 0.068966 0.007028 0.032132 -0.021689 
77.569733 -13.241027 0.125089 0.006009 0.063806 -0.033789 
77.686462 -11.589922 0.159803 0.008441 0.093327 -0.049343 
77.793320 -9.910792 0.130064 0.015032 0.163245 -0.101410 
77.890106 -8.205543 -0.189685 0.028559 0.228167 -0.158478 
77.976631 -6.476280 -0.213360 0.008297 0.284400 -0.213263 
78.052742 -4.725300 -0.252898 0.090073 0.288458 -0.214658 
78.118279 -2.955081 -0.288329 0.101786 0.284815 -0.212568 
78.173103 -1.168270 -0.319916 0.097744 0.277505 -0.206184 
78.217110 0.632336 -0.376834 0.096584 0.257141 -0.196468 
78.250198 2.443812 -0.445083 0.102699 0.225771 -0.183695 
78.272293 4.263129 -0.492317 0.103125 0.193373 -0.165504 
78.283356 6.087182 -0.469623 0.098645 0.122950 -0.111316 
78.283356 7.912818 -0.152076 0.087069 0.058691 -0.054055 
78.272293 9.736871 -0.126661 0.109183 0.003293 0.000869 
78.250198 11.556188 -0.084254 0.028037 -0.000673 0.002673 
78.217110 13.367664 -0.052763 0.016103 0.000162 0.001837 
77.686462 25.589922 0.020763 -0.032317 0.002105 0.007758 
77.569733 27.241028 0.021449 -0.031856 0.002131 0.006163 
77.443329 28.862398 0.024594 -0.031092 0.001861 0.005455 
77.307465 30.452528 0.024615 -0.023618 0.015322 -0.015308 
77.162361 32.010098 0.025392 -0.008494 0.004092 -0.012147 
77.008247 33.533981 0.030020 0.002154 -0.001272 -0.008289 
76.845345 35.023216 0.025165 0.009740 -0.001211 -0.009599 
76.673889 36.477016 0.016352 0.013322 -0.000862 -0.013246 
76.494095 37.894741 0.010666 0.015273 -0.001000 -0.015101 
76.306206 39.275883 0.009515 0.014272 -0.001390 -0.015150 
76.110443 40.620056 -0.002026 0.016190 -0.001390 -0.013864 
75.907028 41.926975 -0.014182 0.016725 -0.001013 -0.012668 
75.696182 43.196461 -0.018354 0.014709 -0.001020 -0.010084 
75.478119 44.428387 -0.022536 0.014734 -0.000805 -0.008762 
75.253059 45.622700 -0.026440 0.014230 -0.000468 -0.007649 
75.021194 46.779392 -0.036369 0.014166 -0.000242 -0.006140 
74.782745 47.898487 -0.070481 0.013685 0.000219 -0.003335 
74.537903 48.980034 -0.058266 0.004400 0.000823 -0.002059 
74.286858 50.024090 -0.048362 -0.005180 0.001139 0.001473 
74.029800 51.030724 -0.036520 -0.008587 0.000448 0.003078 
73.766914 52.000000 -0.029808 -0.008930 0.000955 0.001423 
73.498383 52.931976 -0.029345 -0.009186 -0.000050 0.001873 
72.371101 56.287949 0.019136 -0.021235 -0.006439 0.009034 
72.076813 57.034237 0.011490 -0.019150 -0.006780 0.013286 
71.777855 57.743607 0.002696 -0.009631 -0.006857 0.009794 
71.474396 58.416199 0.000856 -0.007776 -0.006224 0.007792 
71.166641 59.052204 0.002860 -0.009132 -0.006880 0.009533 
70.854828 59.651867 0.003008 -0.009739 -0.005811 0.009237 
70.539291 60.215446 0.006873 -0.011194 -0.006684 0.010703 
70.220558 60.743172 0.009153 -0.013164 -0.007893 0.012670 
70.059937 -138.174973 -0.080601 0.095158 -0.019331 0.005209 
70.388573 -137.684097 -0.041352 0.083479 -0.017051 -0.007754 
70.715157 -137.157806 -0.045520 0.079063 -0.014953 -0.021121 
71.038673 -136.596161 -0.038111 0.063803 -0.012955 -0.028052 
71.358528 -135.998901 -0.010411 0.034590 -0.000450 -0.046054 
71.674347 -135.365646 0.021488 0.000612 -0.002775 -0.057784 
71.985870 -134.696060 0.040958 -0.006193 -0.000390 -0.077121 
72.292862 -133.989822 0.021621 0.004854 0.002078 -0.114767 
72.595139 -133.246674 0.044879 -0.003619 0.004071 -0.144143 
72.892525 -132.466370 0.019237 -0.003233 0.006443 -0.176313 
73.184853 -131.648682 -0.001075 -0.002415 0.007871 -0.199113 
73.471954 -130.793411 0.033449 -0.014849 0.008897 -0.211977 
73.753662 -129.900345 0.042649 -0.008497 0.009469 -0.235052 
74.029800 -128.969269 -0.027383 0.006493 0.009026 -0.261269 
74.300201 -128.000000 -0.069438 0.010385 0.007294 -0.276509 
74.564690 -126.992294 -0.075733 0.003067 0.003916 -0.279102 
74.823067 -125.945938 -0.002621 -0.013378 -0.003467 -0.267023 
75.075150 -124.860703 -0.027102 -0.003703 -0.012462 -0.266805 
75.320747 -123.736366 -0.025430 -0.017715 -0.022595 -0.251640 
75.559654 -122.572731 -0.022290 -0.025535 -0.029201 -0.224846 
75.791664 -121.369598 -0.055062 -0.006750 -0.034962 -0.217832 
77.532242 -108.764374 0.040864 -0.029288 -0.007512 0.000466 
77.682655 -107.172005 0.035694 -0.024513 -0.004369 0.002664 
78.582108 -74.552872 -0.015114 -0.005961 0.000033 -0.000966 
78.525024 -72.707443 -0.015114 -0.005961 0.000033 -0.000966 
77.532242 -18.764374 -0.004153 -0.008491 -0.000901 -0.002493 
77.682655 -17.172003 0.009010 -0.005118 0.006285 -0.005610 
77.823578 -15.544041 0.036489 -0.000263 0.019931 -0.009283 
77.954773 -13.881820 0.076967 -0.000889 0.047525 -0.017158 
78.075989 -12.186893 0.104654 0.001242 0.079502 -0.032500 
78.187012 -10.461052 0.056508 0.009999 0.153506 -0.086537 
78.287621 -8.706322 -0.384332 0.021343 0.224506 -0.149242 
78.377617 -6.924965 -0.453596 -0.001469 0.297759 -0.221601 
78.456810 -5.119473 -0.497851 0.110300 0.308549 -0.229338 
78.525024 -3.292556 -0.526074 0.117456 0.305837 -0.228107 
78.582108 -1.447129 -0.552273 0.118667 0.300265 -0.225642 
78.627937 0.413710 -0.588854 0.116942 0.287911 -0.222071 
78.662407 2.286709 -0.643566 0.125991 0.261089 -0.213967 
78.685425 4.168487 -0.686561 0.131498 0.226494 -0.196792 
78.696953 6.055571 -0.643334 0.125781 0.151616 -0.140520 
78.696953 7.944429 -0.187243 0.111322 0.081123 -0.074822 
78.685425 9.831512 -0.117924 0.135675 0.008858 -0.002369 
78.287621 22.706322 0.038664 -0.047324 -0.000241 0.014390 
78.187012 24.461052 0.031727 -0.044401 -0.000607 0.011860 
78.075989 26.186893 0.033181 -0.042779 -0.000541 0.011005 
77.954773 27.881819 0.034108 -0.041810 -0.000609 0.008700 
77.823578 29.544041 0.036017 -0.040630 -0.000899 0.007530 
77.682655 31.172003 0.035199 -0.032924 0.012423 -0.013584 
77.532242 32.764374 0.029662 -0.013906 0.001706 -0.011579 
77.372574 34.320042 0.033264 -0.001667 -0.003525 -0.007995 
77.203903 35.838089 0.025113 0.010403 -0.002995 -0.010108 
77.026482 37.317802 0.016466 0.013442 -0.001375 -0.014946 
76.840553 38.758617 0.009670 0.015517 -0.001223 -0.016319 
76.646355 40.160137 0.007316 0.014994 -0.001511 -0.016491 
76.444138 41.522099 -0.003083 0.016655 -0.001434 -0.015051 
76.234123 42.844349 -0.013757 0.017028 -0.001037 -0.013664 
76.016563 44.126839 -0.016239 0.014133 -0.000957 -0.010258 
75.791664 45.369602 -0.020437 0.015124 -0.001454 -0.008054 
75.559654 46.572727 -0.021220 0.015171 -0.001023 -0.007194 
75.320747 47.736366 -0.020477 0.015097 -0.000704 -0.005864 
75.075150 48.860703 -0.028712 0.012266 -0.000189 -0.003295 
74.823067 49.945938 -0.018925 0.002076 0.000165 -0.001699 
74.564690 50.992294 -0.009442 -0.009665 0.000246 0.002687 
74.300201 52.000000 -0.001617 -0.010236 0.000078 0.003860 
74.029800 52.969276 0.007933 -0.011951 0.000636 0.003545 
72.892525 56.466373 0.006354 -0.019939 0.000045 0.006314 
72.595139 57.246677 0.014417 -0.020013 -0.000192 0.006500 
72.292862 57.989826 0.006257 -0.013854 -0.000056 0.008342 
71.985870 58.696056 -0.003330 -0.002507 0.000113 0.004185 
71.674347 59.365643 -0.002394 -0.004079 0.000264 0.003094 
71.358528 59.998898 -0.003455 -0.004338 -0.000445 0.003935 
71.038673 60.596165 -0.004679 -0.004655 0.000575 0.003533 
70.715157 61.157803 -0.003397 -0.002989 0.000463 0.002633 
70.388573 61.684093 -0.001949 -0.003215 0.000267 0.003068 
70.059937 62.174976 -0.001013 -0.003233 0.000350 0.002921 
70.217751 -139.138489 -0.075411 0.087816 -0.021716 -0.003606 
70.553726 -138.649673 -0.035049 0.077849 -0.018245 -0.021415 
70.887833 -138.125977 -0.031709 0.073148 -0.015226 -0.038934 
71.218971 -137.567398 -0.023423 0.058770 -0.012445 -0.050279 
71.546532 -136.973602 0.010913 0.022659 0.001001 -0.074355 
71.870110 -136.344147 0.030404 -0.000676 0.002171 -0.092331 
72.189400 -135.678604 0.055312 -0.011234 0.004821 -0.114626 
72.504158 -134.976532 0.039231 -0.001555 0.007199 -0.154160 
72.814178 -134.237549 0.060917 -0.011649 0.009201 -0.185262 
73.119278 -133.461258 0.045799 -0.011788 0.011334 -0.218622 
73.419266 -132.647308 0.028622 -0.012270 0.012139 -0.239848 
73.713974 -131.795349 0.057735 -0.024389 0.012293 -0.249658 
74.003227 -130.904999 0.063080 -0.018862 0.011695 -0.267165 
74.286858 -129.975906 -0.005931 -0.003065 0.010221 -0.288619 
74.564690 -129.007706 -0.050587 0.001891 0.007103 -0.299407 
74.836533 -128.000000 -0.059212 -0.002766 0.002731 -0.299255 
75.102203 -126.952408 0.006015 -0.015804 -0.005985 -0.284395 
75.361511 -125.864525 -0.012179 -0.023708 -0.016231 -0.263809 
75.614258 -124.735962 -0.014903 -0.038119 -0.027082 -0.243935 
75.860237 -123.566338 -0.016355 -0.045313 -0.034101 -0.213990 
77.897301 -109.564606 0.042674 -0.028441 -0.009756 0.001418 
78.053223 -107.936409 0.037844 -0.022266 -0.006487 0.002683 
78.199402 -106.269264 0.033878 -0.020540 -0.004603 0.006008 
78.988029 -74.253639 -0.005804 -0.009143 0.000016 0.001388 
78.928558 -72.345573 -0.005804 -0.009143 0.000016 0.001388 
78.857529 -70.458214 -0.005804 -0.009143 0.000016 0.001388 
78.053223 -17.936411 0.007615 -0.004587 0.003522 -0.004790 
78.199402 -16.269266 0.023804 -0.004432 0.015752 -0.004899 
78.335571 -14.564503 0.040678 -0.005404 0.035002 -0.004907 
78.461472 -12.823711 0.049506 -0.005210 0.061537 -0.014847 
78.576859 -11.048759 -0.004390 -0.011779 0.134770 -0.065711 
78.681473 -9.241789 -0.559954 -0.015493 0.208866 -0.131403 
78.775101 -7.405231 -0.693905 -0.039797 0.290357 -0.218324 
78.857529 -5.541788 -0.696830 0.045630 0.334918 -0.252893 
78.928558 -3.654425 -0.717935 0.046840 0.341763 -0.253655 
78.988029 -1.746357 -0.753231 0.053502 0.336493 -0.249076 
79.035789 0.178980 -0.778264 0.051231 0.326351 -0.249166 
79.071709 2.117960 -0.809831 0.061812 0.307127 -0.248443 
79.095711 4.066799 -0.835676 0.073186 0.277513 -0.236757 
79.107727 6.021601 -0.785609 0.083160 0.204497 -0.184924 
79.107727 7.978399 -0.216422 0.086171 0.130555 -0.115852 
79.095711 9.933201 -0.089552 0.115655 0.049982 -0.029426 
78.681473 23.241789 0.034514 -0.049434 -0.000620 0.015266 
78.576859 25.048758 0.026579 -0.048491 -0.001021 0.012107 
78.461472 26.823711 0.035180 -0.051423 -0.001068 0.012098 
78.335571 28.564503 0.035505 -0.050495 -0.001169 0.009921 
78.199402 30.269266 0.036865 -0.048868 -0.001345 0.007998 
78.053223 31.936411 0.032415 -0.037632 0.011991 -0.014099 
77.897301 33.564610 0.022891 -0.015127 0.001446 -0.012203 
77.731903 35.152782 0.023068 0.000304 -0.003417 -0.009063 
77.557297 36.700089 0.015471 0.012194 -0.002580 -0.011389 
77.373749 38.205891 0.006958 0.014723 -0.001695 -0.015833 
77.181526 39.669754 0.002028 0.015850 -0.001460 -0.016214 
76.980888 41.091404 0.000206 0.015896 -0.001594 -0.016436 
76.772095 42.470726 -0.007504 0.018061 -0.001543 -0.015668 
76.555397 43.807724 -0.015780 0.018326 -0.001317 -0.013809 
76.331032 45.102512 -0.017524 0.015173 -0.001247 -0.010223 
76.099236 46.355293 -0.021684 0.015904 -0.001545 -0.008051 
75.860237 47.566334 -0.021050 0.014886 -0.001069 -0.006634 
75.614258 48.735958 -0.018736 0.014811 -0.000798 -0.005667 
75.361511 49.864521 -0.016721 0.012347 -0.000219 -0.003884 
75.102203 50.952404 -0.006652 0.002676 -0.000166 -0.002509 
74.836533 52.000000 0.001932 -0.006310 -0.000190 0.001347 
74.564690 53.007706 0.010091 -0.009304 -0.000330 0.003059 
74.286858 53.975910 0.017183 -0.011322 0.000319 0.002986 
73.119278 57.461266 0.013766 -0.017412 -0.000196 0.004756 
72.814178 58.237553 0.014732 -0.020022 -0.000877 0.005940 
72.504158 58.976540 0.005474 -0.012829 -0.000546 0.006416 
72.189400 59.678604 -0.002899 -0.004653 -0.000405 0.003344 
71.870110 60.344151 -0.004199 -0.004471 -0.000221 0.002634 
71.546532 60.973595 -0.004652 -0.004765 -0.000964 0.003515 
71.218971 61.567390 -0.007068 -0.005097 0.000007 0.003003 
70.887833 62.125969 -0.002564 -0.004923 -0.000182 0.003365 
70.553726 62.649673 -0.000718 -0.005138 -0.000467 0.003714 
70.217751 63.138485 0.000326 -0.005650 -0.000505 0.003675 
70.030754 -140.573959 -0.117553 0.070896 -0.018968 -0.010033 
70.372696 -140.124405 -0.058045 0.060609 -0.015976 -0.018298 
70.715698 -139.638855 -0.032253 0.054763 -0.012267 -0.039843 
71.056992 -139.118896 -0.035558 0.052138 -0.009090 -0.059754 
71.395439 -138.564529 -0.020677 0.032625 -0.006321 -0.068282 
71.730408 -137.975342 0.000370 0.004933 0.008114 -0.099445 
72.061440 -137.350830 0.005453 -0.003039 0.008368 -0.126678 
72.388222 -136.690445 0.040190 -0.018430 0.010490 -0.150329 
72.710495 -135.993668 0.023494 -0.007869 0.012621 -0.193898 
73.028023 -135.259964 0.044964 -0.017516 0.013918 -0.227889 
73.340614 -134.488831 0.035665 -0.019538 0.014473 -0.261376 
73.648071 -133.679779 0.033257 -0.020145 0.013434 -0.281704 
73.950226 -132.832291 0.069113 -0.031121 0.011564 -0.288899 
74.246895 -131.945862 0.065726 -0.017282 0.009205 -0.307573 
74.537903 -131.019974 0.002067 -0.000677 0.006309 -0.324818 
74.823067 -130.054062 -0.036381 -0.002784 0.002163 -0.324020 
75.102203 -129.047592 -0.048446 -0.002563 -0.002881 -0.321214 
75.375122 -128.000000 0.014060 -0.013739 -0.012241 -0.301506 
75.641632 -126.910698 -0.017612 -0.011797 -0.022406 -0.282895 
75.901527 -125.779106 -0.025431 -0.024196 -0.032464 -0.259529 
76.154602 -124.604668 -0.033322 -0.030846 -0.038500 -0.226537 
76.400627 -123.386810 -0.071840 -0.011789 -0.043717 -0.215748 
76.639389 -122.125038 -0.074855 -0.017114 -0.046871 -0.183643 
76.870636 -120.818878 -0.019229 -0.020743 -0.048560 -0.151091 
78.419037 -108.748932 0.042513 -0.020500 -0.007905 0.002086 
78.570679 -107.041313 0.038354 -0.018520 -0.006193 0.005357 
79.328896 -71.957001 -0.002050 -0.006577 -0.000310 0.001704 
79.254890 -70.005150 -0.002050 -0.006577 -0.000310 0.001704 
79.169052 -68.080070 -0.002050 -0.006577 -0.000310 0.001704 
78.419037 -18.748930 0.015252 -0.003601 0.000778 -0.004560 
78.570679 -17.041315 0.031897 -0.005277 0.011278 -0.003500 
78.712036 -15.292341 0.045678 -0.009396 0.027869 0.000132 
78.842834 -13.503617 0.037577 -0.010884 0.049833 -0.004821 
78.962776 -11.677074 -0.027792 -0.020622 0.118354 -0.048782 
79.071602 -9.814980 -0.676857 -0.034512 0.197829 -0.117345 
79.169052 -7.919929 -0.882074 -0.057645 0.290847 -0.226867 
79.254890 -5.994853 -0.849263 -0.018314 0.386784 -0.292425 
79.328896 -4.043002 -0.811413 -0.060452 0.421157 -0.315383 
79.390884 -2.067922 -0.850734 -0.050861 0.428246 -0.319006 
79.440681 -0.073434 -0.866844 -0.050818 0.417542 -0.310228 
79.478157 1.936408 -0.896234 -0.038411 0.398380 -0.309201 
79.503197 3.957361 -0.923151 -0.012512 0.369234 -0.303556 
79.515732 5.985036 -0.866062 0.005911 0.299694 -0.257533 
79.515732 8.014963 -0.207637 0.024497 0.218974 -0.184439 
79.503197 10.042640 -0.016453 0.058658 0.127006 -0.075668 
79.071602 23.814980 0.023968 -0.034242 -0.002925 0.018790 
78.962776 25.677074 0.019396 -0.040131 -0.002404 0.014292 
78.842834 27.503616 0.031554 -0.048715 -0.003215 0.014449 
78.712036 29.292341 0.032978 -0.051205 -0.003588 0.011320 
78.570679 31.041315 0.036468 -0.051739 -0.004080 0.007884 
78.419037 32.748932 0.029833 -0.041604 0.008711 -0.014836 
78.257401 34.413879 0.018782 -0.019700 -0.001141 -0.013028 
78.086075 36.035152 0.010111 0.003121 -0.005718 -0.009995 
77.905350 37.611992 0.000968 0.014775 -0.004833 -0.012177 
77.715508 39.143894 -0.005707 0.014821 -0.002125 -0.016325 
77.516838 40.630562 -0.010893 0.016770 -0.001631 -0.015816 
77.309624 42.071884 -0.011398 0.017017 -0.001223 -0.016181 
77.094139 43.467926 -0.016394 0.019155 -0.000985 -0.015416 
76.870636 44.818874 -0.022130 0.019336 -0.001016 -0.013144 
76.639389 46.125038 -0.023142 0.016394 -0.000927 -0.009801 
76.400627 47.386814 -0.023966 0.016337 -0.001270 -0.007957 
76.154602 48.604664 -0.020966 0.014713 -0.000783 -0.006861 
75.901527 49.779110 -0.017659 0.015257 -0.000522 -0.006078 
75.641632 50.910698 -0.013324 0.012961 0.000002 -0.004754 
75.375122 52.000000 -0.004018 0.004466 0.000021 -0.004077 
75.102203 53.047596 0.000031 0.001244 -0.000090 -0.001622 
74.823067 54.054062 0.007877 -0.002495 -0.000212 0.000447 
74.537903 55.019966 0.011565 -0.005417 0.000455 0.000961 
73.648071 57.679779 0.008437 -0.008729 -0.000098 0.002846 
73.340614 58.488834 0.007226 -0.011109 -0.000137 0.003476 
73.028023 59.259960 0.007331 -0.014514 -0.000827 0.005060 
72.710495 59.993660 -0.001937 -0.006614 -0.000499 0.004392 
72.388222 60.690445 -0.004137 -0.004673 -0.000393 0.002919 
72.061440 61.350830 -0.005564 -0.004398 -0.000213 0.002077 
71.730408 61.975346 -0.004315 -0.004258 -0.000934 0.002487 
71.395439 62.564533 -0.006416 -0.004753 0.000032 0.001998 
71.056992 63.118900 -0.001927 -0.004524 -0.000156 0.002218 
70.715698 63.638851 -0.002046 -0.004313 -0.000437 0.002356 
70.372696 64.124405 -0.001688 -0.004737 -0.000468 0.002070 
70.030754 64.573967 -0.007056 0.000751 0.000317 -0.000428 
70.176003 -141.577423 -0.150078 0.070473 -0.013667 -0.024903 
70.524437 -141.131775 -0.096726 0.064482 -0.009560 -0.038568 
70.874161 -140.650650 -0.066980 0.055689 -0.005061 -0.060069 
71.222343 -140.135635 -0.072751 0.058562 -0.001641 -0.086206 
71.567810 -139.586655 -0.059112 0.038847 0.000939 -0.097928 
71.909882 -139.003250 -0.046742 0.013168 0.016121 -0.135423 
72.248100 -138.384857 -0.035791 0.004953 0.015811 -0.167608 
72.582115 -137.730820 0.009928 -0.010524 0.017383 -0.196033 
72.911652 -137.040527 0.001594 -0.004966 0.018642 -0.242858 
73.236465 -136.313324 0.027351 -0.015032 0.018154 -0.283230 
73.556343 -135.548615 0.027989 -0.020157 0.015521 -0.318546 
73.871101 -134.745728 0.031570 -0.019473 0.011428 -0.340075 
74.180542 -133.904037 0.073718 -0.034088 0.007317 -0.341711 
74.484482 -133.022858 0.074713 -0.020089 0.003565 -0.354484 
74.782745 -132.101517 0.019374 -0.004222 0.000097 -0.366971 
75.075150 -131.139297 -0.017950 -0.007592 -0.004628 -0.359244 
75.361511 -130.135483 -0.032842 -0.007295 -0.009875 -0.348902 
75.641632 -129.089310 0.021427 -0.011848 -0.019109 -0.324239 
75.915314 -128.000000 -0.013554 -0.008396 -0.028509 -0.297029 
76.182358 -126.866791 -0.024101 -0.020749 -0.036753 -0.266367 
76.442543 -125.688904 -0.037799 -0.026842 -0.041107 -0.229969 
76.695648 -124.465569 -0.077109 -0.009095 -0.045215 -0.217009 
76.941429 -123.196060 -0.079343 -0.015006 -0.047729 -0.184715 
77.179649 -121.879677 -0.023316 -0.018452 -0.049327 -0.151975 
77.410049 -120.515808 0.036892 -0.018539 -0.048416 -0.124961 
77.632362 -119.103928 0.043222 -0.011754 -0.046058 -0.098298 
77.846298 -117.643623 0.032019 -0.015520 -0.039297 -0.070009 
78.051575 -116.134621 0.031403 -0.019084 -0.030694 -0.049764 
78.247887 -114.576828 0.030977 -0.010501 -0.021963 -0.030478 
78.612396 -111.315575 0.049622 -0.023273 -0.011887 -0.001236 
78.779945 -109.613075 0.045497 -0.016992 -0.008794 0.000111 
78.937279 -107.863800 0.040367 -0.014993 -0.007094 0.003331 
79.726044 -71.539062 0.004531 -0.009256 -0.000365 0.002364 
79.648880 -69.518349 0.004531 -0.009256 -0.000365 0.002364 
79.559433 -67.527702 0.004531 -0.009256 -0.000365 0.002364 
79.457954 -65.570663 0.004531 -0.009256 -0.000365 0.002364 
78.779945 -19.613077 0.018005 -0.002811 -0.000415 -0.005045 
78.937279 -17.863798 0.032365 -0.005008 0.005998 -0.003397 
79.084061 -16.068989 0.043253 -0.010431 0.019211 0.002575 
79.219971 -14.230253 0.022193 -0.014226 0.038784 0.001397 
79.344704 -12.349576 -0.055285 -0.022722 0.092886 -0.032027 
79.457954 -10.429335 -0.667669 -0.051512 0.171526 -0.101461 
79.559433 -8.472301 -0.904879 -0.061453 0.278507 -0.247754 
79.648880 -6.481650 -0.781266 -0.121293 0.546380 -0.409146 
79.726044 -4.460938 -0.656527 -0.200226 0.631361 -0.465772 
79.790695 -2.414088 -0.699989 -0.206073 0.666147 -0.480491 
79.842659 -0.345354 -0.717443 -0.222148 0.679206 -0.483547 
79.881775 1.740720 -0.741822 -0.242788 0.684010 -0.493238 
79.907913 3.839357 -0.776506 -0.212644 0.663879 -0.496725 
79.921005 5.945603 -0.724858 -0.188941 0.603367 -0.458481 
79.921005 8.054398 -0.128639 -0.139218 0.520257 -0.391955 
79.907913 10.160643 0.062644 -0.106186 0.411984 -0.247848 
79.881775 12.259280 -0.086344 -0.034021 0.145142 -0.086914 
79.842659 14.345354 -0.233420 0.053981 0.060953 -0.030356 
79.344704 26.349577 -0.065722 -0.000309 -0.003085 0.007818 
79.219971 28.230253 -0.028148 -0.020333 -0.000934 0.007916 
79.084061 30.068989 -0.008055 -0.030901 -0.001585 0.006985 
78.937279 31.863798 0.010636 -0.036444 -0.001752 0.004274 
78.779945 33.613075 0.010252 -0.032757 0.011524 -0.019332 
78.612396 35.315571 0.002512 -0.014568 0.001786 -0.017236 
78.434929 36.970364 -0.006128 0.006444 -0.002318 -0.013806 
78.247887 38.576828 -0.017041 0.019151 -0.001508 -0.016060 
78.051575 40.134621 -0.022263 0.014243 0.001741 -0.019210 
77.846298 41.643623 -0.026674 0.014786 -0.000697 -0.014788 
77.632362 43.103931 -0.022145 0.013845 -0.001293 -0.013093 
77.410049 44.515812 -0.024640 0.016229 -0.001259 -0.012377 
77.179649 45.879677 -0.027727 0.016795 -0.001061 -0.010480 
76.941429 47.196056 -0.027891 0.013677 -0.001071 -0.006571 
76.695648 48.465569 -0.028216 0.013987 -0.001406 -0.005099 
76.442543 49.688904 -0.025712 0.014361 -0.000701 -0.005104 
76.182358 50.866795 -0.020095 0.014702 -0.000497 -0.004384 
75.915314 52.000000 -0.015418 0.012999 -0.000020 -0.003548 
75.641632 53.089302 -0.006551 0.006279 0.000091 -0.004229 
75.361511 54.135479 -0.001723 0.004372 0.000066 -0.002791 
75.075150 55.139297 0.006254 0.000885 0.000004 -0.000768 
73.871101 58.745728 0.008285 -0.007002 -0.000074 0.001928 
73.556343 59.548611 0.006596 -0.009566 -0.000014 0.002520 
73.236465 60.313332 0.007011 -0.013329 -0.000616 0.003888 
72.911652 61.040520 -0.002407 -0.005792 -0.000332 0.003054 
72.582115 61.730816 -0.004142 -0.004540 -0.000231 0.001829 
72.248100 62.384850 -0.005360 -0.004386 -0.000054 0.001006 
71.909882 63.003254 -0.003665 -0.004214 -0.000777 0.001487 
71.567810 63.586655 -0.006552 -0.004226 0.000189 0.000807 
71.222343 64.135635 -0.002091 -0.004074 -0.000051 0.001086 
70.874161 64.650650 -0.002380 -0.003770 -0.000260 0.001036 
70.524437 65.131775 -0.002571 -0.003845 -0.000411 0.000627 
70.176003 65.577431 -0.008510 0.002023 0.000287 -0.001829 
70.318024 -142.600281 -0.161904 0.082908 -0.002420 -0.043600 
70.672668 -142.159668 -0.103795 0.073491 0.000879 -0.057372 
71.028831 -141.684158 -0.065570 0.062090 0.004015 -0.078119 
71.383621 -141.175278 -0.066473 0.061550 0.006349 -0.103509 
71.735825 -140.632889 -0.046901 0.043847 0.008229 -0.120271 
72.084732 -140.056488 -0.042723 0.017190 0.022031 -0.162324 
72.429863 -139.445435 -0.015836 -0.005998 0.018651 -0.195376 
72.770859 -138.798996 0.026046 -0.019260 0.019547 -0.234645 
73.107422 -138.116470 0.017917 -0.017840 0.019138 -0.286857 
73.439301 -137.397110 0.037678 -0.026986 0.015601 -0.333125 
73.766281 -136.640137 0.031405 -0.031892 0.008619 -0.369874 
74.088142 -135.844818 0.029867 -0.030390 0.002129 -0.389281 
74.404709 -135.010330 0.067864 -0.041247 -0.002872 -0.388227 
74.715790 -134.135880 0.062690 -0.028903 -0.007123 -0.392653 
75.021194 -133.220612 0.020548 -0.012438 -0.010848 -0.398075 
75.320747 -132.263626 -0.022108 -0.011340 -0.015784 -0.383434 
75.614258 -131.264038 -0.038935 -0.010099 -0.021049 -0.362192 
75.901527 -130.220886 0.009631 -0.007853 -0.029312 -0.331774 
76.182358 -129.133209 -0.020502 -0.004193 -0.036287 -0.296209 
76.456543 -128.000000 -0.026392 -0.015731 -0.040939 -0.262047 
76.723854 -126.820267 -0.040433 -0.021639 -0.043066 -0.226237 
76.984070 -125.593018 -0.080230 -0.005299 -0.046427 -0.214661 
77.236946 -124.317276 -0.082087 -0.011888 -0.048743 -0.183766 
77.482216 -122.992096 -0.027523 -0.014469 -0.050277 -0.153074 
77.719627 -121.616615 0.034496 -0.014408 -0.049271 -0.127260 
77.948883 -120.190041 0.045146 -0.010026 -0.046895 -0.099197 
78.169693 -118.711708 0.034605 -0.014311 -0.040106 -0.070654 
78.381744 -117.181099 0.033400 -0.015345 -0.031584 -0.051937 
78.584717 -115.597878 0.033511 -0.006919 -0.022860 -0.032549 
78.778282 -113.961929 0.031786 0.000371 -0.017617 -0.028436 
78.962097 -112.273399 0.052400 -0.019758 -0.012686 -0.003326 
79.135811 -110.532738 0.047459 -0.013537 -0.009492 -0.001930 
79.299072 -108.740730 0.040865 -0.011585 -0.007672 0.001286 
79.451515 -106.898529 0.027142 -0.005663 -0.007032 0.001882 
79.592796 -105.007721 0.020703 -0.003117 -0.006680 -0.000446 
80.119995 -71.088715 -0.006151 0.003488 -0.000327 -0.001107 
80.039490 -68.994408 -0.006151 0.003488 -0.000327 -0.001107 
79.946228 -66.933945 -0.006151 0.003488 -0.000327 -0.001107 
79.840485 -64.911232 -0.006151 0.003488 -0.000327 -0.001107 
79.299072 -18.740728 0.033605 -0.004748 0.003368 -0.004023 
79.451515 -16.898531 0.044350 -0.011297 0.011072 0.004481 
79.592796 -15.007719 0.017191 -0.015775 0.027095 0.006795 
79.722565 -13.070306 -0.069385 -0.018526 0.057656 -0.008699 
79.840485 -11.088767 -0.603546 -0.049339 0.136657 -0.079085 
79.946228 -9.066053 -0.814874 -0.056252 0.258426 -0.254276 
80.039490 -7.005593 -0.597199 -0.172298 0.653959 -0.500512 
80.119995 -4.911283 -0.456190 -0.252688 0.681724 -0.514412 
80.187492 -2.787464 -0.510757 -0.279447 0.745465 -0.552765 
80.241760 -0.638885 -0.517154 -0.314416 0.808624 -0.596601 
80.282623 1.529350 -0.582171 -0.334508 0.822151 -0.626383 
80.309944 3.711843 -0.579741 -0.352691 0.827271 -0.657781 
80.323631 5.902982 -0.469154 -0.347485 0.793931 -0.641368 
80.323631 8.097017 0.076756 -0.289747 0.714524 -0.579707 
80.309944 10.288157 0.249138 -0.258266 0.589212 -0.407027 
80.282623 12.470651 -0.022328 -0.103313 0.190377 -0.159474 
80.241760 14.638885 -0.208654 -0.005242 0.161172 -0.144517 
80.187492 16.787464 -0.230014 0.070405 0.087659 -0.089491 
79.722565 27.070307 -0.196323 0.110878 -0.013925 0.009991 
79.592796 29.007719 -0.174530 0.089697 -0.009254 0.009598 
79.451515 30.898531 -0.130596 0.053163 -0.005559 0.006291 
79.299072 32.740730 -0.094769 0.038673 -0.004039 0.002591 
79.135811 34.532742 -0.034585 -0.008188 0.005122 -0.015885 
78.962097 36.273403 -0.032523 -0.001587 -0.004263 -0.014874 
78.778282 37.961929 -0.036669 0.009755 -0.008084 -0.011269 
78.584717 39.597878 -0.047566 0.016926 -0.007176 -0.012513 
78.381744 41.181103 -0.053307 0.009839 -0.003312 -0.014648 
78.169693 42.711712 -0.058154 0.012472 -0.000356 -0.013346 
77.948883 44.190041 -0.043966 0.010519 -0.001564 -0.010572 
77.719627 45.616615 -0.040857 0.010359 -0.002369 -0.008569 
77.482216 46.992096 -0.037880 0.009360 -0.002624 -0.006034 
77.236946 48.317272 -0.033426 0.005411 -0.002502 -0.001772 
76.984070 49.593018 -0.029074 0.004003 -0.003091 -0.000176 
76.723854 50.820271 -0.024850 0.005143 -0.002347 -0.001247 
76.456543 52.000000 -0.017962 0.006535 -0.002268 -0.001277 
76.182358 53.133205 -0.013858 0.005959 -0.001916 -0.001424 
75.901527 54.220890 -0.012716 0.006716 -0.001583 -0.002819 
75.614258 55.264042 -0.008246 0.005599 -0.001495 -0.001800 
75.320747 56.263634 -0.001144 0.003572 -0.001017 -0.000246 
74.088142 59.844818 0.002750 -0.001090 -0.000046 0.002493 
73.766281 60.640144 0.001751 -0.003830 -0.000003 0.003080 
73.439301 61.397106 0.002692 -0.007571 -0.000463 0.004052 
73.107422 62.116474 0.000550 -0.006835 -0.000350 0.003032 
72.770859 62.799000 -0.001510 -0.005847 -0.000285 0.001871 
72.429863 63.445427 -0.002757 -0.005703 -0.000107 0.001038 
72.084732 64.056488 -0.001832 -0.005403 -0.000827 0.001428 
71.735825 64.632881 -0.005195 -0.004512 0.000101 0.000534 
71.383621 65.175270 -0.001138 -0.004671 -0.000117 0.000868 
71.028831 65.684166 -0.002006 -0.004008 -0.000307 0.000532 
70.672668 66.159676 -0.002649 -0.003830 -0.000439 0.000046 
70.318024 66.600281 -0.008461 0.001812 0.000265 -0.002081 
70.456512 -143.641678 -0.186835 0.084823 0.006070 -0.057092 
70.817108 -143.207260 -0.169104 0.078100 0.008686 -0.075324 
71.179443 -142.738541 -0.156567 0.073999 0.010687 -0.103228 
71.540558 -142.236969 -0.140492 0.070735 0.012179 -0.129551 
71.899231 -141.702393 -0.121433 0.050954 0.013398 -0.147960 
72.254715 -141.134247 -0.123101 0.020812 0.021869 -0.192589 
72.606514 -140.531815 -0.092971 -0.008660 0.019589 -0.236784 
72.954247 -139.894302 -0.064013 -0.018211 0.019195 -0.287639 
73.297615 -139.220901 -0.058228 -0.019652 0.016491 -0.347322 
73.636345 -138.510742 -0.036405 -0.024856 0.008911 -0.400336 
73.970215 -137.762970 -0.025104 -0.030922 -0.003747 -0.434689 
74.299019 -136.976700 -0.001035 -0.036100 -0.012282 -0.442781 
74.622551 -136.150986 0.032416 -0.044732 -0.017687 -0.434124 
74.940628 -135.284851 0.043285 -0.033149 -0.022099 -0.427038 
75.253059 -134.377304 0.018837 -0.015828 -0.025827 -0.420594 
75.559654 -133.427277 -0.020650 -0.014241 -0.030374 -0.391755 
75.860237 -132.433670 -0.031054 -0.015375 -0.034888 -0.353975 
76.154602 -131.395340 0.001698 -0.009662 -0.041457 -0.312989 
76.442543 -130.311096 -0.011633 -0.013280 -0.044863 -0.262954 
76.723854 -129.179733 -0.004255 -0.026931 -0.044387 -0.225480 
76.998314 -128.000000 -0.015092 -0.032296 -0.044526 -0.193461 
77.265678 -126.770653 -0.054417 -0.016836 -0.047558 -0.186090 
77.525696 -125.490456 -0.062192 -0.021543 -0.049793 -0.162238 
77.778107 -124.158180 -0.014602 -0.024416 -0.051290 -0.136569 
78.022629 -122.772682 0.044518 -0.023653 -0.050246 -0.115128 
78.258957 -121.332870 0.053146 -0.017330 -0.047805 -0.090985 
78.486794 -119.837784 0.046413 -0.021362 -0.040884 -0.063500 
78.705803 -118.286606 0.040950 -0.015592 -0.032454 -0.050469 
78.915634 -116.678703 0.038861 -0.005808 -0.023729 -0.032396 
79.115936 -115.013695 0.035961 0.001342 -0.018456 -0.028166 
79.306335 -113.291458 0.055879 -0.019034 -0.013460 -0.002853 
79.486450 -111.512222 0.049797 -0.012825 -0.010159 -0.001509 
79.655899 -109.676575 0.042051 -0.010737 -0.008206 0.001572 
79.814278 -107.785553 0.026313 -0.004800 -0.007428 0.002068 
79.961205 -105.840637 0.018928 -0.002047 -0.006928 -0.000581 
80.096283 -103.843849 0.011829 -0.000662 -0.006515 -0.002719 
80.219131 -101.797737 0.012428 -0.002018 -0.006268 -0.000848 
80.329391 -99.705429 0.004515 0.003279 -0.005406 -0.004048 
80.426712 -68.429382 -0.002859 0.000765 -0.000363 0.000099 
79.814278 -17.785551 0.042945 -0.011144 -0.004883 0.011863 
79.961205 -15.840637 0.030139 -0.015409 0.004465 0.016223 
80.096283 -13.843848 -0.050535 -0.018616 0.030908 0.005986 
80.219131 -11.797739 -0.581013 -0.033265 0.092508 -0.050641 
80.329391 -9.705429 -0.739481 -0.052532 0.227936 -0.241355 
80.426712 -7.570615 -0.540141 -0.191767 0.647910 -0.516696 
80.510780 -5.397562 -0.501754 -0.282012 0.681215 -0.562297 
80.581306 -3.191078 -0.498330 -0.321114 0.790991 -0.660483 
80.638039 -0.956475 -0.451154 -0.372319 0.907460 -0.758839 
80.680771 1.300496 -0.545584 -0.414133 0.950748 -0.819928 
80.709358 3.573719 -0.491163 -0.473761 1.010468 -0.901924 
80.723671 5.856804 -0.358822 -0.501940 1.035454 -0.946808 
80.723671 8.143196 0.142012 -0.475838 1.005517 -0.940660 
80.709358 10.426281 0.258693 -0.451875 0.892976 -0.768182 
80.680771 12.699504 0.044872 -0.271603 0.475708 -0.500745 
80.638039 14.956474 -0.038676 -0.143219 0.438893 -0.453533 
80.581306 17.191078 -0.222800 0.052020 0.320571 -0.342041 
80.510780 19.397562 -0.272667 0.079728 0.217572 -0.250879 
80.219131 25.797739 -0.295992 0.212045 0.047909 -0.065109 
80.096283 27.843849 -0.261509 0.193113 0.012504 -0.015510 
79.961205 29.840637 -0.241680 0.189750 -0.009147 -0.000158 
79.814278 31.785551 -0.243190 0.150390 -0.012070 0.006389 
79.655899 33.676579 -0.214881 0.114784 -0.010585 0.004346 
79.486450 35.512222 -0.056076 -0.039496 -0.002796 -0.010568 
79.306335 37.291462 -0.073588 -0.013211 -0.010367 -0.011038 
79.115936 39.013695 -0.079812 0.001829 -0.012038 -0.008279 
78.915634 40.678703 -0.085862 0.007487 -0.010238 -0.009453 
78.705803 42.286602 -0.090838 0.000145 -0.006310 -0.010164 
78.486794 43.837784 -0.097071 0.005823 -0.003182 -0.006684 
78.258957 45.332870 -0.078555 0.005314 -0.004738 -0.003599 
78.022629 46.772678 -0.067503 0.003533 -0.005322 -0.001221 
77.778107 48.158180 -0.055493 0.000687 -0.004332 0.000162 
77.525696 49.490452 -0.045470 -0.002733 -0.004505 0.003821 
77.265678 50.770653 -0.037391 -0.004449 -0.004851 0.005375 
76.998314 52.000000 -0.032401 -0.002741 -0.004295 0.003638 
76.723854 53.179729 -0.025001 0.001094 -0.004172 0.002149 
76.442543 54.311096 -0.021338 0.001821 -0.003702 0.001144 
76.154602 55.395336 -0.019199 0.003522 -0.003310 -0.000949 
75.860237 56.433666 -0.013631 0.002758 -0.002815 -0.000485 
75.559654 57.427273 -0.007726 0.002676 -0.002121 0.000091 
74.622551 60.150978 -0.007101 0.004593 0.000518 -0.000143 
74.299019 60.976700 -0.001067 0.001536 0.000338 0.001767 
73.970215 61.762974 0.000117 -0.003175 0.000359 0.002853 
73.636345 62.510742 0.003088 -0.007505 -0.000113 0.003778 
73.297615 63.220894 0.001008 -0.006794 -0.000006 0.002715 
72.954247 63.894302 -0.001350 -0.005677 -0.000203 0.001597 
72.606514 64.531815 -0.002261 -0.005520 -0.000020 0.000780 
72.254715 65.134247 -0.001057 -0.004729 -0.000403 0.000385 
71.899231 65.702393 -0.003703 -0.004136 -0.000005 0.000055 
71.540558 66.236969 0.000587 -0.004533 -0.000198 0.000389 
70.591194 -144.700836 -0.169739 0.107947 0.011544 -0.085616 
70.957489 -144.273743 -0.175210 0.095659 0.013029 -0.102427 
71.325737 -143.812973 -0.177206 0.080304 0.014114 -0.122009 
71.692924 -143.319931 -0.158068 0.075783 0.015050 -0.150600 
72.057800 -142.794403 -0.161213 0.058156 0.015723 -0.173845 
72.419609 -142.235779 -0.174362 0.030925 0.021423 -0.230954 
72.777832 -141.643280 -0.159727 0.010220 0.017463 -0.287275 
73.132072 -141.016052 -0.117158 -0.017434 0.014851 -0.344928 
73.482018 -140.353165 -0.091086 -0.022745 0.008920 -0.413052 
73.827393 -139.653702 -0.075848 -0.024908 -0.003343 -0.472035 
74.167961 -138.916656 -0.049833 -0.029655 -0.020293 -0.505615 
74.503525 -138.141022 -0.018120 -0.028250 -0.030469 -0.511112 
74.833862 -137.325714 0.006517 -0.034387 -0.036012 -0.492444 
75.158791 -136.469650 0.034366 -0.024383 -0.040364 -0.471036 
75.478119 -135.571609 0.031581 -0.014657 -0.043504 -0.440845 
75.791664 -134.630402 0.006667 -0.012703 -0.046667 -0.392709 
76.099236 -133.644699 -0.013940 -0.011461 -0.049561 -0.336186 
76.400627 -132.613190 -0.014958 -0.003736 -0.053267 -0.283634 
76.695648 -131.534424 -0.024349 -0.006821 -0.052238 -0.224917 
76.984070 -130.406982 -0.019031 -0.020196 -0.047373 -0.186396 
77.265678 -129.229340 -0.025894 -0.025070 -0.045699 -0.160687 
77.540215 -128.000000 -0.056014 -0.012265 -0.048543 -0.158699 
77.807434 -126.717415 -0.057399 -0.017883 -0.050682 -0.142193 
78.067062 -125.380066 -0.013196 -0.022229 -0.052092 -0.123168 
78.318802 -123.986465 0.039656 -0.020842 -0.050949 -0.110078 
78.562347 -122.535210 0.052972 -0.016057 -0.048405 -0.091864 
78.797363 -121.024986 0.046918 -0.020034 -0.041481 -0.064358 
79.023499 -119.454620 0.042319 -0.015095 -0.032928 -0.049763 
79.240395 -117.823151 0.041226 -0.006643 -0.024053 -0.029887 
79.447655 -116.129829 0.036913 0.000329 -0.018773 -0.025461 
79.644890 -114.374229 0.054662 -0.019476 -0.013743 -0.000691 
79.831673 -112.556282 0.048758 -0.013576 -0.010369 0.000910 
80.007591 -110.676323 0.041042 -0.011396 -0.008301 0.003855 
80.172195 -108.735184 0.024140 -0.005416 -0.007395 0.004269 
80.325058 -106.734230 0.015635 -0.002676 -0.006790 0.001541 
80.465736 -104.675415 0.007543 -0.001275 -0.006326 -0.000828 
80.593819 -102.561348 0.007490 -0.002707 -0.006291 0.000168 
80.708878 -100.395302 0.000296 0.002328 -0.005840 -0.003442 
80.810524 -98.181252 -0.000385 0.001315 -0.005337 -0.002019 
80.898392 -95.923859 -0.010647 0.010199 -0.004686 -0.008430 
80.810524 -67.818748 -0.003482 0.001146 -0.000747 -0.000438 
80.708878 -65.604698 -0.003482 0.001146 -0.000747 -0.000438 
70.238144 -55.084705 0.197398 -0.143515 0.000238 0.018974 
70.591194 -54.700836 0.141150 -0.082399 -0.000084 0.013711 
80.465736 -14.675414 0.004597 -0.016213 0.013405 0.010663 
80.593819 -12.561347 -0.508161 -0.023080 0.062679 -0.033901 
80.708878 -10.395305 -0.659394 -0.049520 0.203881 -0.228694 
80.810524 -8.181255 -0.445395 -0.192278 0.632812 -0.534736 
80.898392 -5.923862 -0.420486 -0.288270 0.673200 -0.614872 
80.972160 -3.628453 -0.404089 -0.326379 0.787378 -0.751964 
81.031532 -1.300981 -0.431060 -0.373263 0.907989 -0.888859 
81.076286 1.052053 -0.676864 -0.414658 0.954622 -0.979619 
81.106224 3.423691 -0.579920 -0.481382 1.019381 -1.083548 
81.121223 5.806633 -0.456500 -0.507944 1.050955 -1.155889 
81.121223 8.193367 0.096650 -0.481928 1.030326 -1.185746 
81.106224 10.576308 0.357051 -0.441069 0.911079 -1.026088 
81.076286 12.947947 0.163514 -0.261402 0.497366 -0.740108 
81.031532 15.300981 0.116116 -0.137219 0.453657 -0.663331 
80.972160 17.628452 -0.057983 0.048847 0.314360 -0.498982 
80.898392 19.923862 -0.018268 0.052625 0.193375 -0.356682 
80.810524 22.181255 0.207105 0.084135 0.143890 -0.270855 
80.708878 24.395304 0.101102 0.142619 0.072512 -0.171060 
80.593819 26.561348 0.020544 0.174126 0.016023 -0.086051 
80.465736 28.675413 -0.007865 0.132978 -0.019880 -0.004926 
80.325058 30.734228 -0.146059 0.117535 -0.040579 0.028955 
80.007591 34.676327 -0.185303 0.059220 -0.054957 0.051066 
79.831673 36.556282 -0.047882 -0.087360 -0.030409 0.022728 
79.644890 38.374233 -0.078223 -0.043946 -0.022216 0.010460 
79.447655 40.129829 -0.089113 -0.027471 -0.018274 0.007724 
79.240395 41.823147 -0.103076 -0.011495 -0.016252 0.004375 
79.023499 43.454624 -0.113890 -0.011831 -0.010788 -0.000765 
78.797363 45.024986 -0.131312 0.008504 -0.004017 -0.004860 
78.562347 46.535213 -0.108697 0.009968 -0.005618 -0.003089 
78.318802 47.986469 -0.090668 0.004887 -0.005851 0.000026 
78.067062 49.380062 -0.076710 0.002580 -0.005170 0.000176 
77.807434 50.717411 -0.066280 -0.000787 -0.005457 0.003562 
77.540215 52.000000 -0.059012 -0.002166 -0.005786 0.004996 
77.265678 53.229347 -0.049620 -0.000701 -0.005653 0.003996 
76.984070 54.406982 -0.039032 0.002084 -0.005393 0.004505 
76.695648 55.534431 -0.031246 0.001933 -0.004808 0.003126 
76.400627 56.613186 -0.025726 0.003560 -0.004333 0.000815 
76.099236 57.644707 -0.015278 0.001246 -0.004244 0.001592 
75.791664 58.630398 -0.008197 0.000850 -0.003513 0.002046 
74.833862 61.325722 -0.005224 0.002316 -0.000023 0.001909 
74.503525 62.141018 0.002031 -0.000793 0.000134 0.003355 
74.167961 62.916656 0.004191 -0.006213 0.000092 0.003800 
73.827393 63.653698 0.006622 -0.009559 -0.000362 0.004634 
73.482018 64.353172 0.004451 -0.008796 -0.000260 0.003486 
73.132072 65.016052 -0.000018 -0.006149 0.000005 0.001791 
72.777832 65.643288 -0.001469 -0.005794 0.000190 0.000864 
72.419609 66.235786 -0.001360 -0.004809 0.000015 0.000086 
72.057800 66.794403 -0.004300 -0.003366 -0.000135 -0.000703 
71.692924 67.319923 -0.000534 -0.003331 -0.000295 -0.000891 
70.721817 -145.777008 -0.123050 0.106031 0.015103 -0.112172 
71.093567 -145.358353 -0.108643 0.086025 0.015782 -0.127288 
71.467476 -144.906693 -0.133779 0.076086 0.016147 -0.151044 
71.840492 -144.423370 -0.132277 0.076287 0.016430 -0.183825 
72.211327 -143.908142 -0.145540 0.060773 0.016303 -0.210699 
72.579216 -143.360352 -0.155108 0.038498 0.022364 -0.279634 
72.943619 -142.779129 -0.132687 0.022944 0.014085 -0.350334 
73.304131 -142.163574 -0.061477 -0.009662 0.008970 -0.420324 
73.660431 -141.512695 -0.047918 -0.013550 -0.000541 -0.502912 
74.012245 -140.825439 -0.055760 -0.013781 -0.018107 -0.568983 
74.359329 -140.100723 -0.044037 -0.012474 -0.038328 -0.603492 
74.701462 -139.337402 0.002339 -0.015333 -0.049660 -0.597019 
75.038445 -138.534286 0.024414 -0.024918 -0.055187 -0.564072 
75.370079 -137.690109 0.051145 -0.018101 -0.059188 -0.526051 
75.696182 -136.803543 0.062845 -0.015367 -0.061547 -0.472713 
76.016563 -135.873154 0.036686 -0.013767 -0.063663 -0.400524 
76.331032 -134.897491 -0.015420 -0.007413 -0.064141 -0.320030 
76.639389 -133.874954 -0.012566 -0.007831 -0.062658 -0.226722 
76.941429 -132.803940 -0.018690 -0.002152 -0.052770 -0.151399 
77.236946 -131.682724 -0.025887 -0.008215 -0.040526 -0.100864 
77.525696 -130.509552 -0.036593 -0.012002 -0.037481 -0.081049 
77.807434 -129.282593 -0.053310 0.000511 -0.040029 -0.086358 
78.081909 -128.000000 -0.046752 -0.004080 -0.041921 -0.079143 
78.348824 -126.659927 -0.019892 -0.007359 -0.043125 -0.070083 
78.607887 -125.260521 0.027183 -0.006999 -0.041780 -0.066446 
78.858765 -123.800003 0.047961 -0.008507 -0.039454 -0.054579 
79.101120 -122.276649 0.032076 -0.003903 -0.034324 -0.049436 
79.334572 -120.688896 0.034710 -0.007129 -0.029493 -0.039384 
79.558739 -119.035355 0.041125 -0.006801 -0.024706 -0.028152 
79.773201 -117.314873 0.035197 0.000097 -0.019445 -0.023641 
79.977524 -115.526634 0.051848 -0.019688 -0.014420 0.001113 
80.171265 -113.670174 0.045440 -0.013783 -0.011033 0.002705 
80.353943 -111.745514 0.036234 -0.011378 -0.008916 0.005406 
80.525085 -109.753197 0.017696 -0.005431 -0.007939 0.005822 
80.684212 -107.694389 0.009303 -0.002723 -0.007262 0.003106 
80.830826 -105.570930 0.002483 -0.001276 -0.006762 0.000605 
80.964455 -103.385437 0.003258 -0.002923 -0.006665 0.000934 
81.084625 -101.141304 -0.002007 0.002241 -0.006331 -0.003233 
81.190887 -98.842781 0.000290 0.001346 -0.006105 -0.001933 
81.282837 -96.494942 -0.009319 0.010476 -0.005712 -0.008462 
81.360092 -94.103714 -0.009198 0.010217 -0.005367 -0.008235 
81.084625 -64.858696 -0.002927 0.000066 -0.001437 -0.006365 
70.002045 -56.506905 0.160388 -0.127423 0.000552 0.022203 
70.363403 -56.153629 0.179490 -0.138415 0.000783 0.024936 
70.721817 -55.777012 0.122103 -0.071695 0.000642 0.019364 
71.093567 -55.358349 0.081879 -0.046097 0.000642 0.022314 
80.964455 -13.385437 -0.334767 -0.017846 0.046069 -0.026904 
81.084625 -11.141305 -0.478880 -0.020362 0.173935 -0.209106 
81.190887 -8.842779 -0.097905 -0.216245 0.620048 -0.545077 
81.282837 -6.494946 0.170974 -0.312301 0.667600 -0.663182 
81.360092 -4.103712 0.317766 -0.352779 0.787794 -0.837594 
81.422310 -1.675760 0.250083 -0.400753 0.914606 -1.011664 
81.469231 0.781539 -0.068342 -0.442766 0.966604 -1.136051 
81.500633 3.260237 -0.000498 -0.509666 1.035865 -1.273177 
81.516365 5.751956 0.121152 -0.534585 1.073557 -1.378954 
81.516365 8.248044 0.687262 -0.507153 1.059734 -1.442091 
81.500633 10.739763 1.214165 -0.494550 0.960906 -1.317078 
81.469231 13.218461 0.894211 -0.275425 0.532511 -1.008864 
81.422310 15.675760 0.583325 -0.141020 0.491965 -0.914978 
81.360092 18.103712 0.326371 0.063878 0.371039 -0.740160 
81.282837 20.494946 0.419697 0.057062 0.230599 -0.550321 
81.190887 22.842779 0.719628 0.086286 0.172364 -0.426032 
81.084625 25.141304 0.638623 0.130339 0.093111 -0.286885 
80.964455 27.385437 0.529163 0.141171 0.028605 -0.159570 
80.830826 29.570934 0.357597 0.096968 -0.012878 -0.045784 
80.684212 31.694389 -0.059310 0.083891 -0.040525 0.011908 
80.525085 33.753201 -0.144082 0.065213 -0.058858 0.039290 
80.353943 35.745518 -0.114756 0.027264 -0.067759 0.066590 
80.171265 37.670177 -0.022408 -0.136676 -0.067526 0.065497 
79.977524 39.526634 -0.065059 -0.083403 -0.044759 0.043822 
79.773201 41.314873 -0.081002 -0.065309 -0.035706 0.037171 
79.558739 43.035351 -0.108882 -0.034981 -0.027855 0.026774 
79.334572 44.688896 -0.134489 -0.016698 -0.015926 0.010228 
79.101120 46.276649 -0.148293 0.006556 -0.005059 0.000990 
78.858765 47.799999 -0.125288 0.010333 -0.006869 0.001072 
78.607887 49.260525 -0.109664 0.006157 -0.007228 0.002192 
78.348824 50.659927 -0.099049 0.005448 -0.006663 -0.000082 
78.081909 52.000000 -0.089667 0.003059 -0.007014 0.003050 
77.807434 53.282589 -0.083290 0.002039 -0.007661 0.005148 
77.525696 54.509548 -0.072447 0.003926 -0.007411 0.004458 
77.236946 55.682728 -0.053252 0.000715 -0.007076 0.006111 
76.941429 56.803944 -0.041449 -0.000251 -0.006087 0.004820 
76.639389 57.874962 -0.032434 0.000463 -0.005401 0.002890 
76.331032 58.897488 -0.018292 -0.001596 -0.004980 0.003168 
76.016563 59.873161 -0.009448 -0.002101 -0.003921 0.003183 
75.038445 62.534290 -0.005953 -0.000627 -0.000025 0.001801 
74.701462 63.337406 0.003474 -0.004616 0.000315 0.003177 
74.359329 64.100723 0.002062 -0.005070 0.000286 0.003273 
74.012245 64.825432 0.005032 -0.008555 -0.000170 0.004392 
73.660431 65.512695 0.002990 -0.007888 -0.000069 0.003335 
73.304131 66.163582 -0.001119 -0.005824 -0.000004 0.001900 
72.943619 66.779137 -0.002277 -0.005486 0.000003 0.001185 
72.579216 67.360344 -0.001582 -0.004926 -0.000147 0.000424 
72.211327 67.908142 -0.004124 -0.003034 -0.000264 -0.000726 
70.848160 -146.869476 -0.093081 0.075814 0.019285 -0.142899 
71.225128 -146.460342 -0.077580 0.053308 0.018784 -0.159463 
71.604462 -146.018936 -0.075104 0.042074 0.018077 -0.180054 
71.983055 -145.546555 -0.061752 0.030845 0.017377 -0.201677 
72.359604 -145.042877 -0.084714 0.022324 0.016365 -0.234119 
72.733322 -144.507217 -0.073825 0.007259 0.022981 -0.314377 
73.103676 -143.938660 -0.015739 -0.006942 0.008644 -0.394163 
73.470238 -143.336227 0.051693 -0.036664 -0.000143 -0.481021 
73.832680 -142.698837 0.039823 -0.041209 -0.014482 -0.580700 
74.190720 -142.025391 0.009161 -0.039256 -0.037734 -0.656426 
74.544113 -141.314682 0.021892 -0.034148 -0.061121 -0.689055 
74.892639 -140.565445 0.051555 -0.033862 -0.073255 -0.677468 
75.236099 -139.776382 0.058223 -0.026800 -0.078645 -0.648632 
75.574287 -138.946075 0.090358 -0.022099 -0.082309 -0.597027 
75.907028 -138.073029 0.102585 -0.019035 -0.084058 -0.526526 
76.234123 -137.155655 0.070096 -0.016886 -0.083834 -0.432395 
76.555397 -136.192276 0.020162 -0.010733 -0.079747 -0.322523 
76.870636 -135.181122 0.023278 -0.005712 -0.070656 -0.202877 
77.179649 -134.120316 0.038460 -0.005835 -0.052250 -0.100979 
77.482216 -133.007904 0.018528 -0.003378 -0.032810 -0.043717 
77.778107 -131.841812 -0.008944 0.000878 -0.024456 -0.024608 
78.067062 -130.619934 -0.023385 -0.000907 -0.023444 -0.014686 
78.348824 -129.340073 -0.025506 -0.002019 -0.022817 -0.010292 
78.623100 -128.000000 -0.029188 -0.004211 -0.022432 -0.004898 
78.889580 -126.597481 -0.021976 0.001360 -0.020896 -0.008132 
79.147926 -125.130287 -0.003612 -0.001928 -0.019578 -0.002968 
79.397766 -123.596268 0.003549 -0.001599 -0.017091 -0.001850 
79.638725 -121.993385 0.012435 0.000504 -0.015066 -0.002439 
79.870377 -120.319756 0.022700 -0.002272 -0.013892 0.001467 
80.092285 -118.573746 0.024931 -0.001881 -0.012703 0.002719 
80.303970 -116.754036 0.037550 -0.009904 -0.010777 0.009566 
80.504959 -114.859703 0.036137 -0.007329 -0.009518 0.007958 
80.694725 -112.890320 0.028941 -0.005157 -0.008669 0.006738 
80.872742 -110.846069 0.016014 -0.002426 -0.007929 0.004583 
81.038483 -108.727798 0.008040 0.000291 -0.007210 0.001767 
81.191391 -106.537178 0.001718 0.001716 -0.006915 -0.001046 
81.330925 -104.276726 -0.001867 0.001459 -0.006880 -0.002301 
81.456558 -101.949944 -0.003249 0.002397 -0.006783 -0.003340 
81.567780 -99.561317 0.000386 0.001508 -0.006734 -0.002044 
81.664108 -97.116394 -0.008399 0.010566 -0.006570 -0.008554 
81.745117 -94.621704 -0.007147 0.010256 -0.006453 -0.008110 
81.810410 -92.084778 -0.005408 0.009384 -0.006447 -0.006922 
81.456558 -64.050056 -0.000146 -0.000966 -0.005382 -0.011976 
81.330925 -61.723274 0.000334 -0.001462 -0.004902 -0.012369 
70.117966 -57.583580 0.247130 -0.172984 0.000736 0.039393 
70.484612 -57.237808 0.285645 -0.199684 0.000516 0.024344 
70.848160 -56.869480 0.208260 -0.120956 0.000615 0.010923 
71.225128 -56.460342 0.162558 -0.094801 0.000955 0.015100 
71.604462 -56.018940 0.224901 -0.123195 -0.001271 0.021168 
71.983055 -55.546551 0.176514 -0.137725 -0.002142 0.031805 
81.456558 -11.949941 -0.311630 0.000182 0.141514 -0.186633 
81.567780 -9.561319 0.236107 -0.217029 0.585419 -0.524313 
81.664108 -7.116392 0.852041 -0.321663 0.641533 -0.671466 
81.745117 -4.621706 1.174101 -0.365306 0.767661 -0.881472 
81.810410 -2.084777 1.128477 -0.416169 0.900439 -1.093894 
81.859680 0.486013 0.908687 -0.462832 0.959105 -1.253177 
81.892662 3.081548 1.024870 -0.534606 1.036088 -1.427555 
81.909203 5.692161 1.230320 -0.560537 1.081152 -1.569708 
81.909203 8.307839 1.760405 -0.538960 1.073415 -1.663875 
81.892662 10.918452 2.433710 -0.550325 0.997635 -1.577402 
81.859680 13.513988 2.076479 -0.313814 0.572277 -1.289393 
81.810410 16.084776 1.390175 -0.159549 0.523241 -1.194283 
81.745117 18.621706 0.983962 0.047559 0.389330 -0.983198 
81.664108 21.116392 1.051995 0.039123 0.237981 -0.752898 
81.567780 23.561319 1.247247 0.083160 0.166502 -0.587775 
81.456558 25.949940 1.116172 0.122409 0.070739 -0.398282 
81.330925 28.276726 0.926386 0.126552 -0.002251 -0.235996 
81.191391 30.537176 0.658381 0.082797 -0.046007 -0.096134 
81.038483 32.727802 0.047798 0.075756 -0.075777 -0.013231 
80.872742 34.846069 -0.168895 0.064093 -0.094927 0.035806 
80.694725 36.890324 -0.110184 0.014070 -0.103859 0.092918 
80.504959 38.859703 -0.041988 -0.148969 -0.096480 0.090799 
80.303970 40.754032 -0.076447 -0.094343 -0.068468 0.068941 
80.092285 42.573746 -0.082853 -0.087793 -0.051625 0.057256 
79.870377 44.319756 -0.109110 -0.048641 -0.032160 0.033230 
79.638725 45.993385 -0.144377 -0.022497 -0.015962 0.015191 
79.397766 47.596272 -0.157568 0.006710 -0.005517 0.006206 
79.147926 49.130287 -0.141094 0.015431 -0.007488 0.002825 
78.889580 50.597477 -0.125189 0.008771 -0.007908 0.004035 
78.623100 52.000000 -0.115538 0.008621 -0.007576 -0.000098 
78.348824 53.340073 -0.106846 0.006533 -0.008087 0.003413 
78.067062 54.619938 -0.099834 0.005568 -0.009139 0.005833 
77.778107 55.841820 -0.089204 0.007777 -0.009191 0.005446 
77.482216 57.007904 -0.070814 0.004703 -0.008805 0.007121 
77.179649 58.120323 -0.053964 0.003081 -0.006959 0.005430 
76.870636 59.181126 -0.040106 0.002988 -0.006153 0.003450 
76.555397 60.192276 -0.021174 -0.000303 -0.006071 0.004117 
75.236099 63.776386 -0.002234 -0.002720 -0.000667 0.003650 
74.892639 64.565453 0.007653 -0.006930 -0.000204 0.004896 
74.544113 65.314674 0.007614 -0.007454 -0.000222 0.004993 
74.190720 66.025391 0.010578 -0.010808 -0.000686 0.006151 
73.832680 66.698845 0.008561 -0.010043 -0.000593 0.005160 
73.470238 67.336227 0.003942 -0.008011 -0.000207 0.003780 
73.103676 67.938660 0.003086 -0.007390 -0.000263 0.002819 
72.733322 68.507210 0.001457 -0.005078 -0.000332 0.001549 
70.970009 -147.977539 -0.064118 0.022559 0.032200 -0.192778 
71.351967 -147.579010 -0.031454 -0.017229 0.028537 -0.213450 
71.736473 -147.149002 -0.038326 -0.016034 0.025557 -0.234069 
72.120407 -146.688736 -0.035952 -0.013670 0.022995 -0.259505 
72.502434 -146.197876 -0.062681 -0.012609 0.020263 -0.295185 
72.881752 -145.675659 -0.044206 -0.020688 0.029176 -0.387276 
73.257812 -145.121170 0.017550 -0.015928 0.000159 -0.473875 
73.630196 -144.533310 0.066672 -0.041498 -0.014994 -0.582223 
73.998558 -143.910995 0.013191 -0.040134 -0.036743 -0.707376 
74.362617 -143.252975 -0.046827 -0.034483 -0.066019 -0.792684 
74.722130 -142.558014 -0.053803 -0.013097 -0.092927 -0.819792 
75.076866 -141.824722 -0.018810 -0.015255 -0.106647 -0.800400 
75.426620 -141.051651 0.000049 -0.016590 -0.112102 -0.757491 
75.771210 -140.237274 0.038787 -0.016721 -0.115100 -0.693022 
76.110443 -139.379944 0.042843 -0.014122 -0.116351 -0.608243 
76.444138 -138.477905 0.000656 -0.008032 -0.111434 -0.498264 
76.772095 -137.529266 -0.016643 -0.006709 -0.099988 -0.356187 
77.094139 -136.532074 0.028725 -0.005002 -0.081891 -0.205094 
77.410049 -135.484192 0.085044 -0.010322 -0.055369 -0.081884 
77.719627 -134.383392 0.074079 -0.008596 -0.030405 -0.018747 
78.022629 -133.227325 0.047486 -0.004739 -0.018292 0.000880 
78.318802 -132.013535 0.029075 -0.003837 -0.014723 0.006927 
78.607887 -130.739471 0.021176 -0.003271 -0.012669 0.007054 
78.889580 -129.402527 0.011817 -0.004200 -0.011370 0.008562 
79.163567 -128.000000 0.007470 -0.002083 -0.010258 0.005912 
79.429489 -126.529213 0.004775 -0.002874 -0.009735 0.006499 
79.686981 -124.987503 0.009584 -0.004532 -0.008691 0.007425 
79.935623 -123.372284 0.013986 0.000163 -0.008199 0.002791 
80.174980 -121.681099 0.019210 -0.000604 -0.008075 0.003427 
80.404579 -119.911743 0.017670 -0.000453 -0.008195 0.003461 
80.623917 -118.062286 0.019837 -0.001208 -0.007850 0.004165 
80.832466 -116.131241 0.019038 -0.000049 -0.007652 0.003578 
81.029663 -114.117607 0.013346 0.001435 -0.007429 0.002516 
81.214920 -112.021057 0.002463 0.004428 -0.007059 -0.000442 
81.387650 -109.842033 -0.002712 0.006113 -0.006559 -0.002593 
81.547241 -107.581879 -0.006691 0.007623 -0.006428 -0.005506 
81.693085 -105.242958 -0.009486 0.007769 -0.006540 -0.007000 
81.824570 -102.828773 -0.008830 0.008586 -0.006748 -0.007911 
81.941116 -100.344048 -0.003932 0.008954 -0.006978 -0.007626 
82.042183 -97.794769 -0.004248 0.010845 -0.007101 -0.008801 
82.127251 -95.188179 -0.003253 0.010522 -0.007185 -0.008249 
82.195885 -92.532745 -0.001514 0.009582 -0.007489 -0.006679 
82.247704 -89.838028 0.003255 0.006745 -0.007873 -0.002707 
82.282417 -87.114540 0.004594 0.005637 -0.008474 -0.000035 
81.824570 -63.171227 0.001499 -0.003112 -0.008490 -0.021265 
70.229851 -58.673840 0.290060 -0.185778 0.000944 0.043703 
70.601555 -58.336571 0.303188 -0.202617 0.000508 0.022356 
70.970009 -57.977539 0.218648 -0.125913 0.000714 0.008579 
71.351967 -57.579002 0.157825 -0.092308 0.000961 0.011480 
71.736473 -57.149002 0.220613 -0.126791 -0.001287 0.021006 
72.120407 -56.688736 0.153382 -0.137296 -0.003667 0.035489 
72.502434 -56.197876 0.121704 -0.138794 -0.005871 0.047810 
81.693085 -15.242955 -0.081157 -0.006461 0.012036 -0.002724 
81.824570 -12.828773 -0.083305 0.008429 0.106736 -0.154244 
81.941116 -10.344049 0.584091 -0.237031 0.554180 -0.500114 
82.042183 -7.794769 1.365195 -0.336134 0.620905 -0.671377 
82.127251 -5.188180 1.713392 -0.379770 0.767603 -0.927166 
82.195885 -2.532746 1.678545 -0.435322 0.905994 -1.177579 
82.247704 0.161968 1.659221 -0.490082 0.970356 -1.375076 
82.282417 2.885461 1.912029 -0.570489 1.054200 -1.588861 
82.299828 5.626518 2.216089 -0.600285 1.109632 -1.770238 
82.299828 8.373482 2.651254 -0.573238 1.112152 -1.911064 
82.282417 11.114539 3.297150 -0.591721 1.052305 -1.873201 
82.247704 13.838032 2.916871 -0.328894 0.624567 -1.608436 
82.195885 16.532745 2.093563 -0.189107 0.564891 -1.506988 
82.127251 19.188181 1.677195 0.022330 0.420390 -1.280408 
82.042183 21.794769 1.735669 0.018875 0.258788 -1.017773 
81.941116 24.344049 1.778805 0.079881 0.181364 -0.821152 
81.824570 26.828772 1.517043 0.128157 0.074372 -0.584125 
81.693085 29.242954 1.230234 0.127313 -0.011987 -0.375184 
81.547241 31.581877 0.924872 0.073744 -0.061374 -0.193595 
81.387650 33.842033 0.252038 0.072386 -0.094384 -0.077826 
81.214920 36.021057 -0.060014 0.066288 -0.114572 0.002760 
81.029663 38.117607 -0.033716 0.026846 -0.123565 0.078932 
80.832466 40.131237 0.018695 -0.139218 -0.112830 0.095321 
80.623917 42.062290 -0.009608 -0.088745 -0.081059 0.083470 
80.404579 43.911743 -0.066159 -0.092325 -0.063811 0.079562 
80.174980 45.681103 -0.097321 -0.053697 -0.038563 0.047072 
79.935623 47.372280 -0.146072 -0.018497 -0.017263 0.019401 
79.686981 48.987503 -0.162276 0.016420 -0.007093 0.007346 
79.429489 50.529217 -0.149878 0.023090 -0.009491 0.005814 
79.163567 52.000000 -0.137060 0.012412 -0.010171 0.007640 
78.889580 53.402523 -0.124673 0.010088 -0.009958 0.002817 
78.607887 54.739475 -0.117077 0.009040 -0.010621 0.005789 
78.318802 56.013531 -0.110448 0.007517 -0.011017 0.007364 
78.022629 57.227322 -0.099283 0.009480 -0.011118 0.007324 
77.719627 58.383385 -0.083858 0.009479 -0.010559 0.008849 
77.410049 59.484188 -0.066839 0.007807 -0.007350 0.006690 
77.094139 60.532074 -0.050194 0.006291 -0.006541 0.005651 
76.772095 61.529274 -0.029878 0.003517 -0.006385 0.005759 
76.444138 62.477901 -0.017287 0.002329 -0.005175 0.005419 
75.426620 65.051651 -0.014200 0.006940 -0.000764 0.001168 
75.076866 65.824715 -0.004594 0.003626 -0.000218 0.001731 
74.722130 66.558014 -0.001569 0.000458 -0.000453 0.001774 
74.362617 67.252983 0.002668 -0.004173 -0.000970 0.003251 
73.998558 67.910988 0.001383 -0.003896 -0.000848 0.002352 
73.630196 68.533318 -0.002694 -0.002425 -0.000456 0.001358 
73.257812 69.121162 -0.003270 -0.001738 -0.000450 0.000414 
71.087173 -149.100510 -0.086012 0.034428 0.051568 -0.258164 
71.473877 -148.713638 -0.084013 0.032923 0.045176 -0.282767 
71.863335 -148.296158 -0.061224 0.003564 0.038653 -0.293264 
72.252365 -147.849213 -0.065230 -0.001312 0.033315 -0.317615 
72.639633 -147.372421 -0.096920 -0.000687 0.028407 -0.356461 
73.024315 -146.864990 -0.079813 -0.002656 0.035972 -0.462912 
73.405861 -146.325943 0.001068 -0.008151 -0.010908 -0.559025 
73.783836 -145.754166 0.051749 -0.035139 -0.032717 -0.691715 
74.157898 -145.148483 -0.009947 -0.036189 -0.063051 -0.839297 
74.527763 -144.507599 -0.077015 -0.026354 -0.098440 -0.934903 
74.893188 -143.830170 -0.076655 -0.032753 -0.129037 -0.956924 
75.253937 -143.114716 -0.063025 -0.016898 -0.143998 -0.938330 
75.609818 -142.359680 -0.037058 -0.013398 -0.150019 -0.890192 
75.960632 -141.563416 0.016434 -0.014395 -0.152020 -0.817001 
76.306206 -140.724121 0.026479 -0.016551 -0.150790 -0.716382 
76.646355 -139.839859 -0.011159 -0.010852 -0.140022 -0.585958 
76.980888 -138.908600 -0.030512 -0.006937 -0.121425 -0.411413 
77.309624 -137.928116 0.025804 -0.004851 -0.093755 -0.229281 
77.632362 -136.896072 0.091775 -0.009863 -0.059732 -0.088969 
77.948883 -135.809952 0.097472 -0.007027 -0.030968 -0.020861 
78.258957 -134.667130 0.075359 -0.002848 -0.016356 -0.000555 
78.562347 -133.464783 0.059625 -0.002622 -0.010475 0.005778 
78.858765 -132.199997 0.045263 -0.001759 -0.007957 0.006417 
79.147926 -130.869720 0.031735 -0.002909 -0.006546 0.008208 
79.429489 -129.470779 0.022847 -0.002177 -0.005916 0.006729 
79.703110 -128.000000 0.016327 -0.003438 -0.005670 0.006917 
79.968384 -126.454124 0.014988 -0.004479 -0.005409 0.007067 
80.224899 -124.829964 0.016265 -0.000126 -0.005594 0.002627 
80.472176 -123.124413 0.018173 0.000515 -0.005777 0.001857 
80.709724 -121.334549 0.016128 0.000111 -0.005983 0.002215 
80.937004 -119.457756 0.015578 0.000469 -0.006074 0.001945 
81.153442 -117.491791 0.015541 0.000383 -0.006040 0.002123 
81.358429 -115.434982 0.011296 0.001152 -0.005831 0.001358 
81.551323 -113.286324 0.002522 0.002565 -0.005528 -0.000292 
81.731461 -111.045662 -0.002775 0.004362 -0.005219 -0.002392 
81.898163 -108.713898 -0.006526 0.006213 -0.005210 -0.005275 
82.050743 -106.293076 -0.008201 0.006631 -0.005387 -0.006948 
82.188522 -103.786621 -0.003054 0.005884 -0.005746 -0.006641 
82.310814 -101.199402 0.004514 0.006672 -0.006262 -0.006766 
82.417007 -98.537849 0.007888 0.007507 -0.006742 -0.006835 
82.506493 -95.809975 0.008189 0.008051 -0.007208 -0.006633 
82.578766 -93.025307 0.008158 0.008277 -0.007852 -0.005591 
82.633377 -90.194809 0.011857 0.006847 -0.008576 -0.002408 
82.669983 -87.330627 0.014073 0.005833 -0.009462 0.000548 
82.688347 -84.445854 0.014324 0.004373 -0.010283 0.004366 
82.688347 -81.554146 0.011782 0.004490 -0.011828 0.006508 
82.188522 -62.213383 0.001006 -0.003760 -0.011158 -0.034762 
82.050743 -59.706924 0.001627 -0.004460 -0.009782 -0.035932 
70.337494 -59.777046 0.292732 -0.187837 0.000979 0.042792 
70.714027 -59.449249 0.301464 -0.200468 0.000515 0.019860 
71.087173 -59.100517 0.198515 -0.107729 0.000700 -0.003718 
71.473877 -58.713634 0.134320 -0.074538 0.001045 -0.003949 
71.863335 -58.296158 0.174680 -0.096456 -0.001159 0.001941 
72.252365 -57.849205 0.097059 -0.101532 -0.004762 0.023699 
72.639633 -57.372414 0.058431 -0.092149 -0.006903 0.038116 
73.024315 -56.864986 0.017554 -0.036925 -0.006966 0.026321 
82.050743 -16.293076 0.024285 -0.000687 0.005571 0.005453 
82.188522 -13.786619 0.129022 0.014676 0.096614 -0.133867 
82.310814 -11.199401 0.778886 -0.204406 0.518037 -0.465174 
82.417007 -8.537850 1.559385 -0.296058 0.586774 -0.657152 
82.506493 -5.809974 1.915582 -0.342526 0.743499 -0.951858 
82.578766 -3.025310 1.964268 -0.393811 0.887761 -1.243813 
82.633377 -0.194810 2.163343 -0.452637 0.957179 -1.483837 
82.669983 2.669369 2.578576 -0.538275 1.047234 -1.742241 
82.688347 5.554146 2.928326 -0.569703 1.110466 -1.967060 
82.688347 8.445854 3.235524 -0.545214 1.125359 -2.155900 
82.669983 11.330631 3.698856 -0.570666 1.075682 -2.165967 
82.633377 14.194810 3.261060 -0.329634 0.677138 -1.953129 
82.578766 17.025311 2.341560 -0.207235 0.614294 -1.853937 
82.506493 19.809975 1.951651 -0.003814 0.466059 -1.615902 
82.417007 22.537851 1.931887 -0.009987 0.303174 -1.336051 
82.310814 25.199402 1.743968 0.067946 0.226295 -1.115339 
82.188522 27.786619 1.322446 0.130413 0.105629 -0.833307 
82.050743 30.293076 0.976062 0.142592 0.001736 -0.578489 
81.898163 32.713894 0.677627 0.089930 -0.062304 -0.352198 
81.731461 35.045666 0.073983 0.099875 -0.101943 -0.203773 
81.551323 37.286320 -0.168001 0.092720 -0.125224 -0.085315 
81.358429 39.434982 -0.050969 0.064905 -0.133251 0.016057 
81.153442 41.491795 -0.030535 -0.088802 -0.128744 0.060248 
80.937004 43.457756 -0.063762 -0.041604 -0.101630 0.074566 
80.709724 45.334553 -0.105286 -0.059445 -0.090513 0.090829 
80.472176 47.124413 -0.132722 -0.031427 -0.057424 0.059395 
80.224899 48.829964 -0.170454 -0.005907 -0.025415 0.026501 
79.968384 50.454128 -0.186774 0.028616 -0.008587 0.012351 
79.703110 52.000000 -0.168864 0.030638 -0.011081 0.014412 
79.429489 53.470783 -0.152132 0.015758 -0.011953 0.016603 
79.147926 54.869713 -0.134616 0.010789 -0.011650 0.010332 
78.858765 56.200001 -0.127649 0.008161 -0.012048 0.011621 
78.562347 57.464787 -0.122050 0.007178 -0.012507 0.011253 
78.258957 58.667130 -0.112065 0.009700 -0.012872 0.010941 
77.948883 59.809959 -0.095146 0.008495 -0.012665 0.013024 
77.632362 60.896069 -0.069554 0.003904 -0.008791 0.011509 
77.309624 61.928116 -0.050576 0.002673 -0.007888 0.010151 
76.980888 62.908596 -0.029258 -0.000015 -0.007542 0.009599 
76.646355 63.839863 -0.015570 -0.000686 -0.006327 0.008336 
75.609818 66.359688 -0.010130 0.004696 -0.001774 0.003356 
75.253937 67.114716 -0.000072 0.001412 -0.001062 0.003852 
74.893188 67.830162 0.001249 -0.000466 -0.000968 0.003199 
74.527763 68.507599 0.002264 -0.001552 -0.000780 0.003275 
74.157898 69.148476 0.001366 -0.001723 -0.000711 0.002570 
73.783836 69.754166 -0.002401 -0.000811 -0.000295 0.001942 
71.199471 -150.237732 -0.103311 0.064092 0.060297 -0.324729 
71.590698 -149.863541 -0.086876 0.050417 0.050987 -0.347702 
71.984871 -149.459702 -0.051968 0.021260 0.042500 -0.357159 
72.378769 -149.027237 -0.044635 0.007421 0.035452 -0.383861 
72.771034 -148.565765 -0.084092 0.012531 0.029573 -0.430528 
73.160843 -148.074432 -0.062850 0.004576 0.032489 -0.548217 
73.547638 -147.552261 0.033670 -0.008181 -0.023315 -0.661757 
73.930977 -146.998062 0.068512 -0.013962 -0.052205 -0.840607 
74.310516 -146.410629 0.002641 -0.011177 -0.091012 -1.021568 
74.685974 -145.788589 -0.039119 -0.004945 -0.131618 -1.128853 
75.057098 -145.130524 -0.045373 -0.008893 -0.164243 -1.151599 
75.423668 -144.434891 -0.049195 0.003998 -0.180141 -1.130607 
75.785477 -143.700012 -0.039493 0.013372 -0.186013 -1.078129 
76.142349 -142.924103 0.020904 0.006600 -0.188370 -0.993449 
76.494095 -142.105255 0.040432 0.001100 -0.185054 -0.878670 
76.840553 -141.241379 0.002571 0.007159 -0.168262 -0.726344 
77.181526 -140.330246 -0.010176 -0.005743 -0.142138 -0.499997 
77.516838 -139.369446 0.046938 -0.007585 -0.105500 -0.276902 
77.846298 -138.356384 0.086218 -0.010235 -0.065486 -0.116465 
78.169693 -137.288284 0.093396 -0.005071 -0.033704 -0.041255 
78.486794 -136.162216 0.081206 -0.000629 -0.017256 -0.016349 
78.797363 -134.975021 0.071341 -0.000262 -0.010359 -0.005109 
79.101120 -133.723358 0.055016 0.001018 -0.006644 -0.000838 
79.397766 -132.403732 0.037339 0.000454 -0.005042 0.002782 
79.686981 -131.012497 0.027665 0.000144 -0.004631 0.003377 
79.968384 -129.545868 0.019732 -0.001559 -0.004734 0.004731 
80.241585 -128.000000 0.016801 -0.004406 -0.004790 0.006921 
80.506134 -126.370987 0.016093 -0.000497 -0.005005 0.002818 
80.761551 -124.654968 0.014181 0.000187 -0.005194 0.001992 
81.007309 -122.848236 0.009851 0.000129 -0.005331 0.002049 
81.242828 -120.947289 0.007810 0.000443 -0.005308 0.001719 
81.467499 -118.949036 0.008196 0.000293 -0.005153 0.001757 
81.680649 -116.850883 0.005037 0.000774 -0.004813 0.001025 
81.881592 -114.650993 -0.001592 0.000780 -0.004389 0.000533 
82.069588 -112.348419 -0.004972 0.001255 -0.004017 -0.000589 
82.243881 -109.943382 -0.007917 0.002539 -0.003936 -0.002691 
82.403687 -107.437462 -0.009320 0.003243 -0.004164 -0.004606 
82.548233 -104.833801 -0.002728 0.002497 -0.004555 -0.004320 
82.676750 -102.137337 0.005801 0.003508 -0.005171 -0.004708 
82.788513 -99.354897 0.010189 0.004333 -0.005847 -0.004751 
82.882820 -96.495293 0.010187 0.004818 -0.006557 -0.004301 
82.959076 -93.569283 0.010013 0.005115 -0.007453 -0.003034 
83.016754 -90.589432 0.015348 0.004910 -0.008614 -0.000533 
83.055435 -87.569893 0.021553 0.004663 -0.009903 0.002219 
83.074852 -84.526031 0.026041 0.004174 -0.011264 0.005075 
83.074852 -81.473969 0.026362 0.004310 -0.013475 0.006990 
83.055435 -78.430107 0.022492 0.005586 -0.016171 0.005701 
83.016754 -75.410568 0.017259 0.002728 -0.018961 0.004641 
82.548233 -61.166199 0.008502 -0.004031 -0.013262 -0.050433 
82.403687 -58.562542 0.004257 -0.004934 -0.011442 -0.051501 
82.243881 -56.056614 0.002606 -0.005684 -0.008431 -0.051949 
70.053230 -61.192680 0.154973 -0.115710 0.000785 0.015847 
70.440712 -60.892578 0.268705 -0.170839 0.001235 0.038153 
70.821854 -60.575199 0.286167 -0.186733 0.001130 0.017350 
71.199471 -60.237736 0.177795 -0.097399 0.000808 -0.004695 
71.590698 -59.863544 0.128849 -0.078508 0.001128 0.001830 
71.984871 -59.459698 0.152122 -0.087210 -0.000480 0.008831 
72.378769 -59.027237 0.024495 -0.042226 -0.000253 0.033924 
72.771034 -58.565758 -0.003861 -0.028930 -0.002540 0.046352 
73.160843 -58.074436 -0.006216 0.002165 -0.002664 0.039012 
73.547638 -57.552254 -0.075393 0.036875 -0.001267 0.018237 
73.930977 -56.998066 -0.192905 0.094851 -0.001634 -0.002677 
82.403687 -17.437458 0.105316 0.007719 -0.000107 0.009475 
82.548233 -14.833800 0.296592 0.018952 0.082428 -0.108606 
82.676750 -12.137335 0.920452 -0.155682 0.458706 -0.417486 
82.788513 -9.354897 1.639691 -0.204158 0.510057 -0.608117 
82.882820 -6.495292 2.005846 -0.255756 0.667639 -0.928089 
82.959076 -3.569279 2.065698 -0.310270 0.821784 -1.271492 
83.016754 -0.589431 2.298303 -0.369278 0.897677 -1.561730 
83.055435 2.430105 2.749344 -0.468554 0.996666 -1.866794 
83.074852 5.473969 3.088108 -0.506714 1.068271 -2.139022 
83.074852 8.526031 3.291465 -0.492457 1.095622 -2.377356 
83.055435 11.569895 3.540361 -0.519644 1.062275 -2.449794 
83.016754 14.589432 2.905632 -0.330297 0.716700 -2.295228 
82.959076 17.569279 1.946327 -0.257696 0.673668 -2.229264 
82.882820 20.495293 1.552851 -0.051982 0.525649 -2.001063 
82.788513 23.354897 1.529530 -0.053845 0.372864 -1.720125 
82.676750 26.137335 1.332719 0.029424 0.289330 -1.470296 
82.548233 28.833799 0.914041 0.092533 0.125073 -1.111020 
82.403687 31.437458 0.585158 0.107276 -0.005904 -0.793513 
82.243881 33.943386 0.289531 0.066686 -0.090040 -0.515219 
82.069588 36.348423 -0.192915 0.083981 -0.138963 -0.322114 
81.881592 38.650993 -0.222490 0.086982 -0.170508 -0.164967 
81.680649 40.850883 -0.011984 0.071172 -0.181997 -0.030184 
81.467499 42.949032 0.006502 -0.079612 -0.178184 0.051473 
81.242828 44.947289 -0.032907 -0.036039 -0.171537 0.118865 
81.007309 46.848232 -0.096801 -0.060442 -0.162155 0.159240 
80.761551 48.654968 -0.160240 -0.020752 -0.094470 0.098717 
79.968384 53.545872 -0.192789 0.039878 -0.015997 0.027751 
79.686981 55.012497 -0.167350 0.024294 -0.016503 0.024356 
79.397766 56.403728 -0.142308 0.013265 -0.015274 0.017405 
79.101120 57.723351 -0.136715 0.008947 -0.015166 0.016500 
78.797363 58.975014 -0.134968 0.010632 -0.015365 0.013881 
78.486794 60.162216 -0.127494 0.014095 -0.015690 0.012968 
78.169693 61.288288 -0.109853 0.011217 -0.015629 0.014927 
77.846298 62.356377 -0.075349 0.006223 -0.009854 0.012137 
77.516838 63.369438 -0.054134 0.005670 -0.008903 0.009728 
77.181526 64.330246 -0.033735 0.004216 -0.008298 0.008430 
76.840553 65.241386 -0.019772 0.002879 -0.007051 0.009139 
75.785477 67.700005 -0.007328 0.005069 -0.002298 0.003721 
75.423668 68.434883 0.002169 0.001310 -0.001361 0.003635 
75.057098 69.130524 0.001213 0.001273 -0.001138 0.002954 
74.685974 69.788589 0.002765 -0.000151 -0.000928 0.003003 
74.310516 70.410622 0.002309 -0.001332 -0.000825 0.003237 
73.930977 70.998062 -0.000175 -0.001833 -0.000444 0.003461 
73.547638 71.552254 0.000868 -0.002626 -0.000345 0.003313 
73.160843 72.074440 0.000424 -0.002017 -0.000284 0.001880 
71.306732 -151.388535 -0.071670 0.067423 0.071997 -0.398859 
71.702263 -151.028046 -0.059773 0.049259 0.060176 -0.422989 
72.100914 -150.638916 -0.025475 0.021939 0.049578 -0.435514 
72.499443 -150.222107 -0.018581 0.006131 0.041013 -0.465472 
72.896469 -149.777176 -0.067055 0.016575 0.033746 -0.519696 
73.291168 -149.303284 -0.069212 0.026789 0.027875 -0.657215 
73.682976 -148.799377 0.034675 0.007658 -0.034952 -0.790691 
74.071449 -148.264267 0.100648 -0.007688 -0.072642 -0.999671 
74.456245 -147.696701 0.062175 -0.020864 -0.119791 -1.211020 
74.837067 -147.095245 0.033683 -0.016805 -0.164841 -1.334814 
75.213676 -146.458420 0.036775 -0.023377 -0.199275 -1.360121 
75.585854 -145.784607 0.031295 -0.015003 -0.216254 -1.335963 
75.953400 -145.072052 0.035265 -0.004770 -0.224029 -1.281078 
76.316139 -144.318863 0.099815 -0.016874 -0.228850 -1.186399 
76.673889 -143.522980 0.141876 -0.037850 -0.224136 -1.049629 
77.026482 -142.682205 0.094466 -0.025486 -0.201246 -0.874679 
77.373749 -141.794113 0.037788 -0.026898 -0.166537 -0.610476 
77.715508 -140.856110 0.069435 -0.020576 -0.121467 -0.344866 
78.051575 -139.865387 0.093910 -0.020211 -0.076366 -0.157655 
78.381744 -138.818893 0.092742 -0.009609 -0.042372 -0.071094 
78.705803 -137.713394 0.080966 -0.001921 -0.024199 -0.038621 
79.023499 -136.545380 0.074855 -0.000843 -0.014744 -0.018057 
79.334572 -135.311111 0.060003 0.000652 -0.007716 -0.007259 
79.638725 -134.006607 0.041412 -0.000000 -0.004780 0.000312 
79.935623 -132.627716 0.031622 -0.000454 -0.004243 0.002766 
80.224899 -131.170029 0.024634 -0.002981 -0.004256 0.005392 
80.506134 -129.629013 0.017935 -0.004435 -0.004293 0.006469 
80.778885 -128.000000 0.014022 -0.000217 -0.004489 0.002211 
81.042648 -126.278282 0.009473 0.000181 -0.004718 0.001706 
81.296860 -124.459198 0.002672 0.000235 -0.004882 0.001718 
81.540924 -122.538261 -0.000371 0.000583 -0.004944 0.001349 
81.774170 -120.511292 0.001160 0.000223 -0.004838 0.001553 
81.995888 -118.374619 -0.000600 0.000650 -0.004543 0.000837 
82.205322 -116.125290 -0.005984 0.000707 -0.004127 0.000331 
82.401657 -113.761330 -0.008300 0.000820 -0.003702 -0.000487 
82.584038 -111.282005 -0.010102 0.001518 -0.003551 -0.001922 
82.751610 -108.688156 -0.010716 0.001799 -0.003738 -0.003018 
82.903473 -105.982445 -0.002973 0.001137 -0.004156 -0.002839 
83.038750 -103.169678 0.006980 0.001992 -0.004823 -0.003156 
83.156593 -100.257004 0.011967 0.002889 -0.005608 -0.003249 
83.256195 -97.254051 0.011400 0.003506 -0.006477 -0.002782 
83.336830 -94.172935 0.010777 0.003994 -0.007541 -0.001439 
83.397888 -91.028145 0.017082 0.003790 -0.009027 0.001417 
83.438881 -87.836220 0.024545 0.003888 -0.010803 0.004249 
83.459457 -84.615334 0.027988 0.004232 -0.012826 0.006375 
83.459457 -81.384666 0.028321 0.004767 -0.015880 0.007161 
83.438881 -78.163780 0.025759 0.006130 -0.019272 0.004445 
83.397888 -74.971855 0.023031 0.003234 -0.022190 0.000924 
83.336830 -71.827065 0.020063 0.002225 -0.023121 -0.015072 
83.256195 -68.745949 0.019809 0.000149 -0.020636 -0.031757 
83.156593 -65.742996 0.021959 -0.003240 -0.016964 -0.054171 
83.038750 -62.830322 0.018508 -0.003766 -0.016243 -0.061770 
82.903473 -60.017559 0.011925 -0.003559 -0.014814 -0.063916 
82.751610 -57.311848 0.008332 -0.004765 -0.012424 -0.064800 
82.584038 -54.717991 0.006814 -0.005618 -0.008627 -0.064802 
70.147560 -62.309170 0.149145 -0.126446 -0.002606 0.016668 
70.539345 -62.019825 0.276028 -0.195065 -0.002182 0.040261 
70.924873 -61.713787 0.295018 -0.210222 -0.002555 0.019057 
71.306732 -61.388531 0.187166 -0.121942 -0.002852 -0.001822 
71.702263 -61.028049 0.131707 -0.099415 -0.002376 0.003269 
72.100914 -60.638912 0.156556 -0.107532 -0.003990 0.009545 
72.499443 -60.222099 0.051475 -0.082233 -0.003264 0.040910 
72.896469 -59.777172 0.025762 -0.065126 -0.003890 0.052812 
73.291168 -59.303280 0.063871 -0.061617 -0.004180 0.050480 
73.682976 -58.799374 -0.033863 0.008107 -0.001345 0.025197 
74.071449 -58.264275 -0.152203 0.066130 -0.001734 0.004671 
74.456245 -57.696697 -0.169245 0.086473 -0.001190 0.024925 
82.751610 -18.688152 0.069602 0.010599 -0.006041 0.016727 
82.903473 -15.982442 0.304965 0.006736 0.064426 -0.065698 
83.038750 -13.169676 0.850915 -0.070319 0.273739 -0.285923 
83.156593 -10.257003 1.490018 -0.082453 0.283319 -0.463061 
83.256195 -7.254049 1.865002 -0.119194 0.425334 -0.805629 
83.336830 -4.172935 1.930021 -0.158889 0.567572 -1.180822 
83.397888 -1.028143 2.168847 -0.185224 0.627778 -1.513692 
83.438881 2.163780 2.637428 -0.285629 0.724752 -1.868577 
83.459457 5.384669 2.993288 -0.329989 0.808035 -2.197468 
83.459457 8.615332 3.268393 -0.333556 0.848703 -2.485241 
83.438881 11.836221 3.468680 -0.358340 0.836037 -2.637956 
83.397888 15.028143 2.817359 -0.275207 0.665323 -2.611684 
83.336830 18.172935 1.958210 -0.245337 0.672762 -2.596628 
83.256195 21.254049 1.623858 -0.073604 0.543955 -2.378196 
83.156593 24.257004 1.626974 -0.112527 0.459305 -2.142266 
83.038750 27.169676 1.484858 -0.074747 0.416806 -1.894424 
82.903473 29.982441 1.104919 -0.025524 0.268703 -1.503617 
82.751610 32.688152 0.770782 -0.012744 0.123626 -1.132935 
82.584038 35.282009 0.436932 -0.037947 0.017335 -0.802744 
82.401657 37.761330 -0.041446 -0.003696 -0.050662 -0.557319 
82.205322 40.125294 0.014031 0.011120 -0.092932 -0.356170 
81.995888 42.374619 0.191884 0.010262 -0.114867 -0.183233 
81.774170 44.511292 0.139701 -0.120138 -0.115089 -0.065897 
81.540924 46.538258 0.070010 -0.054440 -0.165588 0.081127 
81.296860 48.459198 -0.046080 -0.066466 -0.184068 0.169868 
81.042648 50.278278 -0.164523 -0.012285 -0.131006 0.128634 
79.638725 58.006615 -0.147565 0.026390 -0.020200 0.023672 
79.334572 59.311104 -0.139313 0.020852 -0.018778 0.018667 
79.023499 60.545376 -0.138388 0.022504 -0.018222 0.013687 
78.705803 61.713398 -0.137979 0.024706 -0.017691 0.010718 
78.381744 62.818897 -0.121047 0.022216 -0.017635 0.012553 
78.051575 63.865379 -0.077474 0.016282 -0.010260 0.009034 
77.715508 64.856110 -0.058429 0.016026 -0.009263 0.005656 
77.373749 65.794106 -0.036228 0.011819 -0.008821 0.005309 
77.026482 66.682198 -0.018482 0.006757 -0.007628 0.008060 
75.953400 69.072052 -0.000505 0.003411 -0.002720 0.005817 
75.585854 69.784615 0.007501 0.000846 -0.001591 0.005089 
75.213676 70.458427 0.006100 0.000642 -0.001346 0.004449 
74.837067 71.095245 0.007152 -0.002024 -0.001120 0.004920 
74.456245 71.696701 0.006325 -0.003670 -0.000984 0.005427 
74.071449 72.264275 0.002371 -0.003083 -0.000556 0.005019 
73.682976 72.799370 0.002022 -0.002792 -0.000423 0.004346 
73.291168 73.303276 0.001351 -0.002576 -0.000347 0.002983 
72.896469 73.777176 -0.000268 0.000255 -0.000258 0.001017 
72.499443 74.222099 -0.000149 -0.000061 -0.000200 0.000912 
71.408813 -152.552246 -0.018199 0.028501 0.092069 -0.486600 
71.808418 -152.206451 0.002179 0.007406 0.075795 -0.515498 
72.211311 -151.833099 0.026524 -0.014128 0.062527 -0.532431 
72.614235 -151.433060 0.030224 -0.025557 0.052272 -0.566386 
73.015793 -151.005905 -0.025089 -0.008096 0.043874 -0.625235 
73.415146 -150.550735 -0.036028 0.008399 0.023947 -0.771734 
73.811729 -150.066513 0.052501 0.012993 -0.042786 -0.935398 
74.205101 -149.552017 0.135951 0.007811 -0.091012 -1.181759 
74.594910 -149.005936 0.107481 -0.005761 -0.145294 -1.435953 
74.980873 -148.426819 0.110818 -0.014038 -0.191567 -1.579125 
75.362747 -147.813141 0.123038 -0.021895 -0.225022 -1.610420 
75.740318 -147.163193 0.125868 -0.016239 -0.242714 -1.588507 
76.113388 -146.475174 0.126026 -0.005578 -0.254885 -1.533458 
76.481789 -145.747086 0.188954 -0.020706 -0.264608 -1.431551 
76.845345 -144.976776 0.236615 -0.044328 -0.261644 -1.281160 
77.203903 -144.161911 0.193233 -0.046310 -0.233651 -1.072160 
77.557297 -143.299911 0.111079 -0.052178 -0.189010 -0.763548 
77.905350 -142.388000 0.124552 -0.042066 -0.136829 -0.443158 
78.247887 -141.423172 0.115973 -0.028649 -0.089951 -0.223377 
78.584717 -140.402115 0.094009 -0.009455 -0.056162 -0.118922 
78.915634 -139.321289 0.074622 0.001267 -0.036880 -0.070681 
79.240395 -138.176849 0.069459 0.002117 -0.022887 -0.036053 
79.558739 -136.964645 0.056538 0.002989 -0.011003 -0.016530 
79.870377 -135.680237 0.037276 0.001115 -0.004931 -0.004145 
80.174980 -134.318893 0.026275 0.001768 -0.003781 -0.000708 
80.472176 -132.875595 0.019543 -0.001022 -0.003719 0.002804 
80.761551 -131.345032 0.012900 -0.003715 -0.003773 0.005173 
81.042648 -129.721725 0.005911 0.001018 -0.003983 0.000519 
81.314941 -128.000000 0.001118 0.000466 -0.004267 0.000967 
81.577850 -126.174149 -0.005993 0.000257 -0.004533 0.001278 
81.830750 -124.238487 -0.008261 0.000722 -0.004750 0.000858 
82.072929 -122.187584 -0.004764 0.000597 -0.004835 0.000883 
82.303627 -120.016403 -0.004622 0.001037 -0.004754 0.000211 
82.522011 -117.720619 -0.007726 0.000913 -0.004535 -0.000078 
82.727196 -115.296867 -0.008469 0.001037 -0.004227 -0.000797 
82.918243 -112.743149 -0.008799 0.001430 -0.004064 -0.001766 
83.094162 -110.059181 -0.008720 0.001223 -0.004177 -0.002348 
83.253944 -107.246841 -0.000474 0.000174 -0.004681 -0.001729 
83.396591 -104.310539 0.010454 0.001099 -0.005450 -0.002167 
83.521095 -101.257561 0.014458 0.001770 -0.006401 -0.002051 
83.626518 -98.098320 0.012634 0.002329 -0.007532 -0.001422 
83.712013 -94.846451 0.012105 0.002818 -0.008939 0.000174 
83.776833 -91.518661 0.017665 0.002869 -0.011000 0.003342 
83.820381 -88.134430 0.025645 0.003048 -0.013685 0.006742 
83.842270 -84.715401 0.028098 0.003487 -0.016796 0.009017 
83.842270 -81.284599 0.027641 0.004468 -0.020890 0.009229 
83.820381 -77.865570 0.024267 0.006097 -0.024882 0.004955 
83.776833 -74.481339 0.021858 0.003281 -0.027569 -0.000990 
83.712013 -71.153549 0.019706 0.002302 -0.027904 -0.019292 
83.626518 -67.901680 0.021562 0.000169 -0.024548 -0.038140 
83.521095 -64.742439 0.023837 -0.003283 -0.020195 -0.061885 
83.396591 -61.689461 0.020368 -0.003796 -0.018826 -0.070627 
83.253944 -58.753155 0.013669 -0.004376 -0.016669 -0.072641 
83.094162 -55.940815 0.010600 -0.005447 -0.013234 -0.073971 
82.918243 -53.256851 0.009659 -0.006278 -0.008482 -0.073858 
82.727196 -50.703133 0.007761 -0.006746 -0.003417 -0.070477 
70.237373 -63.435925 0.124115 -0.110296 -0.002728 0.010967 
70.633247 -63.158184 0.245108 -0.179360 -0.002965 0.034472 
71.022926 -62.864376 0.268308 -0.195030 -0.003246 0.013081 
71.408813 -62.552250 0.153214 -0.098362 -0.003477 -0.009665 
71.808418 -62.206455 0.095641 -0.076680 -0.002951 -0.007077 
72.211311 -61.833092 0.118789 -0.085135 -0.004434 -0.000372 
72.614235 -61.433064 0.009747 -0.053770 -0.003563 0.029319 
73.015793 -61.005905 -0.007765 -0.040014 -0.004075 0.042084 
73.415146 -60.550743 0.035695 -0.033201 -0.004568 0.040847 
73.811729 -60.066513 -0.027456 0.006959 -0.001988 0.022798 
74.205101 -59.552017 -0.142090 0.066538 -0.001690 0.002477 
74.594910 -59.005928 -0.162650 0.087360 -0.001189 0.023756 
74.980873 -58.426819 -0.095297 0.052578 -0.000926 0.039433 
82.918243 -22.743149 0.018366 0.006850 -0.029674 0.030891 
83.094162 -20.059183 -0.005252 0.006931 -0.014293 0.029268 
83.253944 -17.246845 0.211062 -0.001436 0.042083 -0.023852 
83.396591 -14.310539 0.670322 -0.022267 0.127715 -0.166087 
83.521095 -11.257561 1.290442 -0.030362 0.201245 -0.406471 
83.626518 -8.098323 1.673365 -0.045631 0.324963 -0.759071 
83.712013 -4.846450 1.727509 -0.067294 0.427921 -1.138616 
83.776833 -1.518663 1.998719 -0.095270 0.489883 -1.508450 
83.820381 1.865569 2.422824 -0.146370 0.570471 -1.900347 
83.842270 5.284603 2.769585 -0.176752 0.656075 -2.287554 
83.842270 8.715397 3.134962 -0.187424 0.703484 -2.632894 
83.820381 12.134431 3.316143 -0.210684 0.712865 -2.865175 
83.776833 15.518663 2.640286 -0.213231 0.677475 -2.964212 
83.712013 18.846451 1.762267 -0.200310 0.632950 -2.927150 
83.626518 22.098322 1.464503 -0.083733 0.529162 -2.749425 
83.521095 25.257561 1.558627 -0.159276 0.489152 -2.548777 
83.396591 28.310539 1.408209 -0.139854 0.466547 -2.319305 
83.253944 31.246845 1.136961 -0.163441 0.357212 -1.929889 
83.094162 34.059185 0.849338 -0.194162 0.219035 -1.510392 
82.918243 36.743149 0.528344 -0.219893 0.123905 -1.147179 
82.727196 39.296867 0.079383 -0.175444 0.044021 -0.860831 
82.522011 41.720619 0.243578 -0.127287 -0.015584 -0.611969 
82.303627 44.016407 0.450983 -0.107730 -0.050970 -0.397524 
82.072929 46.187584 0.351112 -0.201461 -0.064179 -0.221414 
81.830750 48.238487 0.206670 -0.117487 -0.120038 -0.034283 
81.577850 50.174145 0.062507 -0.107472 -0.169395 0.116525 
81.314941 52.000000 -0.128363 -0.027821 -0.145147 0.119251 
79.870377 59.680244 -0.174425 0.040525 -0.040452 0.044315 
79.558739 60.964649 -0.163699 0.034474 -0.031823 0.029512 
79.240395 62.176853 -0.169962 0.041144 -0.031206 0.023063 
78.915634 63.321297 -0.161988 0.040996 -0.023860 0.016089 
78.584717 64.402122 -0.145988 0.041031 -0.017636 0.012945 
78.247887 65.423172 -0.091636 0.034717 -0.009975 0.008022 
77.905350 66.388008 -0.066459 0.033809 -0.009038 0.004069 
77.557297 67.299911 -0.045366 0.030142 -0.008657 0.002677 
77.203903 68.161911 -0.029168 0.025677 -0.007963 0.004277 
76.845345 68.976784 -0.018660 0.019866 -0.006516 0.007365 
76.481789 69.747086 -0.015456 0.018059 -0.005114 0.005619 
76.113388 70.475174 -0.007237 0.012904 -0.003888 0.004960 
75.740318 71.163193 0.000047 0.010048 -0.001824 0.002945 
75.362747 71.813133 0.003115 0.005251 -0.001606 0.002756 
74.980873 72.426819 0.002171 0.003171 -0.001349 0.003387 
74.594910 73.005928 0.000706 0.001591 -0.001167 0.003921 
74.205101 73.552017 -0.001404 0.000634 -0.000665 0.004152 
73.811729 74.066513 0.000526 -0.001458 -0.000508 0.004589 
73.415146 74.550743 0.000921 -0.001982 -0.000416 0.003317 
71.505562 -153.728226 -0.016353 0.008603 0.134524 -0.619815 
71.909019 -153.398071 0.018581 -0.030411 0.110734 -0.642389 
72.315933 -153.041519 0.011857 -0.046218 0.092517 -0.661860 
72.723007 -152.659378 0.012330 -0.056082 0.078904 -0.696614 
73.128853 -152.251175 -0.045154 -0.036996 0.067986 -0.754416 
73.532623 -151.816040 -0.079923 0.002154 0.026685 -0.916845 
73.933739 -151.352875 0.033370 0.017232 -0.048084 -1.090336 
74.331764 -150.860474 0.149883 0.014486 -0.106809 -1.370103 
74.726357 -150.337494 0.135348 -0.003205 -0.165625 -1.670573 
75.117226 -149.782486 0.145571 -0.007751 -0.211762 -1.851915 
75.504128 -149.193832 0.160518 0.000654 -0.242819 -1.908504 
75.886864 -148.569839 0.191936 0.004062 -0.262182 -1.893372 
76.265236 -147.908615 0.194768 0.016617 -0.280563 -1.838751 
76.639084 -147.208084 0.258590 0.002845 -0.294976 -1.732359 
77.008247 -146.466019 0.327298 -0.042586 -0.293385 -1.557040 
77.372574 -145.679962 0.249378 -0.048014 -0.259926 -1.325867 
77.731903 -144.847214 0.145413 -0.058694 -0.205786 -0.970243 
78.086075 -143.964844 0.142868 -0.042161 -0.149081 -0.588496 
78.434929 -143.029633 0.113876 -0.021447 -0.102268 -0.321670 
78.778282 -142.038071 0.077548 -0.002898 -0.070530 -0.182821 
79.115936 -140.986313 0.049893 0.009715 -0.049552 -0.111749 
79.447655 -139.870178 0.044983 0.011119 -0.029636 -0.061876 
79.773201 -138.685120 0.033479 0.012401 -0.013454 -0.033393 
80.092285 -137.426254 0.018035 0.009248 -0.004769 -0.015754 
80.404579 -136.088257 0.009509 0.009626 -0.003270 -0.010090 
80.709724 -134.665451 0.004303 0.006419 -0.003184 -0.005407 
81.007309 -133.151764 -0.003943 0.004320 -0.003293 -0.003186 
81.296860 -131.540802 -0.006045 0.002400 -0.003540 -0.001330 
81.577850 -129.825851 -0.008092 0.000337 -0.003890 0.000610 
81.849693 -128.000000 -0.013358 0.000334 -0.004277 0.000843 
82.111710 -126.056221 -0.013328 0.000574 -0.004689 0.000691 
82.363174 -123.987572 -0.007585 0.000428 -0.005024 0.000799 
82.603264 -121.787392 -0.005943 0.000772 -0.005293 0.000297 
82.831085 -119.449623 -0.006551 0.000573 -0.005478 0.000241 
83.045670 -116.969124 -0.006102 0.000522 -0.005593 -0.000207 
83.245972 -114.342163 -0.005128 0.000842 -0.005737 -0.000925 
83.430885 -111.566902 -0.005871 0.001303 -0.005998 -0.001895 
83.599281 -108.643929 0.002118 0.000361 -0.006614 -0.001335 
83.749969 -105.576859 0.014221 0.000516 -0.007556 -0.001385 
83.881813 -102.372841 0.017430 0.000817 -0.008708 -0.001183 
83.993690 -99.042953 0.014588 0.001418 -0.010178 -0.000546 
84.084579 -95.602432 0.014356 0.001986 -0.011961 0.001163 
84.153603 -92.070633 0.018948 0.001980 -0.014486 0.004675 
84.200035 -88.470581 0.025662 0.002252 -0.018065 0.008581 
84.223381 -84.828293 0.027136 0.002800 -0.022232 0.011084 
84.223381 -81.171707 0.027108 0.003426 -0.027430 0.011615 
84.200035 -77.529419 0.023749 0.004872 -0.032072 0.007124 
84.153603 -73.929367 0.019684 0.002770 -0.034633 -0.000162 
84.084579 -70.397568 0.018065 0.002182 -0.034356 -0.020163 
83.993690 -66.957047 0.018948 0.000105 -0.030201 -0.040757 
83.881813 -63.627159 0.021034 -0.003383 -0.025143 -0.065606 
83.749969 -60.423138 0.022396 -0.004225 -0.023125 -0.074853 
83.599281 -57.356071 0.016222 -0.004522 -0.020029 -0.077721 
83.430885 -54.433098 0.013788 -0.005605 -0.015627 -0.078649 
83.245972 -51.657833 0.012993 -0.006472 -0.009638 -0.078656 
83.045670 -49.030876 0.010319 -0.006813 -0.003800 -0.075009 
70.322540 -64.572372 0.038493 -0.033669 0.000827 0.011283 
70.722275 -64.307053 0.137588 -0.075030 0.000952 0.021768 
71.115875 -64.026337 0.155378 -0.080079 0.000379 -0.005051 
71.505562 -63.728222 0.102134 -0.036250 0.000860 -0.024473 
71.909019 -63.398067 0.059532 -0.029022 0.001328 -0.021641 
72.315933 -63.041515 0.109446 -0.042628 -0.000276 -0.014274 
72.723007 -62.659382 0.007431 -0.016162 0.000560 0.015337 
73.128853 -62.251179 -0.020068 -0.001349 0.000027 0.028821 
73.532623 -61.816036 0.039521 -0.007445 -0.000336 0.029569 
73.933739 -61.352875 -0.009342 0.016171 -0.000874 0.018017 
74.331764 -60.860474 -0.113583 0.060071 -0.001005 0.006486 
74.726357 -60.337498 -0.138738 0.076427 -0.000484 0.030133 
75.117226 -59.782482 -0.076022 0.040040 -0.001016 0.045310 
75.504128 -59.193840 -0.054574 0.034341 -0.001567 0.041871 
83.245972 -24.342165 0.016826 0.007805 -0.025516 0.024066 
83.430885 -21.566900 -0.014661 0.007343 -0.015782 0.026413 
83.599281 -18.643930 0.153726 0.003645 0.024895 -0.009243 
83.749969 -15.576861 0.644690 0.000761 0.089160 -0.126484 
83.881813 -12.372839 1.371853 -0.000480 0.163728 -0.350839 
83.993690 -9.042951 1.697563 -0.003025 0.249735 -0.675121 
84.084579 -5.602436 1.703270 -0.009222 0.308872 -1.045833 
84.153603 -2.070632 2.009791 -0.016845 0.352662 -1.443871 
84.200035 1.529418 2.379697 -0.027799 0.391401 -1.852573 
84.223381 5.171706 2.740592 -0.025454 0.428378 -2.248797 
84.223381 8.828295 3.180385 -0.022413 0.453875 -2.615797 
84.200035 12.470582 3.313637 -0.029741 0.457649 -2.907191 
84.153603 16.070633 2.391921 -0.051835 0.444525 -3.073437 
84.084579 19.602436 1.249453 -0.067147 0.409882 -3.098823 
83.993690 23.042950 0.972882 -0.069350 0.353552 -2.992357 
83.881813 26.372839 1.057935 -0.138687 0.363120 -2.843245 
83.749969 29.576860 0.868281 -0.136758 0.381788 -2.656300 
83.599281 32.643929 0.691689 -0.214527 0.362385 -2.329404 
83.430885 35.566902 0.368441 -0.297527 0.319376 -1.964530 
83.245972 38.342167 0.006400 -0.347626 0.275633 -1.614208 
83.045670 40.969124 -0.361799 -0.323122 0.241756 -1.316661 
82.831085 43.449619 0.006561 -0.267940 0.185154 -1.039560 
82.603264 45.787395 0.361398 -0.222761 0.138980 -0.781031 
82.363174 47.987572 0.287880 -0.206860 0.107355 -0.552943 
82.111710 50.056221 0.196659 -0.138164 0.015118 -0.296996 
81.849693 52.000000 0.060227 -0.129840 -0.060506 -0.071183 
81.577850 53.825855 -0.178272 -0.036044 -0.085405 0.013725 
81.296860 55.540802 -0.275264 0.054758 -0.085297 0.043512 
81.007309 57.151768 -0.344086 0.105284 -0.077555 0.062341 
80.092285 61.426254 -0.195807 0.056236 -0.076123 0.082707 
79.773201 62.685127 -0.172009 0.047008 -0.057881 0.059385 
79.447655 63.870171 -0.170210 0.048706 -0.033537 0.032170 
79.115936 64.986305 -0.155832 0.045824 -0.023750 0.023233 
78.778282 66.038071 -0.126595 0.044638 -0.017185 0.018977 
78.434929 67.029640 -0.066391 0.038302 -0.009201 0.013171 
78.086075 67.964851 -0.041994 0.036680 -0.008387 0.008388 
77.731903 68.847214 -0.023708 0.031197 -0.008409 0.006872 
77.372574 69.679962 -0.011473 0.026127 -0.007821 0.007781 
77.008247 70.466019 -0.000683 0.016821 -0.006919 0.011748 
76.639084 71.208084 -0.000472 0.014064 -0.005628 0.009224 
76.265236 71.908607 0.005816 0.008355 -0.004477 0.008479 
75.886864 72.569847 0.008616 0.006074 -0.002327 0.005613 
75.504128 73.193840 0.008360 0.002299 -0.002089 0.005245 
75.117226 73.782478 0.005847 -0.000021 -0.001819 0.005874 
74.726357 74.337494 0.004195 -0.001765 -0.001592 0.006311 
74.331764 74.860474 0.000990 -0.001526 -0.000779 0.005742 
73.933739 75.352875 0.001964 -0.002920 -0.000594 0.005733 
71.596863 -154.915787 0.058397 -0.080606 0.180504 -0.741332 
72.003937 -154.602188 0.068757 -0.116487 0.149717 -0.766092 
72.414635 -154.263443 0.034493 -0.122251 0.126611 -0.791076 
72.825630 -153.900284 0.059437 -0.127418 0.109551 -0.827012 
73.235519 -153.512207 0.009089 -0.101447 0.096111 -0.887878 
73.643456 -153.098343 -0.054416 -0.038751 0.029919 -1.054163 
74.048859 -152.657608 0.051493 -0.030227 -0.050865 -1.233670 
74.451294 -152.188782 0.108792 0.003608 -0.118387 -1.561310 
74.850418 -151.690521 0.076671 -0.008675 -0.179696 -1.916722 
75.245949 -151.161346 0.078945 -0.003726 -0.224655 -2.141326 
75.637642 -150.599655 0.104902 0.013079 -0.254566 -2.223257 
76.025307 -150.003677 0.152539 0.018786 -0.277444 -2.219439 
76.408752 -149.371490 0.128051 0.032731 -0.301127 -2.163412 
76.787819 -148.701004 0.173723 0.019520 -0.318703 -2.048164 
77.162361 -147.989899 0.252657 -0.033918 -0.316621 -1.858281 
77.532242 -147.235626 0.184245 -0.039917 -0.277435 -1.604237 
77.897301 -146.435394 0.122648 -0.060206 -0.215737 -1.194518 
78.257401 -145.586121 0.136074 -0.044685 -0.156926 -0.743504 
78.612396 -144.684433 0.108153 -0.027917 -0.111430 -0.417446 
78.962097 -143.726593 0.068793 -0.010218 -0.081241 -0.238092 
79.306335 -142.708542 0.040735 0.001555 -0.057237 -0.137483 
79.644890 -141.625763 0.038110 0.006272 -0.032712 -0.074033 
79.977524 -140.473373 0.032903 0.007796 -0.014217 -0.036728 
80.303970 -139.245972 0.017686 0.007213 -0.004330 -0.017611 
80.623917 -137.937714 0.006753 0.008255 -0.002860 -0.010688 
80.937004 -136.542252 -0.000549 0.005395 -0.002851 -0.005659 
81.242828 -135.052704 -0.008162 0.003004 -0.003015 -0.002636 
81.540924 -133.461746 -0.010767 0.002319 -0.003290 -0.001747 
81.830750 -131.761505 -0.012111 0.000803 -0.003681 -0.000285 
82.111710 -129.943771 -0.015878 0.000999 -0.004149 -0.000193 
82.383118 -128.000000 -0.013392 0.000850 -0.004704 0.000068 
82.644203 -125.921486 -0.007521 0.001076 -0.005298 -0.000014 
82.894104 -123.699638 -0.005294 0.001309 -0.006004 -0.000158 
83.131851 -121.326248 -0.004113 0.001078 -0.006814 -0.000004 
83.356407 -118.793930 -0.002421 0.001069 -0.007658 -0.000130 
83.566612 -116.096657 -0.001129 0.001442 -0.008511 -0.000548 
83.761238 -113.230377 -0.001690 0.002757 -0.009284 -0.001957 
83.938988 -110.193779 0.004764 0.002706 -0.010171 -0.002060 
84.098511 -106.989067 0.016379 0.002376 -0.011259 -0.001793 
84.238457 -103.622757 0.017584 0.002381 -0.012501 -0.001721 
84.357513 -100.106339 0.014149 0.002349 -0.013937 -0.000821 
84.454460 -96.456711 0.014701 0.002578 -0.015562 0.000939 
84.528214 -92.696243 0.020028 0.002424 -0.018070 0.004440 
84.577896 -88.852379 0.024531 0.002725 -0.021769 0.008161 
84.602898 -84.956657 0.026150 0.002719 -0.026408 0.010948 
84.602898 -81.043343 0.025904 0.002556 -0.032244 0.011987 
84.577896 -77.147621 0.023271 0.002685 -0.037831 0.008516 
84.528214 -73.303757 0.016403 0.001155 -0.041397 0.000870 
84.454460 -69.543289 0.014397 0.000826 -0.041926 -0.018256 
84.357513 -65.893661 0.014950 -0.000731 -0.038609 -0.038753 
84.238457 -62.377243 0.017211 -0.003889 -0.034500 -0.063010 
84.098511 -59.010929 0.020664 -0.004946 -0.032857 -0.071529 
83.938988 -55.806217 0.016002 -0.004751 -0.029964 -0.074289 
83.761238 -52.769619 0.016037 -0.008043 -0.024908 -0.072486 
83.566612 -49.903343 0.015895 -0.009444 -0.018218 -0.071288 
83.356407 -47.206070 0.013426 -0.009633 -0.011163 -0.067721 
83.131851 -44.673756 0.012496 -0.008439 -0.006133 -0.063440 
70.402931 -65.717949 -0.004826 -0.009357 0.001173 0.005758 
70.806297 -65.465828 0.092458 -0.048941 0.001328 0.015359 
71.203598 -65.199028 0.101287 -0.046631 0.000935 -0.007812 
71.596863 -64.915787 0.046379 -0.015973 0.001502 -0.024723 
72.003937 -64.602196 0.015001 -0.018286 0.002041 -0.020076 
72.414635 -64.263443 0.059351 -0.032049 0.000491 -0.013303 
72.825630 -63.900284 -0.056611 0.000580 0.001308 0.013176 
73.235519 -63.512211 -0.078912 0.015638 0.000605 0.025283 
73.643456 -63.098343 -0.001329 0.007650 0.000095 0.026265 
74.048859 -62.657608 -0.035688 0.025646 -0.000566 0.015471 
74.451294 -62.188782 -0.132607 0.064442 -0.000755 0.006846 
74.850418 -61.690517 -0.130947 0.059676 -0.000430 0.032153 
75.245949 -61.161343 -0.069100 0.031982 -0.001028 0.046780 
75.637642 -60.599648 -0.054601 0.034999 -0.001594 0.041917 
83.566612 -26.096657 0.021391 0.005752 -0.027005 0.022340 
83.761238 -23.230379 0.025158 0.004747 -0.021854 0.028404 
83.938988 -20.193781 0.183665 0.003710 0.006228 0.007648 
84.098511 -16.989069 0.652862 0.002240 0.064025 -0.086460 
84.238457 -13.622758 1.406848 0.004930 0.137017 -0.290769 
84.357513 -10.106338 1.733583 0.001374 0.225876 -0.605559 
84.454460 -6.456708 1.827415 -0.009840 0.288605 -0.983191 
84.528214 -2.696245 2.304221 -0.019351 0.337170 -1.412134 
84.577896 1.147623 2.615547 -0.024417 0.379808 -1.867880 
84.602898 5.043342 2.916806 -0.024592 0.422344 -2.307613 
84.602898 8.956658 3.234032 -0.030711 0.459651 -2.716411 
84.577896 12.852377 3.205952 -0.051019 0.481887 -3.064149 
84.528214 16.696245 2.175658 -0.070855 0.469096 -3.294676 
84.454460 20.456709 0.846833 -0.076230 0.443797 -3.388151 
84.357513 24.106337 0.449183 -0.068100 0.409794 -3.354610 
84.238457 27.622757 0.377033 -0.094955 0.434684 -3.269048 
84.098511 30.989069 -0.002526 -0.093352 0.461746 -3.100868 
83.938988 34.193783 -0.080268 -0.194231 0.451020 -2.788870 
83.761238 37.230381 -0.445213 -0.297052 0.448470 -2.456845 
83.566612 40.096657 -0.758702 -0.338033 0.408639 -2.117920 
83.356407 42.793930 -0.944879 -0.311657 0.373967 -1.805631 
83.131851 45.326244 -0.449848 -0.256168 0.323418 -1.510679 
82.894104 47.699638 0.052515 -0.216409 0.274232 -1.221469 
82.644203 49.921486 0.069457 -0.195531 0.216526 -0.938860 
82.383118 52.000000 0.039721 -0.159116 0.102072 -0.609424 
82.111710 53.943779 -0.078263 -0.146398 0.013008 -0.330321 
81.830750 55.761513 -0.359870 -0.036165 -0.025192 -0.180560 
81.540924 57.461742 -0.359749 0.076324 -0.070503 -0.072361 
81.242828 59.052711 -0.390149 0.130627 -0.073876 -0.002680 
80.937004 60.542244 -0.349399 0.132784 -0.090155 0.056320 
80.303970 63.245968 -0.244486 0.081922 -0.081377 0.086262 
79.977524 64.473366 -0.188490 0.059262 -0.061467 0.072041 
79.644890 65.625771 -0.176294 0.057590 -0.034872 0.042312 
79.306335 66.708542 -0.155176 0.053134 -0.025034 0.029797 
78.962097 67.726601 -0.119155 0.051075 -0.017799 0.022966 
78.612396 68.684425 -0.058169 0.044799 -0.009562 0.015937 
78.257401 69.586121 -0.032265 0.039319 -0.008679 0.011209 
77.897301 70.435394 -0.016425 0.034142 -0.008186 0.008549 
77.532242 71.235626 -0.005879 0.028831 -0.007457 0.009121 
77.162361 71.989899 0.003972 0.021019 -0.006462 0.011805 
76.787819 72.701012 0.003175 0.017714 -0.004894 0.008543 
76.408752 73.371498 0.007285 0.012383 -0.003820 0.007109 
76.025307 74.003677 0.007185 0.009893 -0.002019 0.004338 
75.637642 74.599648 0.003625 0.007682 -0.001746 0.004128 
75.245949 75.161346 0.000543 0.005153 -0.001495 0.004757 
74.850418 75.690521 -0.001929 0.003908 -0.001239 0.005070 
74.451294 76.188782 -0.003154 0.002484 -0.000837 0.005009 
74.048859 76.657608 -0.001206 0.000179 -0.000639 0.004848 
73.643456 77.098343 0.000496 -0.001721 -0.000524 0.003921 
71.682594 -156.114273 0.115013 -0.136738 0.249500 -0.926136 
72.093063 -155.818115 0.115182 -0.166839 0.208661 -0.946869 
72.507301 -155.498138 0.060211 -0.161188 0.178246 -0.974312 
72.921974 -155.154999 0.127296 -0.186009 0.156078 -1.001825 
73.335663 -154.788177 0.059425 -0.142767 0.138994 -1.069094 
73.747513 -154.396805 -0.036258 -0.067551 0.033272 -1.223371 
74.156960 -153.979828 -0.010427 -0.045047 -0.052588 -1.403718 
74.563553 -153.536026 -0.028486 0.010150 -0.128359 -1.763153 
74.966957 -153.064056 -0.068357 -0.003334 -0.191659 -2.162146 
75.366898 -152.562439 -0.065450 0.001638 -0.235272 -2.421530 
75.763130 -152.029572 -0.036249 0.017986 -0.265865 -2.526370 
76.155464 -151.463699 0.017358 0.021670 -0.292730 -2.531217 
76.543732 -150.862839 -0.048675 0.055334 -0.319883 -2.478145 
76.927780 -150.224884 0.005578 0.031776 -0.339969 -2.346112 
77.307465 -149.547470 0.119603 -0.029598 -0.334705 -2.144306 
77.682655 -148.828003 0.123008 -0.040436 -0.288463 -1.869115 
78.053223 -148.063583 0.122806 -0.066287 -0.220507 -1.412000 
78.419037 -147.251068 0.143954 -0.049373 -0.160737 -0.899194 
78.779945 -146.386917 0.106921 -0.029336 -0.117458 -0.521894 
79.135811 -145.467255 0.064276 -0.008666 -0.087523 -0.301995 
79.486450 -144.487778 0.040674 0.001950 -0.060384 -0.170928 
79.831673 -143.443710 0.039218 0.008816 -0.033579 -0.091785 
80.171265 -142.329819 0.035553 0.009918 -0.014100 -0.045477 
80.504959 -141.140305 0.016918 0.008691 -0.004051 -0.022232 
80.832466 -139.868759 0.002023 0.008527 -0.002652 -0.012799 
81.153442 -138.508209 -0.006332 0.005597 -0.002724 -0.007140 
81.467499 -137.050964 -0.012359 0.003349 -0.002961 -0.004026 
81.774170 -135.488708 -0.014176 0.002820 -0.003269 -0.003237 
82.072929 -133.812424 -0.014442 0.001167 -0.003680 -0.001669 
82.363174 -132.012436 -0.016315 0.001439 -0.004171 -0.001642 
82.644203 -130.078506 -0.012539 0.001261 -0.004776 -0.001352 
82.915222 -128.000000 -0.005974 0.001539 -0.005478 -0.001447 
83.175331 -125.765999 -0.001883 0.001543 -0.006430 -0.001214 
83.423508 -123.365738 0.001298 0.001365 -0.007662 -0.000969 
83.658623 -120.788986 0.002812 0.001507 -0.009052 -0.001050 
83.879417 -118.026711 0.002265 0.001913 -0.010406 -0.001317 
84.084526 -115.071854 0.001569 0.003178 -0.011557 -0.002558 
84.272469 -111.920288 0.005908 0.003874 -0.012512 -0.003493 
84.441704 -108.571922 0.014694 0.003171 -0.013417 -0.003031 
84.590652 -105.031883 0.014493 0.003202 -0.014378 -0.003227 
84.717751 -101.311539 0.011117 0.001478 -0.015425 -0.001204 
84.821518 -97.429344 0.011492 0.002094 -0.016614 -0.000378 
84.900635 -93.411133 0.018910 0.002003 -0.018647 0.002548 
84.954025 -89.289764 0.021558 0.002172 -0.021827 0.005904 
84.980927 -85.103905 0.023799 0.002075 -0.026162 0.008767 
84.980927 -80.896095 0.024717 0.001882 -0.032163 0.009919 
84.954025 -76.710236 0.024918 0.001313 -0.038291 0.007439 
84.900635 -72.588867 0.017368 -0.000007 -0.042678 -0.000132 
84.821518 -68.570656 0.012263 -0.000480 -0.043698 -0.017720 
84.717751 -64.688461 0.011491 -0.000206 -0.041149 -0.038189 
84.590652 -60.968117 0.010874 -0.002880 -0.038348 -0.057481 
84.441704 -57.428074 0.009615 -0.003928 -0.037807 -0.065105 
84.272469 -54.079716 0.006789 -0.003197 -0.035727 -0.067173 
84.084526 -50.928146 0.008336 -0.007004 -0.031421 -0.063837 
83.879417 -47.973289 0.007505 -0.008201 -0.025012 -0.061698 
83.658623 -45.211014 0.002932 -0.007430 -0.018391 -0.057502 
83.423508 -42.634262 0.004077 -0.006380 -0.013450 -0.050232 
70.065659 -67.096786 -0.009128 -0.004650 0.000784 -0.006639 
70.478432 -66.872093 0.014159 -0.002845 0.000831 -0.004967 
70.885208 -66.633919 0.115129 -0.049502 0.000925 0.011652 
71.285973 -66.381828 0.114579 -0.049412 0.000484 -0.015246 
71.682594 -66.114265 0.060536 -0.024004 0.000881 -0.032119 
72.093063 -65.818123 0.038623 -0.020749 0.001258 -0.031330 
72.507301 -65.498138 0.051635 -0.036443 -0.000138 -0.024189 
72.921974 -65.154991 -0.055512 0.006253 0.000669 -0.002088 
73.335663 -64.788170 -0.064528 0.018919 -0.000069 0.011869 
73.747513 -64.396805 0.023461 0.003562 -0.000662 0.017423 
74.156960 -63.979828 -0.001451 0.006228 -0.000898 0.019206 
74.563553 -63.536026 -0.103543 0.052934 -0.001015 0.003168 
74.966957 -63.064053 -0.102137 0.053036 -0.000617 0.030279 
75.366898 -62.562443 -0.048332 0.030758 -0.001029 0.045278 
75.763130 -62.029579 -0.023759 0.028344 -0.001421 0.044399 
83.658623 -30.788984 0.014464 0.003750 -0.023985 0.009467 
83.879417 -28.026711 0.018494 0.002596 -0.027494 0.020169 
84.084526 -25.071852 0.025241 0.002057 -0.025311 0.029052 
84.272469 -21.920286 0.151116 0.002392 -0.003282 0.016239 
84.441704 -18.571926 0.476707 0.001841 0.047126 -0.059046 
84.590652 -15.031882 1.006310 0.003910 0.117718 -0.238286 
84.717751 -11.311537 1.210144 0.001562 0.206499 -0.542233 
84.821518 -7.429341 1.351757 -0.009793 0.268991 -0.925848 
84.900635 -3.411136 1.914379 -0.021128 0.318400 -1.380367 
84.954025 0.710233 2.243065 -0.027482 0.362887 -1.871876 
84.980927 4.896094 2.483241 -0.032023 0.407852 -2.348230 
84.980927 9.103906 2.709897 -0.042922 0.449859 -2.792388 
84.954025 13.289767 2.591916 -0.059949 0.475232 -3.185094 
84.900635 17.411137 1.824691 -0.065659 0.473146 -3.481647 
84.821518 21.429340 0.672610 -0.078601 0.448436 -3.631890 
84.717751 25.311537 0.218801 -0.087681 0.415388 -3.648911 
84.590652 29.031883 0.039691 -0.108017 0.459933 -3.607635 
84.441704 32.571926 -0.471511 -0.103187 0.499922 -3.469993 
84.272469 35.920284 -0.578382 -0.177871 0.500509 -3.197979 
84.084526 39.071854 -0.950544 -0.264640 0.507152 -2.908048 
83.879417 42.026711 -1.208320 -0.298010 0.470742 -2.593123 
83.658623 44.788986 -1.227339 -0.279058 0.439237 -2.273205 
83.423508 47.365738 -0.872176 -0.239013 0.384126 -1.951402 
83.175331 49.766003 -0.364564 -0.190536 0.334730 -1.642341 
82.915222 52.000000 -0.195440 -0.159688 0.273464 -1.316558 
82.644203 54.078514 -0.185297 -0.125668 0.130193 -0.931235 
82.363174 56.012428 -0.269534 -0.110837 0.026509 -0.593513 
82.072929 57.812416 -0.539087 -0.025261 -0.025517 -0.365487 
81.774170 59.488708 -0.465818 0.076365 -0.082224 -0.177328 
81.467499 61.050968 -0.463248 0.127705 -0.091303 -0.046845 
81.153442 62.508205 -0.464260 0.133457 -0.108099 0.044026 
80.504959 65.140297 -0.297241 0.083812 -0.095070 0.106816 
80.171265 66.329826 -0.213761 0.067919 -0.071496 0.088776 
79.831673 67.443718 -0.180516 0.062496 -0.036147 0.053330 
79.486450 68.487778 -0.147398 0.056252 -0.025959 0.037084 
79.135811 69.467262 -0.116137 0.058827 -0.018108 0.028007 
78.779945 70.386925 -0.057635 0.052271 -0.009668 0.019653 
78.419037 71.251068 -0.031917 0.045973 -0.008575 0.013286 
78.053223 72.063591 -0.016067 0.037175 -0.008265 0.010805 
77.682655 72.827995 -0.005224 0.030207 -0.007433 0.011488 
77.307465 73.547470 0.005282 0.022227 -0.006376 0.013824 
76.927780 74.224884 0.005023 0.019123 -0.004774 0.009949 
76.543732 74.862839 0.007828 0.014143 -0.003888 0.008700 
76.155464 75.463692 0.007552 0.010911 -0.002262 0.006786 
75.763130 76.029579 0.008826 0.003844 -0.002011 0.006678 
75.366898 76.562447 0.004986 0.001654 -0.001782 0.006918 
74.966957 77.064056 0.001642 0.001175 -0.001522 0.006455 
74.563553 77.536026 -0.002309 0.002589 -0.000864 0.004839 
74.156960 77.979828 -0.001078 0.000638 -0.000660 0.004386 
73.747513 78.396805 0.000404 -0.001111 -0.000539 0.003459 
73.335663 78.788170 0.000086 -0.000628 -0.000403 0.002757 
71.762642 -157.322983 0.081713 -0.060175 0.286051 -1.117483 
72.176270 -157.045135 0.077473 -0.100359 0.241686 -1.136485 
72.593819 -156.744827 0.030373 -0.104741 0.208323 -1.168534 
73.011925 -156.422699 0.107323 -0.145693 0.183508 -1.221904 
73.429161 -156.078217 -0.006331 -0.103183 0.163474 -1.288981 
73.844681 -155.710541 -0.090903 -0.037733 0.038008 -1.438525 
74.257904 -155.318604 -0.082825 -0.029074 -0.053675 -1.605982 
74.668404 -154.901230 -0.095160 0.008915 -0.136748 -1.969820 
75.075829 -154.457092 -0.118991 -0.001140 -0.200797 -2.404071 
75.479904 -153.984741 -0.083409 0.003452 -0.242973 -2.692687 
75.880417 -153.482559 -0.047860 0.015836 -0.274486 -2.817461 
76.277168 -152.948807 -0.000094 0.019468 -0.303594 -2.829282 
76.669998 -152.381516 -0.073410 0.061470 -0.332763 -2.748067 
77.058754 -151.778580 0.036530 0.034343 -0.353307 -2.599411 
77.443329 -151.137604 0.162503 -0.032412 -0.342766 -2.387361 
77.823578 -150.455963 0.189643 -0.041241 -0.289700 -2.103215 
78.199402 -149.730728 0.192837 -0.071335 -0.217584 -1.612034 
78.570679 -148.958679 0.186192 -0.058021 -0.158850 -1.043875 
78.937279 -148.136200 0.115931 -0.033996 -0.118772 -0.621122 
79.299072 -147.259277 0.073694 -0.011189 -0.089629 -0.361230 
79.655899 -146.323425 0.054208 -0.000159 -0.061625 -0.198566 
80.007591 -145.323669 0.054565 0.006357 -0.033800 -0.102942 
80.353943 -144.254486 0.043005 0.007314 -0.013977 -0.049079 
80.694725 -143.109680 0.014238 0.007445 -0.003991 -0.024029 
81.029663 -141.882401 -0.001469 0.007090 -0.002669 -0.013080 
81.358429 -140.565018 -0.006114 0.004679 -0.002817 -0.007413 
81.680649 -139.149109 -0.009966 0.003188 -0.003107 -0.004805 
81.995888 -137.625381 -0.012816 0.003021 -0.003442 -0.004240 
82.303627 -135.983597 -0.012668 0.001481 -0.003832 -0.002813 
82.603264 -134.212601 -0.013844 0.001850 -0.004292 -0.002952 
82.894104 -132.300369 -0.009697 0.001618 -0.004855 -0.002751 
83.175331 -130.233994 -0.002917 0.001946 -0.005512 -0.002941 
83.446022 -128.000000 0.002128 0.001880 -0.006428 -0.002589 
83.705109 -125.584526 0.005187 0.001686 -0.007650 -0.002364 
83.951385 -122.973862 0.006063 0.001773 -0.009089 -0.002432 
84.183479 -120.155121 0.004320 0.002272 -0.010487 -0.002897 
84.399887 -117.117172 0.003148 0.003437 -0.011593 -0.004292 
84.598953 -113.851875 0.005922 0.004127 -0.012328 -0.005384 
84.778900 -110.355568 0.012614 0.003290 -0.012919 -0.005004 
84.937874 -106.630745 0.010647 0.003283 -0.013528 -0.005319 
85.074028 -102.687737 0.005046 0.002799 -0.014271 -0.004732 
85.185547 -98.546158 0.006825 0.002702 -0.015143 -0.003730 
85.270813 -94.235672 0.018463 0.002486 -0.016685 -0.001371 
85.328476 -89.795822 0.020289 0.002615 -0.019190 0.001322 
85.357559 -85.274544 0.023508 0.001909 -0.022730 0.004068 
85.357559 -80.725456 0.025580 0.001566 -0.027821 0.004688 
85.328476 -76.204178 0.026671 0.000835 -0.033176 0.001599 
85.270813 -71.764328 0.018097 -0.000445 -0.036298 -0.006856 
85.185547 -67.453842 0.013273 -0.001048 -0.036373 -0.023147 
85.074028 -63.312263 0.015311 -0.001921 -0.034015 -0.039627 
84.937874 -59.369255 0.012007 -0.003024 -0.031828 -0.054584 
84.778900 -55.644428 0.004082 -0.004029 -0.031643 -0.061570 
84.598953 -52.148121 -0.000363 -0.003233 -0.030109 -0.062851 
84.399887 -48.882828 -0.001356 -0.006457 -0.026441 -0.059202 
84.183479 -45.844879 -0.003088 -0.007283 -0.020968 -0.056371 
83.951385 -43.026138 -0.005442 -0.006089 -0.015499 -0.051246 
83.705109 -40.415474 0.000677 -0.004721 -0.012296 -0.041526 
70.548943 -68.034241 0.016941 -0.003404 0.000726 -0.001669 
70.958893 -67.810707 0.029662 -0.003960 0.000801 -0.005565 
71.362892 -67.574074 0.010276 0.011361 0.000810 -0.014412 
71.762642 -67.322983 -0.023312 0.023785 0.000971 -0.022891 
72.176270 -67.045128 -0.039722 0.025881 0.001014 -0.022871 
72.593819 -66.744835 -0.051411 0.020121 0.000925 -0.019043 
73.011925 -66.422699 -0.106963 0.065624 0.002040 -0.000365 
73.429161 -66.078224 -0.128609 0.082921 0.001338 0.010593 
73.844681 -65.710541 -0.081914 0.062879 0.000734 0.017118 
74.257904 -65.318611 -0.072084 0.063300 0.000508 0.023551 
74.668404 -64.901230 -0.086139 0.063665 0.000414 0.028287 
75.075829 -64.457092 -0.066782 0.048775 0.000385 0.037080 
75.479904 -63.984737 -0.030203 0.036769 0.000209 0.045729 
75.880417 -63.482559 -0.015401 0.037152 0.000153 0.044134 
83.705109 -35.584526 -0.000015 -0.000784 -0.022518 -0.008056 
83.951385 -32.973862 0.011766 0.000512 -0.023777 0.001313 
84.183479 -30.155121 0.014939 -0.000663 -0.028118 0.015661 
84.399887 -27.117172 0.028192 -0.001586 -0.028200 0.028707 
84.598953 -23.851877 0.134836 -0.001411 -0.011626 0.023342 
84.778900 -20.355570 0.317290 -0.002059 0.030066 -0.036629 
84.937874 -16.630745 0.514989 -0.000282 0.096397 -0.197853 
85.074028 -12.687737 0.541113 -0.000561 0.183963 -0.489183 
85.185547 -8.546155 0.656703 -0.009672 0.244690 -0.874103 
85.270813 -4.235672 1.132830 -0.019461 0.291914 -1.348304 
85.328476 0.204176 1.414896 -0.022906 0.334724 -1.869962 
85.357559 4.725454 1.556607 -0.026813 0.379189 -2.380382 
85.357559 9.274546 1.720605 -0.032378 0.422967 -2.861470 
85.328476 13.795824 1.566627 -0.040371 0.454189 -3.293083 
85.270813 18.235672 0.941411 -0.041610 0.464586 -3.634251 
85.185547 22.546154 0.065324 -0.068258 0.452118 -3.821972 
85.074028 26.687737 -0.346989 -0.080634 0.436022 -3.900631 
84.937874 30.630745 -0.441912 -0.101337 0.495310 -3.906601 
84.778900 34.355572 -0.888184 -0.104184 0.549961 -3.811390 
84.598953 37.851879 -1.099434 -0.140978 0.571986 -3.605665 
84.399887 41.117172 -1.414544 -0.224710 0.590750 -3.342972 
84.183479 44.155121 -1.681023 -0.262233 0.559082 -3.041358 
83.951385 46.973862 -1.582506 -0.246102 0.529638 -2.733455 
83.705109 49.584526 -1.180399 -0.215240 0.471644 -2.408123 
83.446022 52.000000 -0.660380 -0.140702 0.412722 -2.110229 
83.175331 54.233997 -0.374727 -0.113561 0.333253 -1.739743 
82.894104 56.300362 -0.449641 -0.070863 0.167973 -1.309656 
82.603264 58.212605 -0.530193 -0.046924 0.050190 -0.908210 
82.303627 59.983593 -0.649772 -0.001018 -0.022238 -0.582020 
81.995888 61.625381 -0.536208 0.102967 -0.098809 -0.328160 
81.358429 64.565018 -0.530636 0.156251 -0.132638 -0.010378 
81.029663 65.882393 -0.503984 0.137224 -0.127239 0.067576 
80.694725 67.109680 -0.364266 0.102016 -0.117951 0.109739 
80.353943 68.254486 -0.261947 0.092293 -0.091081 0.095066 
80.007591 69.323677 -0.204857 0.079809 -0.046732 0.061360 
79.655899 70.323425 -0.152194 0.071239 -0.035376 0.043558 
79.299072 71.259270 -0.116327 0.071923 -0.026887 0.033593 
78.937279 72.136200 -0.055973 0.060076 -0.009902 0.020884 
78.570679 72.958687 -0.033256 0.053178 -0.008635 0.012757 
78.199402 73.730736 -0.018825 0.042635 -0.007914 0.009555 
77.823578 74.455956 -0.008369 0.034611 -0.007067 0.009534 
77.443329 75.137604 0.001797 0.026118 -0.006020 0.012381 
77.058754 75.778580 0.003273 0.021389 -0.004441 0.009444 
76.669998 76.381523 0.006555 0.015571 -0.003724 0.008522 
76.277168 76.948799 0.006160 0.011877 -0.002117 0.006709 
75.880417 77.482559 0.006993 0.005501 -0.001776 0.006057 
75.479904 77.984734 0.003350 0.002768 -0.001466 0.006172 
75.075829 78.457092 0.000034 0.002275 -0.001199 0.005679 
74.668404 78.901230 -0.002912 0.003233 -0.000866 0.004447 
74.257904 79.318611 -0.002115 0.001492 -0.000660 0.004176 
73.844681 79.710541 0.000802 -0.001649 -0.000539 0.003638 
71.836899 -158.541245 0.201233 -0.166979 0.326197 -1.283934 
72.253464 -158.282471 0.139567 -0.163805 0.278828 -1.306163 
72.674080 -158.002747 0.065250 -0.150225 0.242775 -1.343229 
73.095367 -157.702576 0.059285 -0.140058 0.216608 -1.415515 
73.515907 -157.381485 -0.025759 -0.138503 0.191576 -1.465327 
73.934837 -157.038620 -0.191413 0.002816 0.042429 -1.624133 
74.351585 -156.672974 -0.207641 0.017812 -0.049529 -1.783526 
74.765709 -156.283386 -0.224475 0.056375 -0.135196 -2.143507 
75.176888 -155.868561 -0.203911 0.044503 -0.197620 -2.601143 
75.584839 -155.427094 -0.118225 0.044787 -0.238619 -2.914505 
75.989357 -154.957413 -0.057076 0.040664 -0.270578 -3.057694 
76.390244 -154.457779 0.006313 0.038185 -0.300878 -3.075819 
76.787354 -153.926285 0.003194 0.042650 -0.332431 -2.974216 
77.180557 -153.360794 0.097685 0.055069 -0.351630 -2.826890 
77.569733 -152.758972 0.239407 -0.023645 -0.335261 -2.601620 
77.954773 -152.118179 0.281912 -0.041809 -0.277031 -2.305789 
78.335571 -151.435501 0.279746 -0.079131 -0.205683 -1.789879 
78.712036 -150.707657 0.225966 -0.061941 -0.151375 -1.179862 
79.084061 -149.931015 0.116081 -0.031312 -0.115633 -0.714915 
79.451515 -149.101471 0.073892 -0.008829 -0.088528 -0.416176 
79.814278 -148.214447 0.053079 0.001292 -0.061389 -0.224380 
80.172195 -147.264816 0.053073 0.004909 -0.033835 -0.112887 
80.525085 -146.246796 0.033795 0.006622 -0.014069 -0.053422 
80.872742 -145.153931 0.006219 0.006547 -0.004145 -0.025918 
81.214920 -143.978943 -0.004805 0.006628 -0.002870 -0.013998 
81.551323 -142.713684 -0.004970 0.004727 -0.003058 -0.008213 
81.881592 -141.349014 -0.007473 0.003379 -0.003387 -0.005626 
82.205322 -139.874710 -0.011191 0.003470 -0.003717 -0.005422 
82.522011 -138.279388 -0.011477 0.002344 -0.004053 -0.004569 
82.831085 -136.550385 -0.011410 0.002165 -0.004443 -0.004317 
83.131851 -134.673752 -0.007304 0.002087 -0.004921 -0.004422 
83.423508 -132.634262 -0.001169 0.002400 -0.005477 -0.004779 
83.705109 -130.415482 0.003186 0.002285 -0.006261 -0.004438 
83.975555 -128.000000 0.005834 0.002055 -0.007302 -0.004328 
84.233574 -125.369919 0.006402 0.002029 -0.008482 -0.004474 
84.477699 -122.507500 0.004379 0.002332 -0.009567 -0.004956 
84.706284 -119.396240 0.003091 0.003392 -0.010399 -0.006486 
84.917480 -116.022369 0.004964 0.003473 -0.010928 -0.007128 
85.109261 -112.376808 0.008922 0.003368 -0.011320 -0.007696 
85.279465 -108.457565 0.007675 0.003059 -0.011685 -0.007865 
85.425858 -104.272301 0.004575 0.002430 -0.012189 -0.007340 
85.546249 -99.840851 0.009177 0.002571 -0.012795 -0.006839 
85.638618 -95.196846 0.025152 0.002401 -0.014060 -0.004850 
85.701248 -90.388062 0.025451 0.002511 -0.016367 -0.002378 
85.732887 -85.474655 0.028158 0.001843 -0.019690 0.000235 
85.732887 -80.525345 0.031173 0.001087 -0.024102 0.001208 
85.701248 -75.611938 0.033661 0.000097 -0.028630 -0.001636 
85.638618 -70.803154 0.023796 0.000481 -0.030761 -0.010955 
85.546249 -66.159149 0.016922 0.000386 -0.030521 -0.024911 
85.425858 -61.727695 0.015679 -0.000165 -0.028512 -0.038166 
85.279465 -57.542439 0.009100 -0.001194 -0.026809 -0.047912 
85.109261 -53.623188 -0.005816 -0.001795 -0.026291 -0.053386 
84.917480 -49.977631 -0.013087 -0.000930 -0.024672 -0.054557 
84.706284 -46.603760 -0.015569 -0.004056 -0.021131 -0.050800 
84.477699 -43.492496 -0.016691 -0.004497 -0.016293 -0.048132 
84.233574 -40.630077 -0.018653 -0.003066 -0.011513 -0.043074 
83.975555 -38.000000 -0.007442 -0.003353 -0.009267 -0.031507 
83.705109 -35.584526 -0.000015 -0.000784 -0.022518 -0.008056 
71.027260 -68.995598 -0.014484 0.011118 0.000761 -0.010926 
71.434250 -68.775131 -0.008353 0.016513 0.000846 -0.013855 
71.836899 -68.541245 -0.033479 0.029710 0.000920 -0.022177 
72.253464 -68.282478 -0.037687 0.026355 0.001061 -0.020934 
72.674080 -68.002739 -0.047298 0.024185 0.000969 -0.019323 
73.095367 -67.702576 -0.083270 0.065617 0.003571 -0.004442 
73.515907 -67.381477 -0.070828 0.076376 0.003416 -0.000607 
73.934837 -67.038620 -0.004315 0.040564 0.002934 0.013758 
74.351585 -66.672966 -0.006928 0.046028 0.002743 0.015738 
74.765709 -66.283379 -0.012770 0.034989 0.002643 0.026147 
75.176888 -65.868568 -0.018900 0.029594 0.002558 0.029076 
75.584839 -65.427101 0.009567 0.016612 0.002477 0.037552 
75.989357 -64.957413 0.013561 0.021030 0.002318 0.035684 
83.131851 -44.673756 0.012496 -0.008439 -0.006133 -0.063440 
83.423508 -42.634262 0.004077 -0.006380 -0.013450 -0.050232 
83.705109 -40.415474 0.000677 -0.004721 -0.012296 -0.041526 
83.975555 -38.000000 -0.007442 -0.003353 -0.009267 -0.031507 
84.233574 -35.369923 0.001172 -0.001978 -0.011006 -0.018493 
84.477699 -32.507504 0.004252 -0.003466 -0.015447 -0.000407 
84.706284 -29.396242 0.006464 -0.004034 -0.017461 0.016210 
84.917480 -26.022369 0.059329 -0.003502 -0.005700 0.017489 
85.109261 -22.376812 0.113608 -0.003673 0.026916 -0.030224 
85.279465 -18.457561 0.139335 -0.001510 0.086434 -0.177278 
85.425858 -14.272304 0.152022 -0.003519 0.156698 -0.442533 
85.546249 -9.840849 0.256028 -0.008559 0.214493 -0.823911 
85.638618 -5.196848 0.537010 -0.013756 0.258787 -1.309141 
85.701248 -0.388063 0.692423 -0.014236 0.298146 -1.849539 
85.732887 4.525347 0.664467 -0.015655 0.337189 -2.384483 
85.732887 9.474653 0.737430 -0.023489 0.377644 -2.885545 
85.701248 14.388062 0.602395 -0.029219 0.410833 -3.336960 
85.638618 19.196848 -0.119132 -0.026985 0.431382 -3.706443 
85.546249 23.840849 -1.068666 -0.042084 0.431739 -3.938244 
85.425858 28.272303 -1.609069 -0.059426 0.429190 -4.056432 
85.279465 32.457561 -1.529807 -0.070772 0.500898 -4.116714 
85.109261 36.376812 -1.603430 -0.101262 0.564913 -4.043891 
84.917480 40.022369 -1.763727 -0.142152 0.603285 -3.885823 
84.706284 43.396240 -1.899881 -0.223006 0.641649 -3.669690 
84.477699 46.507504 -2.119668 -0.256529 0.619989 -3.405992 
84.233574 49.369923 -1.946705 -0.244438 0.596679 -3.130094 
83.975555 52.000000 -1.223184 -0.221322 0.539026 -2.824299 
83.705109 54.415474 -0.382189 -0.165962 0.474480 -2.519185 
83.423508 56.634262 0.044385 -0.132722 0.384018 -2.141837 
83.131851 58.673756 -0.207592 -0.095928 0.200040 -1.671990 
82.831085 60.550381 -0.478467 -0.048141 0.073250 -1.237530 
82.522011 62.279381 -0.528012 0.002136 -0.013124 -0.846507 
82.205322 63.874706 -0.425184 0.101503 -0.103529 -0.520725 
81.881592 65.349007 -0.296480 0.150048 -0.122895 -0.279665 
81.551323 66.713676 -0.400545 0.154597 -0.146641 -0.093850 
81.214920 67.978943 -0.469281 0.140093 -0.142965 0.022361 
80.872742 69.153931 -0.402844 0.112753 -0.132868 0.087015 
80.525085 70.246803 -0.294939 0.102007 -0.104021 0.090837 
80.172195 71.264816 -0.226188 0.085774 -0.050706 0.065219 
79.814278 72.214447 -0.154568 0.076773 -0.037166 0.047816 
79.451515 73.101471 -0.106909 0.070622 -0.027789 0.039819 
79.084061 73.931015 -0.044236 0.057552 -0.011133 0.026328 
78.712036 74.707657 -0.024986 0.051389 -0.009680 0.015953 
78.335571 75.435501 -0.011424 0.039339 -0.008742 0.011706 
77.954773 76.118179 -0.003161 0.030794 -0.007815 0.010787 
77.569733 76.758972 0.008321 0.019064 -0.006815 0.013927 
77.180557 77.360802 0.009927 0.013705 -0.005268 0.011052 
76.787354 77.926285 0.013255 0.007888 -0.004541 0.009969 
76.390244 78.457779 0.013203 0.003881 -0.002929 0.008410 
75.989357 78.957413 0.011309 0.001133 -0.002242 0.007179 
75.584839 79.427101 0.006953 -0.000847 -0.001686 0.006982 
75.176888 79.868568 0.003417 -0.001417 -0.001234 0.006251 
74.765709 80.283379 0.000297 -0.000045 -0.000878 0.004769 
74.351585 80.672966 0.001302 -0.002021 -0.000686 0.004630 
73.934837 81.038620 0.001525 -0.002509 -0.000539 0.003661 
71.905289 -159.768341 0.253045 -0.215563 0.387283 -1.425794 
72.324547 -159.529419 0.206880 -0.237466 0.332342 -1.457003 
72.747986 -159.271072 0.069135 -0.166890 0.291603 -1.510912 
73.172218 -158.993774 0.020234 -0.127090 0.260836 -1.610102 
73.595795 -158.697037 0.035573 -0.228235 0.228725 -1.628537 
74.017868 -158.380066 -0.110123 -0.115311 0.056360 -1.775004 
74.437866 -158.041885 -0.173476 -0.050903 -0.037587 -1.934286 
74.855362 -157.681381 -0.198367 -0.010067 -0.127039 -2.281574 
75.270012 -157.297318 -0.179002 -0.008989 -0.186606 -2.758870 
75.681557 -156.888321 -0.090582 -0.003355 -0.226679 -3.096798 
76.089790 -156.452881 -0.035752 0.015950 -0.258153 -3.250769 
76.494530 -155.989304 0.080053 -0.023793 -0.289045 -3.259471 
76.895630 -155.495728 0.121551 -0.044481 -0.320325 -3.125152 
77.292976 -154.970093 0.117467 0.069555 -0.337040 -2.990804 
77.686462 -154.410080 0.250717 -0.000493 -0.317294 -2.768104 
78.075989 -153.813110 0.296077 -0.032494 -0.256626 -2.461709 
78.461472 -153.176285 0.303811 -0.079032 -0.188181 -1.933304 
78.842834 -152.496384 0.237333 -0.062202 -0.140454 -1.291096 
79.219971 -151.769745 0.123846 -0.032425 -0.109756 -0.782528 
79.592796 -150.992279 0.071341 -0.011353 -0.084928 -0.451076 
79.961205 -150.159363 0.039919 -0.000092 -0.059547 -0.238910 
80.325058 -149.265778 0.033537 0.004132 -0.033660 -0.117489 
80.684212 -148.305618 0.017656 0.005503 -0.014254 -0.054849 
81.038483 -147.272202 -0.003520 0.005497 -0.004525 -0.026207 
81.387650 -146.157959 -0.011663 0.006379 -0.003283 -0.014558 
81.731461 -144.954330 -0.008360 0.004586 -0.003469 -0.008532 
82.069588 -143.651581 -0.008292 0.003411 -0.003772 -0.005859 
82.401657 -142.238663 -0.010856 0.003476 -0.004055 -0.005679 
82.727196 -140.703125 -0.010939 0.002742 -0.004307 -0.005372 
83.045670 -139.030884 -0.012328 0.003933 -0.004599 -0.006435 
83.356407 -137.206070 -0.008879 0.003769 -0.004959 -0.006652 
83.658623 -135.211014 -0.003779 0.003897 -0.005415 -0.006979 
83.951385 -133.026138 -0.000000 0.003742 -0.006108 -0.006783 
84.233574 -130.630081 0.002491 0.003445 -0.007052 -0.006661 
84.503868 -128.000000 0.002803 0.003361 -0.008119 -0.006860 
84.760750 -125.112221 0.000748 0.003563 -0.009061 -0.007479 
85.002419 -121.943321 -0.001288 0.004565 -0.009768 -0.009047 
85.226830 -118.471809 -0.000950 0.004370 -0.010225 -0.009457 
85.431694 -114.680649 0.004338 0.002994 -0.010609 -0.008834 
85.614494 -110.560486 0.004370 0.002943 -0.011000 -0.009194 
85.772560 -106.113625 0.004139 0.002585 -0.011510 -0.008842 
85.903198 -101.358116 0.011395 0.002836 -0.012085 -0.008393 
86.003860 -96.331161 0.028360 0.002724 -0.013299 -0.006519 
86.072342 -91.090485 0.024281 0.003268 -0.015509 -0.004487 
86.107018 -85.712608 0.025285 0.002588 -0.018782 -0.001794 
86.107018 -80.287392 0.029859 0.001865 -0.022849 -0.000390 
86.072342 -74.909515 0.034162 0.001066 -0.026801 -0.002364 
86.003860 -69.668839 0.024383 0.001314 -0.028448 -0.009605 
85.903198 -64.641884 0.016473 0.001209 -0.028367 -0.019699 
85.772560 -59.886375 0.013673 0.000883 -0.026990 -0.029064 
85.614494 -55.439514 0.006235 0.000584 -0.025888 -0.035469 
85.431694 -51.319351 -0.008210 0.000247 -0.025287 -0.039277 
85.226830 -47.528191 -0.010694 0.000702 -0.023925 -0.039764 
85.002419 -44.056679 -0.008124 -0.002222 -0.020711 -0.035971 
84.760750 -40.887775 -0.009796 -0.002573 -0.016561 -0.033543 
84.503868 -38.000000 -0.012558 -0.001639 -0.012662 -0.028824 
84.233574 -35.369923 0.001172 -0.001978 -0.011006 -0.018493 
83.951385 -32.973862 0.011766 0.000512 -0.023777 0.001313 
83.658623 -30.788984 0.014464 0.003750 -0.023985 0.009467 
71.499969 -69.984344 -0.004660 0.012542 0.000739 -0.011262 
71.905289 -69.768349 -0.011871 0.009676 0.000874 -0.009615 
72.324547 -69.529419 -0.008332 0.001385 0.000909 -0.004645 
72.747986 -69.271072 -0.002047 -0.006879 0.000822 0.000074 
73.172218 -68.993774 -0.026494 0.028470 0.004629 0.008190 
73.595795 -68.697044 -0.007422 0.027940 0.004399 0.010424 
74.017868 -68.380074 0.047627 -0.004543 0.004214 0.020884 
74.437866 -68.041893 0.045567 0.001066 0.004089 0.022203 
74.855362 -67.681389 0.039881 -0.006630 0.004002 0.029796 
75.270012 -67.297325 0.029788 -0.008329 0.003924 0.031055 
75.681557 -66.888329 0.036178 -0.004502 0.003851 0.028701 
76.089790 -66.452881 0.032079 0.003853 0.003801 0.023726 
82.727196 -50.703133 0.007761 -0.006746 -0.003417 -0.070477 
83.045670 -49.030876 0.010319 -0.006813 -0.003800 -0.075009 
83.356407 -47.206070 0.013426 -0.009633 -0.011163 -0.067721 
83.658623 -45.211014 0.002932 -0.007430 -0.018391 -0.057502 
83.951385 -43.026138 -0.005442 -0.006089 -0.015499 -0.051246 
84.233574 -40.630077 -0.018653 -0.003066 -0.011513 -0.043074 
84.503868 -38.000000 -0.012558 -0.001639 -0.012662 -0.028824 
84.760750 -35.112225 -0.008732 -0.002924 -0.016588 -0.008831 
85.002419 -31.943319 -0.020333 -0.003312 -0.019732 0.010432 
85.226830 -28.471811 -0.014495 -0.003185 -0.012820 0.017858 
85.431694 -24.680647 0.007780 -0.004336 0.012882 -0.018398 
85.614494 -20.560486 0.003028 -0.002717 0.064136 -0.150516 
85.772560 -16.113623 0.017495 -0.006247 0.127449 -0.396982 
85.903198 -11.358117 0.053479 -0.011864 0.180621 -0.766321 
86.003860 -6.331159 0.119115 -0.013143 0.221428 -1.253152 
86.072342 -1.090483 0.124654 -0.014747 0.256528 -1.798838 
86.107018 4.287390 0.007632 -0.017334 0.288964 -2.344236 
86.107018 9.712609 0.085294 -0.030265 0.321209 -2.850961 
86.072342 15.090484 0.147625 -0.037591 0.350623 -3.309744 
86.003860 20.331160 -0.651364 -0.038602 0.374220 -3.692735 
85.903198 25.358116 -1.738324 -0.049271 0.386462 -3.949345 
85.772560 30.113623 -2.363022 -0.067572 0.387549 -4.084212 
85.614494 34.560486 -1.956768 -0.074220 0.461889 -4.178436 
85.431694 38.680649 -1.591885 -0.110925 0.527129 -4.140674 
85.226830 42.471809 -1.588203 -0.164593 0.583259 -4.031476 
85.002419 45.943321 -1.598760 -0.257207 0.644320 -3.868902 
84.760750 49.112225 -1.897447 -0.287716 0.643085 -3.660848 
84.503868 52.000000 -1.988031 -0.279541 0.631772 -3.428735 
84.233574 54.630077 -1.167235 -0.257076 0.580903 -3.158762 
83.951385 57.026138 -0.096637 -0.212467 0.514500 -2.872035 
83.658623 59.211014 0.444483 -0.180443 0.426580 -2.521971 
83.356407 61.206070 -0.064668 -0.147085 0.245233 -2.056356 
83.045670 63.030876 -0.568771 -0.097093 0.118248 -1.591536 
82.727196 64.703133 -0.627891 -0.032016 0.016962 -1.148680 
82.401657 66.238670 -0.556001 0.086957 -0.089480 -0.762597 
82.069588 67.651581 -0.345746 0.146224 -0.119930 -0.464802 
81.731461 68.954338 -0.336600 0.159752 -0.147216 -0.232841 
81.387650 70.157967 -0.385324 0.148178 -0.146424 -0.075554 
81.038483 71.272202 -0.374108 0.127133 -0.136896 0.018185 
80.684212 72.305611 -0.294023 0.119738 -0.107161 0.049009 
80.325058 73.265770 -0.222548 0.103453 -0.054948 0.050270 
79.961205 74.159363 -0.137350 0.094877 -0.038915 0.039312 
79.592796 74.992279 -0.093273 0.088972 -0.027700 0.033469 
79.219971 75.769745 -0.037149 0.070580 -0.010861 0.023670 
78.842834 76.496384 -0.013722 0.054964 -0.009239 0.018031 
78.461472 77.176292 -0.000717 0.039502 -0.008233 0.015350 
78.075989 77.813110 0.000230 0.032950 -0.007249 0.012184 
77.686462 78.410080 0.008410 0.020560 -0.006280 0.014893 
77.292976 78.970093 0.008406 0.015036 -0.004752 0.011936 
76.895630 79.495728 0.012465 0.008466 -0.004076 0.010942 
76.494530 79.989304 0.012518 0.004074 -0.002561 0.009139 
76.089790 80.452881 0.011996 0.000150 -0.002131 0.007841 
75.681557 80.888329 0.009123 -0.003370 -0.001749 0.007891 
75.270012 81.297325 0.005118 -0.003252 -0.001288 0.006807 
74.855362 81.681389 0.001727 -0.001586 -0.000912 0.005046 
74.437866 82.041893 0.002886 -0.003652 -0.000703 0.005008 
74.017868 82.380074 0.001759 -0.002901 -0.000528 0.003634 
71.967720 -161.003571 0.259705 -0.221156 0.452223 -1.593534 
72.389442 -160.785187 0.187861 -0.231740 0.391192 -1.629648 
72.815460 -160.548996 0.016048 -0.132713 0.344454 -1.689775 
73.242371 -160.295410 -0.072712 -0.041257 0.309276 -1.799078 
73.668724 -160.023972 0.055253 -0.246201 0.268243 -1.821446 
74.093681 -159.733902 -0.104109 -0.106876 0.078978 -1.973476 
74.516663 -159.424301 -0.154718 -0.049295 -0.022841 -2.110614 
74.937233 -159.094116 -0.161634 -0.028878 -0.113439 -2.419153 
75.355080 -158.742157 -0.138843 -0.032784 -0.170594 -2.880232 
75.769928 -158.367126 -0.097832 -0.021438 -0.210176 -3.230281 
76.181580 -157.967575 -0.034899 -0.008113 -0.241286 -3.387128 
76.589867 -157.541901 0.117243 -0.071436 -0.271396 -3.385202 
76.994659 -157.088318 0.207966 -0.141949 -0.302668 -3.226215 
77.395844 -156.604828 0.103482 0.065321 -0.313786 -3.066289 
77.793320 -156.089203 0.233866 -0.018202 -0.289118 -2.830013 
78.187012 -155.538940 0.265589 -0.047430 -0.228285 -2.526927 
78.576859 -154.951248 0.262549 -0.078161 -0.164893 -2.015007 
78.962776 -154.322922 0.205113 -0.063638 -0.124543 -1.359298 
79.344704 -153.650421 0.123550 -0.035685 -0.098946 -0.821124 
79.722565 -152.929688 0.079171 -0.015521 -0.077701 -0.464893 
80.096283 -152.156158 0.039277 -0.003376 -0.055034 -0.239410 
80.465736 -151.324585 0.025017 0.001034 -0.031195 -0.113986 
80.830826 -150.429062 0.007508 0.003435 -0.013901 -0.052028 
81.191391 -149.462830 -0.009796 0.003853 -0.004986 -0.024742 
81.547241 -148.418121 -0.015665 0.005038 -0.003837 -0.013573 
81.898163 -147.286102 -0.009900 0.003247 -0.003966 -0.007674 
82.243881 -146.056610 -0.009164 0.003682 -0.004199 -0.006452 
82.584038 -144.717987 -0.010925 0.003844 -0.004406 -0.006413 
82.918243 -143.256851 -0.010610 0.003087 -0.004564 -0.006552 
83.245972 -141.657837 -0.011132 0.004144 -0.004756 -0.007626 
83.566612 -139.903336 -0.008530 0.003879 -0.004978 -0.007764 
83.879417 -137.973282 -0.004664 0.003892 -0.005344 -0.008078 
84.183479 -135.844879 -0.001585 0.003748 -0.006001 -0.007991 
84.477699 -133.492493 -0.000854 0.003484 -0.006941 -0.007978 
84.760750 -130.887772 -0.001937 0.003371 -0.008019 -0.008064 
85.031036 -128.000000 -0.004087 0.003465 -0.008995 -0.008504 
85.286682 -124.797058 -0.005236 0.004446 -0.009767 -0.010001 
85.525452 -121.247215 -0.001960 0.004248 -0.010338 -0.009867 
85.744781 -117.321991 0.005775 0.002964 -0.010870 -0.009031 
85.941750 -113.000465 0.006445 0.002956 -0.011448 -0.009156 
86.113182 -108.275063 0.006929 0.002768 -0.012150 -0.008736 
86.255753 -103.158264 0.012908 0.002961 -0.012908 -0.008055 
86.366211 -97.689064 0.029943 0.002951 -0.014118 -0.006188 
86.441689 -91.936852 0.019622 0.003938 -0.016261 -0.004448 
86.480019 -86.000313 0.012836 0.003155 -0.019269 -0.001376 
86.480019 -79.999687 0.014102 0.002270 -0.022861 0.000834 
86.441689 -74.063148 0.014235 0.001301 -0.026211 0.000432 
86.366211 -68.310936 0.001051 0.001581 -0.027549 -0.004231 
86.255753 -62.841732 -0.005681 0.001223 -0.027588 -0.010152 
86.113182 -57.724937 -0.006369 0.000442 -0.026896 -0.014999 
85.941750 -52.999535 -0.010726 -0.000510 -0.026456 -0.017331 
85.744781 -48.678013 -0.023694 -0.000237 -0.025910 -0.019798 
85.525452 -44.752781 -0.018912 -0.000281 -0.024782 -0.019712 
85.286682 -41.202938 -0.006134 -0.003793 -0.022300 -0.014977 
85.031036 -38.000000 -0.005555 -0.004041 -0.019368 -0.012624 
84.760750 -35.112225 -0.008732 -0.002924 -0.016588 -0.008831 
84.477699 -32.507504 0.004252 -0.003466 -0.015447 -0.000407 
84.183479 -30.155121 0.014939 -0.000663 -0.028118 0.015661 
83.879417 -28.026711 0.018494 0.002596 -0.027494 0.020169 
83.566612 -26.096657 0.021391 0.005752 -0.027005 0.022340 
83.245972 -24.342165 0.016826 0.007805 -0.025516 0.024066 
82.918243 -22.743149 0.027219 0.007744 -0.025677 0.025707 
71.559967 -71.201035 -0.004946 0.014267 0.000701 -0.013590 
71.967720 -71.003578 -0.004397 0.012530 0.000775 -0.012781 
72.389442 -70.785187 -0.013446 0.014968 0.000826 -0.014528 
72.815460 -70.548996 -0.009090 0.011363 0.000779 -0.012421 
73.242371 -70.295410 0.020014 -0.006273 0.000625 -0.006899 
73.668724 -70.023964 0.031683 -0.014253 0.000406 -0.000941 
74.093681 -69.733902 0.073598 -0.045339 -0.000055 0.009326 
74.516663 -69.424301 0.064001 -0.035774 -0.000092 0.007979 
74.937233 -69.094109 0.061252 -0.043846 -0.000193 0.015496 
75.355080 -68.742157 0.059068 -0.050234 -0.000253 0.020385 
75.769928 -68.367126 0.053745 -0.044126 -0.000289 0.017826 
82.243881 -56.056614 0.002606 -0.005684 -0.008431 -0.051949 
82.584038 -54.717991 0.006814 -0.005618 -0.008627 -0.064802 
82.918243 -53.256851 0.009659 -0.006278 -0.008482 -0.073858 
83.245972 -51.657833 0.012993 -0.006472 -0.009638 -0.078656 
83.566612 -49.903343 0.015895 -0.009444 -0.018218 -0.071288 
83.879417 -47.973289 0.007505 -0.008201 -0.025012 -0.061698 
84.183479 -45.844879 -0.003088 -0.007283 -0.020968 -0.056371 
84.477699 -43.492496 -0.016691 -0.004497 -0.016293 -0.048132 
84.760750 -40.887775 -0.009796 -0.002573 -0.016561 -0.033543 
85.031036 -38.000000 -0.005555 -0.004041 -0.019368 -0.012624 
85.286682 -34.797062 -0.025815 -0.004541 -0.022397 0.008220 
85.525452 -31.247217 -0.046166 -0.004623 -0.018206 0.019827 
85.744781 -27.321989 -0.041533 -0.004647 0.001987 -0.008467 
85.941750 -23.000463 -0.070706 -0.003086 0.045253 -0.125905 
86.113182 -18.275061 -0.085827 -0.004411 0.099646 -0.354552 
86.255753 -13.158267 -0.056480 -0.008777 0.146450 -0.708114 
86.366211 -7.689065 -0.006304 -0.012325 0.183022 -1.182483 
86.441689 -1.936853 -0.006916 -0.017866 0.212760 -1.720572 
86.480019 3.999684 -0.089006 -0.018825 0.236441 -2.265410 
86.480019 10.000316 0.001590 -0.030191 0.258003 -2.770161 
86.441689 15.936852 0.283148 -0.036291 0.276625 -3.227004 
86.366211 21.689066 -0.371154 -0.033769 0.294429 -3.615739 
86.255753 27.158266 -1.478895 -0.038340 0.309300 -3.887367 
86.113182 32.275063 -2.194549 -0.053807 0.317804 -4.040880 
85.941750 37.000465 -1.816156 -0.061919 0.381159 -4.140110 
85.744781 41.321987 -1.507882 -0.101309 0.452605 -4.131722 
85.525452 45.247219 -1.551890 -0.148019 0.552111 -4.103409 
85.286682 48.797062 -1.564915 -0.239746 0.648781 -4.015786 
85.031036 52.000000 -1.905591 -0.284044 0.675419 -3.868611 
84.760750 54.887775 -2.345225 -0.280431 0.682873 -3.694072 
84.477699 57.492496 -1.878985 -0.258382 0.647436 -3.474652 
84.183479 59.844879 -0.875073 -0.227929 0.589776 -3.219392 
83.879417 61.973289 -0.214591 -0.207134 0.502484 -2.897328 
83.566612 63.903343 -0.668419 -0.181258 0.354437 -2.479632 
83.245972 65.657837 -1.103943 -0.125145 0.223791 -2.012425 
82.918243 67.256851 -1.106460 -0.061888 0.082971 -1.501861 
82.584038 68.717995 -1.056599 0.057098 -0.049575 -1.044473 
82.243881 70.056618 -0.802457 0.127421 -0.096667 -0.684985 
81.898163 71.286102 -0.634896 0.145234 -0.128374 -0.400143 
81.547241 72.418121 -0.450287 0.124675 -0.130823 -0.189825 
81.191391 73.462822 -0.325376 0.111637 -0.123281 -0.064264 
80.830826 74.429070 -0.244670 0.111444 -0.093038 -0.004135 
80.465736 75.324585 -0.190036 0.102689 -0.057153 0.034457 
80.096283 76.156151 -0.100172 0.092558 -0.039037 0.037902 
79.722565 76.929695 -0.059836 0.084726 -0.026126 0.038561 
79.344704 77.650421 -0.015313 0.062293 -0.010255 0.032798 
78.962776 78.322922 0.000361 0.046933 -0.008544 0.025079 
78.576859 78.951241 0.012696 0.029435 -0.007720 0.023055 
78.187012 79.538948 0.008313 0.026347 -0.006881 0.016356 
77.793320 80.089211 0.011734 0.017282 -0.006116 0.017272 
77.395844 80.604836 0.010015 0.011721 -0.004664 0.014596 
76.994659 81.088326 0.012154 0.005741 -0.004011 0.013776 
76.589867 81.541908 0.011920 0.001713 -0.002570 0.011831 
76.181580 81.967575 0.011539 -0.001882 -0.002163 0.009675 
75.769928 82.367126 0.007649 -0.003812 -0.001806 0.008806 
75.355080 82.742157 0.003914 -0.002746 -0.001361 0.006863 
74.937233 83.094109 -0.000584 0.000261 -0.000932 0.004208 
74.516663 83.424301 -0.000693 -0.000404 -0.000690 0.003272 
74.093681 83.733902 0.001336 -0.002715 -0.000495 0.003595 
72.024124 -162.246201 0.250939 -0.215260 0.516908 -1.741541 
72.448059 -162.048996 0.151526 -0.228797 0.448768 -1.770665 
72.876411 -161.835678 -0.074771 -0.099753 0.396612 -1.832069 
73.305740 -161.606583 -0.205384 0.034957 0.356301 -1.944631 
73.734619 -161.361282 0.026559 -0.260180 0.306110 -1.973315 
74.162186 -161.099075 -0.115440 -0.124895 0.106187 -2.112501 
74.587860 -160.819092 -0.152907 -0.075479 -0.006513 -2.217682 
75.011230 -160.520355 -0.202133 -0.051349 -0.097799 -2.480577 
75.431969 -160.201782 -0.209566 -0.050722 -0.151512 -2.920025 
75.849823 -159.862122 -0.193910 -0.032895 -0.190268 -3.268339 
76.264595 -159.500046 -0.125511 -0.014176 -0.219984 -3.426411 
76.676125 -159.114029 0.073190 -0.099653 -0.249031 -3.414186 
77.084282 -158.702377 0.217848 -0.212962 -0.278003 -3.233236 
77.488968 -158.263229 0.027248 0.075679 -0.281346 -3.046815 
77.890106 -157.794464 0.134462 -0.001690 -0.251442 -2.816120 
78.287621 -157.293671 0.164116 -0.036259 -0.191438 -2.519835 
78.681473 -156.758209 0.193337 -0.062015 -0.135113 -2.029989 
79.071602 -156.185028 0.172738 -0.056140 -0.103190 -1.377653 
79.457954 -155.570663 0.112914 -0.030177 -0.082944 -0.829576 
79.840485 -154.911240 0.082631 -0.014006 -0.065614 -0.460306 
80.219131 -154.202255 0.042821 -0.003318 -0.046251 -0.228524 
80.593819 -153.438660 0.021655 0.001849 -0.026031 -0.106522 
80.964455 -152.614563 0.001613 0.004414 -0.012624 -0.048413 
81.330925 -151.723282 -0.013249 0.004904 -0.005306 -0.023988 
81.693085 -150.757050 -0.015941 0.006267 -0.004407 -0.014127 
82.050743 -149.706924 -0.008631 0.005293 -0.004472 -0.009428 
82.403687 -148.562546 -0.006390 0.004406 -0.004614 -0.007218 
82.751610 -147.311844 -0.008503 0.004275 -0.004728 -0.007144 
83.094162 -145.940811 -0.009057 0.003761 -0.004784 -0.007670 
83.430885 -144.433105 -0.010502 0.004638 -0.004872 -0.008709 
83.761238 -142.769623 -0.009210 0.004302 -0.004952 -0.008812 
84.084526 -140.928146 -0.007214 0.004471 -0.005225 -0.009372 
84.399887 -138.882828 -0.006213 0.004380 -0.005847 -0.009359 
84.706284 -136.603760 -0.012282 0.004047 -0.006767 -0.009274 
85.002419 -134.056686 -0.018033 0.003645 -0.007845 -0.009029 
85.286682 -131.202942 -0.020645 0.003592 -0.008844 -0.009215 
85.557137 -128.000000 -0.016118 0.004577 -0.009692 -0.010583 
85.811409 -124.402924 -0.008639 0.004287 -0.010401 -0.010182 
86.046669 -120.367355 -0.003104 0.003121 -0.011102 -0.009110 
86.259583 -115.854774 -0.002918 0.003162 -0.011832 -0.008907 
86.446388 -110.840454 -0.002548 0.003043 -0.012681 -0.008236 
86.602966 -105.324188 0.002620 0.002948 -0.013593 -0.007082 
86.725166 -99.342148 0.027319 0.002940 -0.014848 -0.005110 
86.809158 -92.976166 0.019616 0.004018 -0.016882 -0.003259 
86.851967 -86.355247 0.006166 0.002930 -0.019589 0.000485 
86.851967 -79.644753 -0.001281 0.001786 -0.022630 0.003850 
86.809158 -73.023834 -0.010535 0.000449 -0.025460 0.005730 
86.725166 -66.657852 -0.030792 0.000812 -0.026896 0.004036 
86.602966 -60.675812 -0.037893 0.000300 -0.027552 0.001959 
86.446388 -55.159550 -0.037642 -0.000401 -0.027617 0.000601 
86.259583 -50.145226 -0.039351 -0.000897 -0.027733 0.000653 
86.046669 -45.632641 -0.053311 -0.000808 -0.027381 0.000314 
85.811409 -41.597076 -0.047089 -0.001430 -0.026452 0.001351 
85.557137 -38.000000 -0.027583 -0.004531 -0.024740 0.006165 
85.286682 -34.797062 -0.025815 -0.004541 -0.022397 0.008220 
85.002419 -31.943319 -0.020333 -0.003312 -0.019732 0.010432 
84.706284 -29.396242 0.006464 -0.004034 -0.017461 0.016210 
84.399887 -27.117172 0.028192 -0.001586 -0.028200 0.028707 
84.084526 -25.071852 0.025241 0.002057 -0.025311 0.029052 
83.761238 -23.230379 0.025158 0.004747 -0.021854 0.028404 
83.430885 -21.566900 -0.014661 0.007343 -0.015782 0.026413 
83.094162 -20.059183 -0.007591 0.007650 -0.014599 0.027250 
82.751610 -18.688152 -0.014208 0.013765 -0.013349 0.021549 
82.403687 -17.437458 -0.015924 0.015706 -0.012430 0.020277 
82.050743 -16.293076 -0.024285 0.016983 -0.012562 0.020288 
72.024124 -72.246208 0.002112 0.010805 0.000555 -0.010884 
72.448059 -72.049004 -0.003606 0.011377 0.000603 -0.011467 
72.876411 -71.835678 -0.001605 0.008769 0.000623 -0.009468 
73.305740 -71.606583 0.005270 0.010729 0.000524 -0.011061 
73.734619 -71.361282 0.009848 0.004541 0.000336 -0.006507 
74.162186 -71.099075 0.031835 -0.014384 -0.000030 0.002284 
74.587860 -70.819092 0.018565 -0.007067 -0.000030 0.000808 
75.011230 -70.520355 0.014919 -0.015353 -0.000107 0.008075 
75.431969 -70.201775 0.011511 -0.020646 -0.000142 0.011893 
75.849823 -69.862122 0.004937 -0.015872 -0.000143 0.010218 
76.264595 -69.500046 0.021520 -0.029281 -0.000186 0.013862 
76.676125 -69.114021 0.015483 -0.023402 -0.000171 0.010163 
79.457954 -65.570663 0.004531 -0.009256 -0.000365 0.002364 
79.840485 -64.911232 -0.006151 0.003488 -0.000327 -0.001107 
81.330925 -61.723274 0.000334 -0.001462 -0.004902 -0.012369 
82.050743 -59.706924 0.001627 -0.004460 -0.009782 -0.035932 
82.403687 -58.562542 0.004257 -0.004934 -0.011442 -0.051501 
82.751610 -57.311848 0.008332 -0.004765 -0.012424 -0.064800 
83.094162 -55.940815 0.010600 -0.005447 -0.013234 -0.073971 
83.430885 -54.433098 0.013788 -0.005605 -0.015627 -0.078649 
83.761238 -52.769619 0.016037 -0.008043 -0.024908 -0.072486 
84.084526 -50.928146 0.008336 -0.007004 -0.031421 -0.063837 
84.399887 -48.882828 -0.001356 -0.006457 -0.026441 -0.059202 
84.706284 -46.603760 -0.015569 -0.004056 -0.021131 -0.050800 
85.002419 -44.056679 -0.008124 -0.002222 -0.020711 -0.035971 
85.286682 -41.202938 -0.006134 -0.003793 -0.022300 -0.014977 
85.557137 -38.000000 -0.027583 -0.004531 -0.024740 0.006165 
85.811409 -34.402924 -0.061473 -0.004377 -0.021963 0.019446 
86.046669 -30.367357 -0.091516 -0.004355 -0.005911 -0.002046 
86.259583 -25.854773 -0.155595 -0.003110 0.030057 -0.103993 
86.446388 -20.840452 -0.204496 -0.004392 0.075118 -0.310741 
86.602966 -15.324190 -0.171592 -0.008614 0.114185 -0.642272 
86.725166 -9.342148 -0.113282 -0.011524 0.144814 -1.096140 
86.809158 -2.976169 -0.115888 -0.016264 0.167524 -1.616512 
86.851967 3.644752 -0.196207 -0.018573 0.180240 -2.143022 
86.851967 10.355247 -0.109914 -0.031736 0.188104 -2.628132 
86.809158 16.976170 0.241233 -0.039424 0.193844 -3.066933 
86.725166 23.342148 -0.264030 -0.040363 0.200808 -3.441032 
86.602966 29.324190 -1.410606 -0.045111 0.209301 -3.710814 
86.446388 34.840450 -2.312363 -0.048393 0.222856 -3.879049 
86.259583 39.854774 -2.185985 -0.037847 0.238160 -3.953110 
86.046669 44.367359 -2.011122 -0.067392 0.292490 -3.956155 
85.811409 48.402924 -1.644080 -0.105234 0.386822 -3.964966 
85.557137 52.000000 -1.158840 -0.186740 0.501385 -3.945904 
85.286682 55.202938 -1.216047 -0.241309 0.555765 -3.866387 
85.002419 58.056679 -1.645653 -0.242549 0.590728 -3.765097 
84.706284 60.603760 -1.504623 -0.218263 0.576534 -3.613295 
84.399887 62.882828 -0.729266 -0.199016 0.536775 -3.407314 
84.084526 64.928146 0.026852 -0.183043 0.454091 -3.134700 
83.761238 66.769623 -0.156842 -0.194558 0.389638 -2.808506 
83.430885 68.433098 -0.469442 -0.147990 0.281442 -2.375924 
83.094162 69.940819 -0.885361 -0.095732 0.151178 -1.855704 
82.751610 71.311844 -1.337983 0.022760 0.011575 -1.354777 
82.403687 72.562538 -1.370499 0.111965 -0.050763 -0.946458 
82.050743 73.706924 -1.271548 0.138823 -0.094360 -0.610484 
81.693085 74.757042 -0.869756 0.115674 -0.101456 -0.351859 
81.330925 75.723274 -0.440079 0.110889 -0.097040 -0.191226 
80.964455 76.614563 -0.235086 0.103390 -0.067074 -0.088380 
80.593819 77.438652 -0.203487 0.113311 -0.059229 -0.005890 
80.219131 78.202263 -0.111105 0.102247 -0.040333 0.022745 
79.840485 78.911232 -0.068404 0.096206 -0.025673 0.033171 
79.457954 79.570663 -0.022507 0.064004 -0.010126 0.034880 
79.071602 80.185020 0.001403 0.041517 -0.006984 0.026890 
78.681473 80.758209 0.013688 0.023431 -0.006591 0.026891 
78.287621 81.293678 0.001164 0.025502 -0.006182 0.017701 
77.890106 81.794456 0.002352 0.019106 -0.005849 0.016957 
77.084282 82.702385 0.000743 0.008910 -0.004171 0.014437 
76.676125 83.114021 0.001303 0.005092 -0.002609 0.012269 
76.264595 83.500046 0.002602 0.001031 -0.002209 0.009884 
75.849823 83.862122 -0.000492 0.000512 -0.001899 0.008386 
75.431969 84.201775 -0.003642 0.002043 -0.001478 0.005978 
75.011230 84.520355 -0.004978 0.002820 -0.000987 0.003814 
74.587860 84.819092 -0.003136 0.000728 -0.000695 0.003123 
74.162186 85.099075 -0.000693 -0.001341 -0.000463 0.003181 
72.074417 -163.495499 0.211622 -0.160867 0.555651 -1.827859 
72.500343 -163.320068 0.091128 -0.191604 0.485227 -1.851896 
72.930771 -163.130249 -0.176308 -0.041257 0.430330 -1.910668 
73.362267 -162.926361 -0.345086 0.132698 0.386697 -2.029563 
73.793388 -162.707993 -0.055127 -0.217198 0.329361 -2.042686 
74.223289 -162.474503 -0.204155 -0.076205 0.126045 -2.183691 
74.651382 -162.225082 -0.234795 -0.042915 0.006389 -2.262320 
75.077255 -161.958878 -0.314078 -0.020726 -0.081608 -2.498787 
75.500595 -161.674835 -0.351280 -0.021268 -0.131723 -2.899714 
75.921143 -161.371872 -0.368471 0.010379 -0.170584 -3.234095 
76.338715 -161.048706 -0.298747 0.041083 -0.199777 -3.386395 
76.753151 -160.703964 -0.066752 -0.062840 -0.227512 -3.364348 
77.164337 -160.336090 0.124438 -0.217551 -0.252067 -3.161679 
77.572189 -159.943329 -0.105169 0.112317 -0.246703 -2.972627 
77.976631 -159.523727 0.009036 0.024221 -0.208827 -2.734513 
78.377617 -159.075027 0.040564 -0.004278 -0.149970 -2.451358 
78.775101 -158.594772 0.123497 -0.046314 -0.102685 -1.966193 
79.169052 -158.080078 0.123080 -0.039575 -0.079141 -1.343166 
79.559433 -157.527695 0.095288 -0.026488 -0.063042 -0.801777 
79.946228 -156.933945 0.083591 -0.018082 -0.049092 -0.430843 
80.329391 -156.294571 0.049437 -0.009763 -0.033008 -0.201779 
80.708878 -155.604691 0.027273 -0.004730 -0.018014 -0.086988 
81.084625 -154.858688 0.003990 0.000546 -0.009551 -0.037651 
81.456558 -154.050064 -0.009715 0.002147 -0.005262 -0.017810 
81.824570 -153.171234 -0.010849 0.002667 -0.004868 -0.009373 
82.188522 -152.213379 -0.003344 0.002371 -0.004893 -0.006109 
82.548233 -151.166199 -0.002560 0.002805 -0.004937 -0.005352 
82.903473 -150.017563 -0.005292 0.002836 -0.004936 -0.005581 
83.253944 -148.753159 -0.009098 0.003551 -0.004884 -0.007431 
83.599281 -147.356064 -0.012610 0.004492 -0.004879 -0.008624 
83.938988 -145.806213 -0.013988 0.004186 -0.004870 -0.008855 
84.272469 -144.079712 -0.013905 0.004110 -0.005045 -0.009308 
84.598953 -142.148117 -0.014837 0.003977 -0.005575 -0.009405 
84.917480 -139.977631 -0.026587 0.003752 -0.006421 -0.009317 
85.226830 -137.528183 -0.041133 0.003337 -0.007451 -0.009011 
85.525452 -134.752777 -0.039935 0.003360 -0.008441 -0.009140 
85.811409 -131.597076 -0.023603 0.004533 -0.009341 -0.010548 
86.082253 -128.000000 -0.016943 0.004230 -0.010121 -0.009874 
86.334938 -123.896095 -0.012168 0.003121 -0.010894 -0.008510 
86.565765 -119.220993 -0.011731 0.003299 -0.011670 -0.008018 
86.770294 -113.921562 -0.009735 0.003407 -0.012501 -0.007140 
86.943481 -107.971992 -0.003323 0.003387 -0.013303 -0.005725 
87.079933 -101.394943 0.029422 0.003387 -0.014245 -0.003837 
87.174477 -94.282204 0.032994 0.004419 -0.015678 -0.002060 
87.222931 -86.804146 0.006239 0.003336 -0.017691 0.001756 
87.222931 -79.195854 -0.021861 0.001992 -0.020027 0.005882 
87.174477 -71.717796 -0.037568 0.000494 -0.022242 0.009562 
87.079933 -64.605057 -0.067518 0.000704 -0.023739 0.010777 
86.943481 -58.028008 -0.079349 0.000299 -0.024738 0.011657 
86.770294 -52.078442 -0.079256 -0.000399 -0.025209 0.012637 
86.565765 -46.779007 -0.076869 -0.000635 -0.025387 0.013758 
86.334938 -42.103905 -0.091100 -0.000735 -0.025005 0.014402 
86.082253 -38.000000 -0.089931 -0.000819 -0.023990 0.014915 
85.811409 -34.402924 -0.061473 -0.004377 -0.021963 0.019446 
85.525452 -31.247217 -0.046166 -0.004623 -0.018206 0.019827 
85.226830 -28.471811 -0.014495 -0.003185 -0.012820 0.017858 
84.917480 -26.022369 0.059329 -0.003502 -0.005700 0.017489 
84.598953 -23.851877 0.134836 -0.001411 -0.011626 0.023342 
84.272469 -21.920286 0.151116 0.002392 -0.003282 0.016239 
83.938988 -20.193781 0.183665 0.003710 0.006228 0.007648 
83.599281 -18.643930 0.153726 0.003645 0.024895 -0.009243 
83.253944 -17.246845 0.183736 0.002874 0.030375 -0.012165 
82.903473 -15.982442 0.204886 0.008861 0.036769 -0.023357 
82.548233 -14.833800 0.233274 0.010279 0.042924 -0.030647 
82.188522 -13.786619 0.243874 0.010359 0.047929 -0.036867 
72.074417 -73.495499 -0.004942 0.008719 0.000427 -0.008673 
72.500343 -73.320068 -0.005380 0.007063 0.000467 -0.007456 
72.930771 -73.130249 -0.005130 0.006696 0.000462 -0.007223 
73.362267 -72.926361 -0.001111 0.008087 0.000398 -0.008405 
73.793388 -72.707993 -0.000614 0.003062 0.000235 -0.004498 
74.223289 -72.474495 0.018404 -0.015852 -0.000072 0.005441 
74.651382 -72.225090 0.005367 -0.008715 -0.000080 0.003244 
75.077255 -71.958870 0.001634 -0.013272 -0.000129 0.007949 
75.500595 -71.674835 -0.000391 -0.018903 -0.000141 0.011723 
75.921143 -71.371864 -0.008886 -0.013187 -0.000109 0.009416 
76.338715 -71.048706 0.002416 -0.024368 -0.000144 0.011260 
76.753151 -70.703972 -0.001147 -0.021320 -0.000138 0.009545 
77.572189 -69.943336 -0.006254 -0.017340 -0.000065 0.006363 
79.169052 -68.080070 -0.002050 -0.006577 -0.000310 0.001704 
79.559433 -67.527702 0.004531 -0.009256 -0.000365 0.002364 
79.946228 -66.933945 -0.006151 0.003488 -0.000327 -0.001107 
80.708878 -65.604698 -0.003482 0.001146 -0.000747 -0.000438 
81.084625 -64.858696 -0.002927 0.000066 -0.001437 -0.006365 
81.456558 -64.050056 -0.000146 -0.000966 -0.005382 -0.011976 
81.824570 -63.171227 0.001499 -0.003112 -0.008490 -0.021265 
82.188522 -62.213383 0.001006 -0.003760 -0.011158 -0.034762 
82.548233 -61.166199 0.008502 -0.004031 -0.013262 -0.050433 
82.903473 -60.017559 0.011925 -0.003559 -0.014814 -0.063916 
83.253944 -58.753155 0.013669 -0.004376 -0.016669 -0.072641 
83.599281 -57.356071 0.016222 -0.004522 -0.020029 -0.077721 
83.938988 -55.806217 0.016002 -0.004751 -0.029964 -0.074289 
84.272469 -54.079716 0.006789 -0.003197 -0.035727 -0.067173 
84.598953 -52.148121 -0.000363 -0.003233 -0.030109 -0.062851 
84.917480 -49.977631 -0.013087 -0.000930 -0.024672 -0.054557 
85.226830 -47.528191 -0.010694 0.000702 -0.023925 -0.039764 
85.525452 -44.752781 -0.018912 -0.000281 -0.024782 -0.019712 
85.811409 -41.597076 -0.047089 -0.001430 -0.026452 0.001351 
86.082253 -38.000000 -0.089931 -0.000819 -0.023990 0.014915 
86.334938 -33.896095 -0.139373 -0.000631 -0.011024 -0.000779 
86.565765 -29.220993 -0.215386 -0.001513 0.019072 -0.086321 
86.770294 -23.921558 -0.269102 -0.004023 0.054658 -0.268440 
86.943481 -17.971992 -0.212262 -0.008231 0.085227 -0.572446 
87.079933 -11.394940 -0.117476 -0.009692 0.108514 -0.997052 
87.174477 -4.282206 -0.097939 -0.014701 0.122609 -1.485714 
87.222931 3.195854 -0.218008 -0.018622 0.121164 -1.978247 
87.222931 10.804146 -0.166679 -0.030548 0.111866 -2.432214 
87.174477 18.282206 0.246035 -0.038918 0.100546 -2.840434 
87.079933 25.394941 -0.080783 -0.038956 0.092124 -3.190258 
86.943481 31.971992 -1.198792 -0.036916 0.088411 -3.452590 
86.770294 37.921558 -2.187786 -0.054615 0.096713 -3.607886 
86.565765 43.220993 -2.254589 -0.039100 0.114268 -3.691405 
86.334938 47.896095 -1.958397 -0.061977 0.153838 -3.693464 
86.082253 52.000000 -1.196555 -0.082691 0.235260 -3.728555 
85.811409 55.597076 -0.372569 -0.139248 0.356820 -3.771878 
85.525452 58.752781 -0.166530 -0.189126 0.423979 -3.752397 
85.226830 61.528191 -0.477672 -0.196625 0.482319 -3.717072 
84.917480 63.977631 -0.464612 -0.177634 0.495348 -3.634398 
84.598953 66.148125 -0.059909 -0.172193 0.478329 -3.483609 
84.272469 68.079712 0.540407 -0.144009 0.416260 -3.286086 
83.938988 69.806221 0.511860 -0.180226 0.388581 -3.025492 
83.599281 71.356071 0.060515 -0.152776 0.319615 -2.658539 
83.253944 72.753159 -0.756603 -0.117670 0.215861 -2.160957 
82.903473 74.017555 -1.480597 -0.028143 0.082238 -1.632460 
82.548233 75.166199 -1.727035 0.055345 0.025555 -1.198877 
82.188522 76.213379 -1.795020 0.086874 -0.021716 -0.832190 
81.824570 77.171227 -1.407721 0.054089 -0.038339 -0.532042 
81.456558 78.050056 -0.619195 0.054248 -0.037721 -0.337659 
81.084625 78.858696 -0.163724 0.048469 -0.015227 -0.195753 
80.708878 79.604698 -0.116834 0.075292 -0.038374 -0.065188 
80.329391 80.294571 -0.042621 0.073728 -0.035223 -0.002056 
79.946228 80.933945 -0.006087 0.063090 -0.025526 0.026037 
79.559433 81.527702 0.016033 0.035482 -0.009046 0.030409 
79.169052 82.080070 0.031259 0.013851 -0.007334 0.026693 
78.775101 82.594772 0.039300 -0.002359 -0.008276 0.031694 
78.377617 83.075035 0.011357 0.012198 -0.006163 0.021873 
77.976631 83.523720 0.009289 0.007699 -0.006049 0.021647 
77.572189 83.943336 0.003303 0.004875 -0.004124 0.019499 
77.164337 84.336098 0.001603 0.002374 -0.003232 0.018895 
76.753151 84.703972 -0.000004 0.000181 -0.002647 0.017046 
76.338715 85.048706 -0.003325 0.001021 -0.002204 0.013955 
75.921143 85.371864 -0.004862 0.000698 -0.001921 0.011595 
75.500595 85.674835 -0.006306 0.001268 -0.001542 0.008805 
75.077255 85.958870 -0.007021 0.002115 -0.000998 0.005582 
72.118561 -164.750702 0.272727 -0.226479 0.565651 -1.826817 
72.546227 -164.597565 0.145913 -0.246460 0.495348 -1.877760 
72.978477 -164.431839 -0.107561 -0.090430 0.440608 -1.930530 
73.411873 -164.253799 -0.297514 0.106094 0.395180 -2.056691 
73.844971 -164.063065 0.015737 -0.263899 0.333392 -2.065339 
74.276917 -163.859070 -0.135810 -0.127241 0.136392 -2.193298 
74.707146 -163.641098 -0.221120 -0.085046 0.013655 -2.258759 
75.135223 -163.408356 -0.341254 -0.053499 -0.069267 -2.469182 
75.560852 -163.159927 -0.410280 -0.046381 -0.116782 -2.826325 
75.983780 -162.894821 -0.433633 -0.011931 -0.155114 -3.124591 
76.403824 -162.611908 -0.375293 0.018848 -0.182486 -3.243710 
76.820839 -162.309952 -0.162486 -0.083833 -0.208056 -3.211211 
77.234711 -161.987503 0.044731 -0.253410 -0.226151 -2.989387 
77.645363 -161.643021 -0.208904 0.099004 -0.213074 -2.793455 
78.052742 -161.274704 -0.101027 0.020874 -0.167292 -2.563204 
78.456810 -160.880524 -0.023067 -0.005429 -0.111065 -2.290955 
78.857529 -160.458206 0.092473 -0.044644 -0.073261 -1.834988 
79.254890 -160.005142 0.113462 -0.041283 -0.056358 -1.253848 
79.648880 -159.518356 0.100199 -0.027667 -0.043993 -0.746806 
80.039490 -158.994400 0.098161 -0.019407 -0.033142 -0.390893 
80.426712 -158.429382 0.066805 -0.010664 -0.020524 -0.173960 
80.810524 -157.818741 0.040127 -0.005936 -0.011572 -0.069132 
81.190887 -157.157227 0.011985 -0.000282 -0.007316 -0.027990 
81.567780 -156.438675 -0.003379 0.002078 -0.005522 -0.013048 
81.941116 -155.655945 -0.009643 0.002274 -0.005376 -0.006756 
82.310814 -154.800598 -0.006844 0.002339 -0.005361 -0.005005 
82.676750 -153.862671 -0.006271 0.001680 -0.005304 -0.003863 
83.038750 -152.830322 -0.011609 0.002040 -0.005191 -0.004840 
83.396591 -151.689453 -0.017032 0.002928 -0.005028 -0.006998 
83.749969 -150.423141 -0.022051 0.003861 -0.004917 -0.008347 
84.098511 -149.010925 -0.025016 0.004055 -0.004748 -0.009144 
84.441704 -147.428070 -0.024635 0.003377 -0.004747 -0.009177 
84.778900 -145.644424 -0.027024 0.002973 -0.005015 -0.009330 
85.109261 -143.623184 -0.038836 0.002789 -0.005543 -0.009480 
85.431694 -141.319351 -0.056349 0.002264 -0.006235 -0.009168 
85.744781 -138.678009 -0.044518 0.002184 -0.006920 -0.009218 
86.046669 -135.632645 -0.017285 0.003459 -0.007602 -0.010471 
86.334938 -132.103897 -0.012360 0.002819 -0.008202 -0.009376 
86.606476 -128.000000 -0.012197 0.001356 -0.008831 -0.007429 
86.857246 -123.220612 -0.016932 0.001368 -0.009512 -0.006356 
87.082199 -117.667671 -0.015462 0.002060 -0.010224 -0.005535 
87.275192 -111.267250 -0.006488 0.002509 -0.010886 -0.004195 
87.429230 -104.005188 0.032013 0.002970 -0.011584 -0.002722 
87.537178 -95.971107 0.051079 0.004614 -0.012275 -0.002129 
87.592934 -87.390083 0.002005 0.003788 -0.013372 0.000443 
87.592934 -78.609917 -0.058530 0.001914 -0.014809 0.003776 
87.537178 -70.028893 -0.082369 0.000764 -0.016360 0.005933 
87.429230 -61.994812 -0.116379 0.001316 -0.017464 0.005853 
87.275192 -54.732750 -0.131096 0.001160 -0.018063 0.005859 
87.082199 -48.332329 -0.128096 0.000830 -0.017878 0.005208 
86.857246 -42.779388 -0.115679 0.001095 -0.016746 0.003674 
86.606476 -38.000000 -0.134255 0.000694 -0.014434 0.001620 
86.334938 -33.896095 -0.139373 -0.000631 -0.011024 -0.000779 
86.046669 -30.367357 -0.091516 -0.004355 -0.005911 -0.002046 
85.744781 -27.321989 -0.041533 -0.004647 0.001987 -0.008467 
85.431694 -24.680647 0.007780 -0.004336 0.012882 -0.018398 
85.109261 -22.376812 0.113608 -0.003673 0.026916 -0.030224 
84.778900 -20.355570 0.317290 -0.002059 0.030066 -0.036629 
84.441704 -18.571926 0.476707 0.001841 0.047126 -0.059046 
84.098511 -16.989069 0.652862 0.002240 0.064025 -0.086460 
83.749969 -15.576861 0.644690 0.000761 0.089160 -0.126484 
83.396591 -14.310539 0.731107 0.000329 0.098807 -0.139212 
83.038750 -13.169676 0.821741 0.005985 0.109488 -0.159570 
82.676750 -12.137335 0.935943 0.007543 0.119862 -0.177984 
82.310814 -11.199401 1.074464 0.009118 0.128776 -0.197410 
72.546227 -74.597565 -0.002117 -0.001812 0.000301 0.000501 
72.978477 -74.431847 -0.004183 -0.000477 0.000297 -0.000694 
73.411873 -74.253807 -0.001416 0.000500 0.000264 -0.001695 
73.844971 -74.063072 -0.005187 -0.002086 0.000161 0.000539 
74.276917 -73.859070 -0.001625 -0.009216 -0.000024 0.006738 
74.707146 -73.641098 -0.010397 -0.004350 -0.000049 0.004981 
75.135223 -73.408348 -0.018182 -0.001401 -0.000076 0.002982 
75.560852 -73.159927 -0.021277 -0.004328 -0.000067 0.004726 
75.983780 -72.894821 -0.029346 0.001108 -0.000015 0.002501 
76.403824 -72.611916 -0.018458 -0.009933 -0.000044 0.004064 
76.820839 -72.309944 -0.019705 -0.008586 -0.000038 0.003777 
77.234711 -71.987511 -0.022110 -0.010000 -0.000023 0.004952 
77.645363 -71.643021 -0.018907 -0.007115 0.000008 0.002452 
78.857529 -70.458214 -0.005804 -0.009143 0.000016 0.001388 
79.254890 -70.005150 -0.002050 -0.006577 -0.000310 0.001704 
79.648880 -69.518349 0.004531 -0.009256 -0.000365 0.002364 
80.039490 -68.994408 -0.006151 0.003488 -0.000327 -0.001107 
80.426712 -68.429382 -0.002859 0.000765 -0.000363 0.000099 
80.810524 -67.818748 -0.003482 0.001146 -0.000747 -0.000438 
83.038750 -62.830322 0.018508 -0.003766 -0.016243 -0.061770 
83.396591 -61.689461 0.020368 -0.003796 -0.018826 -0.070627 
83.749969 -60.423138 0.022396 -0.004225 -0.023125 -0.074853 
84.098511 -59.010929 0.020664 -0.004946 -0.032857 -0.071529 
84.441704 -57.428074 0.009615 -0.003928 -0.037807 -0.065105 
84.778900 -55.644428 0.004082 -0.004029 -0.031643 -0.061570 
85.109261 -53.623188 -0.005816 -0.001795 -0.026291 -0.053386 
85.431694 -51.319351 -0.008210 0.000247 -0.025287 -0.039277 
85.744781 -48.678013 -0.023694 -0.000237 -0.025910 -0.019798 
86.046669 -45.632641 -0.053311 -0.000808 -0.027381 0.000314 
86.334938 -42.103905 -0.091100 -0.000735 -0.025005 0.014402 
86.606476 -38.000000 -0.134255 0.000694 -0.014434 0.001620 
86.857246 -33.220612 -0.200063 0.000247 0.009618 -0.071098 
87.082199 -27.667669 -0.235685 -0.001569 0.037263 -0.229979 
87.275192 -21.267250 -0.153218 -0.004958 0.059183 -0.502432 
87.429230 -14.005187 -0.023125 -0.006784 0.073763 -0.887585 
87.537178 -5.971106 0.009270 -0.011258 0.077082 -1.335008 
87.592934 2.609915 -0.155056 -0.016548 0.058761 -1.784128 
87.592934 11.390085 -0.127822 -0.027875 0.027818 -2.195713 
87.537178 19.971106 0.366361 -0.036539 -0.005256 -2.562640 
87.429230 28.005186 0.213020 -0.038491 -0.034421 -2.875519 
87.275192 35.267250 -0.802863 -0.036102 -0.053189 -3.115470 
87.082199 41.667671 -1.774425 -0.055168 -0.055592 -3.260008 
86.857246 47.220612 -1.880476 -0.039570 -0.043904 -3.346120 
86.606476 52.000000 -1.202889 -0.062843 -0.020230 -3.336898 
86.334938 56.103905 -0.321423 -0.074022 0.022920 -3.359068 
86.046669 59.632641 0.586660 -0.110914 0.115537 -3.415400 
85.744781 62.678013 0.833354 -0.158272 0.179375 -3.433987 
85.431694 65.319351 0.418589 -0.159896 0.233085 -3.452829 
85.109261 67.623192 0.294560 -0.151126 0.266771 -3.428249 
84.778900 69.644432 0.279423 -0.145654 0.276101 -3.346802 
84.441704 71.428078 0.532818 -0.113505 0.242886 -3.224639 
84.098511 73.010933 0.452015 -0.158263 0.258453 -3.056534 
83.749969 74.423141 -0.393201 -0.136945 0.217778 -2.775787 
83.396591 75.689461 -1.315021 -0.112953 0.162332 -2.345358 
83.038750 76.830322 -2.066348 -0.043384 0.073087 -1.849756 
82.676750 77.862663 -2.328748 0.036002 0.040096 -1.424360 
82.310814 78.800598 -2.382638 0.061541 0.020040 -1.046542 
81.941116 79.655952 -2.042345 0.040998 0.006879 -0.730737 
81.567780 80.438683 -0.946219 0.040022 0.002187 -0.502630 
81.190887 81.157219 -0.179892 0.031245 0.014306 -0.320262 
80.810524 81.818748 -0.069694 0.065529 -0.037593 -0.126422 
80.426712 82.429382 -0.023787 0.072182 -0.037340 -0.029660 
80.039490 82.994408 -0.013327 0.062102 -0.026845 0.011996 
79.648880 83.518349 -0.004499 0.037273 -0.009172 0.019575 
79.254890 84.005150 0.006954 0.018161 -0.006289 0.020569 
78.857529 84.458214 0.012507 0.006344 -0.007247 0.026112 
78.456810 84.880531 -0.014294 0.022385 -0.005493 0.018052 
78.052742 85.274696 -0.017873 0.020475 -0.005673 0.018406 
77.645363 85.643021 -0.022709 0.018526 -0.004279 0.017714 
77.234711 85.987511 -0.023468 0.016306 -0.003428 0.017254 
76.820839 86.309944 -0.022280 0.012885 -0.003068 0.016723 
76.403824 86.611916 -0.023403 0.013649 -0.002607 0.013417 
75.983780 86.894821 -0.021375 0.011906 -0.002297 0.010776 
75.560852 87.159927 -0.019541 0.010665 -0.001940 0.007846 
72.156494 -166.011047 0.142960 -0.160332 0.557586 -1.857134 
72.585648 -165.880676 0.045658 -0.192113 0.489868 -1.913154 
73.019470 -165.739563 -0.165269 -0.061602 0.436236 -1.957727 
73.454506 -165.587936 -0.376529 0.139872 0.389511 -2.092627 
73.889305 -165.425461 -0.038383 -0.251837 0.323937 -2.090801 
74.323013 -165.251633 -0.183834 -0.125146 0.141385 -2.217698 
74.755074 -165.065857 -0.280989 -0.081505 0.017454 -2.275924 
75.185059 -164.867432 -0.362004 -0.065732 -0.059646 -2.438731 
75.612663 -164.655579 -0.419048 -0.070052 -0.104969 -2.725989 
76.037643 -164.429398 -0.429260 -0.050871 -0.142073 -2.964520 
76.459824 -164.187912 -0.384104 -0.019669 -0.167605 -3.051747 
76.879066 -163.930038 -0.189227 -0.124109 -0.188925 -2.992096 
77.295265 -163.654541 0.050042 -0.299217 -0.200873 -2.750889 
77.708351 -163.360031 -0.212044 0.071041 -0.181203 -2.553813 
78.118279 -163.044922 -0.101167 -0.006585 -0.131912 -2.324482 
78.525024 -162.707443 -0.005948 -0.037334 -0.079683 -2.062023 
78.928558 -162.345581 0.093574 -0.069258 -0.050268 -1.646799 
79.328896 -161.957001 0.113283 -0.055943 -0.038561 -1.129334 
79.726044 -161.539062 0.112909 -0.038727 -0.029490 -0.669584 
80.119995 -161.088715 0.120161 -0.030563 -0.021385 -0.338551 
80.510780 -160.602432 0.085342 -0.006383 -0.013326 -0.150944 
80.898392 -160.076141 0.052184 -0.003621 -0.008916 -0.054766 
81.282837 -159.505051 0.016300 0.002106 -0.006860 -0.021117 
81.664108 -158.883606 0.001186 0.002892 -0.006185 -0.008910 
82.042183 -158.205231 -0.006060 0.001769 -0.005937 -0.003789 
82.417007 -157.462143 -0.006547 0.001652 -0.005811 -0.002905 
82.788513 -156.645111 -0.008114 0.001117 -0.005669 -0.002636 
83.156593 -155.742996 -0.014489 0.001780 -0.005458 -0.004296 
83.521095 -154.742447 -0.021207 0.002966 -0.005201 -0.006811 
83.881813 -153.627167 -0.025933 0.003886 -0.005017 -0.008375 
84.238457 -152.377243 -0.028793 0.004045 -0.004689 -0.009281 
84.590652 -150.968124 -0.027503 0.003312 -0.004409 -0.009515 
84.937874 -149.369263 -0.032608 0.002972 -0.004256 -0.010117 
85.279465 -147.542435 -0.044323 0.002726 -0.004181 -0.010573 
85.614494 -145.439514 -0.062625 0.002387 -0.004130 -0.010939 
85.941750 -142.999542 -0.045506 0.002726 -0.004057 -0.011733 
86.259583 -140.145233 -0.020823 0.002944 -0.004102 -0.012170 
86.565765 -136.779007 -0.020767 0.001529 -0.004176 -0.010434 
86.857246 -132.779388 -0.034836 -0.000246 -0.004396 -0.008064 
87.129913 -128.000000 -0.052353 -0.001396 -0.004864 -0.005730 
87.378220 -122.276276 -0.054274 -0.000237 -0.005510 -0.005292 
87.594887 -115.449295 -0.039925 0.003047 -0.006265 -0.006999 
87.770950 -107.419632 0.006412 0.004812 -0.007070 -0.007854 
87.896385 -98.235977 0.039235 0.006780 -0.007769 -0.009811 
87.961960 -88.187141 -0.026797 0.005963 -0.008438 -0.010774 
87.961960 -77.812859 -0.111763 0.004420 -0.009167 -0.012706 
87.896385 -67.764023 -0.156383 0.003889 -0.009520 -0.017330 
87.770950 -58.580372 -0.199950 0.004872 -0.008792 -0.025584 
87.594887 -50.550709 -0.209169 0.005596 -0.006756 -0.035811 
87.378220 -43.723728 -0.203298 0.004515 -0.003109 -0.046408 
87.129913 -38.000000 -0.183169 0.001662 0.002321 -0.057248 
86.857246 -33.220612 -0.200063 0.000247 0.009618 -0.071098 
86.565765 -29.220993 -0.215386 -0.001513 0.019072 -0.086321 
86.259583 -25.854773 -0.155595 -0.003110 0.030057 -0.103993 
85.941750 -23.000463 -0.070706 -0.003086 0.045253 -0.125905 
85.614494 -20.560486 0.003028 -0.002717 0.064136 -0.150516 
85.279465 -18.457561 0.139335 -0.001510 0.086434 -0.177278 
84.937874 -16.630745 0.514989 -0.000282 0.096397 -0.197853 
84.590652 -15.031882 1.006310 0.003910 0.117718 -0.238286 
84.238457 -13.622758 1.406848 0.004930 0.137017 -0.290769 
83.881813 -12.372839 1.371853 -0.000480 0.163728 -0.350839 
83.521095 -11.257561 1.547839 -0.001119 0.175100 -0.373628 
83.156593 -10.257003 1.757005 0.000927 0.187637 -0.400716 
82.788513 -9.354897 2.015987 0.002003 0.198069 -0.428961 
82.417007 -8.537850 2.372608 0.002450 0.205112 -0.460927 
72.585648 -75.880669 -0.005002 -0.000901 0.000181 0.000980 
73.019470 -75.739563 -0.006372 0.000395 0.000177 -0.000184 
73.454506 -75.587929 -0.003963 0.000667 0.000149 -0.000739 
73.889305 -75.425461 -0.006611 -0.002318 0.000095 0.001638 
74.323013 -75.251640 -0.005891 -0.007591 -0.000042 0.006486 
74.755074 -75.065865 -0.012667 -0.004686 -0.000062 0.005409 
75.185059 -74.867439 -0.020616 -0.001204 -0.000077 0.002968 
75.612663 -74.655571 -0.024161 -0.003761 -0.000055 0.004403 
76.037643 -74.429390 -0.030875 0.000685 0.000006 0.002699 
76.459824 -74.187912 -0.018430 -0.010591 -0.000017 0.004019 
76.879066 -73.930046 -0.020373 -0.009206 -0.000011 0.003700 
77.295265 -73.654541 -0.022420 -0.009914 -0.000001 0.004428 
77.708351 -73.360023 -0.020260 -0.006426 0.000022 0.001584 
78.118279 -73.044922 -0.022073 -0.002145 0.000034 -0.002263 
78.525024 -72.707443 -0.015114 -0.005961 0.000033 -0.000966 
78.928558 -72.345573 -0.005804 -0.009143 0.000016 0.001388 
79.328896 -71.957001 -0.002050 -0.006577 -0.000310 0.001704 
79.726044 -71.539062 0.004531 -0.009256 -0.000365 0.002364 
80.119995 -71.088715 -0.006151 0.003488 -0.000327 -0.001107 
83.156593 -65.742996 0.021959 -0.003240 -0.016964 -0.054171 
83.521095 -64.742439 0.023837 -0.003283 -0.020195 -0.061885 
83.881813 -63.627159 0.021034 -0.003383 -0.025143 -0.065606 
84.238457 -62.377243 0.017211 -0.003889 -0.034500 -0.063010 
84.590652 -60.968117 0.010874 -0.002880 -0.038348 -0.057481 
84.937874 -59.369255 0.012007 -0.003024 -0.031828 -0.054584 
85.279465 -57.542439 0.009100 -0.001194 -0.026809 -0.047912 
85.614494 -55.439514 0.006235 0.000584 -0.025888 -0.035469 
85.941750 -52.999535 -0.010726 -0.000510 -0.026456 -0.017331 
86.259583 -50.145226 -0.039351 -0.000897 -0.027733 0.000653 
86.565765 -46.779007 -0.076869 -0.000635 -0.025387 0.013758 
86.857246 -42.779388 -0.115679 0.001095 -0.016746 0.003674 
87.129913 -38.000000 -0.183169 0.001662 0.002321 -0.057248 
87.378220 -32.276272 -0.219076 0.001180 0.023097 -0.193092 
87.594887 -25.449291 -0.126382 -0.001531 0.037046 -0.430590 
87.770950 -17.419628 0.018579 -0.003294 0.042042 -0.771004 
87.896385 -8.235974 0.078516 -0.008131 0.031687 -1.169493 
87.961960 1.812860 -0.054339 -0.011003 -0.008323 -1.569684 
87.961960 12.187140 -0.002221 -0.020731 -0.066894 -1.930648 
87.896385 22.235975 0.514309 -0.029528 -0.128435 -2.247311 
87.770950 31.419628 0.468061 -0.031685 -0.184250 -2.515270 
87.594887 39.449291 -0.441065 -0.034013 -0.222712 -2.719148 
87.378220 46.276272 -1.404968 -0.051884 -0.239350 -2.846066 
87.129913 52.000000 -1.502034 -0.049982 -0.238248 -2.916166 
86.857246 56.779388 -0.649058 -0.062568 -0.218621 -2.923669 
86.565765 60.779007 0.126338 -0.050324 -0.179321 -2.953349 
86.259583 64.145226 1.144592 -0.060897 -0.113472 -3.014703 
85.941750 66.999535 1.412223 -0.094016 -0.035296 -3.075043 
85.614494 69.439514 0.928892 -0.086306 0.033565 -3.151451 
85.279465 71.542435 0.743451 -0.092926 0.089809 -3.174363 
84.937874 73.369255 0.420362 -0.102126 0.119416 -3.140612 
84.590652 74.968117 0.332950 -0.086195 0.109879 -3.069888 
84.238457 76.377243 0.095510 -0.128122 0.145636 -2.973193 
83.881813 77.627159 -0.974742 -0.130457 0.120313 -2.754197 
83.521095 78.742439 -1.821832 -0.131557 0.080331 -2.386407 
83.156593 79.742996 -2.686416 -0.092204 0.036935 -1.942408 
82.788513 80.645103 -2.993844 -0.029333 0.014561 -1.532522 
82.417007 81.462151 -2.999663 -0.014494 0.008719 -1.148469 
82.042183 82.205231 -2.704468 -0.021074 0.002504 -0.834077 
81.664108 82.883606 -1.402258 -0.004973 0.002057 -0.605905 
81.282837 83.505058 -0.307189 -0.001113 0.011145 -0.413043 
80.898392 84.076141 -0.066730 0.043203 -0.042240 -0.199468 
80.510780 84.602440 0.005409 0.063033 -0.042406 -0.070524 
80.119995 85.088715 0.016763 0.055968 -0.029818 -0.006702 
79.726044 85.539062 -0.007425 0.035796 -0.009811 0.008784 
79.328896 85.957001 -0.004147 0.020979 -0.004332 0.017138 
78.928558 86.345573 -0.006755 0.015184 -0.005489 0.022887 
78.525024 86.707443 -0.033012 0.031477 -0.003989 0.015405 
78.118279 87.044922 -0.034892 0.027784 -0.004382 0.017355 
77.708351 87.360023 -0.039227 0.026494 -0.003451 0.017619 
77.295265 87.654541 -0.039270 0.024348 -0.002655 0.017871 
76.879066 87.930046 -0.036066 0.020697 -0.003043 0.018538 
76.459824 88.187912 -0.034239 0.020440 -0.002559 0.014177 
76.037643 88.429390 -0.028497 0.016125 -0.002180 0.011021 
75.612663 88.655571 -0.021506 0.011237 -0.001830 0.007890 
72.188164 -167.275757 0.038458 -0.130561 0.518063 -1.822137 
72.618576 -167.168549 -0.067341 -0.159935 0.457135 -1.897767 
73.053711 -167.052490 -0.237646 -0.054735 0.407389 -1.949813 
73.490112 -166.927750 -0.488932 0.173380 0.362386 -2.100561 
73.926331 -166.794067 -0.088020 -0.267650 0.294935 -2.079364 
74.361519 -166.651031 -0.221284 -0.143975 0.141508 -2.218133 
74.795105 -166.498108 -0.281297 -0.112597 0.019246 -2.269572 
75.226685 -166.334732 -0.310320 -0.106398 -0.052228 -2.395689 
75.655945 -166.160248 -0.353572 -0.104995 -0.095296 -2.625035 
76.082649 -165.973907 -0.336730 -0.108950 -0.130389 -2.792391 
76.506622 -165.774887 -0.281658 -0.082359 -0.153180 -2.842737 
76.927734 -165.562271 -0.111092 -0.172322 -0.169780 -2.762682 
77.345894 -165.335007 0.165483 -0.367644 -0.177915 -2.502012 
77.761032 -165.091934 -0.151943 0.047697 -0.152520 -2.316979 
78.173103 -164.831726 -0.070803 -0.023002 -0.103191 -2.091253 
78.582108 -164.552872 -0.018506 -0.046019 -0.055781 -1.844815 
78.988029 -164.253647 0.044839 -0.063164 -0.033255 -1.476727 
79.390884 -163.932083 0.065893 -0.051795 -0.025941 -1.018281 
79.790695 -163.585907 0.076504 -0.032480 -0.019943 -0.608726 
80.187492 -163.212540 0.093396 -0.024721 -0.014786 -0.305208 
80.581306 -162.808914 0.065187 0.000977 -0.010882 -0.133733 
80.972160 -162.371552 0.039789 -0.000634 -0.008643 -0.043593 
81.360092 -161.896286 0.010042 0.005612 -0.007441 -0.016307 
81.745117 -161.378296 0.003335 0.005612 -0.006826 -0.006816 
82.127251 -160.811813 -0.000149 0.004531 -0.006394 -0.003700 
82.506493 -160.190033 0.001284 0.000757 -0.006172 -0.000456 
82.882820 -159.504715 -0.003567 0.000874 -0.005963 -0.001342 
83.256195 -158.745956 -0.011741 0.001023 -0.005691 -0.002787 
83.626518 -157.901672 -0.021288 0.002314 -0.005339 -0.005434 
83.993690 -156.957047 -0.028448 0.003500 -0.005109 -0.007294 
84.357513 -155.893661 -0.031889 0.003522 -0.004650 -0.008227 
84.717751 -154.688461 -0.029985 0.002633 -0.004140 -0.008584 
85.074028 -153.312271 -0.034112 0.001580 -0.003643 -0.008963 
85.425858 -151.727692 -0.043409 0.001138 -0.003071 -0.009575 
85.772560 -149.886383 -0.069138 0.000667 -0.002386 -0.010304 
86.113182 -147.724945 -0.056644 0.000797 -0.001686 -0.011224 
86.446388 -145.159546 -0.043415 -0.000285 -0.001177 -0.010698 
86.770294 -142.078445 -0.050857 -0.002799 -0.000939 -0.008043 
87.082199 -138.332336 -0.075789 -0.005036 -0.000953 -0.005342 
87.378220 -133.723724 -0.104250 -0.006367 -0.001391 -0.003471 
87.652687 -128.000000 -0.112419 -0.003886 -0.002166 -0.005700 
87.897499 -120.864532 -0.090883 -0.000511 -0.003155 -0.010307 
88.101456 -112.038559 -0.035638 0.002899 -0.004380 -0.017425 
88.250443 -101.420357 0.024132 0.004876 -0.005466 -0.026614 
88.329880 -89.334259 -0.044389 0.003164 -0.006173 -0.036442 
88.329880 -76.665741 -0.148228 0.003233 -0.006203 -0.051782 
88.250443 -64.579643 -0.208089 0.004255 -0.005047 -0.072318 
88.101456 -53.961441 -0.243315 0.005315 -0.001953 -0.097750 
87.897499 -45.135464 -0.235279 0.006239 0.003614 -0.127430 
87.652687 -38.000000 -0.232407 0.003656 0.011935 -0.158319 
87.378220 -32.276272 -0.219076 0.001180 0.023097 -0.193092 
87.082199 -27.667669 -0.235685 -0.001569 0.037263 -0.229979 
86.770294 -23.921558 -0.269102 -0.004023 0.054658 -0.268440 
86.446388 -20.840452 -0.204496 -0.004392 0.075118 -0.310741 
86.113182 -18.275061 -0.085827 -0.004411 0.099646 -0.354552 
85.772560 -16.113623 0.017495 -0.006247 0.127449 -0.396982 
85.425858 -14.272304 0.152022 -0.003519 0.156698 -0.442533 
85.074028 -12.687737 0.541113 -0.000561 0.183963 -0.489183 
84.717751 -11.311537 1.210144 0.001562 0.206499 -0.542233 
84.357513 -10.106338 1.733583 0.001374 0.225876 -0.605559 
83.993690 -9.042951 1.697563 -0.003025 0.249735 -0.675121 
83.626518 -8.098323 1.913732 -0.003076 0.262666 -0.703948 
83.256195 -7.254049 2.180867 -0.001706 0.274799 -0.734892 
82.882820 -6.495292 2.506119 -0.000576 0.283890 -0.768157 
82.506493 -5.809974 2.949423 0.002507 0.288721 -0.808990 
73.490112 -76.927750 0.002002 -0.002163 0.000052 0.000967 
73.926331 -76.794075 0.000558 -0.004038 0.000031 0.002687 
74.361519 -76.651031 -0.001299 -0.008191 -0.000062 0.006599 
74.795105 -76.498116 -0.010370 -0.003225 -0.000071 0.004155 
75.226685 -76.334740 -0.019135 -0.000051 -0.000077 0.001824 
75.655945 -76.160248 -0.022969 -0.002364 -0.000047 0.003109 
76.082649 -75.973907 -0.030676 0.002664 0.000020 0.001091 
76.506622 -75.774887 -0.018327 -0.008088 -0.000008 0.001907 
76.927734 -75.562271 -0.020680 -0.007187 0.000001 0.002092 
77.345894 -75.335014 -0.022578 -0.008004 0.000010 0.002901 
77.761032 -75.091942 -0.021109 -0.005918 0.000028 0.000940 
78.173103 -74.831726 -0.022073 -0.002145 0.000034 -0.002263 
78.582108 -74.552872 -0.015114 -0.005961 0.000033 -0.000966 
78.988029 -74.253639 -0.005804 -0.009143 0.000016 0.001388 
83.256195 -68.745949 0.019809 0.000149 -0.020636 -0.031757 
83.626518 -67.901680 0.021562 0.000169 -0.024548 -0.038140 
83.993690 -66.957047 0.018948 0.000105 -0.030201 -0.040757 
84.357513 -65.893661 0.014950 -0.000731 -0.038609 -0.038753 
84.717751 -64.688461 0.011491 -0.000206 -0.041149 -0.038189 
85.074028 -63.312263 0.015311 -0.001921 -0.034015 -0.039627 
85.425858 -61.727695 0.015679 -0.000165 -0.028512 -0.038166 
85.772560 -59.886375 0.013673 0.000883 -0.026990 -0.029064 
86.113182 -57.724937 -0.006369 0.000442 -0.026896 -0.014999 
86.446388 -55.159550 -0.037642 -0.000401 -0.027617 0.000601 
86.770294 -52.078442 -0.079256 -0.000399 -0.025209 0.012637 
87.082199 -48.332329 -0.128096 0.000830 -0.017878 0.005208 
87.378220 -43.723728 -0.203298 0.004515 -0.003109 -0.046408 
87.652687 -38.000000 -0.232407 0.003656 0.011935 -0.158319 
87.897499 -30.864536 -0.132395 0.001686 0.019334 -0.359906 
88.101456 -22.038559 0.029507 0.000574 0.014891 -0.653171 
88.250443 -11.420356 0.114213 -0.003879 -0.012070 -0.997878 
88.329880 0.665743 0.026834 -0.005592 -0.077379 -1.341774 
88.329880 13.334257 0.036970 -0.011216 -0.167914 -1.647646 
88.250443 25.420357 0.403665 -0.021789 -0.262147 -1.906494 
88.101456 36.038559 0.202800 -0.024374 -0.349310 -2.123584 
87.897499 44.864536 -0.657326 -0.031491 -0.413739 -2.284021 
87.652687 52.000000 -1.519286 -0.043731 -0.449536 -2.388130 
87.378220 57.723728 -1.592351 -0.027907 -0.465416 -2.459284 
87.082199 62.332329 -0.685165 -0.042755 -0.457963 -2.468756 
86.770294 66.078438 0.064425 -0.042457 -0.418115 -2.498346 
86.446388 69.159546 1.102607 -0.047434 -0.340567 -2.571072 
86.113182 71.724937 1.454621 -0.086980 -0.242196 -2.660638 
85.772560 73.886375 1.007418 -0.072735 -0.155784 -2.793689 
85.425858 75.727699 0.798040 -0.073758 -0.079718 -2.875399 
85.074028 77.312263 0.093706 -0.083702 -0.027649 -2.894792 
84.717751 78.688461 -0.531409 -0.057778 -0.014591 -2.887954 
84.357513 79.893661 -0.983869 -0.119443 0.048666 -2.838361 
83.993690 80.957047 -2.157004 -0.131281 0.042297 -2.690428 
83.626518 81.901680 -2.880574 -0.129155 0.014803 -2.417699 
83.256195 82.745949 -3.749612 -0.100800 -0.021364 -2.031304 
82.882820 83.504707 -4.068725 -0.043963 -0.035983 -1.652202 
82.506493 84.190025 -3.955442 -0.034698 -0.025865 -1.271100 
82.127251 84.811821 -3.469907 -0.047521 -0.018309 -0.952892 
81.745117 85.378296 -1.826734 -0.029355 -0.011585 -0.724091 
81.360092 85.896286 -0.303888 -0.042166 -0.000999 -0.513355 
80.972160 86.371544 0.118852 0.007219 -0.058101 -0.288316 
80.581306 86.808922 0.220428 0.036558 -0.055114 -0.132861 
80.187492 87.212532 0.105427 0.040576 -0.039277 -0.028094 
79.790695 87.585915 0.017575 0.027981 -0.013403 0.001193 
79.390884 87.932076 -0.014646 0.026672 -0.004021 0.014037 
78.988029 88.253639 -0.026822 0.027745 -0.005373 0.020302 
78.582108 88.552872 -0.055264 0.045744 -0.004094 0.012962 
78.173103 88.831726 -0.057484 0.042137 -0.004671 0.015597 
77.761032 89.091942 -0.062116 0.041392 -0.003892 0.016071 
77.345894 89.335014 -0.062847 0.040386 -0.003165 0.016276 
76.927734 89.562271 -0.061027 0.038292 -0.003599 0.016263 
76.506622 89.774887 -0.055425 0.035403 -0.002809 0.012031 
76.082649 89.973907 -0.043983 0.026940 -0.002129 0.008776 
75.655945 90.160248 -0.029839 0.017060 -0.001752 0.006446 
72.213554 -168.544083 0.136834 -0.263668 0.511637 -1.738479 
72.644958 -168.460342 -0.005046 -0.274996 0.452526 -1.838604 
73.081146 -168.369690 -0.190521 -0.155621 0.403507 -1.904876 
73.518646 -168.272247 -0.472744 0.095538 0.360469 -2.036708 
73.956001 -168.167816 -0.009700 -0.356601 0.285927 -2.060734 
74.392380 -168.056046 -0.171869 -0.225298 0.142064 -2.207556 
74.827202 -167.936523 -0.279015 -0.173652 0.022673 -2.274326 
75.260056 -167.808823 -0.349325 -0.152077 -0.044870 -2.382375 
75.690651 -167.672379 -0.387378 -0.143301 -0.086605 -2.564202 
76.118736 -167.526642 -0.380596 -0.121517 -0.120495 -2.704323 
76.544159 -167.370941 -0.319761 -0.090390 -0.141372 -2.727961 
76.966782 -167.204544 -0.151111 -0.175009 -0.156364 -2.632704 
77.386513 -167.026611 0.144361 -0.379806 -0.164857 -2.388030 
77.803299 -166.836243 -0.248975 0.055834 -0.131912 -2.162222 
78.217110 -166.632339 -0.167877 -0.005421 -0.083616 -1.933718 
78.627937 -166.413712 -0.103045 -0.033125 -0.040346 -1.684839 
79.035789 -166.178986 -0.036357 -0.047446 -0.022638 -1.349526 
79.440681 -165.926559 -0.005885 -0.033896 -0.018765 -0.944405 
79.842659 -165.654648 0.026323 -0.020134 -0.015257 -0.570193 
80.241760 -165.361115 0.052828 -0.014205 -0.012559 -0.286299 
80.638039 -165.043518 0.033412 0.007903 -0.010367 -0.125574 
81.031532 -164.699020 0.013220 0.006590 -0.009131 -0.041412 
81.422310 -164.324234 -0.003108 0.012261 -0.008199 -0.016644 
81.810410 -163.915222 0.002934 0.010119 -0.007382 -0.007392 
82.195885 -163.467255 0.005231 0.008107 -0.006776 -0.005015 
82.578766 -162.974686 0.010554 0.001198 -0.006444 0.000017 
82.959076 -162.430725 0.005365 0.000814 -0.006227 -0.000794 
83.336830 -161.827057 -0.003156 0.000657 -0.005928 -0.002047 
83.712013 -161.153549 -0.016390 0.002066 -0.005497 -0.004755 
84.084579 -160.397568 -0.028171 0.003267 -0.005217 -0.006582 
84.454460 -159.543289 -0.034789 0.003113 -0.004684 -0.007268 
84.821518 -158.570663 -0.033195 0.001714 -0.004068 -0.007236 
85.185547 -157.453842 -0.034472 0.000614 -0.003471 -0.007747 
85.546249 -156.159149 -0.038448 -0.000450 -0.002767 -0.007917 
85.903198 -154.641876 -0.076480 -0.000426 -0.001852 -0.009185 
86.255753 -152.841736 -0.075323 -0.000030 -0.000890 -0.010504 
86.602966 -150.675812 -0.070189 -0.002978 -0.000200 -0.008663 
86.943481 -148.028000 -0.072820 -0.006962 0.000023 -0.005177 
87.275192 -144.732742 -0.091960 -0.009075 0.000009 -0.003731 
87.594887 -140.550705 -0.116006 -0.010454 -0.000693 -0.004367 
87.897499 -135.135468 -0.119803 -0.009846 -0.002612 -0.009493 
88.174896 -128.000000 -0.089017 -0.006263 -0.004986 -0.021569 
88.414162 -118.529999 -0.017756 -0.001846 -0.007650 -0.040050 
88.595985 -106.188782 0.081288 0.000035 -0.009856 -0.063424 
88.696312 -91.125549 0.046983 -0.002575 -0.010883 -0.090844 
88.696312 -74.874451 -0.044162 -0.001513 -0.010480 -0.128885 
88.595985 -59.811218 -0.096167 0.000692 -0.008018 -0.175989 
88.414162 -47.470001 -0.121101 0.001270 -0.002809 -0.229862 
88.174896 -38.000000 -0.121227 0.001971 0.005900 -0.291551 
87.897499 -30.864536 -0.132395 0.001686 0.019334 -0.359906 
87.594887 -25.449291 -0.126382 -0.001531 0.037046 -0.430590 
87.275192 -21.267250 -0.153218 -0.004958 0.059183 -0.502432 
86.943481 -17.971992 -0.212262 -0.008231 0.085227 -0.572446 
86.602966 -15.324190 -0.171592 -0.008614 0.114185 -0.642272 
86.255753 -13.158267 -0.056480 -0.008777 0.146450 -0.708114 
85.903198 -11.358117 0.053479 -0.011864 0.180621 -0.766321 
85.546249 -9.840849 0.256028 -0.008559 0.214493 -0.823911 
85.185547 -8.546155 0.656703 -0.009672 0.244690 -0.874103 
84.821518 -7.429341 1.351757 -0.009793 0.268991 -0.925848 
84.454460 -6.456708 1.827415 -0.009840 0.288605 -0.983191 
84.084579 -5.602436 1.703270 -0.009222 0.308872 -1.045833 
83.712013 -4.846450 1.918009 -0.009437 0.320477 -1.069162 
83.336830 -4.172935 2.187655 -0.008031 0.330081 -1.094028 
82.959076 -3.569279 2.513614 -0.006287 0.335890 -1.122262 
82.578766 -3.025310 2.926254 -0.001694 0.337281 -1.159174 
73.956001 -78.167816 0.001451 -0.001544 -0.000013 0.001226 
74.392380 -78.056038 -0.000087 -0.004185 -0.000049 0.003735 
74.827202 -77.936531 -0.008134 -0.000532 -0.000038 0.002056 
75.260056 -77.808815 -0.016330 0.002283 -0.000033 -0.000254 
75.690651 -77.672379 -0.019291 -0.000586 -0.000007 0.001264 
76.118736 -77.526642 -0.026771 0.002954 0.000056 0.000184 
76.544159 -77.370941 -0.014609 -0.008244 0.000026 0.001362 
76.966782 -77.204536 -0.017699 -0.007189 0.000033 0.001400 
77.386513 -77.026619 -0.020733 -0.007292 0.000040 0.001605 
77.803299 -76.836235 -0.020176 -0.006139 0.000053 0.000314 
83.336830 -71.827065 0.020063 0.002225 -0.023121 -0.015072 
83.712013 -71.153549 0.019706 0.002302 -0.027904 -0.019292 
84.084579 -70.397568 0.018065 0.002182 -0.034356 -0.020163 
84.454460 -69.543289 0.014397 0.000826 -0.041926 -0.018256 
84.821518 -68.570656 0.012263 -0.000480 -0.043698 -0.017720 
85.185547 -67.453842 0.013273 -0.001048 -0.036373 -0.023147 
85.546249 -66.159149 0.016922 0.000386 -0.030521 -0.024911 
85.903198 -64.641884 0.016473 0.001209 -0.028367 -0.019699 
86.255753 -62.841732 -0.005681 0.001223 -0.027588 -0.010152 
86.602966 -60.675812 -0.037893 0.000300 -0.027552 0.001959 
86.943481 -58.028008 -0.079349 0.000299 -0.024738 0.011657 
87.275192 -54.732750 -0.131096 0.001160 -0.018063 0.005859 
87.594887 -50.550709 -0.209169 0.005596 -0.006756 -0.035811 
87.897499 -45.135464 -0.235279 0.006239 0.003614 -0.127430 
88.174896 -38.000000 -0.121227 0.001971 0.005900 -0.291551 
88.414162 -28.529997 0.055402 0.001481 -0.007582 -0.537602 
88.595985 -16.188780 0.165535 -0.004773 -0.052191 -0.824787 
88.696312 -1.125548 0.120010 -0.008484 -0.143644 -1.108119 
88.696312 15.125548 0.105912 -0.012247 -0.266391 -1.354989 
88.595985 30.188780 0.328816 -0.021543 -0.392040 -1.557002 
88.414162 42.529999 0.015380 -0.029654 -0.509005 -1.715827 
88.174896 52.000000 -0.743054 -0.043527 -0.599461 -1.827406 
87.897499 59.135464 -1.511271 -0.043444 -0.657776 -1.910847 
87.594887 64.550705 -1.656231 -0.021485 -0.691537 -1.972476 
87.275192 68.732750 -0.737743 -0.035768 -0.694774 -1.978817 
86.943481 72.028008 0.140116 -0.064374 -0.658180 -1.989343 
86.602966 74.675812 1.175989 -0.066197 -0.574783 -2.078666 
86.255753 76.841736 1.629855 -0.102222 -0.465156 -2.199505 
85.903198 78.641884 1.226153 -0.091031 -0.371252 -2.366501 
85.546249 80.159149 0.909267 -0.080859 -0.287106 -2.495284 
85.185547 81.453842 -0.205862 -0.094778 -0.219856 -2.549327 
84.821518 82.570656 -1.295504 -0.061321 -0.189672 -2.587446 
84.454460 83.543289 -1.762592 -0.147487 -0.105828 -2.567363 
84.084579 84.397568 -2.970460 -0.150405 -0.100733 -2.484099 
83.712013 85.153549 -3.897610 -0.116270 -0.114322 -2.325867 
83.336830 85.827065 -4.791088 -0.098168 -0.128471 -2.009038 
82.959076 86.430717 -5.188518 -0.047906 -0.125811 -1.678922 
82.578766 86.974693 -4.970172 -0.039975 -0.091104 -1.320717 
82.195885 87.467255 -4.261729 -0.058996 -0.060223 -1.017845 
81.810410 87.915222 -2.305096 -0.032775 -0.039960 -0.812309 
81.422310 88.324242 -0.414239 -0.066743 -0.019996 -0.598060 
81.031532 88.699020 0.083290 0.001373 -0.074443 -0.389317 
80.638039 89.043526 0.190358 0.019896 -0.062734 -0.219680 
80.241760 89.361115 0.122925 0.022950 -0.039938 -0.077427 
79.842659 89.654648 0.022617 0.018300 -0.015927 -0.021756 
79.440681 89.926567 -0.009903 0.017269 -0.003050 0.016315 
79.035789 90.178978 -0.030669 0.024179 -0.004728 0.023438 
78.627937 90.413712 -0.060181 0.043301 -0.003587 0.016757 
78.217110 90.632339 -0.063699 0.041535 -0.004271 0.018948 
77.803299 90.836235 -0.069718 0.042177 -0.003597 0.018886 
77.386513 91.026619 -0.070918 0.041861 -0.002980 0.019077 
76.966782 91.204536 -0.069569 0.040652 -0.003535 0.019179 
76.544159 91.370941 -0.063360 0.037321 -0.002850 0.015587 
76.118736 91.526642 -0.052122 0.029410 -0.002244 0.012432 
75.690651 91.672379 -0.035933 0.020371 -0.001802 0.006755 
72.232613 -169.815186 -0.001071 -0.188905 0.494581 -1.684510 
72.664772 -169.755188 -0.114976 -0.219478 0.440233 -1.804695 
73.101753 -169.690247 -0.266608 -0.121510 0.393514 -1.889008 
73.540070 -169.620407 -0.480422 0.086586 0.353648 -2.028373 
73.978287 -169.545563 -0.043784 -0.323787 0.274495 -2.129011 
74.415558 -169.465439 -0.133878 -0.270039 0.140728 -2.281830 
74.851303 -169.379776 -0.253851 -0.214311 0.026118 -2.376547 
75.285126 -169.288193 -0.328239 -0.182234 -0.041523 -2.487294 
75.716721 -169.190353 -0.339650 -0.186307 -0.083349 -2.627050 
76.145851 -169.085815 -0.323157 -0.152284 -0.116512 -2.739616 
76.572365 -168.974106 -0.260289 -0.118058 -0.136819 -2.742530 
76.996117 -168.854706 -0.109008 -0.191321 -0.151318 -2.632207 
77.417038 -168.726974 0.132668 -0.362100 -0.161426 -2.382294 
77.835075 -168.590271 -0.242421 0.033025 -0.123288 -2.080762 
78.250198 -168.443817 -0.176762 -0.011006 -0.073898 -1.841398 
78.662407 -168.286713 -0.103013 -0.039826 -0.032507 -1.581173 
79.071709 -168.117966 -0.038490 -0.057678 -0.016276 -1.258944 
79.478157 -167.936401 -0.019833 -0.031587 -0.014493 -0.895348 
79.881775 -167.740723 0.012689 -0.021815 -0.013106 -0.547639 
80.282623 -167.529343 0.035164 -0.014796 -0.012282 -0.276853 
80.680771 -167.300491 0.020741 0.006604 -0.011042 -0.121199 
81.076286 -167.052048 0.003196 0.005907 -0.009933 -0.037531 
81.469231 -166.781540 -0.002978 0.011344 -0.008851 -0.012809 
81.859680 -166.486008 0.007900 0.009467 -0.007825 -0.004271 
82.247704 -166.161972 0.013710 0.007216 -0.007074 -0.002743 
82.633377 -165.805191 0.020092 0.000910 -0.006676 0.000993 
83.016754 -165.410568 0.014598 0.000705 -0.006469 -0.000421 
83.397888 -164.971863 0.003645 0.000407 -0.006251 -0.001463 
83.776833 -164.481339 -0.012982 0.001623 -0.005896 -0.003748 
84.153603 -163.929367 -0.028907 0.003081 -0.005654 -0.005624 
84.528214 -163.303757 -0.037544 0.002764 -0.005119 -0.006003 
84.900635 -162.588867 -0.035005 0.000469 -0.004495 -0.005048 
85.270813 -161.764328 -0.033988 -0.000661 -0.003918 -0.005478 
85.638618 -160.803146 -0.036732 -0.001720 -0.003265 -0.005577 
86.003860 -159.668839 -0.082026 -0.002260 -0.002428 -0.006323 
86.366211 -158.310928 -0.085796 -0.002567 -0.001587 -0.007157 
86.725166 -156.657852 -0.075913 -0.003630 -0.001211 -0.007229 
87.079933 -154.605057 -0.066058 -0.008486 -0.001676 -0.004632 
87.429230 -151.994812 -0.065423 -0.012327 -0.003478 -0.004604 
87.770950 -148.580368 -0.074393 -0.012506 -0.007752 -0.011098 
88.101456 -143.961441 -0.058936 -0.010715 -0.015179 -0.025603 
88.414162 -137.470001 -0.002819 -0.007163 -0.022503 -0.050246 
88.696671 -128.000000 0.098306 -0.002689 -0.029373 -0.085161 
88.925285 -113.958969 0.244071 -0.001266 -0.034155 -0.129170 
89.060143 -94.306801 0.242856 -0.002987 -0.036038 -0.183974 
89.060143 -71.693199 0.164581 -0.004137 -0.035316 -0.251719 
88.925285 -52.041035 0.116687 -0.002397 -0.031289 -0.334369 
88.696671 -38.000000 0.071610 0.001643 -0.022583 -0.431512 
88.414162 -28.529997 0.055402 0.001481 -0.007582 -0.537602 
88.101456 -22.038559 0.029507 0.000574 0.014891 -0.653171 
87.770950 -17.419628 0.018579 -0.003294 0.042042 -0.771004 
87.429230 -14.005187 -0.023125 -0.006784 0.073763 -0.887585 
87.079933 -11.394940 -0.117476 -0.009692 0.108514 -0.997052 
86.725166 -9.342148 -0.113282 -0.011524 0.144814 -1.096140 
86.366211 -7.689065 -0.006304 -0.012325 0.183022 -1.182483 
86.003860 -6.331159 0.119115 -0.013143 0.221428 -1.253152 
85.638618 -5.196848 0.537010 -0.013756 0.258787 -1.309141 
85.270813 -4.235672 1.132830 -0.019461 0.291914 -1.348304 
84.900635 -3.411136 1.914379 -0.021128 0.318400 -1.380367 
84.528214 -2.696245 2.304221 -0.019351 0.337170 -1.412134 
84.153603 -2.070632 2.009791 -0.016845 0.352662 -1.443871 
83.776833 -1.518663 2.256584 -0.017228 0.362961 -1.450117 
83.397888 -1.028143 2.586045 -0.015268 0.370538 -1.457420 
83.016754 -0.589431 2.968250 -0.013159 0.374315 -1.468424 
82.633377 -0.194810 3.417828 -0.010671 0.374366 -1.487739 
73.978287 -79.545563 0.002145 -0.003306 -0.000050 0.002081 
74.415558 -79.465446 0.000345 -0.004460 -0.000043 0.003596 
74.851303 -79.379768 -0.006454 -0.001786 -0.000043 0.002233 
75.285126 -79.288200 -0.013865 0.001094 -0.000049 0.000571 
75.716721 -79.190353 -0.016963 -0.001238 -0.000028 0.001574 
76.145851 -79.085815 -0.024894 0.003158 0.000052 -0.000083 
83.016754 -75.410568 0.017259 0.002728 -0.018961 0.004641 
83.397888 -74.971855 0.023031 0.003234 -0.022190 0.000924 
83.776833 -74.481339 0.021858 0.003281 -0.027569 -0.000990 
84.153603 -73.929367 0.019684 0.002770 -0.034633 -0.000162 
84.528214 -73.303757 0.016403 0.001155 -0.041397 0.000870 
84.900635 -72.588867 0.017368 -0.000007 -0.042678 -0.000132 
85.270813 -71.764328 0.018097 -0.000445 -0.036298 -0.006856 
85.638618 -70.803154 0.023796 0.000481 -0.030761 -0.010955 
86.003860 -69.668839 0.024383 0.001314 -0.028448 -0.009605 
86.366211 -68.310936 0.001051 0.001581 -0.027549 -0.004231 
86.725166 -66.657852 -0.030792 0.000812 -0.026896 0.004036 
87.079933 -64.605057 -0.067518 0.000704 -0.023739 0.010777 
87.429230 -61.994812 -0.116379 0.001316 -0.017464 0.005853 
87.770950 -58.580372 -0.199950 0.004872 -0.008792 -0.025584 
88.101456 -53.961441 -0.243315 0.005315 -0.001953 -0.097750 
88.414162 -47.470001 -0.121101 0.001270 -0.002809 -0.229862 
88.696671 -38.000000 0.071610 0.001643 -0.022583 -0.431512 
88.925285 -23.958965 0.203471 -0.004358 -0.080156 -0.666874 
89.060143 -4.306798 0.250831 -0.009772 -0.194296 -0.894167 
89.060143 18.306799 0.305351 -0.012445 -0.347138 -1.086072 
88.925285 37.958965 0.524511 -0.029991 -0.501593 -1.226690 
88.696671 52.000000 0.351071 -0.028854 -0.644300 -1.342213 
88.414162 61.470001 -0.168281 -0.039607 -0.758732 -1.414199 
88.101456 67.961441 -0.801386 -0.031367 -0.838988 -1.473775 
87.770950 72.580368 -1.107909 -0.024346 -0.890086 -1.505526 
87.429230 75.994812 -0.424547 -0.018860 -0.905639 -1.523013 
87.079933 78.605057 0.496501 -0.041960 -0.874704 -1.537432 
86.725166 80.657852 1.403091 -0.039235 -0.788553 -1.637027 
86.366211 82.310936 1.865092 -0.072433 -0.672350 -1.774638 
86.003860 83.668839 1.505910 -0.053756 -0.576117 -1.966755 
85.638618 84.803154 0.909403 -0.053027 -0.495425 -2.103502 
85.270813 85.764328 -0.712518 -0.068258 -0.425672 -2.172419 
84.900635 86.588867 -2.161762 -0.059422 -0.386547 -2.207587 
84.528214 87.303757 -2.585087 -0.116225 -0.291123 -2.235242 
84.153603 87.929367 -3.519572 -0.147273 -0.282087 -2.163511 
83.776833 88.481339 -4.558400 -0.129038 -0.288779 -2.063361 
83.397888 88.971855 -5.432654 -0.128847 -0.292736 -1.813028 
83.016754 89.410568 -5.936905 -0.080494 -0.281114 -1.540848 
82.633377 89.805191 -5.769651 -0.074998 -0.229560 -1.234620 
82.247704 90.161972 -4.918171 -0.101830 -0.170645 -0.988843 
81.859680 90.486015 -2.677120 -0.087061 -0.127395 -0.836707 
81.469231 90.781540 -0.547089 -0.104974 -0.091437 -0.668440 
79.071709 92.117958 -0.022463 0.008165 -0.006552 -0.015209 
78.662407 92.286713 -0.057533 0.035537 -0.003166 -0.002978 
78.250198 92.443810 -0.072467 0.044279 -0.003462 0.017993 
77.835075 92.590279 -0.079368 0.045978 -0.002860 0.017940 
77.417038 92.726982 -0.080769 0.046078 -0.002325 0.018286 
76.996117 92.854698 -0.079868 0.045612 -0.002969 0.018318 
76.572365 92.974113 -0.073818 0.042442 -0.002413 0.014994 
76.145851 93.085815 -0.062949 0.034839 -0.002005 0.011996 
72.245338 -171.088303 -0.073814 -0.146940 0.468423 -1.657301 
72.677994 -171.052246 -0.164252 -0.196563 0.425452 -1.792812 
73.115501 -171.013184 -0.294477 -0.119867 0.386354 -1.902421 
73.554375 -170.971191 -0.501750 0.093720 0.351239 -2.056566 
73.993164 -170.926193 -0.119025 -0.248861 0.268543 -2.245469 
74.431023 -170.878006 -0.222043 -0.176527 0.146136 -2.431608 
74.867393 -170.826477 -0.303831 -0.161587 0.034392 -2.556911 
75.301857 -170.771393 -0.339853 -0.144805 -0.034184 -2.690652 
75.734123 -170.712524 -0.315111 -0.161505 -0.078194 -2.808501 
76.163956 -170.649628 -0.252317 -0.136013 -0.114114 -2.894613 
76.591187 -170.582413 -0.177123 -0.093470 -0.138096 -2.885041 
77.015709 -170.510544 -0.037091 -0.150962 -0.156611 -2.759103 
77.437424 -170.433655 0.194369 -0.326633 -0.170174 -2.496965 
77.856293 -170.351334 -0.133687 -0.000640 -0.128401 -2.105848 
78.272293 -170.263123 -0.085923 -0.040063 -0.074450 -1.836449 
78.685425 -170.168488 -0.012412 -0.063733 -0.031133 -1.554391 
79.095711 -170.066803 0.002881 -0.051901 -0.013268 -1.229566 
79.503197 -169.957367 0.011207 -0.032718 -0.012353 -0.876714 
79.907913 -169.839355 0.014917 -0.019682 -0.012384 -0.549468 
80.309944 -169.711838 0.020341 -0.012811 -0.012565 -0.284194 
80.709358 -169.573715 0.008467 0.006904 -0.011605 -0.125988 
81.106224 -169.423691 -0.000001 0.006102 -0.010467 -0.040030 
81.500633 -169.260239 0.004188 0.012138 -0.009219 -0.013577 
81.892662 -169.081543 0.021677 0.010462 -0.008029 -0.004338 
82.282417 -168.885468 0.030618 0.007947 -0.007192 -0.002317 
82.669983 -168.669373 0.037179 0.001143 -0.006727 0.001354 
83.055435 -168.430099 0.029411 0.000521 -0.006512 -0.000073 
83.438881 -168.163773 0.012106 0.000781 -0.006305 -0.001743 
83.820381 -167.865570 -0.010665 0.001676 -0.006148 -0.003569 
84.200035 -167.529419 -0.029555 0.001828 -0.006208 -0.004065 
84.577896 -167.147629 -0.040440 0.001443 -0.005779 -0.004162 
84.954025 -166.710236 -0.038417 -0.000759 -0.005220 -0.003050 
85.328476 -166.204178 -0.037229 -0.002005 -0.004677 -0.003125 
85.701248 -165.611938 -0.042095 -0.003216 -0.004041 -0.002962 
86.072342 -164.909515 -0.091094 -0.003554 -0.003252 -0.003833 
86.441689 -164.063141 -0.095445 -0.005850 -0.002811 -0.003513 
86.809158 -163.023834 -0.078041 -0.004869 -0.003776 -0.006600 
87.174477 -161.717789 -0.047074 -0.016332 -0.007771 -0.001497 
87.537178 -160.028900 -0.026760 -0.020723 -0.016839 -0.005197 
87.896385 -157.764023 -0.013761 -0.021649 -0.031704 -0.018223 
88.250443 -154.579651 0.022416 -0.021324 -0.053431 -0.041706 
88.595985 -149.811218 0.100583 -0.017698 -0.073344 -0.081904 
88.925285 -142.041031 0.229794 -0.014502 -0.089258 -0.136669 
89.218132 -128.000000 0.400078 -0.013658 -0.099698 -0.205479 
89.417229 -101.433319 0.410970 -0.013330 -0.104699 -0.291891 
89.417229 -64.566681 0.323724 -0.014567 -0.104849 -0.394708 
89.218132 -38.000000 0.268957 -0.009234 -0.097523 -0.521512 
88.925285 -23.958965 0.203471 -0.004358 -0.080156 -0.666874 
88.595985 -16.188780 0.165535 -0.004773 -0.052191 -0.824787 
88.250443 -11.420356 0.114213 -0.003879 -0.012070 -0.997878 
87.896385 -8.235974 0.078516 -0.008131 0.031687 -1.169493 
87.537178 -5.971106 0.009270 -0.011258 0.077082 -1.335008 
87.174477 -4.282206 -0.097939 -0.014701 0.122609 -1.485714 
86.809158 -2.976169 -0.115888 -0.016264 0.167524 -1.616512 
86.441689 -1.936853 -0.006916 -0.017866 0.212760 -1.720572 
86.072342 -1.090483 0.124654 -0.014747 0.256528 -1.798838 
85.701248 -0.388063 0.692423 -0.014236 0.298146 -1.849539 
85.328476 0.204176 1.414896 -0.022906 0.334724 -1.869962 
84.954025 0.710233 2.243065 -0.027482 0.362887 -1.871876 
84.577896 1.147623 2.615547 -0.024417 0.379808 -1.867880 
84.200035 1.529418 2.379697 -0.027799 0.391401 -1.852573 
83.820381 1.865569 2.662472 -0.028474 0.400832 -1.835595 
83.438881 2.163780 3.064604 -0.028606 0.407267 -1.818139 
83.055435 2.430105 3.531959 -0.030548 0.409970 -1.805563 
82.669983 2.669369 4.063525 -0.032860 0.408277 -1.804098 
73.993164 -80.926186 0.001968 -0.001566 -0.000091 0.001192 
74.431023 -80.878006 0.001190 -0.002567 -0.000083 0.002385 
83.055435 -78.430107 0.022492 0.005586 -0.016171 0.005701 
83.438881 -78.163780 0.025759 0.006130 -0.019272 0.004445 
83.820381 -77.865570 0.024267 0.006097 -0.024882 0.004955 
84.200035 -77.529419 0.023749 0.004872 -0.032072 0.007124 
84.577896 -77.147621 0.023271 0.002685 -0.037831 0.008516 
84.954025 -76.710236 0.024918 0.001313 -0.038291 0.007439 
85.328476 -76.204178 0.026671 0.000835 -0.033176 0.001599 
85.701248 -75.611938 0.033661 0.000097 -0.028630 -0.001636 
86.072342 -74.909515 0.034162 0.001066 -0.026801 -0.002364 
86.441689 -74.063148 0.014235 0.001301 -0.026211 0.000432 
86.809158 -73.023834 -0.010535 0.000449 -0.025460 0.005730 
87.174477 -71.717796 -0.037568 0.000494 -0.022242 0.009562 
87.537178 -70.028893 -0.082369 0.000764 -0.016360 0.005933 
87.896385 -67.764023 -0.156383 0.003889 -0.009520 -0.017330 
88.250443 -64.579643 -0.208089 0.004255 -0.005047 -0.072318 
88.595985 -59.811218 -0.096167 0.000692 -0.008018 -0.175989 
88.925285 -52.041035 0.116687 -0.002397 -0.031289 -0.334369 
89.218132 -38.000000 0.268957 -0.009234 -0.097523 -0.521512 
89.417229 -11.433317 0.396734 -0.025975 -0.228092 -0.692247 
89.417229 25.433317 0.468307 -0.009345 -0.404448 -0.852257 
89.218132 52.000000 0.629111 -0.018646 -0.583826 -0.952551 
88.925285 66.041031 0.649195 -0.015322 -0.749612 -1.025068 
88.595985 73.811218 0.380269 -0.018053 -0.885503 -1.065610 
88.250443 78.579643 -0.199113 0.006629 -0.984008 -1.111593 
87.896385 81.764023 -0.742892 0.012225 -1.049895 -1.124202 
87.537178 84.028893 -0.259610 0.010753 -1.076686 -1.129101 
87.174477 85.717796 0.626708 -0.007698 -1.052757 -1.144358 
86.809158 87.023834 1.394339 0.009120 -0.966597 -1.254377 
86.441689 88.063148 1.950353 -0.043126 -0.846448 -1.379203 
86.072342 88.909515 1.844454 -0.031693 -0.749139 -1.574044 
85.701248 89.611938 1.118876 -0.028056 -0.673345 -1.723827 
85.328476 90.204178 -0.917256 -0.039553 -0.606090 -1.804149 
84.954025 90.710236 -2.569108 -0.041883 -0.563425 -1.836159 
84.577896 91.147621 -2.731574 -0.091454 -0.462545 -1.878562 
84.200035 91.529419 -3.325625 -0.112191 -0.448803 -1.838502 
83.820381 91.865570 -4.223162 -0.089097 -0.453004 -1.782315 
83.438881 92.163780 -4.985486 -0.100284 -0.447887 -1.590143 
83.055435 92.430107 -5.569074 -0.077380 -0.423426 -1.371207 
82.669983 92.669373 -5.600152 -0.091576 -0.356149 -1.109385 
82.282417 92.885460 -4.843211 -0.141620 -0.273751 -0.903008 
81.892662 93.081551 -2.437019 -0.146669 -0.180384 -0.807474 
81.500633 93.260239 -0.153895 -0.169302 -0.127746 -0.673807 
79.095711 94.066803 -0.049111 -0.014613 0.013164 -0.053294 
78.685425 94.168488 -0.059750 0.031621 0.021723 -0.034209 
78.272293 94.263130 -0.088223 0.049401 -0.003561 0.014837 
77.856293 94.351341 -0.093498 0.051220 -0.003025 0.015304 
77.437424 94.433655 -0.095004 0.051604 -0.002548 0.015983 
72.251701 -172.362640 -0.073098 -0.154780 0.443635 -1.557400 
72.684616 -172.350601 -0.144117 -0.210879 0.417293 -1.717992 
73.122383 -172.337570 -0.241224 -0.163011 0.391608 -1.856934 
73.561531 -172.323563 -0.422511 0.017294 0.361259 -2.040175 
74.000603 -172.308533 -0.104613 -0.258883 0.282038 -2.244749 
74.438766 -172.292450 -0.185590 -0.218955 0.172106 -2.462176 
74.875443 -172.275253 -0.292195 -0.186581 0.064839 -2.649627 
75.310226 -172.256882 -0.306850 -0.180081 -0.007198 -2.815644 
75.742828 -172.237228 -0.255007 -0.196973 -0.054316 -2.953795 
76.173012 -172.216232 -0.150664 -0.170175 -0.094525 -3.042991 
76.600609 -172.193787 -0.075489 -0.116489 -0.125940 -3.037030 
77.025505 -172.169800 0.038387 -0.147235 -0.153684 -2.909530 
77.447624 -172.144119 0.227508 -0.288372 -0.171951 -2.635052 
77.866913 -172.116638 -0.058228 -0.020379 -0.134857 -2.235279 
78.283356 -172.087189 -0.025855 -0.040586 -0.081034 -1.939768 
78.696953 -172.055573 0.065384 -0.078069 -0.033498 -1.613414 
79.107727 -172.021606 0.052678 -0.057573 -0.011034 -1.267872 
79.515732 -171.985031 0.028189 -0.028534 -0.009885 -0.913868 
79.921005 -171.945602 0.006277 -0.009498 -0.011314 -0.588823 
80.323631 -171.902985 0.002136 -0.008545 -0.012396 -0.314399 
80.723671 -171.856812 -0.008651 0.008418 -0.011732 -0.143231 
81.121223 -171.806641 -0.002552 0.007435 -0.010671 -0.048692 
81.516365 -171.751953 0.016197 0.013566 -0.009312 -0.017075 
81.909203 -171.692154 0.037152 0.013054 -0.008020 -0.006215 
82.299828 -171.626526 0.045436 0.010751 -0.007099 -0.003709 
82.688347 -171.554138 0.049323 0.003957 -0.006560 -0.000318 
83.074852 -171.473969 0.039053 0.001255 -0.006255 -0.000221 
83.459457 -171.384674 0.015748 0.000915 -0.006040 -0.001552 
83.842270 -171.284607 -0.014435 0.001792 -0.005964 -0.002892 
84.223381 -171.171707 -0.038994 0.002920 -0.006316 -0.004125 
84.602898 -171.043335 -0.051143 0.002621 -0.006061 -0.004205 
84.980927 -170.896088 -0.048279 0.000378 -0.005631 -0.002844 
85.357559 -170.725449 -0.046185 -0.001285 -0.005142 -0.002341 
85.732887 -170.525345 -0.050524 -0.002650 -0.004499 -0.001923 
86.107018 -170.287384 -0.099718 -0.004120 -0.003868 -0.002183 
86.480019 -169.999680 -0.101784 -0.008719 -0.004609 -0.001461 
86.851967 -169.644745 -0.074231 -0.007880 -0.009901 -0.006379 
87.222931 -169.195847 -0.040113 -0.011470 -0.023477 -0.010959 
87.592934 -168.609909 0.015364 -0.029287 -0.048810 -0.009796 
87.961960 -167.812866 0.058797 -0.031357 -0.084540 -0.028686 
88.329880 -166.665741 0.117861 -0.032146 -0.129440 -0.059591 
88.696312 -164.874451 0.214231 -0.028349 -0.171051 -0.112662 
89.060143 -161.693207 0.350280 -0.024794 -0.204542 -0.186056 
89.417229 -154.566681 0.528489 -0.025216 -0.227236 -0.277611 
89.739395 -128.000000 0.536357 -0.022938 -0.240648 -0.392537 
89.739395 -38.000000 0.437899 -0.024509 -0.242317 -0.529196 
89.417229 -11.433317 0.396734 -0.025975 -0.228092 -0.692247 
89.060143 -4.306798 0.250831 -0.009772 -0.194296 -0.894167 
88.696312 -1.125548 0.120010 -0.008484 -0.143644 -1.108119 
88.329880 0.665743 0.026834 -0.005592 -0.077379 -1.341774 
87.961960 1.812860 -0.054339 -0.011003 -0.008323 -1.569684 
87.592934 2.609915 -0.155056 -0.016548 0.058761 -1.784128 
87.222931 3.195854 -0.218008 -0.018622 0.121164 -1.978247 
86.851967 3.644752 -0.196207 -0.018573 0.180240 -2.143022 
86.480019 3.999684 -0.089006 -0.018825 0.236441 -2.265410 
86.107018 4.287390 0.007632 -0.017334 0.288964 -2.344236 
85.732887 4.525347 0.664467 -0.015655 0.337189 -2.384483 
85.357559 4.725454 1.556607 -0.026813 0.379189 -2.380382 
84.980927 4.896094 2.483241 -0.032023 0.407852 -2.348230 
84.602898 5.043342 2.916806 -0.024592 0.422344 -2.307613 
84.223381 5.171706 2.740592 -0.025454 0.428378 -2.248797 
83.842270 5.284603 3.010775 -0.024751 0.437335 -2.207668 
83.459457 5.384669 3.415510 -0.025964 0.442978 -2.163726 
83.074852 5.473969 3.952000 -0.028787 0.443932 -2.127746 
82.688347 5.554146 4.607449 -0.029781 0.438250 -2.107764 
74.000603 -82.308533 -0.002039 0.001722 -0.000044 -0.000026 
74.438766 -82.292458 -0.002673 0.001046 -0.000032 0.000851 
82.688347 -81.554146 0.011782 0.004490 -0.011828 0.006508 
83.074852 -81.473969 0.026362 0.004310 -0.013475 0.006990 
83.459457 -81.384666 0.028321 0.004767 -0.015880 0.007161 
83.842270 -81.284599 0.027641 0.004468 -0.020890 0.009229 
84.223381 -81.171707 0.027108 0.003426 -0.027430 0.011615 
84.602898 -81.043343 0.025904 0.002556 -0.032244 0.011987 
84.980927 -80.896095 0.024717 0.001882 -0.032163 0.009919 
85.357559 -80.725456 0.025580 0.001566 -0.027821 0.004688 
85.732887 -80.525345 0.031173 0.001087 -0.024102 0.001208 
86.107018 -80.287392 0.029859 0.001865 -0.022849 -0.000390 
86.480019 -79.999687 0.014102 0.002270 -0.022861 0.000834 
86.851967 -79.644753 -0.001281 0.001786 -0.022630 0.003850 
87.222931 -79.195854 -0.021861 0.001992 -0.020027 0.005882 
87.592934 -78.609917 -0.058530 0.001914 -0.014809 0.003776 
87.961960 -77.812859 -0.111763 0.004420 -0.009167 -0.012706 
88.329880 -76.665741 -0.148228 0.003233 -0.006203 -0.051782 
88.696312 -74.874451 -0.044162 -0.001513 -0.010480 -0.128885 
89.060143 -71.693199 0.164581 -0.004137 -0.035316 -0.251719 
89.417229 -64.566681 0.323724 -0.014567 -0.104849 -0.394708 
89.739395 -38.000000 0.437899 -0.024509 -0.242317 -0.529196 
89.739395 52.000000 0.522408 -0.009577 -0.430433 -0.648237 
89.417229 78.566681 0.627192 -0.019317 -0.623883 -0.711106 
89.060143 85.693199 0.746932 -0.016358 -0.805868 -0.747071 
88.696312 88.874451 0.603579 -0.019620 -0.953988 -0.757275 
88.329880 90.665741 0.130966 0.003259 -1.063340 -0.778147 
87.961960 91.812859 -0.359700 0.009018 -1.140575 -0.776862 
87.592934 92.609917 0.188811 0.014422 -1.177815 -0.779459 
87.222931 93.195854 1.076421 0.008067 -1.162166 -0.799421 
86.851967 93.644753 1.773495 0.020485 -1.082805 -0.899741 
86.480019 93.999687 2.354006 -0.021844 -0.965517 -1.028153 
86.107018 94.287392 2.525284 -0.009378 -0.872798 -1.223903 
85.732887 94.525345 2.016293 -0.014464 -0.804156 -1.371054 
85.357559 94.725456 -0.039144 -0.025403 -0.748191 -1.452000 
84.980927 94.896095 -1.853355 -0.021865 -0.709840 -1.488327 
84.602898 95.043343 -2.068700 -0.063487 -0.619979 -1.526666 
84.223381 95.171707 -2.619560 -0.093203 -0.596064 -1.500190 
83.842270 95.284599 -3.375240 -0.078656 -0.595596 -1.466925 
83.459457 95.384666 -3.963767 -0.094278 -0.579035 -1.326468 
83.074852 95.473969 -4.567645 -0.058753 -0.542411 -1.177656 
82.688347 95.554146 -4.824889 -0.064038 -0.460338 -0.983552 
82.299828 95.626518 -4.429364 -0.085058 -0.357906 -0.852062 
81.909203 95.692162 -2.172210 -0.076510 -0.242104 -0.819002 
81.516365 95.751953 0.151878 -0.102109 -0.175943 -0.738032 
78.696953 96.055573 -0.087379 0.046730 0.016196 -0.087348 
78.283356 96.087181 -0.093813 0.051356 -0.007403 -0.012501 
77.866913 96.116638 -0.097977 0.053143 -0.003999 0.004606 
77.447624 96.144127 -0.105201 0.059377 -0.001882 0.012660 
72.251701 -173.637360 -0.044122 -0.171648 0.410013 -1.423300 
72.684616 -173.649399 -0.091336 -0.217853 0.402711 -1.612160 
73.122383 -173.662430 -0.145980 -0.190852 0.392190 -1.777666 
73.561531 -173.676437 -0.311481 -0.025918 0.370690 -2.030185 
74.000603 -173.691467 -0.060015 -0.247066 0.299717 -2.241718 
74.438766 -173.707550 -0.140201 -0.222366 0.208436 -2.502639 
74.875443 -173.724747 -0.293151 -0.154859 0.111602 -2.762475 
75.310226 -173.743118 -0.287065 -0.140629 0.040141 -2.998288 
75.742828 -173.762772 -0.235564 -0.127399 -0.008801 -3.181852 
76.173012 -173.783768 -0.126615 -0.095928 -0.051781 -3.300177 
76.600609 -173.806213 -0.071801 -0.044265 -0.090027 -3.314183 
77.025505 -173.830200 -0.014040 -0.059427 -0.126959 -3.195634 
77.447624 -173.855881 0.126150 -0.183496 -0.152819 -2.881911 
77.866913 -173.883362 -0.112202 0.034403 -0.124953 -2.484523 
78.283356 -173.912811 -0.061091 0.023778 -0.078014 -2.156829 
78.696953 -173.944427 0.074504 -0.034853 -0.030481 -1.781044 
79.107727 -173.978394 0.059254 -0.032874 -0.004733 -1.387927 
79.515732 -174.014969 0.022214 -0.019925 -0.003712 -1.006536 
79.921005 -174.054398 -0.003797 -0.007936 -0.007752 -0.657221 
80.323631 -174.097015 -0.004324 -0.009686 -0.010952 -0.358957 
80.723671 -174.143188 0.002941 0.008670 -0.011247 -0.169858 
81.121223 -174.193359 0.034138 0.007412 -0.010442 -0.061786 
81.516365 -174.248047 0.059782 0.013513 -0.009071 -0.022144 
81.909203 -174.307846 0.066063 0.012877 -0.007677 -0.007202 
82.299828 -174.373474 0.057263 0.011060 -0.006676 -0.003873 
82.688347 -174.445862 0.051993 0.003843 -0.006047 0.000037 
83.074852 -174.526031 0.039247 0.000980 -0.005636 0.000095 
83.459457 -174.615326 0.013567 0.000769 -0.005388 -0.001389 
83.842270 -174.715393 -0.021409 0.001716 -0.005187 -0.002658 
84.223381 -174.828293 -0.047509 0.002858 -0.005392 -0.003815 
84.602898 -174.956665 -0.059981 0.002091 -0.005278 -0.003452 
84.980927 -175.103912 -0.057058 0.000175 -0.005023 -0.002120 
85.357559 -175.274551 -0.050574 -0.001567 -0.004649 -0.001332 
85.732887 -175.474655 -0.046063 -0.003216 -0.004106 -0.000736 
86.107018 -175.712616 -0.090304 -0.005509 -0.004049 -0.001402 
86.480019 -176.000320 -0.097797 -0.005678 -0.007544 -0.005715 
86.851967 -176.355255 -0.065347 -0.005629 -0.020677 -0.011887 
87.222931 -176.804153 -0.021025 -0.010825 -0.050558 -0.017127 
87.592934 -177.390091 0.041455 -0.011179 -0.100888 -0.032615 
87.961960 -178.187134 0.105918 -0.012229 -0.165325 -0.054434 
88.329880 -179.334259 0.175789 -0.012347 -0.239405 -0.088796 
88.696312 178.874451 0.274109 -0.007900 -0.309231 -0.150131 
89.060143 175.693207 0.409929 -0.004230 -0.366090 -0.237221 
89.417229 168.566681 0.586070 -0.004699 -0.405418 -0.346711 
89.739395 142.000000 0.609120 -0.007101 -0.428499 -0.481398 
89.739395 52.000000 0.522408 -0.009577 -0.430433 -0.648237 
89.417229 25.433317 0.468307 -0.009345 -0.404448 -0.852257 
89.060143 18.306799 0.305351 -0.012445 -0.347138 -1.086072 
88.696312 15.125548 0.105912 -0.012247 -0.266391 -1.354989 
88.329880 13.334257 0.036970 -0.011216 -0.167914 -1.647646 
87.961960 12.187140 -0.002221 -0.020731 -0.066894 -1.930648 
87.592934 11.390085 -0.127822 -0.027875 0.027818 -2.195713 
87.222931 10.804146 -0.166679 -0.030548 0.111866 -2.432214 
86.851967 10.355247 -0.109914 -0.031736 0.188104 -2.628132 
86.480019 10.000316 0.001590 -0.030191 0.258003 -2.770161 
86.107018 9.712609 0.085294 -0.030265 0.321209 -2.850961 
85.732887 9.474653 0.737430 -0.023489 0.377644 -2.885545 
85.357559 9.274546 1.720605 -0.032378 0.422967 -2.861470 
84.980927 9.103906 2.709897 -0.042922 0.449859 -2.792388 
84.602898 8.956658 3.234032 -0.030711 0.459651 -2.716411 
84.223381 8.828295 3.180385 -0.022413 0.453875 -2.615797 
83.842270 8.715397 3.476544 -0.019175 0.460872 -2.552754 
83.459457 8.615332 3.892546 -0.017584 0.463600 -2.486362 
83.074852 8.526031 4.480061 -0.019494 0.459529 -2.427319 
82.688347 8.445854 5.273729 -0.016097 0.445679 -2.388761 
74.000603 -83.691467 -0.015967 0.017686 0.000041 -0.004955 
74.438766 -83.707542 -0.015772 0.016653 0.000048 -0.003873 
82.688347 -84.445854 0.014324 0.004373 -0.010283 0.004366 
83.074852 -84.526031 0.026041 0.004174 -0.011264 0.005075 
83.459457 -84.615334 0.027988 0.004232 -0.012826 0.006375 
83.842270 -84.715401 0.028098 0.003487 -0.016796 0.009017 
84.223381 -84.828293 0.027136 0.002800 -0.022232 0.011084 
84.602898 -84.956657 0.026150 0.002719 -0.026408 0.010948 
84.980927 -85.103905 0.023799 0.002075 -0.026162 0.008767 
85.357559 -85.274544 0.023508 0.001909 -0.022730 0.004068 
85.732887 -85.474655 0.028158 0.001843 -0.019690 0.000235 
86.107018 -85.712608 0.025285 0.002588 -0.018782 -0.001794 
86.480019 -86.000313 0.012836 0.003155 -0.019269 -0.001376 
86.851967 -86.355247 0.006166 0.002930 -0.019589 0.000485 
87.222931 -86.804146 0.006239 0.003336 -0.017691 0.001756 
87.592934 -87.390083 0.002005 0.003788 -0.013372 0.000443 
87.961960 -88.187141 -0.026797 0.005963 -0.008438 -0.010774 
88.329880 -89.334259 -0.044389 0.003164 -0.006173 -0.036442 
88.696312 -91.125549 0.046983 -0.002575 -0.010883 -0.090844 
89.060143 -94.306801 0.242856 -0.002987 -0.036038 -0.183974 
89.417229 -101.433319 0.410970 -0.013330 -0.104699 -0.291891 
89.739395 -128.000000 0.536357 -0.022938 -0.240648 -0.392537 
89.739395 142.000000 0.609120 -0.007101 -0.428499 -0.481398 
89.417229 115.433319 0.681140 -0.014886 -0.625281 -0.517893 
89.060143 108.306801 0.773272 -0.007603 -0.811854 -0.533031 
88.696312 105.125549 0.678397 -0.008888 -0.962914 -0.524758 
88.329880 103.334259 0.348389 0.016744 -1.076329 -0.533230 
87.961960 102.187141 0.096388 0.023384 -1.158297 -0.525679 
87.592934 101.390083 0.739935 0.027064 -1.201706 -0.524402 
87.222931 100.804146 1.148343 0.026948 -1.192968 -0.546827 
86.851967 100.355247 1.286466 0.034258 -1.122654 -0.635244 
86.480019 100.000313 1.586969 0.003822 -1.015879 -0.763165 
86.107018 99.712608 1.744875 0.014805 -0.933911 -0.948330 
85.732887 99.474655 1.507007 0.003385 -0.877596 -1.082343 
85.357559 99.274544 -0.296164 -0.006351 -0.840926 -1.153687 
84.980927 99.103905 -2.164987 -0.010972 -0.815756 -1.172029 
84.602898 98.956657 -2.597926 -0.033455 -0.757557 -1.192269 
84.223381 98.828293 -3.227144 -0.062714 -0.728015 -1.171846 
83.842270 98.715401 -3.456116 -0.053353 -0.721692 -1.156248 
83.459457 98.615334 -3.438230 -0.073552 -0.696513 -1.058003 
83.074852 98.526031 -3.731036 -0.056305 -0.649319 -0.949010 
82.688347 98.445854 -3.959418 -0.063448 -0.555166 -0.807371 
82.299828 98.373482 -3.808321 -0.091649 -0.439054 -0.725178 
81.909203 98.307838 -1.841462 -0.101203 -0.303130 -0.733553 
81.516365 98.248047 0.377807 -0.116618 -0.221051 -0.716143 
77.866913 97.883362 -0.156236 0.118976 -0.008760 -0.072128 
77.447624 97.855873 -0.160561 0.114569 -0.005015 -0.035397 
72.245338 -174.911697 -0.034124 -0.205775 0.375196 -1.296128 
72.677994 -174.947754 -0.067711 -0.227730 0.384873 -1.501544 
73.115501 -174.986816 -0.082164 -0.218606 0.388997 -1.683772 
73.554375 -175.028809 -0.240354 -0.068338 0.378499 -1.956484 
73.993164 -175.073807 0.024204 -0.308774 0.315351 -2.202572 
74.431023 -175.121994 -0.058687 -0.287502 0.244413 -2.497498 
74.867393 -175.173523 -0.223718 -0.212183 0.160179 -2.800012 
75.301857 -175.228607 -0.236684 -0.171708 0.091943 -3.084298 
75.734123 -175.287476 -0.167382 -0.145340 0.044355 -3.311880 
76.163956 -175.350372 -0.054986 -0.110414 0.001603 -3.470328 
76.591187 -175.417587 -0.013724 -0.072901 -0.040233 -3.517077 
77.015709 -175.489456 -0.004912 -0.072062 -0.084665 -3.422706 
77.437424 -175.566345 0.121139 -0.182571 -0.119220 -3.116815 
77.856293 -175.648666 -0.123154 0.060649 -0.099792 -2.704769 
78.272293 -175.736877 -0.050138 0.054764 -0.062359 -2.356968 
78.685425 -175.831512 0.111926 -0.000952 -0.018688 -1.958183 
79.095711 -175.933197 0.116608 -0.013093 0.007719 -1.540343 
79.503197 -176.042633 0.091211 -0.017030 0.007227 -1.126937 
79.907913 -176.160645 0.068143 -0.010163 -0.000758 -0.746393 
80.309944 -176.288162 0.072164 -0.010058 -0.007754 -0.418539 
80.709358 -176.426285 0.094437 0.007378 -0.009888 -0.204649 
81.106224 -176.576309 0.129139 0.008766 -0.009753 -0.081430 
81.500633 -176.739761 0.139478 0.013862 -0.008563 -0.030519 
81.892662 -176.918457 0.126955 0.013309 -0.007062 -0.010363 
82.282417 -177.114532 0.093762 0.011152 -0.005972 -0.004741 
82.669983 -177.330627 0.069156 0.004246 -0.005283 -0.000700 
83.055435 -177.569901 0.044606 0.001514 -0.004829 -0.000931 
83.438881 -177.836227 0.011115 0.001441 -0.004523 -0.002711 
83.820381 -178.134430 -0.024827 0.002033 -0.004028 -0.003592 
84.200035 -178.470581 -0.051301 0.003865 -0.003709 -0.005220 
84.577896 -178.852371 -0.067057 0.003680 -0.003578 -0.005180 
84.954025 -179.289764 -0.062646 0.001697 -0.003358 -0.003570 
85.328476 -179.795822 -0.052858 0.000146 -0.003076 -0.002757 
85.701248 179.611938 -0.043489 -0.000778 -0.002661 -0.003333 
86.072342 178.909515 -0.077308 -0.003429 -0.003753 -0.004822 
86.441689 178.063141 -0.077028 -0.003167 -0.012327 -0.010601 
86.809158 177.023834 -0.044579 -0.003300 -0.037282 -0.017184 
87.174477 175.717789 0.011032 -0.007318 -0.087518 -0.022668 
87.537178 174.028900 0.094422 -0.004142 -0.165303 -0.038559 
87.896385 171.764023 0.192417 -0.015497 -0.257563 -0.049040 
88.250443 168.579651 0.258403 -0.015626 -0.360121 -0.082386 
88.595985 163.811218 0.351834 -0.013152 -0.458661 -0.145948 
88.925285 156.041031 0.482150 -0.010355 -0.539482 -0.240957 
89.218132 142.000000 0.632401 -0.010362 -0.595061 -0.364956 
89.417229 115.433319 0.681140 -0.014886 -0.625281 -0.517893 
89.417229 78.566681 0.627192 -0.019317 -0.623883 -0.711106 
89.218132 52.000000 0.629111 -0.018646 -0.583826 -0.952551 
88.925285 37.958965 0.524511 -0.029991 -0.501593 -1.226690 
88.595985 30.188780 0.328816 -0.021543 -0.392040 -1.557002 
88.250443 25.420357 0.403665 -0.021789 -0.262147 -1.906494 
87.896385 22.235975 0.514309 -0.029528 -0.128435 -2.247311 
87.537178 19.971106 0.366361 -0.036539 -0.005256 -2.562640 
87.174477 18.282206 0.246035 -0.038918 0.100546 -2.840434 
86.809158 16.976170 0.241233 -0.039424 0.193844 -3.066933 
86.441689 15.936852 0.283148 -0.036291 0.276625 -3.227004 
86.072342 15.090484 0.147625 -0.037591 0.350623 -3.309744 
85.701248 14.388062 0.602395 -0.029219 0.410833 -3.336960 
85.328476 13.795824 1.566627 -0.040371 0.454189 -3.293083 
84.954025 13.289767 2.591916 -0.059949 0.475232 -3.185094 
84.577896 12.852377 3.205952 -0.051019 0.481887 -3.064149 
84.200035 12.470582 3.313637 -0.029741 0.457649 -2.907191 
83.820381 12.134431 3.735904 -0.027830 0.460038 -2.816822 
83.438881 11.836221 4.228685 -0.026310 0.456258 -2.723279 
83.055435 11.569895 4.933204 -0.029188 0.444217 -2.636127 
82.669983 11.330631 6.090548 -0.027940 0.418542 -2.568630 
73.993164 -85.073814 -0.026548 0.023718 -0.000094 -0.008324 
74.431023 -85.121994 -0.026758 0.023903 -0.000095 -0.008398 
82.282417 -87.114540 0.004594 0.005637 -0.008474 -0.000035 
82.669983 -87.330627 0.014073 0.005833 -0.009462 0.000548 
83.055435 -87.569893 0.021553 0.004663 -0.009903 0.002219 
83.438881 -87.836220 0.024545 0.003888 -0.010803 0.004249 
83.820381 -88.134430 0.025645 0.003048 -0.013685 0.006742 
84.200035 -88.470581 0.025662 0.002252 -0.018065 0.008581 
84.577896 -88.852379 0.024531 0.002725 -0.021769 0.008161 
84.954025 -89.289764 0.021558 0.002172 -0.021827 0.005904 
85.328476 -89.795822 0.020289 0.002615 -0.019190 0.001322 
85.701248 -90.388062 0.025451 0.002511 -0.016367 -0.002378 
86.072342 -91.090485 0.024281 0.003268 -0.015509 -0.004487 
86.441689 -91.936852 0.019622 0.003938 -0.016261 -0.004448 
86.809158 -92.976166 0.019616 0.004018 -0.016882 -0.003259 
87.174477 -94.282204 0.032994 0.004419 -0.015678 -0.002060 
87.537178 -95.971107 0.051079 0.004614 -0.012275 -0.002129 
87.896385 -98.235977 0.039235 0.006780 -0.007769 -0.009811 
88.250443 -101.420357 0.024132 0.004876 -0.005466 -0.026614 
88.595985 -106.188782 0.081288 0.000035 -0.009856 -0.063424 
88.925285 -113.958969 0.244071 -0.001266 -0.034155 -0.129170 
89.218132 -128.000000 0.400078 -0.013658 -0.099698 -0.205479 
89.417229 -154.566681 0.528489 -0.025216 -0.227236 -0.277611 
89.417229 168.566681 0.586070 -0.004699 -0.405418 -0.346711 
89.218132 142.000000 0.632401 -0.010362 -0.595061 -0.364956 
88.925285 127.958969 0.688441 -0.000961 -0.775382 -0.366698 
88.595985 120.188782 0.621202 -0.002638 -0.921571 -0.346538 
88.250443 115.420357 0.401454 0.020572 -1.032858 -0.346415 
87.896385 112.235977 0.286992 0.028075 -1.114978 -0.337746 
87.537178 109.971107 0.798079 0.036338 -1.161220 -0.341308 
87.174477 108.282204 0.742721 0.040749 -1.157296 -0.366684 
86.809158 106.976166 0.524836 0.055535 -1.096148 -0.453860 
86.441689 105.936852 0.589265 0.025239 -1.003189 -0.569628 
86.072342 105.090485 0.634560 0.030220 -0.934197 -0.736754 
85.701248 104.388062 0.410060 0.014578 -0.893040 -0.853552 
85.328476 103.795822 -1.064542 0.003981 -0.878311 -0.908107 
84.954025 103.289764 -2.800817 0.000431 -0.871311 -0.908532 
84.577896 102.852379 -3.355398 -0.006867 -0.857391 -0.892959 
84.200035 102.470581 -3.860448 -0.037079 -0.839520 -0.858570 
83.820381 102.134430 -3.623614 -0.035252 -0.830703 -0.855809 
83.438881 101.836220 -3.262240 -0.050879 -0.802340 -0.794136 
83.055435 101.569893 -3.306866 -0.041878 -0.750323 -0.721078 
82.669983 101.330627 -3.403578 -0.050521 -0.651559 -0.619238 
82.282417 101.114540 -3.257387 -0.052941 -0.526212 -0.592578 
81.892662 100.918449 -1.659593 -0.044906 -0.374510 -0.662239 
81.500633 100.739761 0.331288 -0.058804 -0.276131 -0.697183 
81.106224 100.576309 0.938957 -0.034085 -0.208772 -0.738457 
80.709358 100.426285 0.801907 -0.035384 -0.162616 -0.733569 
80.309944 100.288155 0.358359 0.068128 -0.114445 -0.686231 
77.856293 99.648659 -0.290563 0.247117 -0.011751 -0.161740 
77.437424 99.566345 -0.287752 0.226501 -0.006953 -0.105259 
72.232613 -176.184814 -0.089952 -0.127173 0.341135 -1.194615 
72.664772 -176.244812 -0.130152 -0.142740 0.364506 -1.387258 
73.101753 -176.309753 -0.134920 -0.143493 0.379731 -1.579571 
73.540070 -176.379593 -0.312703 0.020265 0.379179 -1.866932 
73.978287 -176.454437 -0.087048 -0.182225 0.323436 -2.148428 
74.415558 -176.534561 -0.121113 -0.205118 0.267951 -2.451468 
74.851303 -176.620224 -0.273485 -0.137008 0.193535 -2.779446 
75.285126 -176.711807 -0.274770 -0.109627 0.129644 -3.080223 
75.716721 -176.809647 -0.187738 -0.086413 0.084648 -3.331327 
76.145851 -176.914185 -0.066147 -0.054249 0.043975 -3.523577 
76.572365 -177.025894 -0.001138 -0.033392 0.001055 -3.610865 
76.996117 -177.145294 0.012666 -0.036107 -0.047468 -3.541876 
77.417038 -177.273026 0.171609 -0.170257 -0.088797 -3.250725 
77.835075 -177.409729 -0.018200 0.024776 -0.076573 -2.825195 
78.250198 -177.556183 0.014251 0.058271 -0.046342 -2.489381 
78.662407 -177.713287 0.177376 -0.001478 -0.005434 -2.080534 
79.071709 -177.882034 0.181865 -0.012950 0.020996 -1.655203 
79.478157 -178.063599 0.152155 -0.021108 0.019234 -1.229918 
79.881775 -178.259277 0.118854 -0.020394 0.007718 -0.825443 
80.282623 -178.470657 0.108374 -0.016571 -0.003395 -0.477010 
80.680771 -178.699509 0.125262 0.002782 -0.007685 -0.242881 
81.076286 -178.947952 0.153492 0.007826 -0.008458 -0.104095 
81.469231 -179.218460 0.157485 0.013484 -0.007423 -0.041709 
81.859680 -179.513992 0.145569 0.013200 -0.005844 -0.015883 
82.247704 -179.838028 0.112074 0.011064 -0.004634 -0.007656 
82.633377 179.805191 0.083123 0.004083 -0.003827 -0.002723 
83.016754 179.410568 0.051979 0.002266 -0.003310 -0.003661 
83.397888 178.971863 0.015639 0.001297 -0.002978 -0.004524 
83.776833 178.481339 -0.022664 0.003174 -0.001969 -0.006346 
84.153603 177.929367 -0.050436 0.004748 -0.000905 -0.007587 
84.528214 177.303757 -0.071623 0.003976 -0.000630 -0.006765 
84.900635 176.588867 -0.071612 0.002870 -0.000440 -0.005570 
85.270813 175.764328 -0.063636 0.001872 -0.000145 -0.004896 
85.638618 174.803146 -0.052895 0.000554 0.000053 -0.005502 
86.003860 173.668839 -0.078240 -0.001747 -0.003090 -0.007971 
86.366211 172.310928 -0.077975 -0.001165 -0.017695 -0.014439 
86.725166 170.657852 -0.048036 -0.000253 -0.055224 -0.020313 
87.079933 168.605057 0.022331 -0.004456 -0.126577 -0.020020 
87.429230 165.994812 0.125347 0.001519 -0.229538 -0.031643 
87.770950 162.580368 0.246837 0.001740 -0.346177 -0.046026 
88.101456 157.961441 0.329537 -0.004869 -0.474967 -0.069993 
88.414162 151.470001 0.416262 -0.002684 -0.600922 -0.134126 
88.696671 142.000000 0.554498 -0.000240 -0.704478 -0.233668 
88.925285 127.958969 0.688441 -0.000961 -0.775382 -0.366698 
89.060143 108.306801 0.773272 -0.007603 -0.811854 -0.533031 
89.060143 85.693199 0.746932 -0.016358 -0.805868 -0.747071 
88.925285 66.041031 0.649195 -0.015322 -0.749612 -1.025068 
88.696671 52.000000 0.351071 -0.028854 -0.644300 -1.342213 
88.414162 42.529999 0.015380 -0.029654 -0.509005 -1.715827 
88.101456 36.038559 0.202800 -0.024374 -0.349310 -2.123584 
87.770950 31.419628 0.468061 -0.031685 -0.184250 -2.515270 
87.429230 28.005186 0.213020 -0.038491 -0.034421 -2.875519 
87.079933 25.394941 -0.080783 -0.038956 0.092124 -3.190258 
86.725166 23.342148 -0.264030 -0.040363 0.200808 -3.441032 
86.366211 21.689066 -0.371154 -0.033769 0.294429 -3.615739 
86.003860 20.331160 -0.651364 -0.038602 0.374220 -3.692735 
85.638618 19.196848 -0.119132 -0.026985 0.431382 -3.706443 
85.270813 18.235672 0.941411 -0.041610 0.464586 -3.634251 
84.900635 17.411137 1.824691 -0.065659 0.473146 -3.481647 
84.528214 16.696245 2.175658 -0.070855 0.469096 -3.294676 
84.153603 16.070633 2.391921 -0.051835 0.444525 -3.073437 
83.776833 15.518663 2.901321 -0.054342 0.441182 -2.950830 
83.397888 15.028143 3.463043 -0.053401 0.430430 -2.826689 
83.016754 14.589432 4.230965 -0.060013 0.409508 -2.705708 
82.633377 14.194810 5.667826 -0.061302 0.374132 -2.605080 
73.978287 -86.454437 -0.059835 0.050528 0.000145 -0.013415 
74.415558 -86.534554 -0.059835 0.050528 0.000145 -0.013415 
82.247704 -89.838028 0.003255 0.006745 -0.007873 -0.002707 
82.633377 -90.194809 0.011857 0.006847 -0.008576 -0.002408 
83.016754 -90.589432 0.015348 0.004910 -0.008614 -0.000533 
83.397888 -91.028145 0.017082 0.003790 -0.009027 0.001417 
83.776833 -91.518661 0.017665 0.002869 -0.011000 0.003342 
84.153603 -92.070633 0.018948 0.001980 -0.014486 0.004675 
84.528214 -92.696243 0.020028 0.002424 -0.018070 0.004440 
84.900635 -93.411133 0.018910 0.002003 -0.018647 0.002548 
85.270813 -94.235672 0.018463 0.002486 -0.016685 -0.001371 
85.638618 -95.196846 0.025152 0.002401 -0.014060 -0.004850 
86.003860 -96.331161 0.028360 0.002724 -0.013299 -0.006519 
86.366211 -97.689064 0.029943 0.002951 -0.014118 -0.006188 
86.725166 -99.342148 0.027319 0.002940 -0.014848 -0.005110 
87.079933 -101.394943 0.029422 0.003387 -0.014245 -0.003837 
87.429230 -104.005188 0.032013 0.002970 -0.011584 -0.002722 
87.770950 -107.419632 0.006412 0.004812 -0.007070 -0.007854 
88.101456 -112.038559 -0.035638 0.002899 -0.004380 -0.017425 
88.414162 -118.529999 -0.017756 -0.001846 -0.007650 -0.040050 
88.696671 -128.000000 0.098306 -0.002689 -0.029373 -0.085161 
88.925285 -142.041031 0.229794 -0.014502 -0.089258 -0.136669 
89.060143 -161.693207 0.350280 -0.024794 -0.204542 -0.186056 
89.060143 175.693207 0.409929 -0.004230 -0.366090 -0.237221 
88.925285 156.041031 0.482150 -0.010355 -0.539482 -0.240957 
88.696671 142.000000 0.554498 -0.000240 -0.704478 -0.233668 
88.414162 132.529999 0.546887 -0.001853 -0.839419 -0.206946 
88.101456 126.038559 0.458876 0.021455 -0.944042 -0.204079 
87.770950 121.419632 0.439594 0.027353 -1.023329 -0.194762 
87.429230 118.005188 0.593995 0.037183 -1.069100 -0.202422 
87.079933 115.394943 0.407527 0.045178 -1.067575 -0.232834 
86.725166 113.342148 0.172668 0.060324 -1.016799 -0.315992 
86.366211 111.689064 0.212822 0.041473 -0.938687 -0.428553 
86.003860 110.331161 0.314542 0.042266 -0.884267 -0.576663 
85.638618 109.196846 0.098042 0.032609 -0.861786 -0.680565 
85.270813 108.235672 -1.079188 0.017014 -0.870467 -0.711805 
84.900635 107.411133 -2.588450 0.008401 -0.887289 -0.687583 
84.528214 106.696243 -3.127970 0.005640 -0.896392 -0.641504 
84.153603 106.070633 -3.270257 -0.023792 -0.888149 -0.588580 
83.776833 105.518661 -2.905225 -0.033998 -0.881080 -0.589411 
83.397888 105.028145 -2.512136 -0.062547 -0.850594 -0.548775 
83.016754 104.589432 -2.525776 -0.068139 -0.796166 -0.499674 
82.633377 104.194809 -2.684837 -0.071801 -0.696218 -0.444188 
82.247704 103.838028 -2.522060 -0.083473 -0.566151 -0.449986 
81.859680 103.513985 -1.234934 -0.072328 -0.401354 -0.563415 
81.469231 103.218460 0.440749 -0.072953 -0.285251 -0.652285 
81.076286 102.947945 0.983369 -0.041951 -0.199482 -0.752118 
80.680771 102.699501 0.912837 -0.069207 -0.148680 -0.794925 
80.282623 102.470650 0.468521 0.068284 -0.113407 -0.812641 
77.835075 101.409721 -0.468976 0.395620 -0.025855 -0.295711 
77.417038 101.273018 -0.472868 0.365661 -0.020175 -0.225860 
72.213554 -177.455917 0.004804 -0.151062 0.307689 -1.028449 
72.644958 -177.539658 -0.045155 -0.151168 0.339462 -1.221105 
73.081146 -177.630310 -0.071516 -0.132028 0.362021 -1.422539 
73.518646 -177.727753 -0.269427 0.036601 0.369267 -1.703390 
73.956001 -177.832184 -0.092543 -0.124489 0.321765 -2.009479 
74.392380 -177.943954 -0.068680 -0.194781 0.275041 -2.311334 
74.827202 -178.063477 -0.210739 -0.125709 0.207239 -2.644828 
75.260056 -178.191177 -0.226225 -0.096097 0.145696 -2.956403 
75.690651 -178.327621 -0.158398 -0.044859 0.104589 -3.239449 
76.118736 -178.473358 -0.043161 -0.015770 0.067421 -3.454016 
76.544159 -178.629059 0.008030 -0.001216 0.026417 -3.567489 
76.966782 -178.795456 0.020911 -0.006491 -0.023037 -3.531723 
77.386513 -178.973389 0.188746 -0.149670 -0.068308 -3.272612 
77.803299 -179.163757 0.038111 -0.000077 -0.062849 -2.848310 
78.217110 -179.367661 0.010866 0.081276 -0.035197 -2.530686 
78.627937 -179.586288 0.154802 0.026073 0.005865 -2.134152 
79.035789 -179.821014 0.154925 0.011831 0.033727 -1.716937 
79.440681 179.926559 0.131832 -0.022167 0.030474 -1.282309 
79.842659 179.654648 0.084397 -0.012825 0.015666 -0.881059 
80.241760 179.361115 0.081765 -0.010258 0.000970 -0.525162 
80.638039 179.043518 0.107219 -0.002722 -0.005083 -0.269683 
81.031532 178.699020 0.138817 0.005873 -0.006648 -0.122640 
81.422310 178.324234 0.149708 0.013910 -0.005729 -0.053292 
81.810410 177.915222 0.143450 0.013960 -0.004004 -0.023044 
82.195885 177.467255 0.115364 0.011702 -0.002701 -0.012679 
82.578766 176.974686 0.089292 0.004680 -0.001860 -0.007438 
82.959076 176.430725 0.055847 0.003145 -0.001203 -0.008863 
83.336830 175.827057 0.017343 0.001149 -0.000727 -0.009111 
83.712013 175.153549 -0.019647 0.002012 0.000409 -0.010261 
84.084579 174.397568 -0.048898 0.003457 0.001643 -0.011388 
84.454460 173.543289 -0.073787 0.002241 0.001905 -0.009908 
84.821518 172.570663 -0.080355 0.001176 0.002032 -0.008397 
85.185547 171.453842 -0.077107 0.000914 0.002336 -0.008012 
85.546249 170.159149 -0.069569 -0.000137 0.002358 -0.008871 
85.903198 168.641876 -0.091810 -0.002454 -0.002514 -0.011731 
86.255753 166.841736 -0.091603 -0.002276 -0.021759 -0.017675 
86.602966 164.675812 -0.053152 -0.000183 -0.069256 -0.021402 
86.943481 162.028000 0.019768 -0.001817 -0.157286 -0.016336 
87.275192 158.732742 0.132144 0.006389 -0.281859 -0.021346 
87.594887 154.550705 0.284629 0.013468 -0.419614 -0.034880 
87.897499 149.135468 0.388596 -0.002220 -0.570310 -0.046433 
88.174896 142.000000 0.447071 -0.003202 -0.718599 -0.105980 
88.414162 132.529999 0.546887 -0.001853 -0.839419 -0.206946 
88.595985 120.188782 0.621202 -0.002638 -0.921571 -0.346538 
88.696312 105.125549 0.678397 -0.008888 -0.962914 -0.524758 
88.696312 88.874451 0.603579 -0.019620 -0.953988 -0.757275 
88.595985 73.811218 0.380269 -0.018053 -0.885503 -1.065610 
88.414162 61.470001 -0.168281 -0.039607 -0.758732 -1.414199 
88.174896 52.000000 -0.743054 -0.043527 -0.599461 -1.827406 
87.897499 44.864536 -0.657326 -0.031491 -0.413739 -2.284021 
87.594887 39.449291 -0.441065 -0.034013 -0.222712 -2.719148 
87.275192 35.267250 -0.802863 -0.036102 -0.053189 -3.115470 
86.943481 31.971992 -1.198792 -0.036916 0.088411 -3.452590 
86.602966 29.324190 -1.410606 -0.045111 0.209301 -3.710814 
86.255753 27.158266 -1.478895 -0.038340 0.309300 -3.887367 
85.903198 25.358116 -1.738324 -0.049271 0.386462 -3.949345 
85.546249 23.840849 -1.068666 -0.042084 0.431739 -3.938244 
85.185547 22.546154 0.065324 -0.068258 0.452118 -3.821972 
84.821518 21.429340 0.672610 -0.078601 0.448436 -3.631890 
84.454460 20.456709 0.846833 -0.076230 0.443797 -3.388151 
84.084579 19.602436 1.249453 -0.067147 0.409882 -3.098823 
83.712013 18.846451 1.794420 -0.071191 0.399629 -2.945397 
83.336830 18.172935 2.274077 -0.064117 0.379069 -2.795300 
82.959076 17.569279 2.850253 -0.070088 0.350056 -2.642585 
82.578766 17.025311 4.196144 -0.066340 0.314904 -2.511075 
73.956001 -87.832184 -0.106490 0.087357 0.000410 -0.017050 
74.392380 -87.943962 -0.106490 0.087357 0.000410 -0.017050 
81.810410 -92.084778 -0.005408 0.009384 -0.006447 -0.006922 
82.195885 -92.532745 -0.001514 0.009582 -0.007489 -0.006679 
82.578766 -93.025307 0.008158 0.008277 -0.007852 -0.005591 
82.959076 -93.569283 0.010013 0.005115 -0.007453 -0.003034 
83.336830 -94.172935 0.010777 0.003994 -0.007541 -0.001439 
83.712013 -94.846451 0.012105 0.002818 -0.008939 0.000174 
84.084579 -95.602432 0.014356 0.001986 -0.011961 0.001163 
84.454460 -96.456711 0.014701 0.002578 -0.015562 0.000939 
84.821518 -97.429344 0.011492 0.002094 -0.016614 -0.000378 
85.185547 -98.546158 0.006825 0.002702 -0.015143 -0.003730 
85.546249 -99.840851 0.009177 0.002571 -0.012795 -0.006839 
85.903198 -101.358116 0.011395 0.002836 -0.012085 -0.008393 
86.255753 -103.158264 0.012908 0.002961 -0.012908 -0.008055 
86.602966 -105.324188 0.002620 0.002948 -0.013593 -0.007082 
86.943481 -107.971992 -0.003323 0.003387 -0.013303 -0.005725 
87.275192 -111.267250 -0.006488 0.002509 -0.010886 -0.004195 
87.594887 -115.449295 -0.039925 0.003047 -0.006265 -0.006999 
87.897499 -120.864532 -0.090883 -0.000511 -0.003155 -0.010307 
88.174896 -128.000000 -0.089017 -0.006263 -0.004986 -0.021569 
88.414162 -137.470001 -0.002819 -0.007163 -0.022503 -0.050246 
88.595985 -149.811218 0.100583 -0.017698 -0.073344 -0.081904 
88.696312 -164.874451 0.214231 -0.028349 -0.171051 -0.112662 
88.696312 178.874451 0.274109 -0.007900 -0.309231 -0.150131 
88.595985 163.811218 0.351834 -0.013152 -0.458661 -0.145948 
88.414162 151.470001 0.416262 -0.002684 -0.600922 -0.134126 
88.174896 142.000000 0.447071 -0.003202 -0.718599 -0.105980 
87.897499 134.864532 0.457391 0.018255 -0.812114 -0.101287 
87.594887 129.449295 0.484615 0.023756 -0.884550 -0.093781 
87.275192 125.267250 0.497366 0.034093 -0.927426 -0.105000 
86.943481 121.971992 0.381669 0.042889 -0.928817 -0.139213 
86.602966 119.324188 0.110273 0.062212 -0.890211 -0.220693 
86.255753 117.158264 0.163882 0.041120 -0.829461 -0.316177 
85.903198 115.358116 0.343790 0.042223 -0.790120 -0.445983 
85.546249 113.840851 0.136027 0.042549 -0.785431 -0.538803 
85.185547 112.546158 -0.830063 0.037497 -0.817734 -0.560274 
84.821518 111.429344 -2.047049 0.029800 -0.862568 -0.520456 
84.454460 110.456711 -2.450491 0.034388 -0.892519 -0.462268 
84.084579 109.602432 -2.358887 0.013575 -0.898212 -0.389219 
83.712013 108.846451 -2.024995 0.004791 -0.893713 -0.390647 
83.336830 108.172935 -1.600607 -0.028660 -0.863435 -0.367883 
82.959076 107.569283 -1.595746 -0.037213 -0.809273 -0.348347 
82.578766 107.025307 -1.793174 -0.044241 -0.715220 -0.326593 
82.195885 106.532745 -1.579781 -0.065197 -0.587491 -0.360156 
81.810410 106.084778 -0.491327 -0.066673 -0.414667 -0.498426 
81.422310 105.675758 0.835987 -0.066408 -0.279876 -0.622894 
81.031532 105.300980 1.231528 -0.039861 -0.181502 -0.754115 
80.638039 104.956474 1.107455 -0.078621 -0.126762 -0.843266 
80.241760 104.638885 0.860439 -0.155291 -0.109978 -0.875065 
79.842659 104.345352 0.313817 0.103143 -0.077812 -0.901739 
79.440681 104.073433 -0.051317 0.291076 -0.049506 -0.819383 
78.217110 103.367661 -0.265748 0.275919 -0.052428 -0.487617 
77.803299 103.163765 -0.334839 0.265257 -0.049412 -0.403300 
72.188164 -178.724243 0.069973 -0.146225 0.276807 -0.851373 
72.618576 -178.831451 0.033207 -0.148909 0.313251 -1.030531 
73.053711 -178.947510 -0.011480 -0.116469 0.340397 -1.222796 
73.490112 -179.072250 -0.211428 0.048236 0.352046 -1.496539 
73.926331 -179.205933 -0.086292 -0.064290 0.310391 -1.822406 
74.361519 -179.348969 -0.029984 -0.157824 0.268990 -2.117246 
74.795105 -179.501892 -0.153793 -0.091545 0.203886 -2.447153 
75.226685 -179.665268 -0.178157 -0.063074 0.142030 -2.756072 
75.655945 -179.839752 -0.106803 -0.020621 0.101501 -3.041096 
76.082649 179.973907 -0.006834 0.019411 0.066813 -3.281621 
76.506622 179.774887 0.029007 0.033226 0.027402 -3.411900 
76.927734 179.562271 0.046548 0.018622 -0.021375 -3.402333 
77.345894 179.335007 0.211565 -0.123383 -0.067485 -3.173696 
77.761032 179.091934 0.107212 -0.023381 -0.065618 -2.756500 
78.173103 178.831726 0.054868 0.075948 -0.038405 -2.457948 
78.582108 178.552872 0.183980 0.020835 0.005102 -2.080297 
78.988029 178.253647 0.184435 -0.006104 0.036854 -1.677717 
79.390884 177.932083 0.143661 -0.035270 0.036196 -1.262070 
79.790695 177.585907 0.081317 -0.019768 0.020560 -0.874721 
80.187492 177.212540 0.073865 -0.015154 0.004964 -0.531318 
80.581306 176.808914 0.099201 -0.008809 -0.002024 -0.278653 
80.972160 176.371552 0.128937 0.000444 -0.003839 -0.130568 
81.360092 175.896286 0.138576 0.008344 -0.002851 -0.058455 
81.745117 175.378296 0.133461 0.009940 -0.001060 -0.027607 
82.127251 174.811813 0.108633 0.008773 0.000186 -0.017492 
82.506493 174.190033 0.080790 0.005453 0.000872 -0.015945 
82.882820 173.504715 0.047964 0.003772 0.001517 -0.017850 
83.256195 172.745956 0.010874 0.001906 0.002031 -0.018921 
83.626518 171.901672 -0.020918 0.002563 0.003010 -0.020173 
83.993690 170.957047 -0.046011 0.002914 0.004016 -0.020425 
84.357513 169.893661 -0.070426 0.001618 0.003972 -0.018480 
84.717751 168.688461 -0.078774 0.000499 0.003845 -0.016267 
85.074028 167.312271 -0.079298 0.001107 0.004103 -0.015927 
85.425858 165.727692 -0.075409 0.000192 0.004184 -0.016692 
85.772560 163.886383 -0.089680 -0.001994 -0.001458 -0.019818 
86.113182 161.724945 -0.081350 -0.002493 -0.023424 -0.025219 
86.446388 159.159546 -0.026764 0.001993 -0.077747 -0.027972 
86.770294 156.078445 0.060495 0.001567 -0.178511 -0.017356 
87.082199 152.332336 0.180035 0.010845 -0.320983 -0.016280 
87.378220 147.723724 0.332937 0.024127 -0.477988 -0.029380 
87.652687 142.000000 0.428221 0.019078 -0.647470 -0.045123 
87.897499 134.864532 0.457391 0.018255 -0.812114 -0.101287 
88.101456 126.038559 0.458876 0.021455 -0.944042 -0.204079 
88.250443 115.420357 0.401454 0.020572 -1.032858 -0.346415 
88.329880 103.334259 0.348389 0.016744 -1.076329 -0.533230 
88.329880 90.665741 0.130966 0.003259 -1.063340 -0.778147 
88.250443 78.579643 -0.199113 0.006629 -0.984008 -1.111593 
88.101456 67.961441 -0.801386 -0.031367 -0.838988 -1.473775 
87.897499 59.135464 -1.511271 -0.043444 -0.657776 -1.910847 
87.652687 52.000000 -1.519286 -0.043731 -0.449536 -2.388130 
87.378220 46.276272 -1.404968 -0.051884 -0.239350 -2.846066 
87.082199 41.667671 -1.774425 -0.055168 -0.055592 -3.260008 
86.770294 37.921558 -2.187786 -0.054615 0.096713 -3.607886 
86.446388 34.840450 -2.312363 -0.048393 0.222856 -3.879049 
86.113182 32.275063 -2.194549 -0.053807 0.317804 -4.040880 
85.772560 30.113623 -2.363022 -0.067572 0.387549 -4.084212 
85.425858 28.272303 -1.609069 -0.059426 0.429190 -4.056432 
85.074028 26.687737 -0.346989 -0.080634 0.436022 -3.900631 
84.717751 25.311537 0.218801 -0.087681 0.415388 -3.648911 
84.357513 24.106337 0.449183 -0.068100 0.409794 -3.354610 
83.993690 23.042950 0.972882 -0.069350 0.353552 -2.992357 
83.626518 22.098322 1.642973 -0.075328 0.332497 -2.808481 
83.256195 21.254049 2.122060 -0.089812 0.301538 -2.610098 
82.882820 20.495293 2.585676 -0.081521 0.270839 -2.429604 
82.506493 19.809975 3.879390 -0.080238 0.236197 -2.252536 
73.926331 -89.205925 -0.146432 0.114263 0.000395 -0.014922 
74.361519 -89.348969 -0.146432 0.114263 0.000395 -0.014922 
81.360092 -94.103714 -0.009198 0.010217 -0.005367 -0.008235 
81.745117 -94.621704 -0.007147 0.010256 -0.006453 -0.008110 
82.127251 -95.188179 -0.003253 0.010522 -0.007185 -0.008249 
82.506493 -95.809975 0.008189 0.008051 -0.007208 -0.006633 
82.882820 -96.495293 0.010187 0.004818 -0.006557 -0.004301 
83.256195 -97.254051 0.011400 0.003506 -0.006477 -0.002782 
83.626518 -98.098320 0.012634 0.002329 -0.007532 -0.001422 
83.993690 -99.042953 0.014588 0.001418 -0.010178 -0.000546 
84.357513 -100.106339 0.014149 0.002349 -0.013937 -0.000821 
84.717751 -101.311539 0.011117 0.001478 -0.015425 -0.001204 
85.074028 -102.687737 0.005046 0.002799 -0.014271 -0.004732 
85.425858 -104.272301 0.004575 0.002430 -0.012189 -0.007340 
85.772560 -106.113625 0.004139 0.002585 -0.011510 -0.008842 
86.113182 -108.275063 0.006929 0.002768 -0.012150 -0.008736 
86.446388 -110.840454 -0.002548 0.003043 -0.012681 -0.008236 
86.770294 -113.921562 -0.009735 0.003407 -0.012501 -0.007140 
87.082199 -117.667671 -0.015462 0.002060 -0.010224 -0.005535 
87.378220 -122.276276 -0.054274 -0.000237 -0.005510 -0.005292 
87.652687 -128.000000 -0.112419 -0.003886 -0.002166 -0.005700 
87.897499 -135.135468 -0.119803 -0.009846 -0.002612 -0.009493 
88.101456 -143.961441 -0.058936 -0.010715 -0.015179 -0.025603 
88.250443 -154.579651 0.022416 -0.021324 -0.053431 -0.041706 
88.329880 -166.665741 0.117861 -0.032146 -0.129440 -0.059591 
88.329880 -179.334259 0.175789 -0.012347 -0.239405 -0.088796 
88.250443 168.579651 0.258403 -0.015626 -0.360121 -0.082386 
88.101456 157.961441 0.329537 -0.004869 -0.474967 -0.069993 
87.897499 149.135468 0.388596 -0.002220 -0.570310 -0.046433 
87.652687 142.000000 0.428221 0.019078 -0.647470 -0.045123 
87.378220 136.276276 0.481205 0.021012 -0.706604 -0.039838 
87.082199 131.667664 0.494927 0.034195 -0.741969 -0.058623 
86.770294 127.921562 0.410457 0.043076 -0.746314 -0.096099 
86.446388 124.840454 0.153874 0.062181 -0.719325 -0.170918 
86.113182 122.275063 0.221950 0.041981 -0.676002 -0.249009 
85.772560 120.113625 0.505858 0.040526 -0.650215 -0.357143 
85.425858 118.272301 0.540911 0.036016 -0.659785 -0.429932 
85.074028 116.687737 -0.038728 0.034346 -0.709565 -0.441953 
84.717751 115.311539 -0.805727 0.017608 -0.780256 -0.384514 
84.357513 114.106339 -1.002685 0.026189 -0.831768 -0.321312 
83.993690 113.042953 -0.814055 0.011592 -0.849928 -0.230238 
83.626518 112.098320 -0.578819 0.012242 -0.850239 -0.208231 
83.256195 111.254051 -0.188886 -0.016494 -0.821002 -0.199394 
82.882820 110.495293 -0.198095 -0.019875 -0.770552 -0.206892 
82.506493 109.809975 -0.459568 -0.033663 -0.688863 -0.210315 
82.127251 109.188179 -0.441855 -0.051990 -0.571673 -0.272566 
81.745117 108.621704 0.284322 -0.062175 -0.401895 -0.426415 
81.360092 108.103714 1.164009 -0.052290 -0.256153 -0.579518 
80.972160 107.628456 1.353590 -0.026541 -0.150244 -0.732417 
80.581306 107.191078 1.176513 -0.086432 -0.097373 -0.849600 
80.187492 106.787468 1.030928 -0.182661 -0.089013 -0.923319 
79.790695 106.414085 0.506903 0.084281 -0.069557 -1.006162 
79.390884 106.067924 0.118795 0.292456 -0.051907 -0.941455 
78.988029 105.746361 0.031679 0.283673 -0.046273 -0.869371 
78.582108 105.447128 -0.085521 0.297054 -0.038176 -0.748491 
78.173103 105.168274 -0.249702 0.307219 -0.062728 -0.606355 
77.761032 104.908058 -0.342669 0.296743 -0.061198 -0.511169 
72.156494 -179.988953 -0.000102 -0.071795 0.242026 -0.707677 
72.585648 179.880676 -0.002512 -0.079516 0.280753 -0.862333 
73.019470 179.739563 -0.041318 -0.051135 0.310291 -1.036204 
73.454506 179.587936 -0.222027 0.107046 0.322652 -1.303084 
73.889305 179.425461 -0.109414 0.003477 0.291017 -1.578910 
74.323013 179.251633 -0.046740 -0.090752 0.250389 -1.887685 
74.755074 179.065857 -0.136217 -0.032625 0.189952 -2.206010 
75.185059 178.867432 -0.125936 -0.004780 0.129564 -2.510275 
75.612663 178.655579 -0.045938 0.024423 0.089573 -2.787682 
76.037643 178.429398 0.060001 0.034607 0.058112 -3.015087 
76.459824 178.187912 0.086263 0.042714 0.021743 -3.154073 
76.879066 177.930038 0.108515 0.020215 -0.024251 -3.160286 
77.295265 177.654541 0.261242 -0.122170 -0.066926 -2.953185 
77.708351 177.360031 0.169066 -0.036538 -0.071323 -2.607628 
78.118279 177.044922 0.115107 0.058602 -0.040697 -2.305966 
78.525024 176.707443 0.227895 0.004452 0.002806 -1.955389 
78.928558 176.345581 0.219493 -0.020373 0.037373 -1.579551 
79.328896 175.957001 0.164769 -0.045641 0.040452 -1.192319 
79.726044 175.539062 0.085765 -0.026333 0.025015 -0.832521 
80.119995 175.088715 0.070156 -0.020689 0.008937 -0.513863 
80.510780 174.602432 0.089327 -0.011095 0.001389 -0.279238 
80.898392 174.076141 0.116216 -0.003089 -0.000596 -0.137374 
81.282837 173.505051 0.125172 0.003818 0.000435 -0.066565 
81.664108 172.883606 0.120951 0.006321 0.002266 -0.036349 
82.042183 172.205231 0.100657 0.005595 0.003548 -0.026045 
82.417007 171.462143 0.067544 0.005075 0.004064 -0.026873 
82.788513 170.645111 0.033373 0.003892 0.004573 -0.029603 
83.156593 169.742996 -0.003562 0.002394 0.005052 -0.031403 
83.521095 168.742447 -0.030397 0.002505 0.005900 -0.032545 
83.881813 167.627167 -0.048343 0.002811 0.006490 -0.032921 
84.238457 166.377243 -0.063650 0.002177 0.005952 -0.031313 
84.590652 164.968124 -0.065138 0.001478 0.005552 -0.029058 
84.937874 163.369263 -0.067219 0.002289 0.005729 -0.028668 
85.279465 161.542435 -0.068760 0.002143 0.006135 -0.030279 
85.614494 159.439514 -0.069643 -0.000397 0.000506 -0.033642 
85.941750 156.999542 -0.046309 -0.001888 -0.022921 -0.038549 
86.259583 154.145233 0.023507 0.004171 -0.082325 -0.041461 
86.565765 150.779007 0.122694 0.006459 -0.193600 -0.029317 
86.857246 146.779388 0.250758 0.017653 -0.350470 -0.024386 
87.129913 142.000000 0.405797 0.025494 -0.522501 -0.028167 
87.378220 136.276276 0.481205 0.021012 -0.706604 -0.039838 
87.594887 129.449295 0.484615 0.023756 -0.884550 -0.093781 
87.770950 121.419632 0.439594 0.027353 -1.023329 -0.194762 
87.896385 112.235977 0.286992 0.028075 -1.114978 -0.337746 
87.961960 102.187141 0.096388 0.023384 -1.158297 -0.525679 
87.961960 91.812859 -0.359700 0.009018 -1.140575 -0.776862 
87.896385 81.764023 -0.742892 0.012225 -1.049895 -1.124202 
87.770950 72.580368 -1.107909 -0.024346 -0.890086 -1.505526 
87.594887 64.550705 -1.656231 -0.021485 -0.691537 -1.972476 
87.378220 57.723728 -1.592351 -0.027907 -0.465416 -2.459284 
87.129913 52.000000 -1.502034 -0.049982 -0.238248 -2.916166 
86.857246 47.220612 -1.880476 -0.039570 -0.043904 -3.346120 
86.565765 43.220993 -2.254589 -0.039100 0.114268 -3.691405 
86.259583 39.854774 -2.185985 -0.037847 0.238160 -3.953110 
85.941750 37.000465 -1.816156 -0.061919 0.381159 -4.140110 
85.614494 34.560486 -1.956768 -0.074220 0.461889 -4.178436 
85.279465 32.457561 -1.529807 -0.070772 0.500898 -4.116714 
84.937874 30.630745 -0.441912 -0.101337 0.495310 -3.906601 
84.590652 29.031883 0.039691 -0.108017 0.459933 -3.607635 
84.238457 27.622757 0.377033 -0.094955 0.434684 -3.269048 
83.881813 26.372839 1.057935 -0.138687 0.363120 -2.843245 
83.521095 25.257561 1.789012 -0.154482 0.339702 -2.640828 
83.156593 24.257004 2.201345 -0.171767 0.314207 -2.427494 
82.788513 23.354897 2.637273 -0.150781 0.213770 -2.166407 
82.417007 22.537851 3.961079 -0.170015 0.146279 -1.921582 
70.895988 -89.654846 -0.000001 0.000008 -0.000000 0.000023 
71.321503 -89.759804 -0.000001 0.000008 -0.000000 0.000023 
71.741379 -89.871033 -0.000001 0.000008 -0.000000 0.000023 
74.323013 -90.748360 -0.190342 0.128647 0.000198 -0.007927 
74.755074 -90.934135 -0.190342 0.128647 0.000198 -0.007927 
80.898392 -95.923859 -0.010647 0.010199 -0.004686 -0.008430 
81.282837 -96.494942 -0.009319 0.010476 -0.005712 -0.008462 
81.664108 -97.116394 -0.008399 0.010566 -0.006570 -0.008554 
82.042183 -97.794769 -0.004248 0.010845 -0.007101 -0.008801 
82.417007 -98.537849 0.007888 0.007507 -0.006742 -0.006835 
82.788513 -99.354897 0.010189 0.004333 -0.005847 -0.004751 
83.156593 -100.257004 0.011967 0.002889 -0.005608 -0.003249 
83.521095 -101.257561 0.014458 0.001770 -0.006401 -0.002051 
83.881813 -102.372841 0.017430 0.000817 -0.008708 -0.001183 
84.238457 -103.622757 0.017584 0.002381 -0.012501 -0.001721 
84.590652 -105.031883 0.014493 0.003202 -0.014378 -0.003227 
84.937874 -106.630745 0.010647 0.003283 -0.013528 -0.005319 
85.279465 -108.457565 0.007675 0.003059 -0.011685 -0.007865 
85.614494 -110.560486 0.004370 0.002943 -0.011000 -0.009194 
85.941750 -113.000465 0.006445 0.002956 -0.011448 -0.009156 
86.259583 -115.854774 -0.002918 0.003162 -0.011832 -0.008907 
86.565765 -119.220993 -0.011731 0.003299 -0.011670 -0.008018 
86.857246 -123.220612 -0.016932 0.001368 -0.009512 -0.006356 
87.129913 -128.000000 -0.052353 -0.001396 -0.004864 -0.005730 
87.378220 -133.723724 -0.104250 -0.006367 -0.001391 -0.003471 
87.594887 -140.550705 -0.116006 -0.010454 -0.000693 -0.004367 
87.770950 -148.580368 -0.074393 -0.012506 -0.007752 -0.011098 
87.896385 -157.764023 -0.013761 -0.021649 -0.031704 -0.018223 
87.961960 -167.812866 0.058797 -0.031357 -0.084540 -0.028686 
87.961960 -178.187134 0.105918 -0.012229 -0.165325 -0.054434 
87.896385 171.764023 0.192417 -0.015497 -0.257563 -0.049040 
87.770950 162.580368 0.246837 0.001740 -0.346177 -0.046026 
87.594887 154.550705 0.284629 0.013468 -0.419614 -0.034880 
87.378220 147.723724 0.332937 0.024127 -0.477988 -0.029380 
87.129913 142.000000 0.405797 0.025494 -0.522501 -0.028167 
86.857246 137.220612 0.452927 0.034305 -0.551252 -0.047295 
86.565765 133.220993 0.390690 0.045919 -0.557892 -0.088263 
86.259583 129.854767 0.160931 0.063895 -0.540421 -0.155963 
85.941750 127.000465 0.244229 0.043515 -0.510301 -0.217738 
85.614494 124.560486 0.583961 0.041233 -0.491925 -0.307394 
85.279465 122.457565 0.847940 0.025522 -0.506696 -0.358655 
84.937874 120.630745 0.674729 0.013235 -0.567055 -0.354202 
84.590652 119.031883 0.304219 -0.008374 -0.657458 -0.291396 
84.238457 117.622757 0.209856 0.011463 -0.723706 -0.239706 
83.881813 116.372841 0.433753 -0.010210 -0.747867 -0.144942 
83.521095 115.257561 0.753372 -0.020896 -0.752693 -0.090087 
83.156593 114.257004 1.137232 -0.039875 -0.727886 -0.084399 
82.788513 113.354897 1.131458 -0.042603 -0.687333 -0.096935 
82.417007 112.537849 0.825724 -0.056583 -0.624564 -0.123752 
82.042183 111.794769 0.652707 -0.068555 -0.526653 -0.207735 
81.664108 111.116394 1.017438 -0.076570 -0.366656 -0.377163 
81.282837 110.494942 1.503999 -0.048855 -0.218986 -0.554869 
80.898392 109.923859 1.585984 -0.034887 -0.113628 -0.709042 
80.510780 109.397560 1.353134 -0.071405 -0.066950 -0.854579 
80.119995 108.911285 1.109802 -0.150110 -0.067402 -0.979725 
79.726044 108.460938 0.777972 -0.088547 -0.061963 -1.046365 
79.328896 108.042999 0.505548 -0.002535 -0.054370 -0.975354 
78.928558 107.654427 0.403286 -0.007084 -0.050726 -0.909241 
78.525024 107.292557 0.262816 0.005239 -0.044614 -0.778703 
78.118279 106.955078 0.071015 0.015234 -0.070791 -0.625455 
77.708351 106.639977 -0.039684 0.002343 -0.070253 -0.516776 
72.118561 178.750702 0.017443 -0.038593 0.202525 -0.535739 
72.546227 178.597565 0.023206 -0.046289 0.242115 -0.659982 
72.978477 178.431839 -0.019824 -0.016529 0.273433 -0.810520 
73.411873 178.253799 -0.179600 0.129623 0.284682 -1.049424 
73.844971 178.063065 -0.063011 0.020932 0.263201 -1.261804 
74.276917 177.859070 -0.001414 -0.073609 0.232432 -1.539635 
74.707146 177.641098 -0.065918 -0.029653 0.180820 -1.831863 
75.135223 177.408356 -0.033308 -0.015999 0.126396 -2.115559 
75.560852 177.159927 0.022214 0.022288 0.090246 -2.387423 
75.983780 176.894821 0.107623 0.018618 0.064365 -2.608980 
76.403824 176.611908 0.121105 0.025123 0.033785 -2.760957 
76.820839 176.309952 0.142215 -0.002771 -0.007352 -2.787607 
77.234711 175.987503 0.273942 -0.138487 -0.043592 -2.620588 
77.645363 175.643021 0.172174 -0.049725 -0.053107 -2.365136 
78.052742 175.274704 0.125557 0.042693 -0.028598 -2.106789 
78.456810 174.880524 0.221084 0.002032 0.010737 -1.800393 
78.857529 174.458206 0.204842 -0.007523 0.044538 -1.469126 
79.254890 174.005142 0.165866 -0.042294 0.049095 -1.117753 
79.648880 173.518356 0.091704 -0.022901 0.032628 -0.791908 
80.039490 172.994400 0.079755 -0.019195 0.014417 -0.501638 
80.426712 172.429382 0.099353 -0.009210 0.005068 -0.288449 
80.810524 171.818741 0.125856 -0.000996 0.002185 -0.157790 
81.190887 171.157227 0.133646 0.005331 0.002923 -0.089741 
81.567780 170.438675 0.123686 0.007659 0.004556 -0.058337 
81.941116 169.655945 0.097430 0.006748 0.005781 -0.045357 
82.310814 168.800598 0.057613 0.005822 0.006230 -0.043649 
82.676750 167.862671 0.020349 0.003753 0.006717 -0.043901 
83.038750 166.830322 -0.016545 0.002184 0.007442 -0.044861 
83.396591 165.689453 -0.040053 0.002061 0.008568 -0.045326 
83.749969 164.423141 -0.054538 0.003133 0.009104 -0.046073 
84.098511 163.010925 -0.063016 0.001616 0.008289 -0.043640 
84.441704 161.428070 -0.060241 0.001830 0.007763 -0.042349 
84.778900 159.644424 -0.062528 0.003036 0.008036 -0.043109 
85.109261 157.623184 -0.062690 0.003851 0.009101 -0.047017 
85.431694 155.319351 -0.048062 0.001765 0.003955 -0.052943 
85.744781 152.678009 -0.009734 0.001828 -0.020711 -0.060569 
86.046669 149.632645 0.071711 0.005462 -0.083702 -0.062408 
86.334938 146.103897 0.177619 0.010372 -0.203513 -0.050079 
86.606476 142.000000 0.314577 0.020742 -0.369887 -0.042216 
86.857246 137.220612 0.452927 0.034305 -0.551252 -0.047295 
87.082199 131.667664 0.494927 0.034195 -0.741969 -0.058623 
87.275192 125.267250 0.497366 0.034093 -0.927426 -0.105000 
87.429230 118.005188 0.593995 0.037183 -1.069100 -0.202422 
87.537178 109.971107 0.798079 0.036338 -1.161220 -0.341308 
87.592934 101.390083 0.739935 0.027064 -1.201706 -0.524402 
87.592934 92.609917 0.188811 0.014422 -1.177815 -0.779459 
87.537178 84.028893 -0.259610 0.010753 -1.076686 -1.129101 
87.429230 75.994812 -0.424547 -0.018860 -0.905639 -1.523013 
87.275192 68.732750 -0.737743 -0.035768 -0.694774 -1.978817 
87.082199 62.332329 -0.685165 -0.042755 -0.457963 -2.468756 
86.857246 56.779388 -0.649058 -0.062568 -0.218621 -2.923669 
86.606476 52.000000 -1.202889 -0.062843 -0.020230 -3.336898 
86.334938 47.896095 -1.958397 -0.061977 0.153838 -3.693464 
86.046669 44.367359 -2.011122 -0.067392 0.292490 -3.956155 
85.744781 41.321987 -1.507882 -0.101309 0.452605 -4.131722 
85.431694 38.680649 -1.591885 -0.110925 0.527129 -4.140674 
85.109261 36.376812 -1.603430 -0.101262 0.564913 -4.043891 
84.778900 34.355572 -0.888184 -0.104184 0.549961 -3.811390 
84.441704 32.571926 -0.471511 -0.103187 0.499922 -3.469993 
84.098511 30.989069 -0.002526 -0.093352 0.461746 -3.100868 
83.749969 29.576860 0.868281 -0.136758 0.381788 -2.656300 
83.396591 28.310539 1.590004 -0.151884 0.342514 -2.417420 
83.038750 27.169676 1.941982 -0.155783 0.296139 -2.171912 
82.676750 26.137335 2.257909 -0.116278 0.162844 -1.878691 
82.310814 25.199402 3.506371 -0.125662 0.092682 -1.623003 
70.862564 -90.856888 0.000141 -0.000058 -0.000006 0.000103 
71.286575 -90.980171 0.000141 -0.000058 -0.000006 0.000103 
71.704926 -91.110802 0.000141 -0.000058 -0.000006 0.000103 
74.276917 -92.140930 -0.149604 0.072920 -0.000652 0.003384 
74.707146 -92.358902 -0.149604 0.072920 -0.000652 0.003384 
80.810524 -98.181252 -0.000385 0.001315 -0.005337 -0.002019 
81.190887 -98.842781 0.000290 0.001346 -0.006105 -0.001933 
81.567780 -99.561317 0.000386 0.001508 -0.006734 -0.002044 
81.941116 -100.344048 -0.003932 0.008954 -0.006978 -0.007626 
82.310814 -101.199402 0.004514 0.006672 -0.006262 -0.006766 
82.676750 -102.137337 0.005801 0.003508 -0.005171 -0.004708 
83.038750 -103.169678 0.006980 0.001992 -0.004823 -0.003156 
83.396591 -104.310539 0.010454 0.001099 -0.005450 -0.002167 
83.749969 -105.576859 0.014221 0.000516 -0.007556 -0.001385 
84.098511 -106.989067 0.016379 0.002376 -0.011259 -0.001793 
84.441704 -108.571922 0.014694 0.003171 -0.013417 -0.003031 
84.778900 -110.355568 0.012614 0.003290 -0.012919 -0.005004 
85.109261 -112.376808 0.008922 0.003368 -0.011320 -0.007696 
85.431694 -114.680649 0.004338 0.002994 -0.010609 -0.008834 
85.744781 -117.321991 0.005775 0.002964 -0.010870 -0.009031 
86.046669 -120.367355 -0.003104 0.003121 -0.011102 -0.009110 
86.334938 -123.896095 -0.012168 0.003121 -0.010894 -0.008510 
86.606476 -128.000000 -0.012197 0.001356 -0.008831 -0.007429 
86.857246 -132.779388 -0.034836 -0.000246 -0.004396 -0.008064 
87.082199 -138.332336 -0.075789 -0.005036 -0.000953 -0.005342 
87.275192 -144.732742 -0.091960 -0.009075 0.000009 -0.003731 
87.429230 -151.994812 -0.065423 -0.012327 -0.003478 -0.004604 
87.537178 -160.028900 -0.026760 -0.020723 -0.016839 -0.005197 
87.592934 -168.609909 0.015364 -0.029287 -0.048810 -0.009796 
87.592934 -177.390091 0.041455 -0.011179 -0.100888 -0.032615 
87.537178 174.028900 0.094422 -0.004142 -0.165303 -0.038559 
87.429230 165.994812 0.125347 0.001519 -0.229538 -0.031643 
87.275192 158.732742 0.132144 0.006389 -0.281859 -0.021346 
87.082199 152.332336 0.180035 0.010845 -0.320983 -0.016280 
86.857246 146.779388 0.250758 0.017653 -0.350470 -0.024386 
86.606476 142.000000 0.314577 0.020742 -0.369887 -0.042216 
86.334938 137.896103 0.282931 0.030704 -0.374913 -0.081993 
86.046669 134.367355 0.106990 0.047641 -0.364487 -0.143230 
85.744781 131.321991 0.201456 0.027169 -0.344785 -0.192262 
85.431694 128.680649 0.506295 0.016577 -0.331476 -0.260243 
85.109261 126.376808 0.855433 0.010511 -0.342488 -0.314965 
84.778900 124.355568 0.931795 0.005130 -0.403407 -0.319015 
84.441704 122.571922 0.815103 0.001874 -0.506738 -0.277465 
84.098511 120.989067 0.867947 -0.002941 -0.578923 -0.221849 
83.749969 119.576859 1.059256 -0.010071 -0.602130 -0.154973 
83.396591 118.310539 1.429926 -0.017114 -0.607006 -0.093510 
83.038750 117.169678 1.809437 -0.021561 -0.584123 -0.084624 
82.676750 116.137337 1.838785 -0.021516 -0.545747 -0.102345 
82.310814 115.199402 1.613714 -0.035606 -0.494002 -0.131097 
81.941116 114.344048 1.374863 -0.038861 -0.420402 -0.204660 
81.567780 113.561317 1.507882 -0.036775 -0.279381 -0.356033 
81.190887 112.842781 1.745497 -0.023628 -0.137315 -0.522521 
80.810524 112.181252 1.685057 0.014247 -0.040751 -0.688197 
80.426712 111.570618 1.482807 -0.026131 -0.007585 -0.825370 
80.039490 111.005592 1.176486 -0.103432 -0.019921 -0.978078 
79.648880 110.481651 0.812896 -0.049216 -0.026221 -1.076064 
79.254890 109.994850 0.517518 0.033072 -0.035259 -1.022271 
78.857529 109.541786 0.421647 0.011915 -0.043492 -0.967926 
78.456810 109.119469 0.283472 0.012907 -0.041429 -0.847857 
78.052742 108.725304 0.090915 0.011616 -0.069252 -0.702079 
77.645363 108.356979 -0.035937 0.001232 -0.069380 -0.583776 
77.234711 108.012489 -0.080908 -0.034877 -0.065103 -0.465137 
72.074417 177.495499 0.045079 -0.036897 0.151622 -0.347575 
72.500343 177.320068 0.055138 -0.040381 0.188453 -0.439447 
72.930771 177.130249 0.002732 0.019439 0.219128 -0.584147 
73.362267 176.926361 -0.116560 0.126556 0.231222 -0.769989 
73.793388 176.707993 -0.037697 0.047325 0.221115 -0.914467 
74.223289 176.474503 0.014863 -0.038288 0.202061 -1.152927 
74.651382 176.225082 -0.042720 -0.006936 0.164716 -1.402228 
75.077255 175.958878 -0.042749 0.021351 0.121370 -1.653620 
75.500595 175.674835 -0.012448 0.057099 0.093665 -1.907309 
75.921143 175.371872 0.030904 0.054872 0.079067 -2.130844 
76.338715 175.048706 0.019078 0.057496 0.059403 -2.299209 
76.753151 174.703964 0.037216 0.005203 0.028025 -2.337521 
77.164337 174.336090 0.134163 -0.099905 -0.000862 -2.237108 
77.572189 173.943329 0.071679 -0.039452 -0.014367 -2.083113 
77.976631 173.523727 0.043700 0.045329 0.002065 -1.880574 
78.377617 173.075027 0.131104 0.017414 0.032374 -1.638575 
78.775101 172.594772 0.153182 -0.012571 0.061746 -1.362288 
79.169052 172.080078 0.129686 -0.037811 0.064968 -1.068852 
79.559433 171.527695 0.087198 -0.023046 0.045146 -0.781521 
79.946228 170.933945 0.092368 -0.018703 0.022770 -0.520931 
80.329391 170.294571 0.117395 -0.009746 0.009222 -0.326379 
80.708878 169.604691 0.137980 -0.000675 0.003805 -0.203947 
81.084625 168.858688 0.136020 0.004477 0.003535 -0.134440 
81.456558 168.050064 0.114892 0.007230 0.004469 -0.098313 
81.824570 167.171234 0.086308 0.005011 0.005174 -0.077062 
82.188522 166.213379 0.046602 0.004753 0.005165 -0.068690 
82.548233 165.166199 0.009306 0.003217 0.005506 -0.063292 
82.903473 164.017563 -0.023728 0.001250 0.006502 -0.059526 
83.253944 162.753159 -0.040525 0.000855 0.008531 -0.057034 
83.599281 161.356064 -0.050044 0.003089 0.010324 -0.057553 
83.938988 159.806213 -0.054002 0.001059 0.010332 -0.054523 
84.272469 158.079712 -0.047975 0.001595 0.009906 -0.054403 
84.598953 156.148117 -0.045481 0.002277 0.010606 -0.056602 
84.917480 153.977631 -0.038567 0.003973 0.012251 -0.064288 
85.226830 151.528183 -0.012396 0.001432 0.008327 -0.074006 
85.525452 148.752777 0.031679 0.003499 -0.016476 -0.087162 
85.811409 145.597076 0.100330 0.005565 -0.081474 -0.090984 
86.082253 142.000000 0.176407 0.017726 -0.205668 -0.085717 
86.334938 137.896103 0.282931 0.030704 -0.374913 -0.081993 
86.565765 133.220993 0.390690 0.045919 -0.557892 -0.088263 
86.770294 127.921562 0.410457 0.043076 -0.746314 -0.096099 
86.943481 121.971992 0.381669 0.042889 -0.928817 -0.139213 
87.079933 115.394943 0.407527 0.045178 -1.067575 -0.232834 
87.174477 108.282204 0.742721 0.040749 -1.157296 -0.366684 
87.222931 100.804146 1.148343 0.026948 -1.192968 -0.546827 
87.222931 93.195854 1.076421 0.008067 -1.162166 -0.799421 
87.174477 85.717796 0.626708 -0.007698 -1.052757 -1.144358 
87.079933 78.605057 0.496501 -0.041960 -0.874704 -1.537432 
86.943481 72.028008 0.140116 -0.064374 -0.658180 -1.989343 
86.770294 66.078438 0.064425 -0.042457 -0.418115 -2.498346 
86.565765 60.779007 0.126338 -0.050324 -0.179321 -2.953349 
86.334938 56.103905 -0.321423 -0.074022 0.022920 -3.359068 
86.082253 52.000000 -1.196555 -0.082691 0.235260 -3.728555 
85.811409 48.402924 -1.644080 -0.105234 0.386822 -3.964966 
85.525452 45.247219 -1.551890 -0.148019 0.552111 -4.103409 
85.226830 42.471809 -1.588203 -0.164593 0.583259 -4.031476 
84.917480 40.022369 -1.763727 -0.142152 0.603285 -3.885823 
84.598953 37.851879 -1.099434 -0.140978 0.571986 -3.605665 
84.272469 35.920284 -0.578382 -0.177871 0.500509 -3.197979 
83.938988 34.193783 -0.080268 -0.194231 0.451020 -2.788870 
83.599281 32.643929 0.691689 -0.214527 0.362385 -2.329404 
83.253944 31.246845 1.366083 -0.224679 0.273430 -2.034643 
82.903473 29.982441 1.589933 -0.213620 0.194500 -1.763421 
82.548233 28.833799 1.758599 -0.158410 0.029112 -1.456991 
82.188522 27.786619 2.869355 -0.154040 0.002982 -1.257188 
70.823669 -92.054993 0.000041 -0.000013 -0.000001 0.000015 
71.245941 -92.196220 0.000041 -0.000013 -0.000001 0.000015 
71.662506 -92.345848 0.000041 -0.000013 -0.000001 0.000015 
74.223289 -93.525505 -0.081313 0.000758 -0.000874 0.005829 
74.651382 -93.774910 -0.081313 0.000758 -0.000874 0.005829 
80.329391 -99.705429 0.004515 0.003279 -0.005406 -0.004048 
80.708878 -100.395302 0.000296 0.002328 -0.005840 -0.003442 
81.084625 -101.141304 -0.002007 0.002241 -0.006331 -0.003233 
81.456558 -101.949944 -0.003249 0.002397 -0.006783 -0.003340 
81.824570 -102.828773 -0.008830 0.008586 -0.006748 -0.007911 
82.188522 -103.786621 -0.003054 0.005884 -0.005746 -0.006641 
82.548233 -104.833801 -0.002728 0.002497 -0.004555 -0.004320 
82.903473 -105.982445 -0.002973 0.001137 -0.004156 -0.002839 
83.253944 -107.246841 -0.000474 0.000174 -0.004681 -0.001729 
83.599281 -108.643929 0.002118 0.000361 -0.006614 -0.001335 
83.938988 -110.193779 0.004764 0.002706 -0.010171 -0.002060 
84.272469 -111.920288 0.005908 0.003874 -0.012512 -0.003493 
84.598953 -113.851875 0.005922 0.004127 -0.012328 -0.005384 
84.917480 -116.022369 0.004964 0.003473 -0.010928 -0.007128 
85.226830 -118.471809 -0.000950 0.004370 -0.010225 -0.009457 
85.525452 -121.247215 -0.001960 0.004248 -0.010338 -0.009867 
85.811409 -124.402924 -0.008639 0.004287 -0.010401 -0.010182 
86.082253 -128.000000 -0.016943 0.004230 -0.010121 -0.009874 
86.334938 -132.103897 -0.012360 0.002819 -0.008202 -0.009376 
86.565765 -136.779007 -0.020767 0.001529 -0.004176 -0.010434 
86.770294 -142.078445 -0.050857 -0.002799 -0.000939 -0.008043 
86.943481 -148.028000 -0.072820 -0.006962 0.000023 -0.005177 
87.079933 -154.605057 -0.066058 -0.008486 -0.001676 -0.004632 
87.174477 -161.717789 -0.047074 -0.016332 -0.007771 -0.001497 
87.222931 -169.195847 -0.040113 -0.011470 -0.023477 -0.010959 
87.222931 -176.804153 -0.021025 -0.010825 -0.050558 -0.017127 
87.174477 175.717789 0.011032 -0.007318 -0.087518 -0.022668 
87.079933 168.605057 0.022331 -0.004456 -0.126577 -0.020020 
86.943481 162.028000 0.019768 -0.001817 -0.157286 -0.016336 
86.770294 156.078445 0.060495 0.001567 -0.178511 -0.017356 
86.565765 150.779007 0.122694 0.006459 -0.193600 -0.029317 
86.334938 146.103897 0.177619 0.010372 -0.203513 -0.050079 
86.082253 142.000000 0.176407 0.017726 -0.205668 -0.085717 
85.811409 138.402924 0.083589 0.019160 -0.200445 -0.128955 
85.525452 135.247223 0.170228 0.016628 -0.190742 -0.180674 
85.226830 132.471817 0.426873 0.009653 -0.184282 -0.236419 
84.917480 130.022369 0.750423 0.008945 -0.194805 -0.286751 
84.598953 127.851875 0.930359 -0.000257 -0.254950 -0.285967 
84.272469 125.920288 0.944934 -0.009603 -0.367506 -0.240675 
83.938988 124.193779 1.016408 -0.023684 -0.450396 -0.184225 
83.599281 122.643929 1.094119 -0.033534 -0.475793 -0.131266 
83.253944 121.246841 1.320177 -0.048767 -0.478175 -0.077767 
82.903473 119.982445 1.604803 -0.057852 -0.457774 -0.062745 
82.548233 118.833801 1.620383 -0.042722 -0.426824 -0.084454 
82.188522 117.786621 1.466193 -0.044393 -0.386324 -0.120691 
81.824570 116.828773 1.291253 -0.028750 -0.332142 -0.197692 
81.456558 115.949944 1.300766 -0.008017 -0.237554 -0.331292 
81.084625 115.141304 1.416189 0.001842 -0.103283 -0.495246 
80.708878 114.395302 1.349734 0.054605 -0.009030 -0.671703 
80.329391 113.705429 1.307430 0.002060 0.013908 -0.793534 
79.946228 113.066055 1.133510 -0.063286 -0.014673 -0.950286 
79.559433 112.472298 0.878022 -0.064581 -0.033737 -1.054737 
79.169052 111.919930 0.663356 -0.049443 -0.055621 -1.007606 
78.775101 111.405228 0.582052 -0.094610 -0.075504 -0.968439 
78.377617 110.924965 0.421300 -0.115861 -0.080323 -0.846026 
77.976631 110.476280 0.246382 -0.131956 -0.084169 -0.715735 
77.572189 110.056664 0.107339 -0.132906 -0.085084 -0.597733 
77.164337 109.663902 0.063894 -0.173288 -0.082070 -0.467086 
72.024124 176.246201 0.031978 -0.024447 0.097416 -0.202357 
72.448059 176.048996 0.041804 -0.023870 0.126076 -0.263948 
72.876411 175.835678 0.000080 0.034562 0.150859 -0.371603 
73.305740 175.606583 -0.104882 0.125613 0.163723 -0.508491 
73.734619 175.361282 -0.065645 0.079005 0.159681 -0.624641 
74.162186 175.099075 -0.012600 -0.005126 0.148768 -0.808688 
74.587860 174.819092 -0.055981 0.008908 0.125711 -0.999440 
75.011230 174.520355 -0.088212 0.053265 0.095633 -1.219084 
75.431969 174.201782 -0.078750 0.084441 0.078591 -1.440355 
75.849823 173.862122 -0.054376 0.075994 0.077232 -1.645313 
76.264595 173.500046 -0.075634 0.071276 0.072435 -1.818612 
76.676125 173.114029 -0.068564 0.017607 0.056254 -1.886396 
77.084282 172.702377 0.025416 -0.073736 0.037498 -1.849797 
77.488968 172.263229 0.013844 -0.044593 0.027837 -1.759528 
77.890106 171.794464 -0.010653 0.039828 0.040418 -1.630138 
78.287621 171.293671 0.063429 0.028445 0.061694 -1.469528 
78.681473 170.758209 0.121313 -0.016171 0.084265 -1.253666 
79.071602 170.185028 0.119800 -0.042425 0.085668 -1.020834 
79.457954 169.570663 0.096902 -0.031250 0.063151 -0.783205 
79.840485 168.911240 0.108579 -0.024021 0.037052 -0.559344 
80.219131 168.202255 0.133891 -0.014383 0.018689 -0.387663 
80.593819 167.438660 0.144004 -0.006009 0.008840 -0.271251 
80.964455 166.614563 0.129789 -0.002611 0.005824 -0.196374 
81.330925 165.723282 0.105417 -0.001429 0.005113 -0.149130 
81.693085 164.757050 0.074536 -0.000888 0.004376 -0.118410 
82.050743 163.706924 0.033432 0.002284 0.003200 -0.101291 
82.403687 162.562546 -0.005982 0.003419 0.002601 -0.088506 
82.751610 161.311844 -0.036375 0.002519 0.003285 -0.078431 
83.094162 159.940811 -0.043295 0.002267 0.005656 -0.071237 
83.430885 158.433105 -0.038348 0.003638 0.008913 -0.068278 
83.761238 156.769623 -0.034528 0.001147 0.010509 -0.064604 
84.084526 154.928146 -0.027542 0.002142 0.010952 -0.066174 
84.399887 152.882828 -0.022187 0.003529 0.012197 -0.071562 
84.706284 150.603760 -0.008393 0.005985 0.014693 -0.084292 
85.002419 148.056686 0.019721 0.005056 0.012276 -0.101196 
85.286682 145.202942 0.045829 0.009690 -0.011840 -0.122508 
85.557137 142.000000 0.064254 0.012536 -0.077190 -0.132511 
85.811409 138.402924 0.083589 0.019160 -0.200445 -0.128955 
86.046669 134.367355 0.106990 0.047641 -0.364487 -0.143230 
86.259583 129.854767 0.160931 0.063895 -0.540421 -0.155963 
86.446388 124.840454 0.153874 0.062181 -0.719325 -0.170918 
86.602966 119.324188 0.110273 0.062212 -0.890211 -0.220693 
86.725166 113.342148 0.172668 0.060324 -1.016799 -0.315992 
86.809158 106.976166 0.524836 0.055535 -1.096148 -0.453860 
86.851967 100.355247 1.286466 0.034258 -1.122654 -0.635244 
86.851967 93.644753 1.773495 0.020485 -1.082805 -0.899741 
86.809158 87.023834 1.394339 0.009120 -0.966597 -1.254377 
86.725166 80.657852 1.403091 -0.039235 -0.788553 -1.637027 
86.602966 74.675812 1.175989 -0.066197 -0.574783 -2.078666 
86.446388 69.159546 1.102607 -0.047434 -0.340567 -2.571072 
86.259583 64.145226 1.144592 -0.060897 -0.113472 -3.014703 
86.046669 59.632641 0.586660 -0.110914 0.115537 -3.415400 
85.811409 55.597076 -0.372569 -0.139248 0.356820 -3.771878 
85.557137 52.000000 -1.158840 -0.186740 0.501385 -3.945904 
85.286682 48.797062 -1.564915 -0.239746 0.648781 -4.015786 
85.002419 45.943321 -1.598760 -0.257207 0.644320 -3.868902 
84.706284 43.396240 -1.899881 -0.223006 0.641649 -3.669690 
84.399887 41.117172 -1.414544 -0.224710 0.590750 -3.342972 
84.084526 39.071854 -0.950544 -0.264640 0.507152 -2.908048 
83.761238 37.230381 -0.445213 -0.297052 0.448470 -2.456845 
83.430885 35.566902 0.368441 -0.297527 0.319376 -1.964530 
83.094162 34.059185 1.075757 -0.297031 0.179235 -1.625493 
82.751610 32.688152 1.261129 -0.257735 0.083397 -1.363147 
82.403687 31.437458 1.357100 -0.203046 -0.086556 -1.064977 
82.050743 30.293076 2.348634 -0.203560 -0.085680 -0.900001 
71.614166 -93.575470 0.000033 -0.000052 -0.000001 0.000026 
74.162186 -94.900925 -0.028974 -0.051341 -0.001267 0.009040 
74.587860 -95.180908 -0.028974 -0.051341 -0.001267 0.009040 
80.219131 -101.797737 0.012428 -0.002018 -0.006268 -0.000848 
80.593819 -102.561348 0.007490 -0.002707 -0.006291 0.000168 
80.964455 -103.385437 0.003258 -0.002923 -0.006665 0.000934 
81.330925 -104.276726 -0.001867 0.001459 -0.006880 -0.002301 
81.693085 -105.242958 -0.009486 0.007769 -0.006540 -0.007000 
82.050743 -106.293076 -0.008201 0.006631 -0.005387 -0.006948 
82.403687 -107.437462 -0.009320 0.003243 -0.004164 -0.004606 
82.751610 -108.688156 -0.010716 0.001799 -0.003738 -0.003018 
83.094162 -110.059181 -0.008720 0.001223 -0.004177 -0.002348 
83.430885 -111.566902 -0.005871 0.001303 -0.005998 -0.001895 
83.761238 -113.230377 -0.001690 0.002757 -0.009284 -0.001957 
84.084526 -115.071854 0.001569 0.003178 -0.011557 -0.002558 
84.399887 -117.117172 0.003148 0.003437 -0.011593 -0.004292 
84.706284 -119.396240 0.003091 0.003392 -0.010399 -0.006486 
85.002419 -121.943321 -0.001288 0.004565 -0.009768 -0.009047 
85.286682 -124.797058 -0.005236 0.004446 -0.009767 -0.010001 
85.557137 -128.000000 -0.016118 0.004577 -0.009692 -0.010583 
85.811409 -131.597076 -0.023603 0.004533 -0.009341 -0.010548 
86.046669 -135.632645 -0.017285 0.003459 -0.007602 -0.010471 
86.259583 -140.145233 -0.020823 0.002944 -0.004102 -0.012170 
86.446388 -145.159546 -0.043415 -0.000285 -0.001177 -0.010698 
86.602966 -150.675812 -0.070189 -0.002978 -0.000200 -0.008663 
86.725166 -156.657852 -0.075913 -0.003630 -0.001211 -0.007229 
86.809158 -163.023834 -0.078041 -0.004869 -0.003776 -0.006600 
86.851967 -169.644745 -0.074231 -0.007880 -0.009901 -0.006379 
86.851967 -176.355255 -0.065347 -0.005629 -0.020677 -0.011887 
86.809158 177.023834 -0.044579 -0.003300 -0.037282 -0.017184 
86.725166 170.657852 -0.048036 -0.000253 -0.055224 -0.020313 
86.602966 164.675812 -0.053152 -0.000183 -0.069256 -0.021402 
86.446388 159.159546 -0.026764 0.001993 -0.077747 -0.027972 
86.259583 154.145233 0.023507 0.004171 -0.082325 -0.041461 
86.046669 149.632645 0.071711 0.005462 -0.083702 -0.062408 
85.811409 145.597076 0.100330 0.005565 -0.081474 -0.090984 
85.557137 142.000000 0.064254 0.012536 -0.077190 -0.132511 
85.286682 138.797058 0.166852 0.008379 -0.073635 -0.171145 
85.002419 135.943314 0.374655 0.003565 -0.071639 -0.214563 
84.706284 133.396240 0.626873 0.004586 -0.082681 -0.254267 
84.399887 131.117172 0.790079 0.000154 -0.138133 -0.253448 
84.084526 129.071854 0.848034 -0.009151 -0.250757 -0.207585 
83.761238 127.230377 0.925703 -0.014992 -0.338628 -0.161431 
83.430885 125.566902 0.931362 -0.019882 -0.370838 -0.121741 
83.094162 124.059181 1.003111 -0.037896 -0.373129 -0.082441 
82.751610 122.688156 1.146878 -0.048301 -0.358026 -0.070629 
82.403687 121.437462 1.137047 -0.055395 -0.334252 -0.077314 
82.050743 120.293076 1.043310 -0.070126 -0.305173 -0.097748 
81.693085 119.242958 0.986755 -0.071659 -0.267382 -0.155045 
81.330925 118.276726 1.034249 -0.068106 -0.191732 -0.263758 
80.964455 117.385437 1.117238 -0.061053 -0.066029 -0.410154 
80.593819 116.561348 1.060243 -0.011640 0.024838 -0.571819 
80.219131 115.797737 1.111689 -0.068949 0.042426 -0.682245 
79.840485 115.088768 1.081879 -0.133270 0.002890 -0.828792 
79.457954 114.429337 0.920351 -0.135037 -0.022045 -0.946396 
79.071602 113.814980 0.765559 -0.131454 -0.053612 -0.935328 
78.681473 113.241791 0.689763 -0.171760 -0.079595 -0.933805 
78.287621 112.706322 0.497565 -0.180214 -0.089532 -0.839763 
77.890106 112.205544 0.306106 -0.188719 -0.095781 -0.726374 
77.488968 111.736771 0.165868 -0.189199 -0.100772 -0.619855 
77.084282 111.297615 0.123193 -0.234180 -0.099803 -0.491833 
71.967720 175.003571 0.018178 -0.021347 0.052304 -0.100303 
72.389442 174.785187 0.028032 -0.023034 0.070821 -0.136314 
72.815460 174.548996 -0.005804 0.029300 0.087311 -0.213384 
73.242371 174.295410 -0.087658 0.095759 0.097571 -0.272446 
73.668724 174.023972 -0.075792 0.079331 0.095676 -0.365776 
74.093681 173.733902 -0.010302 -0.009455 0.085027 -0.491761 
74.516663 173.424301 -0.024163 -0.021995 0.070005 -0.616825 
74.937233 173.094116 -0.082588 0.030029 0.051387 -0.791650 
75.355080 172.742157 -0.062384 0.030024 0.044828 -0.957219 
75.769928 172.367126 -0.036131 0.015079 0.054599 -1.130791 
76.181580 171.967575 -0.051156 0.009906 0.063790 -1.294224 
76.589867 171.541901 -0.034609 -0.035598 0.062412 -1.383831 
76.994659 171.088318 0.061697 -0.105712 0.056199 -1.429971 
77.395844 170.604828 0.083140 -0.104178 0.054509 -1.394754 
77.793320 170.089203 0.032701 -0.014589 0.070194 -1.339756 
78.187012 169.538940 0.063807 0.001915 0.087577 -1.268945 
78.576859 168.951248 0.143944 -0.049156 0.104791 -1.125317 
78.962776 168.322922 0.133627 -0.047153 0.104301 -0.975652 
79.344704 167.650421 0.109373 -0.030500 0.081375 -0.800625 
79.722565 166.929688 0.112092 -0.021603 0.053301 -0.622302 
80.096283 166.156158 0.121148 -0.015525 0.031981 -0.471653 
80.465736 165.324585 0.110078 -0.006376 0.017492 -0.361147 
80.830826 164.429062 0.088075 -0.002107 0.010678 -0.281489 
81.191391 163.462830 0.073142 -0.001360 0.007475 -0.221570 
81.547241 162.418121 0.049395 -0.001127 0.004641 -0.174640 
81.898163 161.286102 0.008905 0.001356 0.001693 -0.141826 
82.243881 160.056610 -0.033707 0.002576 -0.000442 -0.116123 
82.584038 158.717987 -0.065083 0.001910 -0.000719 -0.096562 
82.918243 157.256851 -0.062881 0.001399 0.001227 -0.082788 
83.245972 155.657837 -0.041127 0.002825 0.005086 -0.076194 
83.566612 153.903336 -0.024114 0.001511 0.008388 -0.073094 
83.879417 151.973282 -0.003484 0.001773 0.010290 -0.075608 
84.183479 149.844879 0.019301 0.001992 0.012052 -0.082989 
84.477699 147.492493 0.059605 0.004204 0.015226 -0.100712 
84.760750 144.887772 0.111584 0.003515 0.013920 -0.124731 
85.031036 142.000000 0.155858 0.004034 -0.009394 -0.151002 
85.286682 138.797058 0.166852 0.008379 -0.073635 -0.171145 
85.525452 135.247223 0.170228 0.016628 -0.190742 -0.180674 
85.744781 131.321991 0.201456 0.027169 -0.344785 -0.192262 
85.941750 127.000465 0.244229 0.043515 -0.510301 -0.217738 
86.113182 122.275063 0.221950 0.041981 -0.676002 -0.249009 
86.255753 117.158264 0.163882 0.041120 -0.829461 -0.316177 
86.366211 111.689064 0.212822 0.041473 -0.938687 -0.428553 
86.441689 105.936852 0.589265 0.025239 -1.003189 -0.569628 
86.480019 100.000313 1.586969 0.003822 -1.015879 -0.763165 
86.480019 93.999687 2.354006 -0.021844 -0.965517 -1.028153 
86.441689 88.063148 1.950353 -0.043126 -0.846448 -1.379203 
86.366211 82.310936 1.865092 -0.072433 -0.672350 -1.774638 
86.255753 76.841736 1.629855 -0.102222 -0.465156 -2.199505 
86.113182 71.724937 1.454621 -0.086980 -0.242196 -2.660638 
85.941750 66.999535 1.412223 -0.094016 -0.035296 -3.075043 
85.744781 62.678013 0.833354 -0.158272 0.179375 -3.433987 
85.525452 58.752781 -0.166530 -0.189126 0.423979 -3.752397 
85.286682 55.202938 -1.216047 -0.241309 0.555765 -3.866387 
85.031036 52.000000 -1.905591 -0.284044 0.675419 -3.868611 
84.760750 49.112225 -1.897447 -0.287716 0.643085 -3.660848 
84.477699 46.507504 -2.119668 -0.256529 0.619989 -3.405992 
84.183479 44.155121 -1.681023 -0.262233 0.559082 -3.041358 
83.879417 42.026711 -1.208320 -0.298010 0.470742 -2.593123 
83.566612 40.096657 -0.758702 -0.338033 0.408639 -2.117920 
83.245972 38.342167 0.006400 -0.347626 0.275633 -1.614208 
82.918243 36.743149 0.665835 -0.337816 0.108621 -1.262239 
82.584038 35.282009 0.811185 -0.292697 0.000659 -1.002678 
82.243881 33.943386 0.852851 -0.243262 -0.158682 -0.729422 
81.898163 32.713894 1.731988 -0.261333 -0.137944 -0.588556 
73.668724 -95.976036 -0.008187 -0.068951 -0.001166 0.011940 
74.093681 -96.266098 0.007661 -0.084183 -0.000662 0.009200 
74.516663 -96.575699 0.013375 -0.089821 -0.000988 0.016056 
74.937233 -96.905891 0.015713 -0.092082 -0.001015 0.017324 
80.096283 -103.843849 0.011829 -0.000662 -0.006515 -0.002719 
80.465736 -104.675415 0.007543 -0.001275 -0.006326 -0.000828 
80.830826 -105.570930 0.002483 -0.001276 -0.006762 0.000605 
81.191391 -106.537178 0.001718 0.001716 -0.006915 -0.001046 
81.547241 -107.581879 -0.006691 0.007623 -0.006428 -0.005506 
81.898163 -108.713898 -0.006526 0.006213 -0.005210 -0.005275 
82.243881 -109.943382 -0.007917 0.002539 -0.003936 -0.002691 
82.584038 -111.282005 -0.010102 0.001518 -0.003551 -0.001922 
82.918243 -112.743149 -0.008799 0.001430 -0.004064 -0.001766 
83.245972 -114.342163 -0.005128 0.000842 -0.005737 -0.000925 
83.566612 -116.096657 -0.001129 0.001442 -0.008511 -0.000548 
83.879417 -118.026711 0.002265 0.001913 -0.010406 -0.001317 
84.183479 -120.155121 0.004320 0.002272 -0.010487 -0.002897 
84.477699 -122.507500 0.004379 0.002332 -0.009567 -0.004956 
84.760750 -125.112221 0.000748 0.003563 -0.009061 -0.007479 
85.031036 -128.000000 -0.004087 0.003465 -0.008995 -0.008504 
85.286682 -131.202942 -0.020645 0.003592 -0.008844 -0.009215 
85.525452 -134.752777 -0.039935 0.003360 -0.008441 -0.009140 
85.744781 -138.678009 -0.044518 0.002184 -0.006920 -0.009218 
85.941750 -142.999542 -0.045506 0.002726 -0.004057 -0.011733 
86.113182 -147.724945 -0.056644 0.000797 -0.001686 -0.011224 
86.255753 -152.841736 -0.075323 -0.000030 -0.000890 -0.010504 
86.366211 -158.310928 -0.085796 -0.002567 -0.001587 -0.007157 
86.441689 -164.063141 -0.095445 -0.005850 -0.002811 -0.003513 
86.480019 -169.999680 -0.101784 -0.008719 -0.004609 -0.001461 
86.480019 -176.000320 -0.097797 -0.005678 -0.007544 -0.005715 
86.441689 178.063141 -0.077028 -0.003167 -0.012327 -0.010601 
86.366211 172.310928 -0.077975 -0.001165 -0.017695 -0.014439 
86.255753 166.841736 -0.091603 -0.002276 -0.021759 -0.017675 
86.113182 161.724945 -0.081350 -0.002493 -0.023424 -0.025219 
85.941750 156.999542 -0.046309 -0.001888 -0.022921 -0.038549 
85.744781 152.678009 -0.009734 0.001828 -0.020711 -0.060569 
85.525452 148.752777 0.031679 0.003499 -0.016476 -0.087162 
85.286682 145.202942 0.045829 0.009690 -0.011840 -0.122508 
85.031036 142.000000 0.155858 0.004034 -0.009394 -0.151002 
84.760750 139.112228 0.338527 0.000148 -0.008319 -0.184586 
84.477699 136.507507 0.542831 0.001901 -0.017509 -0.216244 
84.183479 134.155121 0.693848 -0.002028 -0.062243 -0.214367 
83.879417 132.026718 0.765513 -0.012041 -0.162904 -0.171213 
83.566612 130.096664 0.816071 -0.020494 -0.245686 -0.128125 
83.245972 128.342163 0.834280 -0.029506 -0.278694 -0.093111 
82.918243 126.743149 0.856144 -0.048911 -0.282354 -0.063125 
82.584038 125.282005 0.918490 -0.061946 -0.271513 -0.056027 
82.243881 123.943382 0.893809 -0.071602 -0.252844 -0.066812 
81.898163 122.713898 0.838325 -0.089815 -0.232317 -0.082871 
81.547241 121.581879 0.801953 -0.080182 -0.205129 -0.139003 
81.191391 120.537178 0.831169 -0.061139 -0.147023 -0.244479 
80.830826 119.570930 0.904464 -0.056328 -0.037121 -0.372847 
80.465736 118.675415 0.895511 -0.017898 0.046802 -0.506681 
80.096283 117.843849 0.938047 -0.058410 0.061708 -0.612426 
79.722565 117.070305 0.953937 -0.125974 0.021475 -0.751318 
79.344704 116.349579 0.870620 -0.158480 -0.005243 -0.877394 
78.962776 115.677078 0.698835 -0.114152 -0.044796 -0.943573 
78.576859 115.048759 0.555847 -0.087842 -0.068002 -1.001966 
78.187012 114.461052 0.380165 -0.088462 -0.081908 -0.928861 
77.793320 113.910789 0.232203 -0.118957 -0.091438 -0.816325 
77.395844 113.395164 0.092515 -0.115178 -0.099292 -0.723550 
76.994659 112.911674 0.036597 -0.147779 -0.101301 -0.619890 
71.905289 173.768341 0.006294 -0.014342 0.021061 -0.041456 
72.324547 173.529419 0.015367 -0.015041 0.029679 -0.061492 
72.747986 173.271072 -0.009965 0.029647 0.037184 -0.117230 
73.172218 172.993774 -0.060633 0.067466 0.041758 -0.142086 
73.595795 172.697037 -0.114813 0.118709 0.040774 -0.208448 
74.017868 172.380066 -0.030648 0.021205 0.027068 -0.282901 
74.437866 172.041885 -0.033328 0.005337 0.014228 -0.361797 
74.855362 171.681381 -0.056461 0.024304 0.002130 -0.473725 
75.270012 171.297318 -0.017268 -0.002931 0.001989 -0.579882 
75.681557 170.888321 0.004171 -0.016551 0.019413 -0.714014 
76.089790 170.452881 0.006476 -0.031754 0.038555 -0.851812 
76.494530 169.989304 0.034720 -0.076680 0.048284 -0.945686 
76.895630 169.495728 0.099766 -0.116217 0.054619 -1.030784 
77.292976 168.970093 0.164507 -0.176415 0.060634 -1.042416 
77.686462 168.410080 0.077204 -0.076932 0.081907 -1.050170 
78.075989 167.813110 0.069597 -0.049450 0.100503 -1.048596 
78.461472 167.176285 0.102593 -0.069683 0.115852 -0.985788 
78.842834 166.496384 0.064924 -0.041893 0.115892 -0.916112 
79.219971 165.769745 0.043789 -0.028617 0.094611 -0.801421 
79.592796 164.992279 0.028685 -0.010125 0.067491 -0.673321 
79.961205 164.159363 0.021966 -0.000030 0.046710 -0.547338 
80.325058 163.265778 0.013449 0.004171 0.029962 -0.441513 
80.684212 162.305618 0.013079 0.005514 0.020515 -0.357691 
81.038483 161.272202 0.015376 0.006087 0.014563 -0.288498 
81.387650 160.157959 0.015416 -0.000925 0.009169 -0.222817 
81.731461 158.954330 -0.015015 0.003106 0.004212 -0.178417 
82.069588 157.651581 -0.050273 0.003800 0.000309 -0.141466 
82.401657 156.238663 -0.076990 0.002929 -0.001540 -0.113771 
82.727196 154.703125 -0.068699 0.001677 -0.000760 -0.093524 
83.045670 153.030884 -0.031168 0.003063 0.002520 -0.083494 
83.356407 151.206070 0.009995 0.002405 0.006185 -0.080547 
83.658623 149.211014 0.052243 0.002801 0.008403 -0.084797 
83.951385 147.026138 0.104625 0.001713 0.010569 -0.094855 
84.233574 144.630081 0.182762 0.003686 0.014242 -0.118571 
84.503868 142.000000 0.271767 0.002783 0.013712 -0.150865 
84.760750 139.112228 0.338527 0.000148 -0.008319 -0.184586 
85.002419 135.943314 0.374655 0.003565 -0.071639 -0.214563 
85.226830 132.471817 0.426873 0.009653 -0.184282 -0.236419 
85.431694 128.680649 0.506295 0.016577 -0.331476 -0.260243 
85.614494 124.560486 0.583961 0.041233 -0.491925 -0.307394 
85.772560 120.113625 0.505858 0.040526 -0.650215 -0.357143 
85.903198 115.358116 0.343790 0.042223 -0.790120 -0.445983 
86.003860 110.331161 0.314542 0.042266 -0.884267 -0.576663 
86.072342 105.090485 0.634560 0.030220 -0.934197 -0.736754 
86.107018 99.712608 1.744875 0.014805 -0.933911 -0.948330 
86.107018 94.287392 2.525284 -0.009378 -0.872798 -1.223903 
86.072342 88.909515 1.844454 -0.031693 -0.749139 -1.574044 
86.003860 83.668839 1.505910 -0.053756 -0.576117 -1.966755 
85.903198 78.641884 1.226153 -0.091031 -0.371252 -2.366501 
85.772560 73.886375 1.007418 -0.072735 -0.155784 -2.793689 
85.614494 69.439514 0.928892 -0.086306 0.033565 -3.151451 
85.431694 65.319351 0.418589 -0.159896 0.233085 -3.452829 
85.226830 61.528191 -0.477672 -0.196625 0.482319 -3.717072 
85.002419 58.056679 -1.645653 -0.242549 0.590728 -3.765097 
84.760750 54.887775 -2.345225 -0.280431 0.682873 -3.694072 
84.503868 52.000000 -1.988031 -0.279541 0.631772 -3.428735 
84.233574 49.369923 -1.946705 -0.244438 0.596679 -3.130094 
83.951385 46.973862 -1.582506 -0.246102 0.529638 -2.733455 
83.658623 44.788986 -1.227339 -0.279058 0.439237 -2.273205 
83.356407 42.793930 -0.944879 -0.311657 0.373967 -1.805631 
83.045670 40.969124 -0.361799 -0.323122 0.241756 -1.316661 
82.727196 39.296867 0.162672 -0.307851 0.048370 -0.957820 
82.401657 37.761330 0.218141 -0.270169 -0.056160 -0.706619 
82.069588 36.348423 0.116910 -0.224962 -0.200966 -0.462895 
81.731461 35.045666 0.624810 -0.242307 -0.170604 -0.350142 
71.499969 -96.015656 -0.000034 -0.000316 0.000001 0.000231 
74.017868 -97.619926 0.017783 -0.090672 -0.000278 0.010735 
74.437866 -97.958107 0.023497 -0.096311 -0.000605 0.017590 
74.855362 -98.318611 0.025831 -0.098545 -0.000595 0.018598 
79.592796 -105.007721 0.020703 -0.003117 -0.006680 -0.000446 
79.961205 -105.840637 0.018928 -0.002047 -0.006928 -0.000581 
80.325058 -106.734230 0.015635 -0.002676 -0.006790 0.001541 
80.684212 -107.694389 0.009303 -0.002723 -0.007262 0.003106 
81.038483 -108.727798 0.008040 0.000291 -0.007210 0.001767 
81.387650 -109.842033 -0.002712 0.006113 -0.006559 -0.002593 
81.731461 -111.045662 -0.002775 0.004362 -0.005219 -0.002392 
82.069588 -112.348419 -0.004972 0.001255 -0.004017 -0.000589 
82.401657 -113.761330 -0.008300 0.000820 -0.003702 -0.000487 
82.727196 -115.296867 -0.008469 0.001037 -0.004227 -0.000797 
83.045670 -116.969124 -0.006102 0.000522 -0.005593 -0.000207 
83.356407 -118.793930 -0.002421 0.001069 -0.007658 -0.000130 
83.658623 -120.788986 0.002812 0.001507 -0.009052 -0.001050 
83.951385 -122.973862 0.006063 0.001773 -0.009089 -0.002432 
84.233574 -125.369919 0.006402 0.002029 -0.008482 -0.004474 
84.503868 -128.000000 0.002803 0.003361 -0.008119 -0.006860 
84.760750 -130.887772 -0.001937 0.003371 -0.008019 -0.008064 
85.002419 -134.056686 -0.018033 0.003645 -0.007845 -0.009029 
85.226830 -137.528183 -0.041133 0.003337 -0.007451 -0.009011 
85.431694 -141.319351 -0.056349 0.002264 -0.006235 -0.009168 
85.614494 -145.439514 -0.062625 0.002387 -0.004130 -0.010939 
85.772560 -149.886383 -0.069138 0.000667 -0.002386 -0.010304 
85.903198 -154.641876 -0.076480 -0.000426 -0.001852 -0.009185 
86.003860 -159.668839 -0.082026 -0.002260 -0.002428 -0.006323 
86.072342 -164.909515 -0.091094 -0.003554 -0.003252 -0.003833 
86.107018 -170.287384 -0.099718 -0.004120 -0.003868 -0.002183 
86.107018 -175.712616 -0.090304 -0.005509 -0.004049 -0.001402 
86.072342 178.909515 -0.077308 -0.003429 -0.003753 -0.004822 
86.003860 173.668839 -0.078240 -0.001747 -0.003090 -0.007971 
85.903198 168.641876 -0.091810 -0.002454 -0.002514 -0.011731 
85.772560 163.886383 -0.089680 -0.001994 -0.001458 -0.019818 
85.614494 159.439514 -0.069643 -0.000397 0.000506 -0.033642 
85.431694 155.319351 -0.048062 0.001765 0.003955 -0.052943 
85.226830 151.528183 -0.012396 0.001432 0.008327 -0.074006 
85.002419 148.056686 0.019721 0.005056 0.012276 -0.101196 
84.760750 144.887772 0.111584 0.003515 0.013920 -0.124731 
84.503868 142.000000 0.271767 0.002783 0.013712 -0.150865 
84.233574 139.369919 0.461347 0.007038 0.005225 -0.175913 
83.951385 136.973862 0.613246 0.004252 -0.028889 -0.173881 
83.658623 134.788986 0.700544 -0.007090 -0.115059 -0.134645 
83.356407 132.793930 0.790496 -0.014283 -0.185251 -0.097834 
83.045670 130.969116 0.855273 -0.018444 -0.214614 -0.070928 
82.727196 129.296875 0.890724 -0.036737 -0.218119 -0.047801 
82.401657 127.761330 0.929594 -0.054049 -0.208509 -0.042779 
82.069588 126.348419 0.905547 -0.058476 -0.193241 -0.060107 
81.731461 125.045662 0.861546 -0.070410 -0.175656 -0.083153 
81.387650 123.842033 0.829554 -0.071043 -0.152660 -0.131889 
81.038483 122.727798 0.854459 -0.070424 -0.107433 -0.213179 
80.684212 121.694389 0.899918 -0.067730 -0.012187 -0.326558 
80.325058 120.734230 0.867487 -0.049311 0.061079 -0.443695 
79.961205 119.840637 0.849645 -0.078668 0.073813 -0.536736 
79.592796 119.007721 0.905436 -0.199855 0.030993 -0.696259 
79.219971 118.230255 0.829213 -0.200051 0.001073 -0.855744 
78.842834 117.503616 0.660290 -0.147490 -0.037424 -0.971238 
78.461472 116.823708 0.496088 -0.097660 -0.061625 -1.055665 
78.075989 116.186890 0.342471 -0.094848 -0.078224 -0.997521 
77.686462 115.589920 0.196174 -0.102246 -0.090167 -0.908326 
77.292976 115.029907 0.076196 -0.100228 -0.100469 -0.825043 
76.895630 114.504272 0.010523 -0.117890 -0.105566 -0.730591 
76.494530 114.010696 -0.050704 -0.087401 -0.091907 -0.648791 
71.836899 172.541245 -0.005649 -0.008470 0.003046 -0.001149 
72.253464 172.282471 0.003692 -0.007719 0.004608 -0.010771 
72.674080 172.002747 -0.016136 0.034376 0.005450 -0.055008 
73.095367 171.702576 -0.026167 0.034535 0.005042 -0.053228 
73.515907 171.381485 -0.063802 0.070088 0.003704 -0.088530 
73.934837 171.038620 0.001719 -0.000458 -0.010384 -0.144348 
74.351585 170.672974 0.011433 -0.015980 -0.021462 -0.195640 
74.765709 170.283386 -0.008050 0.004717 -0.029695 -0.275642 
75.176888 169.868561 0.029840 -0.024244 -0.026248 -0.349739 
75.584839 169.427094 0.051000 -0.051704 -0.005562 -0.444019 
75.989357 168.957413 0.049538 -0.079242 0.017565 -0.555647 
76.390244 168.457779 0.057160 -0.115683 0.032794 -0.655580 
76.787354 167.926285 0.059313 -0.106308 0.048669 -0.765695 
77.180557 167.360794 0.086767 -0.139849 0.059115 -0.820117 
77.569733 166.758972 0.018608 -0.067724 0.081272 -0.848186 
77.954773 166.118179 -0.007043 -0.038371 0.099023 -0.879976 
78.335571 165.435501 0.018880 -0.062257 0.112239 -0.853874 
78.712036 164.707657 -0.016855 -0.032069 0.112012 -0.825305 
79.084061 163.931015 -0.035807 -0.004547 0.092511 -0.759075 
79.451515 163.101471 -0.040444 0.022050 0.079354 -0.673699 
79.814278 162.214447 -0.027575 0.024173 0.060801 -0.555374 
80.172195 161.264816 -0.008518 0.011841 0.042155 -0.454394 
80.525085 160.246796 0.012142 0.005008 0.032381 -0.367717 
80.872742 159.153931 0.014348 0.005291 0.025545 -0.296496 
81.214920 157.978943 0.017249 -0.004229 0.019281 -0.226371 
81.551323 156.713684 -0.010857 0.000932 0.013762 -0.180748 
81.881592 155.349014 -0.039883 0.000075 0.009491 -0.142183 
82.205322 153.874710 -0.063867 -0.001637 0.007428 -0.115676 
82.522011 152.279388 -0.056669 -0.001346 -0.003727 -0.089769 
82.831085 150.550385 -0.009073 0.007118 -0.001083 -0.087172 
83.131851 148.673752 0.063273 0.005716 0.002434 -0.085105 
83.423508 146.634262 0.137486 0.005388 0.004233 -0.091343 
83.705109 144.415482 0.228705 0.003183 0.005189 -0.104451 
83.975555 142.000000 0.340981 0.007508 0.007099 -0.135699 
84.233574 139.369919 0.461347 0.007038 0.005225 -0.175913 
84.477699 136.507507 0.542831 0.001901 -0.017509 -0.216244 
84.706284 133.396240 0.626873 0.004586 -0.082681 -0.254267 
84.917480 130.022369 0.750423 0.008945 -0.194805 -0.286751 
85.109261 126.376808 0.855433 0.010511 -0.342488 -0.314965 
85.279465 122.457565 0.847940 0.025522 -0.506696 -0.358655 
85.425858 118.272301 0.540911 0.036016 -0.659785 -0.429932 
85.546249 113.840851 0.136027 0.042549 -0.785431 -0.538803 
85.638618 109.196846 0.098042 0.032609 -0.861786 -0.680565 
85.701248 104.388062 0.410060 0.014578 -0.893040 -0.853552 
85.732887 99.474655 1.507007 0.003385 -0.877596 -1.082343 
85.732887 94.525345 2.016293 -0.014464 -0.804156 -1.371054 
85.701248 89.611938 1.118876 -0.028056 -0.673345 -1.723827 
85.638618 84.803154 0.909403 -0.053027 -0.495425 -2.103502 
85.546249 80.159149 0.909267 -0.080859 -0.287106 -2.495284 
85.425858 75.727699 0.798040 -0.073758 -0.079718 -2.875399 
85.279465 71.542435 0.743451 -0.092926 0.089809 -3.174363 
85.109261 67.623192 0.294560 -0.151126 0.266771 -3.428249 
84.917480 63.977631 -0.464612 -0.177634 0.495348 -3.634398 
84.706284 60.603760 -1.504623 -0.218263 0.576534 -3.613295 
84.477699 57.492496 -1.878985 -0.258382 0.647436 -3.474652 
84.233574 54.630077 -1.167235 -0.257076 0.580903 -3.158762 
83.975555 52.000000 -1.223184 -0.221322 0.539026 -2.824299 
83.705109 49.584526 -1.180399 -0.215240 0.471644 -2.408123 
83.423508 47.365738 -0.872176 -0.239013 0.384126 -1.951402 
83.131851 45.326244 -0.449848 -0.256168 0.323418 -1.510679 
82.831085 43.449619 0.006561 -0.267940 0.185154 -1.039560 
82.522011 41.720619 0.398508 -0.250455 -0.011206 -0.688798 
82.205322 40.125294 0.316140 -0.213543 -0.107520 -0.457584 
81.881592 38.650993 0.074626 -0.165014 -0.244426 -0.241046 
81.551323 37.286320 0.189303 -0.181785 -0.207540 -0.152000 
70.195602 -96.599808 0.000015 -0.000474 0.000001 0.000437 
70.614372 -96.796181 0.000015 -0.000474 0.000001 0.000437 
71.027260 -97.004402 0.000015 -0.000474 0.000001 0.000437 
71.434250 -97.224869 0.000015 -0.000474 0.000001 0.000437 
73.934837 -98.961380 0.055061 -0.121002 -0.000388 0.016034 
74.351585 -99.327034 0.060775 -0.126640 -0.000715 0.022889 
74.765709 -99.716621 0.063109 -0.128874 -0.000705 0.023897 
79.451515 -106.898529 0.027142 -0.005663 -0.007032 0.001882 
79.814278 -107.785553 0.026313 -0.004800 -0.007428 0.002068 
80.172195 -108.735184 0.024140 -0.005416 -0.007395 0.004269 
80.525085 -109.753197 0.017696 -0.005431 -0.007939 0.005822 
80.872742 -110.846069 0.016014 -0.002426 -0.007929 0.004583 
81.214920 -112.021057 0.002463 0.004428 -0.007059 -0.000442 
81.551323 -113.286324 0.002522 0.002565 -0.005528 -0.000292 
81.881592 -114.650993 -0.001592 0.000780 -0.004389 0.000533 
82.205322 -116.125290 -0.005984 0.000707 -0.004127 0.000331 
82.522011 -117.720619 -0.007726 0.000913 -0.004535 -0.000078 
82.831085 -119.449623 -0.006551 0.000573 -0.005478 0.000241 
83.131851 -121.326248 -0.004113 0.001078 -0.006814 -0.000004 
83.423508 -123.365738 0.001298 0.001365 -0.007662 -0.000969 
83.705109 -125.584526 0.005187 0.001686 -0.007650 -0.002364 
83.975555 -128.000000 0.005834 0.002055 -0.007302 -0.004328 
84.233574 -130.630081 0.002491 0.003445 -0.007052 -0.006661 
84.477699 -133.492493 -0.000854 0.003484 -0.006941 -0.007978 
84.706284 -136.603760 -0.012282 0.004047 -0.006767 -0.009274 
84.917480 -139.977631 -0.026587 0.003752 -0.006421 -0.009317 
85.109261 -143.623184 -0.038836 0.002789 -0.005543 -0.009480 
85.279465 -147.542435 -0.044323 0.002726 -0.004181 -0.010573 
85.425858 -151.727692 -0.043409 0.001138 -0.003071 -0.009575 
85.546249 -156.159149 -0.038448 -0.000450 -0.002767 -0.007917 
85.638618 -160.803146 -0.036732 -0.001720 -0.003265 -0.005577 
85.701248 -165.611938 -0.042095 -0.003216 -0.004041 -0.002962 
85.732887 -170.525345 -0.050524 -0.002650 -0.004499 -0.001923 
85.732887 -175.474655 -0.046063 -0.003216 -0.004106 -0.000736 
85.701248 179.611938 -0.043489 -0.000778 -0.002661 -0.003333 
85.638618 174.803146 -0.052895 0.000554 0.000053 -0.005502 
85.546249 170.159149 -0.069569 -0.000137 0.002358 -0.008871 
85.425858 165.727692 -0.075409 0.000192 0.004184 -0.016692 
85.279465 161.542435 -0.068760 0.002143 0.006135 -0.030279 
85.109261 157.623184 -0.062690 0.003851 0.009101 -0.047017 
84.917480 153.977631 -0.038567 0.003973 0.012251 -0.064288 
84.706284 150.603760 -0.008393 0.005985 0.014693 -0.084292 
84.477699 147.492493 0.059605 0.004204 0.015226 -0.100712 
84.233574 144.630081 0.182762 0.003686 0.014242 -0.118571 
83.975555 142.000000 0.340981 0.007508 0.007099 -0.135699 
83.705109 139.584518 0.472681 0.005234 -0.019427 -0.132704 
83.423508 137.365738 0.555108 -0.007186 -0.090148 -0.096516 
83.131851 135.326248 0.657152 -0.016176 -0.145585 -0.062466 
82.831085 133.449615 0.764357 -0.021181 -0.168592 -0.038257 
82.522011 131.720612 0.831920 -0.030226 -0.170918 -0.025192 
82.205322 130.125290 0.866321 -0.034287 -0.161821 -0.032224 
81.881592 128.650986 0.860814 -0.036416 -0.148241 -0.052732 
81.551323 127.286324 0.845734 -0.049489 -0.132780 -0.075789 
81.214920 126.021057 0.828343 -0.046618 -0.113008 -0.129478 
80.872742 124.846069 0.833062 -0.044195 -0.076017 -0.209646 
80.525085 123.753197 0.859503 -0.045747 0.005137 -0.313275 
80.172195 122.735184 0.875260 -0.086731 0.065660 -0.415887 
79.814278 121.785553 0.771985 -0.067238 0.074217 -0.529372 
79.451515 120.898529 0.764692 -0.164690 0.044420 -0.685792 
79.084061 120.068985 0.754286 -0.256698 0.017385 -0.809595 
78.712036 119.292343 0.633113 -0.238491 -0.019440 -0.935065 
78.335571 118.564499 0.501477 -0.228753 -0.041405 -1.005088 
77.954773 117.881821 0.369608 -0.234287 -0.058730 -0.950752 
77.569733 117.241028 0.270115 -0.248619 -0.071761 -0.859561 
77.180557 116.639198 0.185577 -0.252152 -0.084133 -0.777807 
76.787354 116.073715 0.058491 -0.206395 -0.090949 -0.697732 
76.390244 115.542221 0.051092 -0.226754 -0.078747 -0.595151 
75.989357 115.042587 -0.027449 -0.120486 -0.048647 -0.438306 
75.584839 114.572899 -0.070287 -0.026985 -0.032197 -0.287835 
75.176888 114.131432 -0.004646 -0.041359 -0.009390 -0.125207 
74.765709 113.716621 0.029776 -0.039706 -0.002876 -0.011461 
71.762642 171.322983 -0.009225 -0.002408 -0.004799 0.017287 
72.176270 171.045135 -0.000707 -0.001815 -0.006789 0.016065 
72.593819 170.744827 -0.019652 0.041147 -0.009214 -0.021211 
73.011925 170.422699 -0.014114 0.030674 -0.012489 -0.013529 
73.429161 170.078217 -0.026418 0.039868 -0.015440 -0.026349 
73.844681 169.710541 0.002938 0.011509 -0.027444 -0.073844 
74.257904 169.318604 0.023319 -0.003187 -0.034480 -0.112229 
74.668404 168.901230 0.010355 0.020529 -0.038678 -0.177779 
75.075829 168.457092 0.070453 -0.034891 -0.034726 -0.223197 
75.479904 167.984741 0.089325 -0.057500 -0.014141 -0.304696 
75.880417 167.482559 0.112501 -0.103326 0.009271 -0.397869 
76.277168 166.948807 0.116923 -0.139278 0.027600 -0.491526 
76.669998 166.381516 0.085104 -0.104024 0.047178 -0.608325 
77.058754 165.778580 0.075260 -0.098085 0.057615 -0.694526 
77.443329 165.137604 0.046835 -0.068507 0.074565 -0.729734 
77.823578 164.455963 0.006128 -0.037199 0.086688 -0.776780 
78.199402 163.730728 0.027672 -0.065524 0.095436 -0.766271 
78.570679 162.958679 -0.030916 -0.008410 0.095312 -0.769240 
78.937279 162.136200 -0.044315 0.013356 0.077842 -0.721536 
79.299072 161.259277 -0.069786 0.057474 0.067465 -0.661379 
79.655899 160.323425 -0.052064 0.057660 0.049377 -0.556932 
80.007591 159.323669 -0.011250 0.027834 0.030762 -0.457201 
80.353943 158.254486 0.022443 0.007756 0.024077 -0.364301 
80.694725 157.109680 0.019228 0.007916 0.019900 -0.293034 
81.029663 155.882401 0.021216 -0.006026 0.015093 -0.219297 
81.358429 154.565018 -0.011684 0.000747 0.010278 -0.174471 
81.680649 153.149109 -0.034085 -0.003796 0.006436 -0.133010 
81.995888 151.625381 -0.064933 -0.005026 0.003962 -0.106690 
82.303627 149.983597 -0.067350 -0.003896 -0.008739 -0.081549 
82.603264 148.212601 -0.012051 0.005559 -0.008470 -0.079746 
82.894104 146.300369 0.089595 0.001969 -0.008294 -0.076285 
83.175331 144.233994 0.198761 0.001529 -0.010985 -0.083377 
83.446022 142.000000 0.326811 -0.000140 -0.015223 -0.098555 
83.705109 139.584518 0.472681 0.005234 -0.019427 -0.132704 
83.951385 136.973862 0.613246 0.004252 -0.028889 -0.173881 
84.183479 134.155121 0.693848 -0.002028 -0.062243 -0.214367 
84.399887 131.117172 0.790079 0.000154 -0.138133 -0.253448 
84.598953 127.851875 0.930359 -0.000257 -0.254950 -0.285967 
84.778900 124.355568 0.931795 0.005130 -0.403407 -0.319015 
84.937874 120.630745 0.674729 0.013235 -0.567055 -0.354202 
85.074028 116.687737 -0.038728 0.034346 -0.709565 -0.441953 
85.185547 112.546158 -0.830063 0.037497 -0.817734 -0.560274 
85.270813 108.235672 -1.079188 0.017014 -0.870467 -0.711805 
85.328476 103.795822 -1.064542 0.003981 -0.878311 -0.908107 
85.357559 99.274544 -0.296164 -0.006351 -0.840926 -1.153687 
85.357559 94.725456 -0.039144 -0.025403 -0.748191 -1.452000 
85.328476 90.204178 -0.917256 -0.039553 -0.606090 -1.804149 
85.270813 85.764328 -0.712518 -0.068258 -0.425672 -2.172419 
85.185547 81.453842 -0.205862 -0.094778 -0.219856 -2.549327 
85.074028 77.312263 0.093706 -0.083702 -0.027649 -2.894792 
84.937874 73.369255 0.420362 -0.102126 0.119416 -3.140612 
84.778900 69.644432 0.279423 -0.145654 0.276101 -3.346802 
84.598953 66.148125 -0.059909 -0.172193 0.478329 -3.483609 
84.399887 62.882828 -0.729266 -0.199016 0.536775 -3.407314 
84.183479 59.844879 -0.875073 -0.227929 0.589776 -3.219392 
83.951385 57.026138 -0.096637 -0.212467 0.514500 -2.872035 
83.705109 54.415474 -0.382189 -0.165962 0.474480 -2.519185 
83.446022 52.000000 -0.660380 -0.140702 0.412722 -2.110229 
83.175331 49.766003 -0.364564 -0.190536 0.334730 -1.642341 
82.894104 47.699638 0.052515 -0.216409 0.274232 -1.221469 
82.603264 45.787395 0.361398 -0.222761 0.138980 -0.781031 
82.303627 44.016407 0.640268 -0.205403 -0.050982 -0.448785 
81.995888 42.374619 0.531589 -0.176967 -0.137851 -0.235271 
81.680649 40.850883 0.350910 -0.137547 -0.264596 -0.039639 
81.358429 39.434982 0.348107 -0.165869 -0.224783 0.031776 
70.133057 -97.754921 0.000001 -0.000489 -0.000000 0.000450 
70.548943 -97.965759 0.000001 -0.000489 -0.000000 0.000450 
70.958893 -98.189293 0.000001 -0.000489 -0.000000 0.000450 
74.257904 -100.681389 0.109140 -0.163754 -0.000896 0.024510 
74.668404 -101.098770 0.111474 -0.165988 -0.000886 0.025518 
75.075829 -101.542908 0.113493 -0.167566 -0.000875 0.026447 
75.479904 -102.015266 0.130087 -0.177723 -0.001251 0.029086 
78.199402 -106.269264 0.033878 -0.020540 -0.004603 0.006008 
78.570679 -107.041313 0.038354 -0.018520 -0.006193 0.005357 
78.937279 -107.863800 0.040367 -0.014993 -0.007094 0.003331 
79.299072 -108.740730 0.040865 -0.011585 -0.007672 0.001286 
79.655899 -109.676575 0.042051 -0.010737 -0.008206 0.001572 
80.007591 -110.676323 0.041042 -0.011396 -0.008301 0.003855 
80.353943 -111.745514 0.036234 -0.011378 -0.008916 0.005406 
80.694725 -112.890320 0.028941 -0.005157 -0.008669 0.006738 
81.029663 -114.117607 0.013346 0.001435 -0.007429 0.002516 
81.358429 -115.434982 0.011296 0.001152 -0.005831 0.001358 
81.680649 -116.850883 0.005037 0.000774 -0.004813 0.001025 
81.995888 -118.374619 -0.000600 0.000650 -0.004543 0.000837 
82.303627 -120.016403 -0.004622 0.001037 -0.004754 0.000211 
82.603264 -121.787392 -0.005943 0.000772 -0.005293 0.000297 
82.894104 -123.699638 -0.005294 0.001309 -0.006004 -0.000158 
83.175331 -125.765999 -0.001883 0.001543 -0.006430 -0.001214 
83.446022 -128.000000 0.002128 0.001880 -0.006428 -0.002589 
83.705109 -130.415482 0.003186 0.002285 -0.006261 -0.004438 
83.951385 -133.026138 -0.000000 0.003742 -0.006108 -0.006783 
84.183479 -135.844879 -0.001585 0.003748 -0.006001 -0.007991 
84.399887 -138.882828 -0.006213 0.004380 -0.005847 -0.009359 
84.598953 -142.148117 -0.014837 0.003977 -0.005575 -0.009405 
84.778900 -145.644424 -0.027024 0.002973 -0.005015 -0.009330 
84.937874 -149.369263 -0.032608 0.002972 -0.004256 -0.010117 
85.074028 -153.312271 -0.034112 0.001580 -0.003643 -0.008963 
85.185547 -157.453842 -0.034472 0.000614 -0.003471 -0.007747 
85.270813 -161.764328 -0.033988 -0.000661 -0.003918 -0.005478 
85.328476 -166.204178 -0.037229 -0.002005 -0.004677 -0.003125 
85.357559 -170.725449 -0.046185 -0.001285 -0.005142 -0.002341 
85.357559 -175.274551 -0.050574 -0.001567 -0.004649 -0.001332 
85.328476 -179.795822 -0.052858 0.000146 -0.003076 -0.002757 
85.270813 175.764328 -0.063636 0.001872 -0.000145 -0.004896 
85.185547 171.453842 -0.077107 0.000914 0.002336 -0.008012 
85.074028 167.312271 -0.079298 0.001107 0.004103 -0.015927 
84.937874 163.369263 -0.067219 0.002289 0.005729 -0.028668 
84.778900 159.644424 -0.062528 0.003036 0.008036 -0.043109 
84.598953 156.148117 -0.045481 0.002277 0.010606 -0.056602 
84.399887 152.882828 -0.022187 0.003529 0.012197 -0.071562 
84.183479 149.844879 0.019301 0.001992 0.012052 -0.082989 
83.951385 147.026138 0.104625 0.001713 0.010569 -0.094855 
83.705109 144.415482 0.228705 0.003183 0.005189 -0.104451 
83.446022 142.000000 0.326811 -0.000140 -0.015223 -0.098555 
83.175331 139.766006 0.382950 -0.010668 -0.070383 -0.066532 
82.894104 137.699631 0.455875 -0.017920 -0.111887 -0.037845 
82.603264 135.787399 0.543966 -0.020808 -0.128725 -0.018533 
82.303627 134.016403 0.627314 -0.031798 -0.130853 -0.005147 
81.995888 132.374619 0.670350 -0.033818 -0.122796 -0.013917 
81.680649 130.850891 0.673805 -0.033862 -0.110643 -0.036478 
81.358429 129.434982 0.662028 -0.045499 -0.096517 -0.062789 
81.029663 128.117599 0.645088 -0.041328 -0.079377 -0.120407 
80.694725 126.890320 0.632398 -0.037013 -0.047529 -0.204276 
80.353943 125.745514 0.662647 -0.049669 0.019218 -0.305650 
80.007591 124.676323 0.721467 -0.116330 0.068753 -0.411113 
79.655899 123.676575 0.676383 -0.129813 0.076211 -0.526573 
79.299072 122.740730 0.471691 -0.040228 0.063347 -0.705432 
78.937279 121.863800 0.574328 -0.253046 0.038203 -0.797325 
78.570679 121.041313 0.574694 -0.338459 0.003006 -0.907836 
78.199402 120.269264 0.413494 -0.275232 -0.010766 -0.986790 
77.823578 119.544044 0.314161 -0.280730 -0.027387 -0.939781 
77.443329 118.862396 0.223774 -0.255894 -0.041294 -0.861371 
77.058754 118.221420 0.161246 -0.250674 -0.054670 -0.775740 
76.669998 117.618477 0.020408 -0.181275 -0.063840 -0.689750 
76.277168 117.051201 -0.023226 -0.170303 -0.055779 -0.584898 
75.880417 116.517441 0.085041 -0.248719 -0.042123 -0.411264 
75.479904 116.015266 -0.073708 -0.035878 -0.025692 -0.295821 
75.075829 115.542908 -0.109863 0.050752 -0.002539 -0.150966 
74.668404 115.098770 -0.011610 -0.002082 -0.002509 -0.032102 
74.257904 114.681389 0.003454 -0.003155 -0.000138 -0.009643 
73.844681 114.289459 0.029020 -0.028164 0.000207 -0.006227 
71.682594 170.114273 -0.014326 0.003459 -0.007249 0.026454 
72.093063 169.818115 -0.004441 0.001804 -0.010019 0.030123 
72.507301 169.498138 -0.022426 0.044267 -0.013019 -0.002767 
72.921974 169.154999 -0.014846 0.033227 -0.016901 0.007123 
73.335663 168.788177 -0.012353 0.027385 -0.019650 0.004506 
73.747513 168.396805 0.005455 0.010833 -0.028344 -0.036940 
74.156960 167.979828 0.027271 -0.003534 -0.029348 -0.070626 
74.563553 167.536026 0.029039 0.006659 -0.027624 -0.130461 
74.966957 167.064056 0.091114 -0.049967 -0.020034 -0.175195 
75.366898 166.562439 0.107559 -0.065751 0.000247 -0.261549 
75.763130 166.029572 0.147724 -0.122726 0.023880 -0.350029 
76.155464 165.463699 0.158888 -0.158835 0.041859 -0.434478 
76.543732 164.862839 0.108068 -0.120066 0.071959 -0.562047 
76.927780 164.224884 0.087822 -0.103319 0.074069 -0.672652 
77.307465 163.547470 0.072099 -0.084829 0.080986 -0.719409 
77.682655 162.828003 0.021130 -0.049821 0.081572 -0.776415 
78.053223 162.063583 0.033614 -0.067190 0.082807 -0.771625 
78.419037 161.251068 -0.022123 -0.010410 0.080965 -0.778756 
78.779945 160.386917 -0.027367 0.003324 0.064806 -0.729186 
79.135811 159.467255 -0.065820 0.058737 0.054447 -0.676006 
79.486450 158.487778 -0.055286 0.058740 0.036747 -0.584144 
79.831673 157.443710 0.003679 0.025406 0.007769 -0.476128 
80.171265 156.329819 0.037583 0.009097 0.009151 -0.369830 
80.504959 155.140305 0.032515 0.007936 0.011497 -0.291305 
80.832466 153.868759 0.036932 -0.010387 0.012175 -0.211146 
81.153442 152.508209 0.000055 -0.000943 0.009136 -0.165992 
81.467499 151.050964 -0.019552 -0.007757 0.003574 -0.119747 
81.774170 149.488708 -0.064708 -0.008268 0.000528 -0.092712 
82.072929 147.812424 -0.075279 -0.009456 -0.016628 -0.065011 
82.363174 146.012436 -0.011734 -0.002494 -0.024977 -0.058342 
82.644203 144.078506 0.108327 -0.008699 -0.035703 -0.049744 
82.915222 142.000000 0.237285 -0.009296 -0.051545 -0.053945 
83.175331 139.766006 0.382950 -0.010668 -0.070383 -0.066532 
83.423508 137.365738 0.555108 -0.007186 -0.090148 -0.096516 
83.658623 134.788986 0.700544 -0.007090 -0.115059 -0.134645 
83.879417 132.026718 0.765513 -0.012041 -0.162904 -0.171213 
84.084526 129.071854 0.848034 -0.009151 -0.250757 -0.207585 
84.272469 125.920288 0.944934 -0.009603 -0.367506 -0.240675 
84.441704 122.571922 0.815103 0.001874 -0.506738 -0.277465 
84.590652 119.031883 0.304219 -0.008374 -0.657458 -0.291396 
84.717751 115.311539 -0.805727 0.017608 -0.780256 -0.384514 
84.821518 111.429344 -2.047049 0.029800 -0.862568 -0.520456 
84.900635 107.411133 -2.588450 0.008401 -0.887289 -0.687583 
84.954025 103.289764 -2.800817 0.000431 -0.871311 -0.908532 
84.980927 99.103905 -2.164987 -0.010972 -0.815756 -1.172029 
84.980927 94.896095 -1.853355 -0.021865 -0.709840 -1.488327 
84.954025 90.710236 -2.569108 -0.041883 -0.563425 -1.836159 
84.900635 86.588867 -2.161762 -0.059422 -0.386547 -2.207587 
84.821518 82.570656 -1.295504 -0.061321 -0.189672 -2.587446 
84.717751 78.688461 -0.531409 -0.057778 -0.014591 -2.887954 
84.590652 74.968117 0.332950 -0.086195 0.109879 -3.069888 
84.441704 71.428078 0.532818 -0.113505 0.242886 -3.224639 
84.272469 68.079712 0.540407 -0.144009 0.416260 -3.286086 
84.084526 64.928146 0.026852 -0.183043 0.454091 -3.134700 
83.879417 61.973289 -0.214591 -0.207134 0.502484 -2.897328 
83.658623 59.211014 0.444483 -0.180443 0.426580 -2.521971 
83.423508 56.634262 0.044385 -0.132722 0.384018 -2.141837 
83.175331 54.233997 -0.374727 -0.113561 0.333253 -1.739743 
82.915222 52.000000 -0.195440 -0.159688 0.273464 -1.316558 
82.644203 49.921486 0.069457 -0.195531 0.216526 -0.938860 
82.363174 47.987572 0.287880 -0.206860 0.107355 -0.552943 
82.072929 46.187584 0.415376 -0.190100 -0.063518 -0.254004 
81.774170 44.511292 0.256889 -0.141817 -0.130189 -0.094685 
81.467499 42.949032 0.126286 -0.117283 -0.250278 0.072023 
81.153442 41.491795 0.086093 -0.145694 -0.205340 0.100432 
70.065659 -98.903214 0.000000 -0.000491 -0.000000 0.000452 
70.478432 -99.127907 0.000000 -0.000491 -0.000000 0.000452 
70.885208 -99.366081 0.000000 -0.000491 -0.000000 0.000452 
71.285973 -99.618172 0.000000 -0.000491 -0.000000 0.000452 
74.156960 -102.020172 0.149993 -0.190474 -0.000802 0.020354 
74.563553 -102.463974 0.152327 -0.192708 -0.000793 0.021362 
74.966957 -102.935944 0.154346 -0.194286 -0.000781 0.022292 
75.366898 -103.437553 0.170940 -0.204444 -0.001158 0.024930 
75.763130 -103.970421 0.177643 -0.197148 -0.000820 0.029180 
76.155464 -104.536308 0.144700 -0.154402 -0.000409 0.024001 
76.543732 -105.137161 0.063731 -0.060024 0.000079 0.010442 
76.927780 -105.775116 0.033674 -0.031694 0.000174 0.007397 
77.307465 -106.452530 0.025125 -0.022883 -0.002330 0.004845 
77.682655 -107.172005 0.035694 -0.024513 -0.004369 0.002664 
78.053223 -107.936409 0.037844 -0.022266 -0.006487 0.002683 
78.419037 -108.748932 0.042513 -0.020500 -0.007905 0.002086 
78.779945 -109.613075 0.045497 -0.016992 -0.008794 0.000111 
79.135811 -110.532738 0.047459 -0.013537 -0.009492 -0.001930 
79.486450 -111.512222 0.049797 -0.012825 -0.010159 -0.001509 
79.831673 -112.556282 0.048758 -0.013576 -0.010369 0.000910 
80.171265 -113.670174 0.045440 -0.013783 -0.011033 0.002705 
80.504959 -114.859703 0.036137 -0.007329 -0.009518 0.007958 
80.832466 -116.131241 0.019038 -0.000049 -0.007652 0.003578 
81.153442 -117.491791 0.015541 0.000383 -0.006040 0.002123 
81.467499 -118.949036 0.008196 0.000293 -0.005153 0.001757 
81.774170 -120.511292 0.001160 0.000223 -0.004838 0.001553 
82.072929 -122.187584 -0.004764 0.000597 -0.004835 0.000883 
82.363174 -123.987572 -0.007585 0.000428 -0.005024 0.000799 
82.644203 -125.921486 -0.007521 0.001076 -0.005298 -0.000014 
82.915222 -128.000000 -0.005974 0.001539 -0.005478 -0.001447 
83.175331 -130.233994 -0.002917 0.001946 -0.005512 -0.002941 
83.423508 -132.634262 -0.001169 0.002400 -0.005477 -0.004779 
83.658623 -135.211014 -0.003779 0.003897 -0.005415 -0.006979 
83.879417 -137.973282 -0.004664 0.003892 -0.005344 -0.008078 
84.084526 -140.928146 -0.007214 0.004471 -0.005225 -0.009372 
84.272469 -144.079712 -0.013905 0.004110 -0.005045 -0.009308 
84.441704 -147.428070 -0.024635 0.003377 -0.004747 -0.009177 
84.590652 -150.968124 -0.027503 0.003312 -0.004409 -0.009515 
84.717751 -154.688461 -0.029985 0.002633 -0.004140 -0.008584 
84.821518 -158.570663 -0.033195 0.001714 -0.004068 -0.007236 
84.900635 -162.588867 -0.035005 0.000469 -0.004495 -0.005048 
84.954025 -166.710236 -0.038417 -0.000759 -0.005220 -0.003050 
84.980927 -170.896088 -0.048279 0.000378 -0.005631 -0.002844 
84.980927 -175.103912 -0.057058 0.000175 -0.005023 -0.002120 
84.954025 -179.289764 -0.062646 0.001697 -0.003358 -0.003570 
84.900635 176.588867 -0.071612 0.002870 -0.000440 -0.005570 
84.821518 172.570663 -0.080355 0.001176 0.002032 -0.008397 
84.717751 168.688461 -0.078774 0.000499 0.003845 -0.016267 
84.590652 164.968124 -0.065138 0.001478 0.005552 -0.029058 
84.441704 161.428070 -0.060241 0.001830 0.007763 -0.042349 
84.272469 158.079712 -0.047975 0.001595 0.009906 -0.054403 
84.084526 154.928146 -0.027542 0.002142 0.010952 -0.066174 
83.879417 151.973282 -0.003484 0.001773 0.010290 -0.075608 
83.658623 149.211014 0.052243 0.002801 0.008403 -0.084797 
83.423508 146.634262 0.137486 0.005388 0.004233 -0.091343 
83.175331 144.233994 0.198761 0.001529 -0.010985 -0.083377 
82.915222 142.000000 0.237285 -0.009296 -0.051545 -0.053945 
82.644203 139.921494 0.288094 -0.014698 -0.081259 -0.029155 
82.363174 137.987564 0.345027 -0.017121 -0.094082 -0.012329 
82.072929 136.187576 0.402128 -0.028883 -0.096057 0.000905 
81.774170 134.511292 0.426036 -0.029889 -0.089207 -0.008135 
81.467499 132.949036 0.421282 -0.032182 -0.078422 -0.028450 
81.153442 131.491791 0.385535 -0.036690 -0.065194 -0.062919 
80.832466 130.131241 0.340712 -0.023535 -0.049472 -0.132104 
80.504959 128.859695 0.307096 -0.012268 -0.021434 -0.229430 
80.171265 127.670174 0.344861 -0.041955 0.032272 -0.335537 
79.831673 126.556282 0.436453 -0.137637 0.072389 -0.442965 
79.486450 125.512222 0.430474 -0.164600 0.080394 -0.570664 
79.135811 124.532738 0.271826 -0.094374 0.073113 -0.757367 
78.779945 123.613075 0.435542 -0.351760 0.053798 -0.817544 
78.419037 122.748932 0.507858 -0.481529 0.023775 -0.926574 
78.053223 121.936409 0.429531 -0.454826 0.011262 -0.995357 
77.682655 121.172005 0.395563 -0.472861 -0.005118 -0.945975 
77.307465 120.452530 0.362144 -0.459313 -0.020251 -0.858051 
76.927780 119.775116 0.317484 -0.446782 -0.035161 -0.761316 
76.543732 119.137161 0.165892 -0.348321 -0.046820 -0.678449 
76.155464 118.536308 0.116300 -0.323947 -0.043126 -0.560074 
75.763130 117.970421 0.210141 -0.382995 -0.034751 -0.379703 
75.366898 117.437553 0.013456 -0.126387 -0.022457 -0.298451 
74.966957 116.935944 -0.066273 0.005620 -0.002728 -0.159138 
74.563553 116.463974 0.004484 -0.019012 -0.002750 -0.045010 
74.156960 116.020172 0.017983 -0.017327 -0.000355 -0.016569 
71.596863 168.915787 -0.018719 0.005722 -0.007594 0.052463 
72.003937 168.602188 -0.006708 0.001989 -0.009963 0.055038 
72.414635 168.263443 -0.025265 0.046312 -0.012366 0.020448 
72.825630 167.900284 -0.014682 0.033554 -0.015708 0.030650 
73.235519 167.512207 -0.012878 0.029031 -0.017971 0.026690 
73.643456 167.098343 0.006775 0.009428 -0.018857 0.019472 
74.048859 166.657608 0.029045 -0.005292 -0.015254 -0.011508 
74.451294 166.188782 0.038205 -0.003669 -0.007713 -0.070325 
74.850418 165.690521 0.101009 -0.062831 0.004085 -0.131580 
75.245949 165.161346 0.116836 -0.080057 0.025009 -0.226854 
75.637642 164.599655 0.168920 -0.150308 0.048933 -0.319815 
76.025307 164.003677 0.179043 -0.190195 0.067435 -0.413901 
76.408752 163.371490 0.075867 -0.105508 0.100876 -0.577746 
76.787819 162.701004 0.059439 -0.093237 0.093275 -0.698848 
77.162361 161.989899 0.038546 -0.067586 0.082511 -0.789045 
77.532242 161.235626 -0.011068 -0.027597 0.073606 -0.858499 
77.897301 160.435394 0.000916 -0.032972 0.066291 -0.860323 
78.257401 159.586121 -0.058305 0.027281 0.059998 -0.867333 
78.612396 158.684433 -0.056493 0.039763 0.042792 -0.808294 
78.962097 157.726593 -0.101875 0.108654 0.031466 -0.750754 
79.306335 156.708542 -0.090470 0.111297 0.012204 -0.649575 
79.644890 155.625763 0.021741 0.033392 -0.021184 -0.507080 
79.977524 154.473373 0.059849 0.019003 -0.011129 -0.389310 
80.303970 153.245972 0.053895 0.013721 0.000827 -0.300044 
80.623917 151.937714 0.050832 -0.008749 0.006269 -0.209012 
80.937004 150.542252 0.017203 -0.003920 0.006087 -0.156190 
81.242828 149.052704 0.009310 -0.012856 0.000694 -0.104357 
81.540924 147.461746 -0.042315 -0.013488 -0.002035 -0.076102 
81.830750 145.761505 -0.057892 -0.008820 -0.021224 -0.052208 
82.111710 143.943771 0.020324 -0.007421 -0.036133 -0.038780 
82.383118 142.000000 0.151562 -0.015076 -0.055099 -0.026473 
82.644203 139.921494 0.288094 -0.014698 -0.081259 -0.029155 
82.894104 137.699631 0.455875 -0.017920 -0.111887 -0.037845 
83.131851 135.326248 0.657152 -0.016176 -0.145585 -0.062466 
83.356407 132.793930 0.790496 -0.014283 -0.185251 -0.097834 
83.566612 130.096664 0.816071 -0.020494 -0.245686 -0.128125 
83.761238 127.230377 0.925703 -0.014992 -0.338628 -0.161431 
83.938988 124.193779 1.016408 -0.023684 -0.450396 -0.184225 
84.098511 120.989067 0.867947 -0.002941 -0.578923 -0.221849 
84.238457 117.622757 0.209856 0.011463 -0.723706 -0.239706 
84.357513 114.106339 -1.002685 0.026189 -0.831768 -0.321312 
84.454460 110.456711 -2.450491 0.034388 -0.892519 -0.462268 
84.528214 106.696243 -3.127970 0.005640 -0.896392 -0.641504 
84.577896 102.852379 -3.355398 -0.006867 -0.857391 -0.892959 
84.602898 98.956657 -2.597926 -0.033455 -0.757557 -1.192269 
84.602898 95.043343 -2.068700 -0.063487 -0.619979 -1.526666 
84.577896 91.147621 -2.731574 -0.091454 -0.462545 -1.878562 
84.528214 87.303757 -2.585087 -0.116225 -0.291123 -2.235242 
84.454460 83.543289 -1.762592 -0.147487 -0.105828 -2.567363 
84.357513 79.893661 -0.983869 -0.119443 0.048666 -2.838361 
84.238457 76.377243 0.095510 -0.128122 0.145636 -2.973193 
84.098511 73.010933 0.452015 -0.158263 0.258453 -3.056534 
83.938988 69.806221 0.511860 -0.180226 0.388581 -3.025492 
83.761238 66.769623 -0.156842 -0.194558 0.389638 -2.808506 
83.566612 63.903343 -0.668419 -0.181258 0.354437 -2.479632 
83.356407 61.206070 -0.064668 -0.147085 0.245233 -2.056356 
83.131851 58.673756 -0.207592 -0.095928 0.200040 -1.671990 
82.894104 56.300362 -0.449641 -0.070863 0.167973 -1.309656 
82.644203 54.078514 -0.185297 -0.125668 0.130193 -0.931235 
82.383118 52.000000 0.039721 -0.159116 0.102072 -0.609424 
82.111710 50.056221 0.196659 -0.138164 0.015118 -0.296996 
81.830750 48.238487 0.273874 -0.118499 -0.127933 -0.041510 
81.540924 46.538258 0.178226 -0.069267 -0.197348 0.098627 
81.242828 44.947289 0.074881 -0.061125 -0.243030 0.178636 
80.937004 43.457756 0.038313 -0.071494 -0.161042 0.134075 
70.402931 -100.282051 0.000000 -0.000491 -0.000000 0.000452 
70.806297 -100.534172 0.000000 -0.000491 -0.000000 0.000452 
71.203598 -100.800972 0.000000 -0.000491 -0.000000 0.000452 
74.048859 -103.342392 0.193132 -0.204191 -0.000534 0.011687 
74.451294 -103.811218 0.195466 -0.206425 -0.000524 0.012695 
74.850418 -104.309479 0.197485 -0.208003 -0.000512 0.013625 
76.025307 -105.996323 0.140811 -0.139481 0.000028 0.014614 
76.408752 -106.628502 0.063205 -0.058907 0.000092 0.009397 
76.787819 -107.298988 0.033488 -0.031477 0.000167 0.007214 
77.162361 -108.010101 0.030245 -0.026193 -0.004446 0.001630 
77.532242 -108.764374 0.040864 -0.029288 -0.007512 0.000466 
77.897301 -109.564606 0.042674 -0.028441 -0.009756 0.001418 
78.612396 -111.315575 0.049622 -0.023273 -0.011887 -0.001236 
78.962097 -112.273399 0.052400 -0.019758 -0.012686 -0.003326 
79.306335 -113.291458 0.055879 -0.019034 -0.013460 -0.002853 
79.644890 -114.374229 0.054662 -0.019476 -0.013743 -0.000691 
79.977524 -115.526634 0.051848 -0.019688 -0.014420 0.001113 
80.303970 -116.754036 0.037550 -0.009904 -0.010777 0.009566 
80.623917 -118.062286 0.019837 -0.001208 -0.007850 0.004165 
80.937004 -119.457756 0.015578 0.000469 -0.006074 0.001945 
81.242828 -120.947289 0.007810 0.000443 -0.005308 0.001719 
81.540924 -122.538261 -0.000371 0.000583 -0.004944 0.001349 
81.830750 -124.238487 -0.008261 0.000722 -0.004750 0.000858 
82.111710 -126.056221 -0.013328 0.000574 -0.004689 0.000691 
82.383118 -128.000000 -0.013392 0.000850 -0.004704 0.000068 
82.644203 -130.078506 -0.012539 0.001261 -0.004776 -0.001352 
82.894104 -132.300369 -0.009697 0.001618 -0.004855 -0.002751 
83.131851 -134.673752 -0.007304 0.002087 -0.004921 -0.004422 
83.356407 -137.206070 -0.008879 0.003769 -0.004959 -0.006652 
83.566612 -139.903336 -0.008530 0.003879 -0.004978 -0.007764 
83.761238 -142.769623 -0.009210 0.004302 -0.004952 -0.008812 
83.938988 -145.806213 -0.013988 0.004186 -0.004870 -0.008855 
84.098511 -149.010925 -0.025016 0.004055 -0.004748 -0.009144 
84.238457 -152.377243 -0.028793 0.004045 -0.004689 -0.009281 
84.357513 -155.893661 -0.031889 0.003522 -0.004650 -0.008227 
84.454460 -159.543289 -0.034789 0.003113 -0.004684 -0.007268 
84.528214 -163.303757 -0.037544 0.002764 -0.005119 -0.006003 
84.577896 -167.147629 -0.040440 0.001443 -0.005779 -0.004162 
84.602898 -171.043335 -0.051143 0.002621 -0.006061 -0.004205 
84.602898 -174.956665 -0.059981 0.002091 -0.005278 -0.003452 
84.577896 -178.852371 -0.067057 0.003680 -0.003578 -0.005180 
84.528214 177.303757 -0.071623 0.003976 -0.000630 -0.006765 
84.454460 173.543289 -0.073787 0.002241 0.001905 -0.009908 
84.357513 169.893661 -0.070426 0.001618 0.003972 -0.018480 
84.238457 166.377243 -0.063650 0.002177 0.005952 -0.031313 
84.098511 163.010925 -0.063016 0.001616 0.008289 -0.043640 
83.938988 159.806213 -0.054002 0.001059 0.010332 -0.054523 
83.761238 156.769623 -0.034528 0.001147 0.010509 -0.064604 
83.566612 153.903336 -0.024114 0.001511 0.008388 -0.073094 
83.356407 151.206070 0.009995 0.002405 0.006185 -0.080547 
83.131851 148.673752 0.063273 0.005716 0.002434 -0.085105
[truncated: 200,921 more chars]
