# Supplementary material for: Atmospheric Warming Drives Growth in Arctic Sea Ice: A Key Role for Snow
Source: Geophys Res Lett. 2020 Oct 24;47(20):e2020GL090236. doi: 10.1029/2020GL090236 (PMC7685162; doi:10.1029/2020GL090236)
Supplement: Supplementary file 4 — Data Set S3 [file GRL-47-e2020GL090236-s004.unk]

%Lat Lon a(1)[m] a(2)[m] a(3)[m] a(4)[m] b(1)[m] b(2)[m] b(3)[m] b(4)[m] c(1)[C] c(2)[C] c(3)[C] c(4)[C] d(1)[] d(2)[] d(3)[] d(4)[]
70.028084 0.537126 0.000000 0.000000 0.000000 0.000000 0.000000 0.000000 0.000000 0.000000 -0.000001 -0.000017 -0.000049 0.000065 0.000000 0.000000 0.000000 0.000000 
70.053574 1.708404 0.000000 0.000000 0.000000 0.000000 0.000000 0.000000 0.000000 0.000000 -0.000000 -0.000018 0.000015 0.000027 0.000000 0.000000 0.000000 0.000000 
70.073997 2.881954 0.000000 0.000000 0.000000 0.000000 0.000000 0.000000 0.000000 0.000000 0.000000 0.000002 0.000014 0.000020 0.000000 0.000000 0.000000 0.000000 
70.089340 4.057274 0.000000 0.000000 0.000000 0.000000 0.000000 0.000000 0.000000 0.000000 0.000001 0.000013 0.000042 0.000002 0.000000 0.000000 0.000000 0.000000 
70.099579 5.233858 0.000000 0.000000 0.000000 0.000000 0.000000 0.000000 0.000000 0.000000 0.000000 0.000011 0.000072 -0.000029 0.000000 0.000000 0.000000 0.000000 
70.104706 6.411201 0.000000 0.000000 0.000000 0.000000 0.000000 0.000000 0.000000 0.000000 0.000001 0.000004 0.000154 -0.000002 0.000000 0.000000 0.000000 0.000000 
70.104706 7.588799 0.000000 0.000000 0.000000 0.000000 0.000000 0.000000 0.000000 0.000000 0.000000 0.000000 0.000025 0.000052 0.000000 0.000000 0.000000 0.000000 
70.099579 8.766142 0.000000 0.000000 0.000000 0.000000 0.000000 0.000000 0.000000 0.000000 -0.000003 0.000007 -0.000006 0.000046 0.000000 0.000000 0.000000 0.000000 
70.089340 9.942726 0.000000 0.000000 0.000000 0.000000 0.000000 0.000000 0.000000 0.000000 -0.000010 0.000010 0.000005 -0.000011 0.000000 0.000000 0.000000 0.000000 
70.073997 11.118046 0.000000 0.000000 0.000000 0.000000 0.000000 0.000000 0.000000 0.000000 -0.000001 -0.000014 0.000011 -0.000123 0.000000 0.000000 0.000000 0.000000 
70.053574 12.291596 0.000000 0.000000 0.000000 0.000000 0.000000 0.000000 0.000000 0.000000 0.000006 -0.000036 -0.000003 -0.000196 0.000000 0.000000 0.000000 0.000000 
70.028084 13.462874 0.000000 0.000000 0.000000 0.000000 0.000000 0.000000 0.000000 0.000000 0.000006 -0.000021 0.000008 -0.000292 0.000000 0.000000 0.000000 0.000000 
70.065659 -98.903214 0.000000 0.000011 0.000049 0.000000 0.000000 -0.000006 -0.000006 0.000000 0.000022 -0.000003 0.000011 -0.000008 0.000000 0.000000 0.000003 0.000000 
70.133057 -97.754921 0.000000 -0.000005 -0.000010 0.000000 0.000000 -0.000002 -0.000002 0.000000 0.000038 -0.000000 -0.000038 -0.000141 0.000000 0.000000 0.000001 0.000000 
70.195602 -96.599808 0.000000 -0.000007 -0.000004 0.000000 0.000000 -0.000000 -0.000000 0.000000 0.000006 -0.000003 -0.000001 -0.000196 0.000000 -0.000000 0.000000 0.000000 
70.065659 -67.096786 0.000000 0.000018 0.000025 0.000000 0.000000 0.000006 -0.000008 0.000000 0.000025 -0.000012 -0.000009 -0.000350 0.000000 0.000004 -0.000010 0.000000 
70.065659 -8.903214 0.000000 0.000000 0.000000 0.000000 0.000000 0.000000 0.000000 0.000000 0.000002 0.000038 -0.000077 -0.001386 0.000000 0.000000 0.000000 0.000000 
70.133057 -7.754917 0.000000 0.000000 0.000000 0.000000 0.000000 0.000000 0.000000 0.000000 0.000004 0.000070 -0.000006 -0.000970 0.000000 0.000000 0.000000 0.000000 
70.195602 -6.599810 0.000000 0.000000 0.000000 0.000000 0.000000 0.000000 0.000000 0.000000 0.000003 0.000104 0.000100 -0.000026 0.000000 0.000000 0.000000 0.000000 
70.253212 -5.438421 0.000000 0.000000 0.000000 0.000000 0.000000 0.000000 0.000000 0.000000 0.000001 0.000062 0.000287 0.000086 0.000000 0.000000 0.000000 0.000000 
70.305801 -4.271281 0.000000 0.000000 0.000000 0.000000 0.000000 0.000000 0.000000 0.000000 -0.000001 0.000020 0.000434 -0.000054 0.000000 0.000000 0.000000 0.000000 
70.353317 -3.098924 0.000000 0.000000 0.000000 0.000000 0.000000 0.000000 0.000000 0.000000 -0.000002 0.000018 0.000512 -0.001004 0.000000 0.000000 0.000000 0.000000 
70.395699 -1.921887 0.000000 0.000000 0.000000 0.000000 0.000000 0.000000 0.000000 0.000000 -0.000004 0.000005 0.000180 -0.000478 0.000000 0.000000 0.000000 0.000000 
70.432892 -0.740711 0.000000 0.000000 0.000000 0.000000 0.000000 0.000000 0.000000 0.000000 -0.000003 -0.000011 0.000049 -0.000127 0.000000 0.000000 0.000000 0.000000 
70.464851 0.444060 0.000000 0.000000 0.000000 0.000000 0.000000 0.000000 0.000000 0.000000 -0.000001 -0.000020 0.000033 0.000247 0.000000 0.000000 0.000000 0.000000 
70.491539 1.631880 0.000000 0.000000 0.000000 0.000000 0.000000 0.000000 0.000000 0.000000 -0.000001 -0.000025 0.000005 -0.000031 0.000000 0.000000 0.000000 0.000000 
70.512924 2.822199 0.000000 0.000000 0.000000 0.000000 0.000000 0.000000 0.000000 0.000000 0.000001 -0.000005 -0.000024 -0.000134 0.000000 0.000000 0.000000 0.000000 
70.528992 4.014464 0.000000 0.000000 0.000000 0.000000 0.000000 0.000000 0.000000 0.000000 0.000001 0.000006 -0.000035 -0.000034 0.000000 0.000000 0.000000 0.000000 
70.539711 5.208122 0.000000 0.000000 0.000000 0.000000 0.000000 0.000000 0.000000 0.000000 0.000000 0.000015 0.000013 0.000021 0.000000 0.000000 0.000000 0.000000 
70.545074 6.402614 0.000000 0.000000 0.000000 0.000000 0.000000 0.000000 0.000000 0.000000 -0.000000 0.000011 0.000629 0.000032 0.000000 0.000000 0.000000 0.000000 
70.545074 7.597386 0.000000 0.000000 0.000000 0.000000 0.000000 0.000000 0.000000 0.000000 -0.000001 -0.000000 -0.000028 0.000019 0.000000 0.000000 0.000000 0.000000 
70.539711 8.791879 0.000000 0.000000 0.000000 0.000000 0.000000 0.000000 0.000000 0.000000 -0.000004 0.000010 -0.000019 -0.000004 0.000000 0.000000 0.000000 0.000000 
70.528992 9.985536 0.000000 0.000000 0.000000 0.000000 0.000000 0.000000 0.000000 0.000000 -0.000006 0.000004 0.000010 -0.000079 0.000000 0.000000 0.000000 0.000000 
70.512924 11.177801 0.000000 0.000000 0.000000 0.000000 0.000000 0.000000 0.000000 0.000000 0.000003 -0.000026 0.000005 -0.000142 0.000000 0.000000 0.000000 0.000000 
70.491539 12.368119 0.000000 0.000000 0.000000 0.000000 0.000000 0.000000 0.000000 0.000000 0.000006 -0.000039 0.000009 -0.000215 0.000000 0.000000 0.000000 0.000000 
70.464851 13.555940 0.000000 0.000000 0.000000 0.000000 0.000000 0.000000 0.000000 0.000000 0.000008 -0.000037 0.000001 -0.000304 0.000000 0.000000 0.000000 0.000000 
70.432892 14.740711 0.000000 0.000000 0.000000 0.000000 0.000000 0.000000 0.000000 0.000000 -0.000001 -0.000019 0.000016 -0.000436 0.000000 0.000000 0.000000 0.000000 
70.395699 15.921887 0.000000 0.000000 0.000000 0.000000 0.000000 0.000000 0.000000 0.000000 -0.000010 -0.000022 0.000011 -0.000396 0.000000 0.000000 0.000000 0.000000 
70.353317 17.098925 0.000000 0.000000 0.000000 0.000000 0.000000 0.000000 0.000000 0.000000 -0.000004 -0.000009 0.000032 -0.000266 0.000000 0.000000 0.000000 0.000000 
70.305801 18.271280 0.000000 0.000000 0.000000 0.000000 0.000000 0.000000 0.000000 0.000000 -0.000001 -0.000009 0.000020 -0.000197 0.000000 0.000000 0.000000 0.000000 
70.253212 19.438421 0.000000 0.000000 0.000000 0.000000 0.000000 0.000000 0.000000 0.000000 -0.000006 -0.000049 -0.000003 -0.000122 0.000000 0.000000 0.000000 0.000000 
70.195602 20.599810 0.000000 0.000000 0.000000 0.000000 0.000000 0.000000 0.000000 0.000000 0.000003 -0.000069 0.000006 0.000420 0.000000 0.000000 0.000000 0.000000 
70.322540 -101.427628 0.000000 0.000003 0.000001 0.000000 0.000000 0.000001 0.000001 0.000000 -0.000037 0.000001 -0.000003 -0.000058 0.000000 0.000000 0.000000 0.000000 
70.402931 -100.282051 -0.000000 -0.000005 -0.000003 0.000000 0.000000 0.000001 0.000001 0.000000 0.000002 0.000004 -0.000028 0.000094 -0.000000 -0.000000 0.000000 0.000000 
70.478432 -99.127907 -0.000000 0.000005 0.000030 0.000000 -0.000000 -0.000000 -0.000001 0.000000 0.000036 0.000001 -0.000002 0.000086 -0.000000 -0.000000 0.000004 0.000000 
70.548943 -97.965759 0.000000 0.000013 0.000012 0.000000 0.000000 -0.000003 -0.000003 0.000000 -0.000017 0.000002 -0.000008 -0.000253 0.000000 0.000000 0.000001 0.000000 
70.614372 -96.796181 0.000000 0.000002 0.000005 0.000000 0.000000 -0.000001 -0.000001 0.000000 0.000008 0.000002 0.000018 -0.000153 0.000000 -0.000000 0.000000 0.000000 
70.823669 -92.054993 0.000000 -0.000002 -0.000014 0.000000 0.000000 0.000000 0.000000 0.000000 0.000001 0.000001 -0.000000 -0.000315 0.000000 -0.000000 -0.000000 0.000000 
70.862564 -90.856888 0.000000 0.000000 -0.000002 0.000000 0.000000 0.000002 0.000002 0.000000 0.000000 -0.000002 0.000001 -0.000161 0.000000 0.000000 -0.000000 0.000000 
70.895988 -89.654846 0.000000 0.000001 0.000003 0.000000 0.000000 0.000001 0.000001 0.000000 -0.000001 0.000000 0.000000 -0.000042 0.000000 -0.000000 0.000000 0.000000 
70.548943 -68.034241 0.000000 -0.000121 -0.000190 0.000000 0.000000 0.000035 -0.000002 0.000000 0.000003 -0.000058 -0.000033 0.000509 0.000000 -0.000016 -0.000022 0.000000 
70.478432 -66.872093 0.000000 0.000045 0.000026 0.000000 0.000000 0.000014 -0.000020 0.000000 0.000004 -0.000033 -0.000140 -0.000159 0.000000 0.000024 -0.000033 0.000000 
70.402931 -65.717949 0.000000 0.000046 0.000425 0.000000 0.000000 0.000001 -0.000030 0.000000 -0.000008 -0.000005 0.000207 -0.000039 0.000000 0.000011 0.000054 0.000000 
70.322540 -64.572372 0.000000 0.000055 -0.002078 0.000000 0.000000 -0.000009 -0.000012 0.000000 0.000004 -0.000008 0.000417 -0.000149 0.000000 0.000006 -0.000096 0.000000 
70.237373 -63.435925 0.000000 -0.000026 0.001748 0.000000 0.000000 -0.000011 -0.000013 0.000000 0.000000 0.000053 0.000706 0.001837 0.000000 -0.000008 0.000157 0.000000 
70.147560 -62.309170 0.000000 0.000060 0.003073 0.000000 0.000000 -0.000014 -0.000024 0.000000 0.000006 -0.000448 -0.000555 -0.003238 0.000000 0.000027 0.000608 0.000000 
70.053230 -61.192680 0.000000 0.000007 0.000065 0.000000 0.000000 0.000002 -0.000025 0.000000 0.000013 -0.005930 -0.000755 0.003634 0.000000 0.000012 0.000295 0.000000 
70.053230 -14.807319 0.000000 0.000000 0.000000 0.000000 0.000000 0.000000 0.000000 0.000000 0.000001 -0.000283 -0.000166 0.000460 0.000000 0.000000 0.000000 0.000000 
70.147560 -13.690829 0.000000 0.000000 0.000000 0.000000 0.000000 0.000000 0.000000 0.000000 0.000002 -0.000364 -0.000005 0.000965 0.000000 0.000000 0.000000 0.000000 
70.237373 -12.564076 0.000000 0.000000 0.000000 0.000000 0.000000 0.000000 0.000000 0.000000 -0.000001 -0.000179 0.000047 -0.000697 0.000000 0.000000 0.000000 0.000000 
70.322540 -11.427628 0.000000 0.000000 0.000000 0.000000 0.000000 0.000000 0.000000 0.000000 -0.000001 -0.000094 -0.000015 -0.000650 0.000000 0.000000 0.000000 0.000000 
70.402931 -10.282048 0.000000 0.000000 0.000000 0.000000 0.000000 0.000000 0.000000 0.000000 0.000001 -0.000062 -0.000120 -0.000399 0.000000 0.000000 0.000000 0.000000 
70.478432 -9.127903 0.000000 0.000000 0.000000 0.000000 0.000000 0.000000 0.000000 0.000000 0.000001 0.000012 -0.000183 -0.002221 0.000000 0.000000 0.000000 0.000000 
70.548943 -7.965757 0.000000 0.000000 0.000000 0.000000 0.000000 0.000000 0.000000 0.000000 0.000002 0.000053 0.000394 -0.002220 0.000000 0.000000 0.000000 0.000000 
70.614372 -6.796178 0.000000 0.000000 0.000000 0.000000 0.000000 0.000000 0.000000 0.000000 0.000005 0.000102 0.000584 0.000374 0.000000 0.000000 0.000000 0.000000 
70.674629 -5.619735 0.000000 0.000000 0.000000 0.000000 0.000000 0.000000 0.000000 0.000000 0.000006 0.000084 0.000708 0.001112 0.000000 0.000000 0.000000 0.000000 
70.729645 -4.437004 0.000000 0.000000 0.000000 0.000000 0.000000 0.000000 0.000000 0.000000 0.000000 0.000036 0.000794 0.001141 0.000000 0.000000 0.000000 0.000000 
70.779343 -3.248563 0.000000 0.000000 0.000000 0.000000 0.000000 0.000000 0.000000 0.000000 -0.000005 0.000032 0.000643 0.002448 0.000000 0.000000 0.000000 0.000000 
70.823669 -2.054996 0.000000 0.000000 0.000000 0.000000 0.000000 0.000000 0.000000 0.000000 -0.000004 0.000035 0.000206 -0.000316 0.000000 0.000000 0.000000 0.000000 
70.862564 -0.856891 0.000000 0.000000 0.000000 0.000000 0.000000 0.000000 0.000000 0.000000 -0.000002 0.000011 -0.000006 -0.001073 0.000000 0.000000 0.000000 0.000000 
70.895988 0.345157 0.000000 0.000000 0.000000 0.000000 0.000000 0.000000 0.000000 0.000000 -0.000002 -0.000010 0.000014 -0.000039 0.000000 0.000000 0.000000 0.000000 
70.923904 1.550550 0.000000 0.000000 0.000000 0.000000 0.000000 0.000000 0.000000 0.000000 -0.000000 -0.000024 0.000047 0.000193 0.000000 0.000000 0.000000 0.000000 
70.946274 2.758687 0.000000 0.000000 0.000000 0.000000 0.000000 0.000000 0.000000 0.000000 0.000000 -0.000011 0.000015 0.000266 0.000000 0.000000 0.000000 0.000000 
70.963074 3.968961 0.000000 0.000000 0.000000 0.000000 0.000000 0.000000 0.000000 0.000000 -0.000001 0.000002 0.000035 0.000072 0.000000 0.000000 0.000000 0.000000 
70.974281 5.180765 0.000000 0.000000 0.000000 0.000000 0.000000 0.000000 0.000000 0.000000 -0.000002 0.000021 0.000132 -0.000034 0.000000 0.000000 0.000000 0.000000 
70.979889 6.393486 0.000000 0.000000 0.000000 0.000000 0.000000 0.000000 0.000000 0.000000 -0.000002 0.000029 0.000165 -0.000019 0.000000 0.000000 0.000000 0.000000 
70.979889 7.606514 0.000000 0.000000 0.000000 0.000000 0.000000 0.000000 0.000000 0.000000 -0.000002 0.000013 0.000011 -0.000010 0.000000 0.000000 0.000000 0.000000 
70.974281 8.819236 0.000000 0.000000 0.000000 0.000000 0.000000 0.000000 0.000000 0.000000 -0.000004 0.000020 0.000002 -0.000022 0.000000 0.000000 0.000000 0.000000 
70.963074 10.031038 0.000000 0.000000 0.000000 0.000000 0.000000 0.000000 0.000000 0.000000 -0.000004 0.000009 0.000003 -0.000071 0.000000 0.000000 0.000000 0.000000 
70.946274 11.241313 0.000000 0.000000 0.000000 0.000000 0.000000 0.000000 0.000000 0.000000 -0.000001 -0.000034 0.000061 -0.000107 0.000000 0.000000 0.000000 0.000000 
70.923904 12.449450 0.000000 0.000000 0.000000 0.000000 0.000000 0.000000 0.000000 0.000000 0.000002 -0.000048 0.000004 -0.000110 0.000000 0.000000 0.000000 0.000000 
70.895988 13.654843 0.000000 0.000000 0.000000 0.000000 0.000000 0.000000 0.000000 0.000000 0.000005 -0.000038 -0.000030 -0.000100 0.000000 0.000000 0.000000 0.000000 
70.862564 14.856892 0.000000 0.000000 0.000000 0.000000 0.000000 0.000000 0.000000 0.000000 -0.000001 -0.000028 -0.000022 -0.000179 0.000000 0.000000 0.000000 0.000000 
70.823669 16.054996 0.000000 0.000000 0.000000 0.000000 0.000000 0.000000 0.000000 0.000000 -0.000004 -0.000010 0.000004 -0.000277 0.000000 0.000000 0.000000 0.000000 
70.779343 17.248564 0.000000 0.000000 0.000000 0.000000 0.000000 0.000000 0.000000 0.000000 -0.000007 -0.000010 0.000036 -0.000296 0.000000 0.000000 0.000000 0.000000 
70.729645 18.437004 0.000000 0.000000 0.000000 0.000000 0.000000 0.000000 0.000000 0.000000 -0.000006 -0.000016 0.000014 -0.000237 0.000000 0.000000 0.000000 0.000000 
70.674629 19.619736 0.000000 0.000000 0.000000 0.000000 0.000000 0.000000 0.000000 0.000000 -0.000010 -0.000022 -0.000005 -0.000059 0.000000 0.000000 0.000000 0.000000 
70.614372 20.796179 0.000000 0.000000 0.000000 0.000000 0.000000 0.000000 0.000000 0.000000 -0.000007 -0.000009 -0.000002 0.000099 0.000000 0.000000 0.000000 0.000000 
70.548943 21.965757 0.000000 0.000000 0.000000 0.000000 0.000000 0.000000 0.000000 0.000000 -0.000005 0.000006 0.000013 0.000174 0.000000 0.000000 0.000000 0.000000 
70.633247 -102.841820 0.000000 -0.000002 -0.000004 0.000000 0.000000 0.000001 0.000002 0.000000 -0.000004 -0.000000 -0.000011 0.000102 0.000000 0.000000 0.000000 0.000000 
70.722275 -101.692947 -0.000000 -0.000011 -0.000010 0.000000 0.000000 0.000002 0.000001 0.000000 -0.000022 0.000001 0.000044 0.000001 0.000000 0.000000 0.000000 0.000000 
70.806297 -100.534172 -0.000037 -0.000014 -0.000013 0.000000 0.000000 0.000000 -0.000000 0.000000 0.000004 0.000001 -0.000026 0.000105 -0.000032 0.000000 0.000000 0.000000 
70.885208 -99.366081 -0.000025 -0.000010 -0.000083 0.000000 0.000000 0.000000 0.000000 0.000000 -0.000030 -0.000000 0.000025 -0.000050 -0.000020 -0.000000 0.000000 0.000000 
70.958893 -98.189293 0.000000 -0.000015 -0.000035 0.000000 0.000000 0.000002 0.000002 0.000000 -0.000046 0.000001 0.000028 -0.000162 0.000000 -0.000000 -0.000007 0.000000 
71.027260 -97.004402 0.000000 0.000013 0.000038 0.000000 0.000000 -0.000004 -0.000004 0.000000 -0.000002 -0.000001 0.000004 -0.000036 0.000000 0.000000 0.000004 0.000000 
71.245941 -92.196220 0.000000 -0.000002 -0.000011 0.000000 0.000000 0.000001 0.000001 0.000000 0.000000 -0.000001 -0.000042 0.000033 0.000000 0.000000 -0.000003 0.000000 
71.286575 -90.980171 0.000000 -0.000002 -0.000015 0.000000 0.000000 0.000001 0.000001 0.000000 0.000000 0.000003 0.000002 -0.000028 0.000000 -0.000000 0.000000 0.000000 
71.321503 -89.759804 0.000000 -0.000003 -0.000004 0.000000 0.000000 0.000000 0.000000 0.000000 0.000001 0.000002 -0.000002 -0.000062 0.000000 0.000000 -0.000000 0.000000 
71.027260 -68.995598 0.000000 -0.000020 0.000228 0.000000 0.000000 0.000024 0.000008 0.000000 0.000010 -0.000003 0.000044 -0.000652 0.000000 -0.000001 0.000056 0.000000 
70.958893 -67.810707 0.000000 -0.000026 0.000523 0.000000 0.000000 0.000012 -0.000039 0.000000 0.000011 0.000019 -0.000007 -0.000473 0.000000 -0.000004 0.000033 0.000000 
70.885208 -66.633919 0.000000 0.000161 0.000055 0.000000 0.000000 -0.000009 -0.000040 0.000000 0.000011 -0.000018 0.000196 -0.000743 0.000000 0.000013 -0.000015 0.000000 
70.806297 -65.465828 0.000000 0.000113 0.000740 0.000000 0.000000 -0.000008 -0.000018 0.000000 0.000004 -0.000040 0.000225 -0.000097 0.000000 0.000021 -0.000003 0.000000 
70.722275 -64.307053 0.000000 0.000045 -0.000385 0.000000 0.000000 -0.000012 -0.000006 0.000000 0.000000 -0.000017 0.000475 0.000206 0.000000 0.000008 0.000112 0.000000 
70.633247 -63.158184 0.000000 -0.000020 0.000343 0.000000 0.000000 -0.000012 0.000001 0.000000 -0.000004 0.000020 0.000651 0.001848 0.000000 -0.000004 -0.000049 0.000000 
70.539345 -62.019825 0.000000 0.000110 0.004388 0.000000 0.000000 -0.000011 -0.000067 0.000000 -0.000000 -0.000051 -0.001070 0.000301 0.000000 0.000024 0.000844 0.000000 
70.440712 -60.892578 0.000000 0.000004 0.005070 0.000000 0.000000 0.000000 -0.000036 0.000000 0.000012 -0.000004 -0.000471 0.006409 0.000000 0.000159 0.000482 0.000000 
70.337494 -59.777046 0.000000 0.000000 0.002851 0.000000 0.000000 0.000000 0.000002 0.000000 0.000012 -0.000113 -0.000420 0.002083 0.000000 0.000000 0.000408 0.000000 
70.229851 -58.673840 0.000000 0.000000 -0.000472 0.000000 0.000000 0.000000 -0.000028 0.000000 0.000067 -0.000655 -0.000583 0.000675 0.000000 0.000000 -0.000082 0.000000 
70.117966 -57.583580 0.000000 0.000000 0.001120 0.000000 0.000000 0.000000 -0.000060 0.000000 0.000164 0.000181 -0.000393 -0.000336 0.000000 0.000000 0.000288 0.000000 
70.002045 -56.506905 0.000000 0.000000 0.000237 0.000000 0.000000 0.000000 0.000047 0.000000 0.000195 0.000003 -0.001174 0.000322 0.000000 0.000000 0.000322 0.000000 
70.002045 -19.493095 0.000000 0.000037 -0.000030 0.000000 0.000000 0.000012 0.000021 0.000000 0.000740 -0.000004 -0.000024 -0.001153 0.000000 0.000000 -0.000025 0.000000 
70.117966 -18.416420 0.000000 0.000002 0.000176 0.000000 0.000000 0.000002 0.000011 0.000000 0.000653 -0.000007 0.000040 -0.001262 0.000000 0.000001 0.000047 0.000000 
70.229851 -17.326160 0.000000 -0.000053 0.000780 0.000000 0.000000 -0.000010 0.000049 0.000000 0.000443 0.000011 -0.000567 -0.001716 0.000000 -0.000031 0.000817 0.000000 
70.337494 -16.222954 0.000000 0.000019 0.000088 0.000000 0.000000 0.000005 0.000009 0.000000 -0.000060 0.000041 -0.001450 0.000621 0.000000 0.000022 0.000067 0.000000 
70.440712 -15.107422 0.000000 0.000012 0.000000 0.000000 0.000000 0.000002 0.000000 0.000000 -0.000074 -0.000221 -0.001467 0.002597 0.000000 0.000040 0.000000 0.000000 
70.539345 -13.980175 0.000000 0.000000 0.000000 0.000000 0.000000 0.000000 0.000000 0.000000 0.000010 -0.000642 0.000101 0.001523 0.000000 0.000000 0.000000 0.000000 
70.633247 -12.841817 0.000000 0.000000 0.000000 0.000000 0.000000 0.000000 0.000000 0.000000 0.000005 -0.000226 0.000160 0.000097 0.000000 0.000000 0.000000 0.000000 
70.722275 -11.692950 0.000000 0.000000 0.000000 0.000000 0.000000 0.000000 0.000000 0.000000 -0.000001 0.000009 -0.000197 -0.000820 0.000000 0.000000 0.000000 0.000000 
70.806297 -10.534172 0.000000 0.000000 0.000000 0.000000 0.000000 0.000000 0.000000 0.000000 0.000001 0.000114 -0.000182 -0.000366 0.000000 0.000000 0.000000 0.000000 
70.885208 -9.366085 0.000000 0.000000 0.000000 0.000000 0.000000 0.000000 0.000000 0.000000 0.000001 0.000051 -0.000126 -0.002180 0.000000 0.000000 0.000000 0.000000 
70.958893 -8.189292 0.000000 0.000000 0.000000 0.000000 0.000000 0.000000 0.000000 0.000000 0.000004 0.000069 0.000600 -0.003095 0.000000 0.000000 0.000000 0.000000 
71.027260 -7.004401 0.000000 0.000000 0.000000 0.000000 0.000000 0.000000 0.000000 0.000000 0.000007 0.000142 0.001123 0.000524 0.000000 0.000000 0.000000 0.000000 
71.090218 -5.812026 0.000000 0.000000 0.000000 0.000000 0.000000 0.000000 0.000000 0.000000 0.000006 0.000170 0.001303 0.003409 0.000000 0.000000 0.000000 0.000000 
71.147697 -4.612785 0.000000 0.000000 0.000000 0.000000 0.000000 0.000000 0.000000 0.000000 -0.000000 0.000150 0.001185 0.004117 0.000000 0.000000 0.000000 0.000000 
71.199631 -3.407306 0.000000 0.000000 0.000000 0.000000 0.000000 0.000000 0.000000 0.000000 -0.000004 0.000123 0.000780 0.003000 0.000000 0.000000 0.000000 0.000000 
71.245941 -2.196221 0.000000 0.000000 0.000000 0.000000 0.000000 0.000000 0.000000 0.000000 -0.000004 0.000095 0.000442 0.000770 0.000000 0.000000 0.000000 0.000000 
71.286575 -0.980171 0.000000 0.000000 0.000000 0.000000 0.000000 0.000000 0.000000 0.000000 -0.000000 0.000065 0.000152 0.000082 0.000000 0.000000 0.000000 0.000000 
71.321503 0.240198 0.000000 0.000000 0.000000 0.000000 0.000000 0.000000 0.000000 0.000000 0.000001 0.000025 0.000031 0.000805 0.000000 0.000000 0.000000 0.000000 
71.350662 1.464233 0.000000 0.000000 0.000000 0.000000 0.000000 0.000000 0.000000 0.000000 0.000000 -0.000003 -0.000027 0.001083 0.000000 0.000000 0.000000 0.000000 
71.374039 2.691275 0.000000 0.000000 0.000000 0.000000 0.000000 0.000000 0.000000 0.000000 -0.000000 -0.000015 -0.000021 0.000616 0.000000 0.000000 0.000000 0.000000 
71.391586 3.920662 0.000000 0.000000 0.000000 0.000000 0.000000 0.000000 0.000000 0.000000 -0.000002 -0.000021 -0.000008 -0.000018 0.000000 0.000000 0.000000 0.000000 
71.403297 5.151725 0.000000 0.000000 0.000000 0.000000 0.000000 0.000000 0.000000 0.000000 -0.000006 -0.000006 -0.000100 -0.000337 0.000000 0.000000 0.000000 0.000000 
71.409157 6.383796 0.000000 0.000000 0.000000 0.000000 0.000000 0.000000 0.000000 0.000000 -0.000004 0.000041 -0.000202 -0.000137 0.000000 0.000000 0.000000 0.000000 
71.409157 7.616204 0.000000 0.000000 0.000000 0.000000 0.000000 0.000000 0.000000 0.000000 -0.000003 0.000051 -0.000038 -0.000013 0.000000 0.000000 0.000000 0.000000 
71.403297 8.848274 0.000000 0.000000 0.000000 0.000000 0.000000 0.000000 0.000000 0.000000 -0.000005 0.000016 0.000026 -0.000043 0.000000 0.000000 0.000000 0.000000 
71.391586 10.079338 0.000000 0.000000 0.000000 0.000000 0.000000 0.000000 0.000000 0.000000 -0.000006 -0.000012 0.000044 -0.000039 0.000000 0.000000 0.000000 0.000000 
71.374039 11.308724 0.000000 0.000000 0.000000 0.000000 0.000000 0.000000 0.000000 0.000000 -0.000005 -0.000037 0.000066 -0.000067 0.000000 0.000000 0.000000 0.000000 
71.350662 12.535767 0.000000 0.000000 0.000000 0.000000 0.000000 0.000000 0.000000 0.000000 -0.000005 -0.000049 0.000019 -0.000100 0.000000 0.000000 0.000000 0.000000 
71.321503 13.759802 0.000000 0.000000 0.000000 0.000000 0.000000 0.000000 0.000000 0.000000 0.000000 -0.000046 -0.000006 -0.000124 0.000000 0.000000 0.000000 0.000000 
71.286575 14.980171 0.000000 0.000000 0.000000 0.000000 0.000000 0.000000 0.000000 0.000000 -0.000002 -0.000040 -0.000023 -0.000117 0.000000 0.000000 0.000000 0.000000 
71.245941 16.196220 0.000000 0.000000 0.000000 0.000000 0.000000 0.000000 0.000000 0.000000 -0.000007 -0.000134 -0.000017 -0.000162 0.000000 0.000000 0.000000 0.000000 
71.199631 17.407307 0.000000 0.000000 0.000000 0.000000 0.000000 0.000000 0.000000 0.000000 -0.000009 -0.000026 -0.000013 -0.000140 0.000000 0.000000 0.000000 0.000000 
71.147697 18.612785 0.000000 0.000000 0.000000 0.000000 0.000000 0.000000 0.000000 0.000000 -0.000022 -0.000034 -0.000014 0.000056 0.000000 0.000000 0.000000 0.000000 
71.090218 19.812025 0.000000 0.000000 0.000000 0.000000 0.000000 0.000000 0.000000 0.000000 -0.000037 -0.000000 0.000047 0.000150 0.000000 0.000000 0.000000 0.000000 
71.027260 21.004402 0.000000 0.000000 0.000000 0.000000 0.000000 0.000000 0.000000 0.000000 -0.000029 -0.000018 0.000051 0.000094 0.000000 0.000000 0.000000 0.000000 
70.958893 22.189293 0.000000 0.000000 0.000000 0.000000 0.000000 0.000000 0.000000 0.000000 -0.000019 -0.000027 -0.000013 0.000133 0.000000 0.000000 0.000000 0.000000 
70.885208 23.366085 0.000000 0.000000 0.000000 0.000000 0.000000 0.000000 0.000000 0.000000 -0.000017 -0.000003 0.000039 0.000175 0.000000 0.000000 0.000000 0.000000 
70.229851 31.326160 0.000000 0.000000 0.000000 0.000000 0.000000 0.000000 0.000000 0.000000 -0.000011 0.000005 0.000050 -0.000087 0.000000 0.000000 0.000000 0.000000 
70.117966 32.416420 0.000000 0.000000 0.000000 0.000000 0.000000 0.000000 0.000000 0.000000 -0.000010 -0.000005 -0.000013 -0.000186 0.000000 0.000000 0.000000 0.000000 
70.002045 33.493095 0.000000 0.000000 0.000000 0.000000 0.000000 0.000000 0.000000 0.000000 -0.000023 -0.000031 -0.000029 -0.000165 0.000000 0.000000 0.000000 0.000000 
71.022926 -103.135620 -0.000002 -0.000019 -0.000024 0.000000 0.000000 0.000003 0.000003 0.000000 -0.000023 -0.000000 -0.000021 -0.000035 -0.000001 0.000000 0.000000 0.000000 
71.115875 -101.973663 0.000130 0.000004 0.000001 0.000000 0.000000 0.000001 0.000001 0.000000 0.000019 0.000001 0.000011 0.000169 0.000089 -0.000000 0.000000 0.000000 
71.203598 -100.800972 0.000097 0.000015 0.000007 0.000000 0.000000 -0.000000 -0.000000 0.000000 0.000197 0.000003 -0.000006 0.000128 0.000046 -0.000000 0.000000 0.000000 
71.285973 -99.618172 0.000041 0.000012 -0.000010 0.000000 0.000000 -0.000001 -0.000001 0.000000 -0.000004 -0.000000 0.000011 0.000034 0.000032 -0.000000 -0.000002 0.000000 
71.434250 -97.224869 -0.000000 0.000043 0.000079 0.000000 0.000000 -0.000009 -0.000009 0.000000 0.000018 -0.000005 -0.000004 -0.000077 0.000000 0.000001 0.000003 0.000000 
71.499969 -96.015656 0.000000 -0.000052 -0.000082 0.000000 0.000000 0.000014 0.000014 0.000000 0.000011 0.000001 0.000013 -0.000246 0.000000 0.000000 -0.000001 0.000000 
71.614166 -93.575470 0.000000 0.000001 0.000002 0.000000 0.000000 -0.000000 -0.000000 0.000000 -0.000007 -0.000000 0.000001 0.000881 0.000000 0.000000 0.000000 0.000000 
71.662506 -92.345848 0.000000 -0.000004 -0.000064 0.000000 0.000000 0.000000 0.000000 0.000000 0.000002 -0.000000 -0.000133 0.000267 0.000000 -0.000000 -0.000013 0.000000 
71.704926 -91.110802 0.000000 0.000003 0.000010 0.000000 0.000000 0.000000 0.000000 0.000000 0.000004 -0.000002 -0.000006 -0.000034 0.000000 0.000000 0.000000 0.000000 
71.741379 -89.871033 0.000000 -0.000000 -0.000005 0.000000 0.000000 0.000000 0.000000 0.000000 -0.000003 -0.000001 -0.000020 -0.000216 0.000000 0.000000 -0.000001 0.000000 
71.559967 -71.201035 0.000000 -0.000013 -0.000269 0.000000 0.000000 0.000008 -0.000032 0.000000 0.000018 0.000008 -0.000065 -0.000001 0.000000 -0.000002 -0.000032 0.000000 
71.499969 -69.984344 0.000000 -0.000017 0.000126 0.000000 0.000000 0.000020 -0.000050 0.000000 0.000001 -0.000000 0.000006 -0.000011 0.000000 -0.000001 0.000000 0.000000 
71.434250 -68.775131 0.000000 -0.000023 -0.000282 0.000000 0.000000 0.000004 -0.000060 0.000000 0.000012 0.000003 0.000246 0.000172 0.000000 -0.000004 -0.000035 0.000000 
71.362892 -67.574074 0.000000 -0.000021 -0.000071 0.000000 0.000000 -0.000017 -0.000038 0.000000 0.000008 -0.000023 0.000362 0.000133 0.000000 0.000000 -0.000005 0.000000 
71.285973 -66.381828 0.000000 -0.000020 0.000111 0.000000 0.000000 -0.000004 -0.000054 0.000000 0.000009 0.000010 -0.000060 -0.000200 0.000000 -0.000005 0.000025 0.000000 
71.203598 -65.199028 0.000000 -0.000115 -0.002042 0.000000 0.000000 0.000001 0.000010 0.000000 0.000006 0.000088 0.000481 0.000053 0.000000 -0.000038 -0.000382 0.000000 
71.115875 -64.026337 0.000000 -0.000006 0.002107 0.000000 0.000000 -0.000010 -0.000014 0.000000 0.000002 0.000090 0.000229 -0.000343 0.000000 -0.000013 0.000356 0.000000 
71.022926 -62.864376 0.000000 -0.000014 0.004440 0.000000 0.000000 -0.000009 0.000003 0.000000 0.000004 0.000049 0.000176 0.001561 0.000000 -0.000007 0.000123 0.000000 
70.924873 -61.713787 0.000000 0.000123 0.005267 0.000000 0.000000 -0.000002 -0.000097 0.000000 0.000014 -0.000224 -0.001630 0.001697 0.000000 0.000072 0.001009 0.000000 
70.821854 -60.575199 0.000000 0.000000 -0.000699 0.000000 0.000000 0.000000 -0.000020 0.000000 0.000033 -0.000199 -0.000302 0.004121 0.000000 0.000000 0.000256 0.000000 
70.714027 -59.449249 0.000000 0.000000 0.002867 0.000000 0.000000 0.000000 -0.000074 0.000000 0.000020 -0.000481 -0.001082 0.002540 0.000000 0.000000 0.001392 0.000000 
70.601555 -58.336571 0.000000 0.000000 0.000424 0.000000 0.000000 0.000000 -0.000126 0.000000 0.000067 0.000021 0.000175 -0.000062 0.000000 0.000000 -0.000001 0.000000 
70.484612 -57.237808 0.000000 0.000000 0.000645 0.000000 0.000000 0.000000 0.000081 0.000000 0.000136 -0.000078 -0.000093 -0.000811 0.000000 0.000000 0.000677 0.000000 
70.363403 -56.153629 0.000000 0.000000 0.000406 0.000000 0.000000 0.000000 0.000016 0.000000 0.000145 0.000154 -0.000768 0.000354 0.000000 0.000000 0.000810 0.000000 
70.238144 -55.084705 0.000000 0.000000 -0.001382 0.000000 0.000000 0.000000 0.000167 0.000000 0.000147 0.000940 -0.000069 0.000054 0.000000 0.000000 -0.000245 0.000000 
70.109055 -21.968258 0.000000 -0.000050 0.000239 0.000000 0.000000 -0.000001 -0.000000 0.000000 0.000780 0.000003 -0.000048 0.000506 0.000000 -0.000002 0.000050 0.000000 
70.238144 -20.915295 0.000000 -0.000128 0.000032 0.000000 0.000000 0.000012 0.000003 0.000000 0.000781 0.000005 -0.000010 0.000434 0.000000 -0.000003 0.000041 0.000000 
70.363403 -19.846371 0.000000 0.000009 0.000015 0.000000 0.000000 0.000020 0.000008 0.000000 0.000757 0.000005 -0.000069 -0.000237 0.000000 -0.000002 0.000070 0.000000 
70.484612 -18.762192 0.000000 -0.000074 0.000332 0.000000 0.000000 0.000001 0.000041 0.000000 0.000665 0.000007 -0.000148 -0.000528 0.000000 -0.000023 0.000140 0.000000 
70.601555 -17.663431 0.000000 0.000027 0.000382 0.000000 0.000000 0.000004 0.000054 0.000000 0.000511 -0.000015 -0.000170 -0.001724 0.000000 0.000012 0.000431 0.000000 
70.714027 -16.550751 0.000000 -0.000059 0.000288 0.000000 0.000000 -0.000021 0.000028 0.000000 0.000090 0.000086 -0.001657 -0.000159 0.000000 -0.000042 0.000796 0.000000 
70.821854 -15.424799 0.000000 0.000091 0.000000 0.000000 0.000000 0.000034 0.000000 0.000000 -0.000069 0.000006 -0.003219 0.001770 0.000000 0.000104 0.000000 0.000000 
70.924873 -14.286212 0.000000 0.000000 0.000000 0.000000 0.000000 0.000000 0.000000 0.000000 0.000025 -0.000459 -0.001109 0.001745 0.000000 0.000000 0.000000 0.000000 
71.022926 -13.135623 0.000000 0.000000 0.000000 0.000000 0.000000 0.000000 0.000000 0.000000 0.000022 0.000314 -0.001223 0.000807 0.000000 0.000000 0.000000 0.000000 
71.115875 -11.973664 0.000000 0.000000 0.000000 0.000000 0.000000 0.000000 0.000000 0.000000 0.000007 0.000773 -0.001010 0.000449 0.000000 0.000000 0.000000 0.000000 
71.203598 -10.800969 0.000000 0.000000 0.000000 0.000000 0.000000 0.000000 0.000000 0.000000 0.000002 0.000403 -0.001696 0.000228 0.000000 0.000000 0.000000 0.000000 
71.285973 -9.618176 0.000000 0.000000 0.000000 0.000000 0.000000 0.000000 0.000000 0.000000 -0.000001 0.000175 -0.001608 -0.000872 0.000000 0.000000 0.000000 0.000000 
71.362892 -8.425924 0.000000 0.000000 0.000000 0.000000 0.000000 0.000000 0.000000 0.000000 0.000003 0.000089 -0.000759 -0.001106 0.000000 0.000000 0.000000 0.000000 
71.434250 -7.224866 0.000000 0.000000 0.000000 0.000000 0.000000 0.000000 0.000000 0.000000 0.000008 0.000045 0.000305 -0.000752 0.000000 0.000000 0.000000 0.000000 
71.499969 -6.015658 0.000000 0.000000 0.000000 0.000000 0.000000 0.000000 0.000000 0.000000 0.000008 0.000051 0.000855 0.001427 0.000000 0.000000 0.000000 0.000000 
71.559967 -4.798968 0.000000 0.000000 0.000000 0.000000 0.000000 0.000000 0.000000 0.000000 0.000003 0.000055 0.000927 0.003472 0.000000 0.000000 0.000000 0.000000 
71.614166 -3.575470 0.000000 0.000000 0.000000 0.000000 0.000000 0.000000 0.000000 0.000000 0.000001 0.000081 0.000652 0.005063 0.000000 0.000000 0.000000 0.000000 
71.662506 -2.345851 0.000000 0.000000 0.000000 0.000000 0.000000 0.000000 0.000000 0.000000 -0.000001 0.000122 0.000409 0.004704 0.000000 0.000000 0.000000 0.000000 
71.704926 -1.110805 0.000000 0.000000 0.000000 0.000000 0.000000 0.000000 0.000000 0.000000 0.000000 0.000147 0.000197 0.002016 0.000000 0.000000 0.000000 0.000000 
71.741379 0.128965 0.000000 0.000000 0.000000 0.000000 0.000000 0.000000 0.000000 0.000000 0.000003 0.000111 0.000074 0.000408 0.000000 0.000000 0.000000 0.000000 
71.771820 1.372746 0.000000 0.000000 0.000000 0.000000 0.000000 0.000000 0.000000 0.000000 0.000002 0.000050 0.000097 0.000376 0.000000 0.000000 0.000000 0.000000 
71.796211 2.619819 0.000000 0.000000 0.000000 0.000000 0.000000 0.000000 0.000000 0.000000 0.000000 0.000027 -0.000051 0.000761 0.000000 0.000000 0.000000 0.000000 
71.814537 3.869461 0.000000 0.000000 0.000000 0.000000 0.000000 0.000000 0.000000 0.000000 0.000001 0.000008 -0.000064 0.000951 0.000000 0.000000 0.000000 0.000000 
71.826759 5.120941 0.000000 0.000000 0.000000 0.000000 0.000000 0.000000 0.000000 0.000000 -0.000003 -0.000017 -0.000036 0.000782 0.000000 0.000000 0.000000 0.000000 
71.832878 6.373524 0.000000 0.000000 0.000000 0.000000 0.000000 0.000000 0.000000 0.000000 -0.000005 0.000034 -0.000006 0.000232 0.000000 0.000000 0.000000 0.000000 
71.832878 7.626476 0.000000 0.000000 0.000000 0.000000 0.000000 0.000000 0.000000 0.000000 -0.000003 0.000049 0.000058 0.000003 0.000000 0.000000 0.000000 0.000000 
71.826759 8.879060 0.000000 0.000000 0.000000 0.000000 0.000000 0.000000 0.000000 0.000000 -0.000005 0.000022 0.000050 -0.000025 0.000000 0.000000 0.000000 0.000000 
71.814537 10.130539 0.000000 0.000000 0.000000 0.000000 0.000000 0.000000 0.000000 0.000000 -0.000005 0.000006 0.000071 -0.000030 0.000000 0.000000 0.000000 0.000000 
71.796211 11.380180 0.000000 0.000000 0.000000 0.000000 0.000000 0.000000 0.000000 0.000000 -0.000010 -0.000059 0.000085 -0.000023 0.000000 0.000000 0.000000 0.000000 
71.771820 12.627254 0.000000 0.000000 0.000000 0.000000 0.000000 0.000000 0.000000 0.000000 -0.000012 -0.000075 0.000032 -0.000052 0.000000 0.000000 0.000000 0.000000 
71.741379 13.871036 0.000000 0.000000 0.000000 0.000000 0.000000 0.000000 0.000000 0.000000 -0.000007 -0.000080 -0.000019 -0.000119 0.000000 0.000000 0.000000 0.000000 
71.704926 15.110805 0.000000 0.000000 0.000000 0.000000 0.000000 0.000000 0.000000 0.000000 0.000002 -0.000087 -0.000041 -0.000094 0.000000 0.000000 0.000000 0.000000 
71.662506 16.345850 0.000000 0.000000 0.000000 0.000000 0.000000 0.000000 0.000000 0.000000 0.000002 -0.000095 -0.000041 -0.000070 0.000000 0.000000 0.000000 0.000000 
71.614166 17.575470 0.000000 0.000000 0.000000 0.000000 0.000000 0.000000 0.000000 0.000000 -0.000008 -0.000085 -0.000033 -0.000021 0.000000 0.000000 0.000000 0.000000 
71.559967 18.798967 0.000000 0.000000 0.000000 0.000000 0.000000 0.000000 0.000000 0.000000 -0.000043 -0.000046 -0.000055 0.000085 0.000000 0.000000 0.000000 0.000000 
71.499969 20.015659 0.000000 0.000000 0.000000 0.000000 0.000000 0.000000 0.000000 0.000000 -0.000044 0.000060 0.000027 0.000107 0.000000 0.000000 0.000000 0.000000 
71.434250 21.224867 0.000000 0.000000 0.000000 0.000000 0.000000 0.000000 0.000000 0.000000 -0.000032 0.000042 0.000132 0.000116 0.000000 0.000000 0.000000 0.000000 
71.362892 22.425924 0.000000 0.000000 0.000000 0.000000 0.000000 0.000000 0.000000 0.000000 -0.000022 0.000013 0.000087 0.000118 0.000000 0.000000 0.000000 0.000000 
71.285973 23.618176 0.000000 0.000000 0.000000 0.000000 0.000000 0.000000 0.000000 0.000000 -0.000015 -0.000008 0.000137 0.000126 0.000000 0.000000 0.000000 0.000000 
71.203598 24.800970 0.000000 0.000000 0.000000 0.000000 0.000000 0.000000 0.000000 0.000000 -0.000006 -0.000001 0.000144 0.000089 0.000000 0.000000 0.000000 0.000000 
71.115875 25.973663 0.000000 0.000000 0.000000 0.000000 0.000000 0.000000 0.000000 0.000000 -0.000006 -0.000017 0.000048 0.000113 0.000000 0.000000 0.000000 0.000000 
71.022926 27.135622 0.000000 0.000000 0.000000 0.000000 0.000000 0.000000 0.000000 0.000000 0.000003 0.000006 0.000103 0.000066 0.000000 0.000000 0.000000 0.000000 
70.821854 29.424799 0.000000 0.000000 0.000000 0.000000 0.000000 0.000000 0.000000 0.000000 -0.000003 0.000051 0.000033 -0.000030 0.000000 0.000000 0.000000 0.000000 
70.714027 30.550751 0.000000 0.000000 0.000000 0.000000 0.000000 0.000000 0.000000 0.000000 -0.000006 0.000008 0.000009 0.000005 0.000000 0.000000 0.000000 0.000000 
70.601555 31.663431 0.000000 0.000000 0.000000 0.000000 0.000000 0.000000 0.000000 0.000000 -0.000004 0.000019 0.000042 -0.000042 0.000000 0.000000 0.000000 0.000000 
70.484612 32.762192 0.000000 0.000000 0.000000 0.000000 0.000000 0.000000 0.000000 0.000000 -0.000019 -0.000002 -0.000004 -0.000154 0.000000 0.000000 0.000000 0.000000 
70.363403 33.846371 0.000000 0.000000 0.000000 0.000000 0.000000 0.000000 0.000000 0.000000 -0.000034 -0.000021 -0.000130 -0.000144 0.000000 0.000000 0.000000 0.000000 
70.238144 34.915295 0.000000 0.000000 0.000000 0.000000 0.000000 0.000000 0.000000 0.000000 -0.000011 -0.000038 -0.000243 -0.000152 0.000000 0.000000 0.000000 0.000000 
70.109055 35.968258 0.000000 0.000000 0.000000 0.000000 0.000000 0.000000 0.000000 0.000000 0.000011 -0.000025 -0.000210 -0.000068 0.000000 0.000000 0.000000 0.000000 
72.074417 -73.495499 0.000000 0.000010 0.000111 0.000000 0.000000 0.000012 -0.000052 0.000000 0.000015 -0.000018 -0.000090 0.000491 0.000000 0.000004 -0.000035 0.000000 
72.024124 -72.246208 0.000000 -0.000006 0.000608 0.000000 0.000000 0.000004 -0.000067 0.000000 0.000008 0.000001 -0.000135 0.000502 0.000000 -0.000001 -0.000095 0.000000 
71.967720 -71.003578 0.000000 0.000145 0.000197 0.000000 0.000000 -0.000010 -0.000070 0.000000 0.000027 -0.000194 -0.000218 0.000392 0.000000 0.000048 -0.000040 0.000000 
71.905289 -69.768349 0.000000 0.000021 0.000076 0.000000 0.000000 -0.000011 -0.000049 0.000000 0.000016 -0.000018 0.000052 0.000217 0.000000 0.000005 -0.000034 0.000000 
71.836899 -68.541245 0.000000 0.000013 0.000279 0.000000 0.000000 -0.000012 -0.000042 0.000000 0.000020 0.000006 0.000196 0.000203 0.000000 -0.000000 0.000052 0.000000 
71.762642 -67.322983 0.000000 0.000021 -0.000582 0.000000 0.000000 -0.000006 -0.000028 0.000000 0.000006 -0.000009 0.000339 0.000119 0.000000 0.000003 -0.000165 0.000000 
71.682594 -66.114265 0.000000 0.000023 0.000160 0.000000 0.000000 0.000000 -0.000031 0.000000 0.000001 0.000001 0.000208 -0.000414 0.000000 0.000003 0.000042 0.000000 
71.596863 -64.915787 0.000000 0.000633 -0.000307 0.000000 0.000000 -0.000008 -0.000029 0.000000 0.000000 -0.000483 0.000294 -0.000717 0.000000 0.000124 -0.000032 0.000000 
71.505562 -63.728222 0.000000 0.000442 0.001205 0.000000 0.000000 -0.000008 -0.000057 0.000000 -0.000000 -0.000444 -0.000004 -0.000497 0.000000 0.000101 0.000201 0.000000 
71.408813 -62.552250 0.000000 -0.000099 -0.008334 0.000000 0.000000 -0.000000 -0.000037 0.000000 -0.000001 0.000267 -0.000393 0.002269 0.000000 -0.000038 0.000112 0.000000 
71.306732 -61.388531 0.000000 0.000027 0.003526 0.000000 0.000000 0.000001 -0.000086 0.000000 -0.000003 -0.000104 -0.002002 0.008510 0.000000 0.000017 0.001828 0.000000 
71.199471 -60.237736 0.000000 0.000000 -0.003563 0.000000 0.000000 0.000000 -0.000020 0.000000 0.000020 -0.000265 -0.000345 0.004619 0.000000 0.000000 -0.000399 0.000000 
71.087173 -59.100517 0.000000 0.000000 0.000617 0.000000 0.000000 0.000000 -0.000001 0.000000 0.000024 -0.000051 -0.000349 0.003773 0.000000 0.000000 -0.000289 0.000000 
70.970009 -57.977539 0.000000 0.000000 0.001231 0.000000 0.000000 0.000000 -0.000386 0.000000 0.000073 0.000003 0.000071 -0.000574 0.000000 0.000000 -0.000068 0.000000 
70.848160 -56.869480 0.000000 0.000000 -0.001217 0.000000 0.000000 0.000000 -0.000077 0.000000 0.000119 -0.000034 0.000019 0.000052 0.000000 0.000000 -0.000445 0.000000 
70.721817 -55.777012 0.000000 0.000000 -0.004031 0.000000 0.000000 0.000000 -0.000053 0.000000 0.000163 -0.000015 -0.000199 0.000279 0.000000 0.000000 -0.001381 0.000000 
70.591194 -54.700836 0.000000 0.000000 -0.003422 0.000000 0.000000 0.000000 0.000357 0.000000 0.000232 0.000170 -0.000027 -0.000273 0.000000 0.000000 -0.000296 0.000000 
70.456512 -22.358324 0.000000 -0.000217 0.000053 0.000000 0.000000 0.000003 0.000002 0.000000 0.000753 0.000005 -0.000121 0.000420 0.000000 -0.000004 0.000023 0.000000 
70.591194 -21.299162 0.000000 -0.000027 0.000174 0.000000 0.000000 0.000006 0.000000 0.000000 0.000747 0.000005 -0.000087 0.000237 0.000000 -0.000002 0.000030 0.000000 
70.721817 -20.222988 0.000000 -0.000017 0.000295 0.000000 0.000000 0.000016 0.000009 0.000000 0.000673 0.000003 -0.000107 -0.000118 0.000000 -0.000002 0.000099 0.000000 
70.848160 -19.130522 0.000000 -0.000010 0.000218 0.000000 0.000000 0.000010 0.000090 0.000000 0.000679 -0.000001 -0.000171 -0.000546 0.000000 -0.000001 0.000084 0.000000 
70.970009 -18.022459 0.000000 0.000067 0.000439 0.000000 0.000000 0.000004 0.000029 0.000000 0.000524 -0.000013 -0.000246 -0.001733 0.000000 0.000030 0.000208 0.000000 
71.087173 -16.899485 0.000000 -0.000013 0.000618 0.000000 0.000000 -0.000004 0.000034 0.000000 0.000168 0.000058 -0.001148 -0.001988 0.000000 -0.000022 0.000769 0.000000 
71.199471 -15.762266 0.000000 -0.000196 0.001102 0.000000 0.000000 -0.000051 0.000041 0.000000 0.000066 0.000239 -0.004595 -0.004701 0.000000 -0.000157 0.001983 0.000000 
71.306732 -14.611467 0.000000 -0.000036 0.000049 0.000000 0.000000 0.000015 -0.000000 0.000000 0.000130 0.000247 -0.005751 -0.001398 0.000000 -0.000121 0.001170 0.000000 
71.408813 -13.447751 0.000000 -0.000064 0.000000 0.000000 0.000000 0.000059 0.000000 0.000000 0.000094 0.000099 -0.002453 -0.002275 0.000000 0.000643 0.000000 0.000000 
71.505562 -12.271778 0.000000 -0.001029 0.000000 0.000000 0.000000 0.000050 0.000000 0.000000 0.000105 0.000157 -0.001013 -0.001562 0.000000 0.000122 0.000000 0.000000 
71.596863 -11.084214 0.000000 0.000100 0.000000 0.000000 0.000000 -0.000030 0.000000 0.000000 0.000096 0.000077 -0.001369 -0.001167 0.000000 -0.000120 0.000000 0.000000 
71.682594 -9.885734 0.000000 -0.000197 0.000000 0.000000 0.000000 -0.000016 0.000000 0.000000 0.000058 0.000056 -0.002008 -0.000971 0.000000 -0.000187 0.000000 0.000000 
71.762642 -8.677016 0.000000 -0.000136 0.000000 0.000000 0.000000 -0.000004 0.000000 0.000000 0.000030 0.000035 -0.002262 -0.002050 0.000000 -0.000115 0.000000 0.000000 
71.836899 -7.458755 0.000000 -0.000019 0.000000 0.000000 0.000000 -0.000000 0.000000 0.000000 0.000022 0.000026 -0.001250 -0.001112 0.000000 -0.000004 0.000000 0.000000 
71.905289 -6.231652 0.000000 -0.000008 0.000000 0.000000 0.000000 -0.000000 0.000000 0.000000 0.000018 0.000035 -0.000341 0.000169 0.000000 -0.000065 0.000000 0.000000 
71.967720 -4.996422 0.000000 -0.000001 0.000000 0.000000 0.000000 -0.000000 0.000000 0.000000 0.000014 0.000035 0.000324 0.001207 0.000000 -0.000103 0.000000 0.000000 
72.024124 -3.753793 0.000000 -0.000000 0.000000 0.000000 0.000000 -0.000000 0.000000 0.000000 0.000009 0.000023 0.000502 0.001991 0.000000 -0.000000 0.000000 0.000000 
72.074417 -2.504503 0.000000 0.000000 0.000000 0.000000 0.000000 0.000000 0.000000 0.000000 0.000007 0.000021 0.000312 0.002604 0.000000 0.000000 0.000000 0.000000 
72.118561 -1.249303 0.000000 0.000000 0.000000 0.000000 0.000000 0.000000 0.000000 0.000000 0.000002 0.000057 0.000362 0.002680 0.000000 0.000000 0.000000 0.000000 
72.156494 0.011043 0.000000 0.000000 0.000000 0.000000 0.000000 0.000000 0.000000 0.000000 0.000004 0.000080 0.000161 0.003036 0.000000 0.000000 0.000000 0.000000 
72.188164 1.275763 0.000000 0.000000 0.000000 0.000000 0.000000 0.000000 0.000000 0.000000 0.000006 0.000090 -0.000008 0.001962 0.000000 0.000000 0.000000 0.000000 
72.213554 2.544075 0.000000 0.000000 0.000000 0.000000 0.000000 0.000000 0.000000 0.000000 0.000001 0.000074 -0.000061 0.000247 0.000000 0.000000 0.000000 0.000000 
72.232613 3.815190 0.000000 0.000000 0.000000 0.000000 0.000000 0.000000 0.000000 0.000000 0.000005 0.000041 -0.000134 -0.000947 0.000000 0.000000 0.000000 0.000000 
72.245338 5.088310 0.000000 0.000000 0.000000 0.000000 0.000000 0.000000 0.000000 0.000000 0.000009 0.000025 -0.000190 -0.000926 0.000000 0.000000 0.000000 0.000000 
72.251701 6.362636 0.000000 0.000000 0.000000 0.000000 0.000000 0.000000 0.000000 0.000000 -0.000004 0.000035 -0.000228 -0.000157 0.000000 0.000000 0.000000 0.000000 
72.251701 7.637364 0.000000 0.000000 0.000000 0.000000 0.000000 0.000000 0.000000 0.000000 -0.000004 0.000056 -0.000079 -0.000065 0.000000 0.000000 0.000000 0.000000 
72.245338 8.911690 0.000000 0.000000 0.000000 0.000000 0.000000 0.000000 0.000000 0.000000 -0.000004 0.000029 0.000004 -0.000071 0.000000 0.000000 0.000000 0.000000 
72.232613 10.184811 0.000000 0.000000 0.000000 0.000000 0.000000 0.000000 0.000000 0.000000 -0.000004 0.000009 0.000104 -0.000103 0.000000 0.000000 0.000000 0.000000 
72.213554 11.455924 0.000000 0.000000 0.000000 0.000000 0.000000 0.000000 0.000000 0.000000 -0.000005 -0.000004 0.000273 -0.000103 0.000000 0.000000 0.000000 0.000000 
72.188164 12.724236 0.000000 0.000000 0.000000 0.000000 0.000000 0.000000 0.000000 0.000000 -0.000011 -0.000062 0.000070 -0.000113 0.000000 0.000000 0.000000 0.000000 
72.156494 13.988956 0.000000 0.000000 0.000000 0.000000 0.000000 0.000000 0.000000 0.000000 -0.000010 -0.000110 0.000006 -0.000105 0.000000 0.000000 0.000000 0.000000 
72.118561 15.249303 0.000000 0.000000 0.000000 0.000000 0.000000 0.000000 0.000000 0.000000 0.000001 -0.000107 -0.000016 -0.000070 0.000000 0.000000 0.000000 0.000000 
72.074417 16.504503 0.000000 0.000000 0.000000 0.000000 0.000000 0.000000 0.000000 0.000000 0.000002 -0.000142 0.000046 -0.000116 0.000000 0.000000 0.000000 0.000000 
72.024124 17.753794 0.000000 0.000000 0.000000 0.000000 0.000000 0.000000 0.000000 0.000000 -0.000031 -0.000114 0.000031 -0.000042 0.000000 0.000000 0.000000 0.000000 
71.967720 18.996422 0.000000 0.000000 0.000000 0.000000 0.000000 0.000000 0.000000 0.000000 -0.000072 0.000019 -0.000027 0.000072 0.000000 0.000000 0.000000 0.000000 
71.905289 20.231651 0.000000 0.000000 0.000000 0.000000 0.000000 0.000000 0.000000 0.000000 -0.000051 0.000134 -0.000042 0.000100 0.000000 0.000000 0.000000 0.000000 
71.836899 21.458755 0.000000 0.000000 0.000000 0.000000 0.000000 0.000000 0.000000 0.000000 -0.000018 0.000147 0.000093 0.000012 0.000000 0.000000 0.000000 0.000000 
71.762642 22.677017 0.000000 0.000000 0.000000 0.000000 0.000000 0.000000 0.000000 0.000000 -0.000019 0.000101 0.000133 -0.000060 0.000000 0.000000 0.000000 0.000000 
71.682594 23.885733 0.000000 0.000000 0.000000 0.000000 0.000000 0.000000 0.000000 0.000000 -0.000019 0.000059 0.000150 -0.000071 0.000000 0.000000 0.000000 0.000000 
71.596863 25.084213 0.000000 0.000000 0.000000 0.000000 0.000000 0.000000 0.000000 0.000000 -0.000019 0.000049 0.000167 -0.000074 0.000000 0.000000 0.000000 0.000000 
71.505562 26.271778 0.000000 0.000000 0.000000 0.000000 0.000000 0.000000 0.000000 0.000000 -0.000015 0.000017 0.000075 0.000012 0.000000 0.000000 0.000000 0.000000 
71.408813 27.447750 0.000000 0.000000 0.000000 0.000000 0.000000 0.000000 0.000000 0.000000 -0.000008 0.000002 0.000091 0.000010 0.000000 0.000000 0.000000 0.000000 
71.306732 28.611467 0.000000 0.000000 0.000000 0.000000 0.000000 0.000000 0.000000 0.000000 -0.000006 0.000002 0.000082 -0.000013 0.000000 0.000000 0.000000 0.000000 
71.199471 29.762266 0.000000 0.000000 0.000000 0.000000 0.000000 0.000000 0.000000 0.000000 -0.000005 -0.000005 0.000065 -0.000022 0.000000 0.000000 0.000000 0.000000 
71.087173 30.899485 0.000000 0.000000 0.000000 0.000000 0.000000 0.000000 0.000000 0.000000 -0.000005 -0.000013 0.000012 -0.000003 0.000000 0.000000 0.000000 0.000000 
70.970009 32.022461 0.000000 0.000000 0.000000 0.000000 0.000000 0.000000 0.000000 0.000000 -0.000003 -0.000016 0.000004 -0.000059 0.000000 0.000000 0.000000 0.000000 
70.848160 33.130520 0.000000 0.000000 0.000000 0.000000 0.000000 0.000000 0.000000 0.000000 -0.000024 -0.000042 -0.000015 -0.000105 0.000000 0.000000 0.000000 0.000000 
70.721817 34.222988 0.000000 0.000000 0.000000 0.000000 0.000000 0.000000 0.000000 0.000000 -0.000021 -0.000040 -0.000142 -0.000102 0.000000 0.000000 0.000000 0.000000 
70.591194 35.299164 0.000000 0.000000 0.000000 0.000000 0.000000 0.000000 0.000000 0.000000 0.000002 -0.000024 -0.000211 -0.000117 0.000000 0.000000 0.000000 0.000000 
70.456512 36.358326 0.000000 0.000000 0.000000 0.000000 0.000000 0.000000 0.000000 0.000000 0.000008 -0.000035 -0.000153 -0.000090 0.000000 0.000000 0.000000 0.000000 
70.318024 37.399723 0.000000 0.000000 0.000000 0.000000 0.000000 0.000000 0.000000 0.000000 0.000017 -0.000006 -0.000038 -0.000017 0.000000 0.000000 0.000000 0.000000 
70.176003 38.422569 0.000000 0.000000 0.000000 0.000000 0.000000 0.000000 0.000000 0.000000 -0.000003 -0.000087 -0.000050 -0.000019 0.000000 0.000000 0.000000 0.000000 
70.030754 39.426037 0.000000 0.000000 0.000000 0.000000 0.000000 0.000000 0.000000 0.000000 0.000014 -0.000331 -0.000145 0.000030 0.000000 0.000000 0.000000 0.000000 
72.585648 -75.880669 0.000000 -0.000097 0.000046 0.000000 0.000000 0.000012 -0.000034 0.000000 -0.000013 0.000062 -0.000063 -0.000031 0.000000 -0.000012 -0.000003 0.000000 
72.546227 -74.597565 0.000000 -0.000043 -0.000407 0.000000 0.000000 0.000005 -0.000008 0.000000 -0.000124 0.000016 -0.000052 -0.000195 0.000000 -0.000004 -0.000051 0.000000 
72.500343 -73.320068 0.000000 -0.000153 -0.000071 0.000000 0.000000 0.000027 0.000003 0.000000 -0.000018 0.000044 -0.000118 0.000271 0.000000 -0.000027 -0.000054 0.000000 
72.448059 -72.049004 0.000000 0.000044 -0.000880 0.000000 0.000000 0.000017 -0.000004 0.000000 0.000012 -0.000292 0.000003 0.000430 0.000000 0.000031 0.000014 0.000000 
72.389442 -70.785187 0.000000 -0.000001 0.001453 0.000000 0.000000 0.000012 -0.000008 0.000000 0.000014 0.000002 0.000356 0.000197 0.000000 0.000003 0.000084 0.000000 
72.324547 -69.529419 0.000000 0.000004 -0.000178 0.000000 0.000000 0.000006 -0.000014 0.000000 0.000014 0.000088 0.000483 -0.000019 0.000000 0.000002 0.000059 0.000000 
72.253464 -68.282478 0.000000 0.000037 -0.000703 0.000000 0.000000 -0.000001 -0.000009 0.000000 0.000006 -0.000059 -0.000000 0.000115 0.000000 0.000012 -0.000064 0.000000 
72.176270 -67.045128 0.000000 -0.000082 -0.000115 0.000000 0.000000 0.000001 -0.000011 0.000000 0.000002 0.000041 -0.000234 0.000083 0.000000 -0.000020 0.000055 0.000000 
72.093063 -65.818123 0.000000 0.000625 0.001001 0.000000 0.000000 -0.000000 -0.000026 0.000000 0.000001 -0.000610 -0.000095 -0.001269 0.000000 0.000151 0.000077 0.000000 
72.003937 -64.602196 0.000000 0.000177 0.001094 0.000000 0.000000 -0.000004 -0.000031 0.000000 -0.000000 -0.000023 -0.000177 -0.001693 0.000000 0.000012 0.000064 0.000000 
71.909019 -63.398067 0.000000 0.000047 -0.001627 0.000000 0.000000 -0.000007 -0.000023 0.000000 0.000003 -0.000007 0.000141 -0.001487 0.000000 0.000005 -0.000438 0.000000 
71.808418 -62.206455 0.000000 -0.000038 0.004081 0.000000 0.000000 0.000000 -0.000049 0.000000 0.000010 0.000003 -0.000591 0.002289 0.000000 -0.000010 0.000741 0.000000 
71.702263 -61.028049 0.000000 0.000035 -0.006655 0.000000 0.000000 -0.000005 -0.000125 0.000000 0.000010 0.000159 0.000498 0.013123 0.000000 0.000038 -0.000759 0.000000 
71.590698 -59.863544 0.000000 0.000000 -0.011753 0.000000 0.000000 0.000000 -0.000094 0.000000 0.000010 -0.000216 0.000242 0.007841 0.000000 0.000000 -0.000838 0.000000 
71.473877 -58.713634 0.000000 0.000000 -0.002701 0.000000 0.000000 0.000000 0.000256 0.000000 0.000034 -0.000011 -0.000017 0.002792 0.000000 0.000000 -0.001535 0.000000 
71.351967 -57.579002 0.000000 0.000000 -0.003949 0.000000 0.000000 0.000000 -0.000239 0.000000 0.000059 -0.000091 0.000098 -0.001352 0.000000 0.000000 -0.003120 0.000000 
71.225128 -56.460342 0.000000 0.000000 -0.007331 0.000000 0.000000 0.000000 -0.000881 0.000000 0.000093 0.000004 0.000180 0.000383 0.000000 0.000000 -0.004845 0.000000 
71.093567 -55.358349 0.000000 0.000000 0.004043 0.000000 0.000000 0.000000 -0.001295 0.000000 0.000113 -0.000074 0.000215 0.000183 0.000000 0.000000 0.000878 0.000000 
70.957489 -21.726254 0.000000 -0.000120 -0.000096 0.000000 0.000000 0.000004 0.000000 0.000000 0.000804 0.000002 -0.000074 0.001202 0.000000 -0.000001 0.000008 0.000000 
71.093567 -20.641649 0.000000 -0.000150 -0.000144 0.000000 0.000000 0.000016 0.000013 0.000000 0.000628 0.000005 -0.000180 0.000336 0.000000 -0.000004 -0.000013 0.000000 
71.225128 -19.539660 0.000000 0.000090 0.000135 0.000000 0.000000 0.000021 0.000097 0.000000 0.000669 -0.000008 -0.000196 -0.000054 0.000000 0.000002 0.000076 0.000000 
71.351967 -18.420998 0.000000 0.000033 0.000484 0.000000 0.000000 0.000005 0.000092 0.000000 0.000603 -0.000016 -0.000282 -0.001203 0.000000 0.000004 0.000175 0.000000 
71.473877 -17.286366 0.000000 0.000006 0.000461 0.000000 0.000000 -0.000002 -0.000010 0.000000 0.000402 -0.000013 -0.000523 -0.002239 0.000000 0.000022 0.000379 0.000000 
71.590698 -16.136454 0.000000 -0.000152 0.000565 0.000000 0.000000 -0.000042 -0.000015 0.000000 0.000281 0.000123 -0.001718 -0.002363 0.000000 -0.000066 0.000689 0.000000 
71.702263 -14.971951 0.000000 -0.000325 0.000664 0.000000 0.000000 -0.000086 0.000016 0.000000 0.000339 0.000321 -0.001466 -0.002623 0.000000 -0.000343 0.001036 0.000000 
71.808418 -13.793547 0.000000 -0.000676 0.000367 0.000000 0.000000 -0.000077 0.000000 0.000000 0.000265 0.000318 -0.002036 -0.002459 0.000000 -0.000700 0.000479 0.000000 
71.909019 -12.601931 0.000000 -0.000970 0.000031 0.000000 0.000000 0.000146 0.000000 0.000000 0.000251 0.000087 -0.000759 -0.001756 0.000000 -0.000870 0.000026 0.000000 
72.003937 -11.397805 0.000000 0.000477 0.000000 0.000000 0.000000 -0.000018 0.000000 0.000000 0.000229 0.000013 -0.000470 -0.002104 0.000000 0.000634 0.000000 0.000000 
72.093063 -10.181878 0.000000 0.000179 0.000000 0.000000 0.000000 0.000012 0.000000 0.000000 0.000181 0.000057 0.000017 -0.002149 0.000000 0.000916 0.000000 0.000000 
72.176270 -8.954871 0.000000 -0.000061 0.000000 0.000000 0.000000 0.000003 0.000000 0.000000 0.000117 0.000020 -0.000442 -0.002100 0.000000 -0.000090 0.000000 0.000000 
72.253464 -7.717522 0.000000 -0.000078 0.000000 0.000000 0.000000 -0.000001 0.000000 0.000000 0.000076 0.000023 -0.000556 -0.001970 0.000000 -0.000065 0.000000 0.000000 
72.324547 -6.470580 0.000000 -0.000018 0.000000 0.000000 0.000000 -0.000000 0.000000 0.000000 0.000051 0.000044 -0.000439 -0.001825 0.000000 -0.000011 0.000000 0.000000 
72.389442 -5.214811 0.000000 -0.000001 0.000000 0.000000 0.000000 -0.000000 0.000000 0.000000 0.000034 0.000072 -0.000208 -0.001824 0.000000 -0.000000 0.000000 0.000000 
72.448059 -3.950997 0.000000 0.000000 0.000000 0.000000 0.000000 0.000000 0.000000 0.000000 0.000021 0.000080 -0.000163 -0.001713 0.000000 0.000000 0.000000 0.000000 
72.500343 -2.679935 0.000000 0.000000 0.000000 0.000000 0.000000 0.000000 0.000000 0.000000 0.000013 0.000059 -0.000141 -0.001386 0.000000 0.000000 0.000000 0.000000 
72.546227 -1.402437 0.000000 0.000000 0.000000 0.000000 0.000000 0.000000 0.000000 0.000000 0.000009 0.000024 -0.000030 -0.001105 0.000000 0.000000 0.000000 0.000000 
72.585648 -0.119331 0.000000 0.000000 0.000000 0.000000 0.000000 0.000000 0.000000 0.000000 0.000007 0.000016 0.000086 -0.001680 0.000000 0.000000 0.000000 0.000000 
72.618576 1.168546 0.000000 0.000000 0.000000 0.000000 0.000000 0.000000 0.000000 0.000000 0.000003 0.000030 0.000186 0.000669 0.000000 0.000000 0.000000 0.000000 
72.644958 2.460341 0.000000 0.000000 0.000000 0.000000 0.000000 0.000000 0.000000 0.000000 -0.000002 0.000035 0.000184 0.000985 0.000000 0.000000 0.000000 0.000000 
72.664772 3.755195 0.000000 0.000000 0.000000 0.000000 0.000000 0.000000 0.000000 0.000000 0.000006 0.000059 0.000111 0.001956 0.000000 0.000000 0.000000 0.000000 
72.677994 5.052239 0.000000 0.000000 0.000000 0.000000 0.000000 0.000000 0.000000 0.000000 0.000015 0.000051 0.000142 0.000501 0.000000 0.000000 0.000000 0.000000 
72.684616 6.350600 0.000000 0.000000 0.000000 0.000000 0.000000 0.000000 0.000000 0.000000 -0.000001 0.000049 0.000052 -0.000411 0.000000 0.000000 0.000000 0.000000 
72.684616 7.649400 0.000000 0.000000 0.000000 0.000000 0.000000 0.000000 0.000000 0.000000 -0.000004 0.000063 0.000024 -0.000001 0.000000 0.000000 0.000000 0.000000 
72.677994 8.947761 0.000000 0.000000 0.000000 0.000000 0.000000 0.000000 0.000000 0.000000 -0.000005 0.000119 0.000007 -0.000051 0.000000 0.000000 0.000000 0.000000 
72.664772 10.244805 0.000000 0.000000 0.000000 0.000000 0.000000 0.000000 0.000000 0.000000 -0.000009 0.000067 0.000065 -0.000109 0.000000 0.000000 0.000000 0.000000 
72.644958 11.539659 0.000000 0.000000 0.000000 0.000000 0.000000 0.000000 0.000000 0.000000 -0.000010 -0.000099 0.000090 -0.000166 0.000000 0.000000 0.000000 0.000000 
72.618576 12.831454 0.000000 0.000000 0.000000 0.000000 0.000000 0.000000 0.000000 0.000000 -0.000015 -0.000061 0.000053 -0.000211 0.000000 0.000000 0.000000 0.000000 
72.585648 14.119330 0.000000 0.000000 0.000000 0.000000 0.000000 0.000000 0.000000 0.000000 -0.000014 -0.000076 0.000059 -0.000139 0.000000 0.000000 0.000000 0.000000 
72.546227 15.402437 0.000000 0.000000 0.000000 0.000000 0.000000 0.000000 0.000000 0.000000 -0.000003 -0.000058 0.000082 -0.000043 0.000000 0.000000 0.000000 0.000000 
72.500343 16.679935 0.000000 0.000000 0.000000 0.000000 0.000000 0.000000 0.000000 0.000000 0.000003 -0.000213 0.000070 -0.000188 0.000000 0.000000 0.000000 0.000000 
72.448059 17.950996 0.000000 0.000000 0.000000 0.000000 0.000000 0.000000 0.000000 0.000000 -0.000029 -0.000071 -0.000006 0.000108 0.000000 0.000000 0.000000 0.000000 
72.389442 19.214811 0.000000 0.000000 0.000000 0.000000 0.000000 0.000000 0.000000 0.000000 -0.000064 0.000096 -0.000046 0.000186 0.000000 0.000000 0.000000 0.000000 
72.324547 20.470581 0.000000 0.000000 0.000000 0.000000 0.000000 0.000000 0.000000 0.000000 -0.000024 0.000153 -0.000115 0.000244 0.000000 0.000000 0.000000 0.000000 
72.253464 21.717522 0.000000 0.000000 0.000000 0.000000 0.000000 0.000000 0.000000 0.000000 0.000009 0.000149 0.000017 -0.000138 0.000000 0.000000 0.000000 0.000000 
72.176270 22.954872 0.000000 0.000000 0.000000 0.000000 0.000000 0.000000 0.000000 0.000000 0.000012 0.000062 0.000024 -0.000017 0.000000 0.000000 0.000000 0.000000 
72.093063 24.181877 0.000000 0.000000 0.000000 0.000000 0.000000 0.000000 0.000000 0.000000 0.000005 0.000020 0.000026 0.000007 0.000000 0.000000 0.000000 0.000000 
72.003937 25.397804 0.000000 0.000000 0.000000 0.000000 0.000000 0.000000 0.000000 0.000000 -0.000003 -0.000011 -0.000007 -0.000094 0.000000 0.000000 0.000000 0.000000 
71.909019 26.601931 0.000000 0.000000 0.000000 0.000000 0.000000 0.000000 0.000000 0.000000 -0.000005 -0.000056 -0.000055 -0.000085 0.000000 0.000000 0.000000 0.000000 
71.808418 27.793547 0.000000 0.000000 0.000000 0.000000 0.000000 0.000000 0.000000 0.000000 0.000002 -0.000080 -0.000019 -0.000003 0.000000 0.000000 0.000000 0.000000 
71.702263 28.971952 0.000000 0.000000 0.000000 0.000000 0.000000 0.000000 0.000000 0.000000 0.000001 -0.000042 0.000064 -0.000082 0.000000 0.000000 0.000000 0.000000 
71.590698 30.136454 0.000000 0.000000 0.000000 0.000000 0.000000 0.000000 0.000000 0.000000 -0.000001 -0.000031 0.000038 -0.000043 0.000000 0.000000 0.000000 0.000000 
71.473877 31.286366 0.000000 0.000000 0.000000 0.000000 0.000000 0.000000 0.000000 0.000000 0.000000 -0.000024 0.000021 -0.000012 0.000000 0.000000 0.000000 0.000000 
71.351967 32.420998 0.000000 0.000000 0.000000 0.000000 0.000000 0.000000 0.000000 0.000000 -0.000006 -0.000051 0.000008 -0.000060 0.000000 0.000000 0.000000 0.000000 
71.225128 33.539658 0.000000 0.000000 0.000000 0.000000 0.000000 0.000000 0.000000 0.000000 -0.000021 -0.000029 -0.000053 -0.000052 0.000000 0.000000 0.000000 0.000000 
71.093567 34.641651 0.000000 0.000000 0.000000 0.000000 0.000000 0.000000 0.000000 0.000000 -0.000013 -0.000027 -0.000119 -0.000046 0.000000 0.000000 0.000000 0.000000 
70.957489 35.726254 0.000000 0.000000 0.000000 0.000000 0.000000 0.000000 0.000000 0.000000 -0.000004 -0.000034 -0.000148 -0.000064 0.000000 0.000000 0.000000 0.000000 
70.817108 36.792732 0.000000 0.000000 0.000000 0.000000 0.000000 0.000000 0.000000 0.000000 0.000000 -0.000019 -0.000088 -0.000080 0.000000 0.000000 0.000000 0.000000 
70.672668 37.840324 0.000000 0.000000 0.000000 0.000000 0.000000 0.000000 0.000000 0.000000 0.000005 0.000071 -0.000092 -0.000035 0.000000 0.000000 0.000000 0.000000 
70.524437 38.868229 0.000000 0.000000 0.000000 0.000000 0.000000 0.000000 0.000000 0.000000 0.000004 -0.000022 -0.000069 -0.000012 0.000000 0.000000 0.000000 0.000000 
70.372696 39.875595 0.000000 0.000000 0.000000 0.000000 0.000000 0.000000 0.000000 0.000000 0.000059 -0.000170 -0.000085 0.000084 0.000000 0.000000 0.000000 0.000000 
70.217751 40.861515 0.000000 0.000000 0.000000 0.000000 0.000000 0.000000 0.000000 0.000000 0.000272 -0.000224 -0.000170 0.000245 0.000000 0.000000 0.000000 0.000000 
70.059937 41.825024 0.000000 0.000000 0.000000 0.000000 0.000000 0.000000 0.000000 0.000000 0.000413 0.000091 0.000076 0.000148 0.000000 0.000000 0.000000 0.000000 
73.019470 -75.739563 0.000000 -0.000079 -0.000063 0.000000 0.000000 -0.000004 -0.000016 0.000000 0.000058 0.000016 0.000041 0.000164 0.000000 -0.000006 0.000001 0.000000 
72.978477 -74.431847 0.000000 -0.000010 0.000004 0.000000 0.000000 -0.000004 -0.000007 0.000000 -0.000009 0.000012 -0.000275 0.000389 0.000000 -0.000003 -0.000002 0.000000 
72.930771 -73.130249 0.000000 0.000033 -0.000215 0.000000 0.000000 -0.000019 0.000018 0.000000 0.000000 -0.000055 -0.000314 0.000291 0.000000 -0.000000 -0.000023 0.000000 
72.876411 -71.835678 0.000000 0.000015 -0.000081 0.000000 0.000000 -0.000016 0.000002 0.000000 0.000002 0.000018 -0.000115 0.000244 0.000000 -0.000004 -0.000012 0.000000 
72.815460 -70.548996 0.000000 0.000013 -0.000159 0.000000 0.000000 -0.000014 0.000002 0.000000 -0.000004 0.000014 0.000027 -0.000160 0.000000 -0.000002 -0.000020 0.000000 
72.747986 -69.271072 0.000000 0.000001 0.000436 0.000000 0.000000 -0.000007 -0.000009 0.000000 -0.000001 -0.000038 0.000160 -0.000470 0.000000 0.000000 0.000047 0.000000 
72.674080 -68.002739 0.000000 0.000023 0.007026 0.000000 0.000000 -0.000003 -0.000027 0.000000 -0.000000 -0.000011 -0.000389 -0.000157 0.000000 0.000004 0.001122 0.000000 
72.593819 -66.744835 0.000000 0.000064 0.001619 0.000000 0.000000 -0.000003 -0.000035 0.000000 0.000000 0.000100 -0.000216 0.000057 0.000000 0.000006 0.000255 0.000000 
72.507301 -65.498138 0.000000 -0.000126 0.000242 0.000000 0.000000 -0.000005 -0.000033 0.000000 -0.000001 -0.000168 0.000119 -0.002097 0.000000 -0.000001 0.000098 0.000000 
72.414635 -64.263443 0.000000 -0.000086 0.000077 0.000000 0.000000 -0.000003 -0.000028 0.000000 0.000001 0.000161 0.000247 -0.002136 0.000000 -0.000020 0.000002 0.000000 
72.315933 -63.041515 0.000000 -0.000097 0.002545 0.000000 0.000000 -0.000005 -0.000016 0.000000 0.000010 0.000124 -0.000370 -0.005174 0.000000 -0.000026 0.000600 0.000000 
72.211311 -61.833092 0.000000 -0.000058 -0.005361 0.000000 0.000000 -0.000003 0.000013 0.000000 0.000034 0.000054 -0.000228 -0.000052 0.000000 -0.000021 0.000545 0.000000 
72.100914 -60.638912 0.000000 0.000009 -0.018509 0.000000 0.000000 -0.000002 -0.000041 0.000000 0.000018 0.000293 -0.000101 0.009992 0.000000 0.000025 0.000113 0.000000 
71.984871 -59.459698 0.000000 0.000000 0.009184 0.000000 0.000000 0.000000 -0.000108 0.000000 -0.000002 -0.000057 -0.000809 0.008285 0.000000 0.000000 0.002044 0.000000 
71.863335 -58.296158 0.000000 0.000000 -0.003774 0.000000 0.000000 0.000000 0.000003 0.000000 -0.000003 0.000057 0.000238 0.005008 0.000000 0.000000 -0.001070 0.000000 
71.736473 -57.149002 0.000000 0.000000 -0.002422 0.000000 0.000000 0.000000 -0.001131 0.000000 0.000035 -0.000044 0.000065 -0.000402 0.000000 0.000000 -0.001524 0.000000 
71.604462 -56.018940 0.000000 0.000000 0.000137 0.000000 0.000000 0.000000 -0.001203 0.000000 0.000051 -0.000008 0.000321 0.000489 0.000000 0.000000 -0.001007 0.000000 
71.467476 -21.093311 0.000000 -0.000119 -0.000055 0.000000 0.000000 0.000011 0.000007 0.000000 0.000663 0.000003 -0.000100 0.000094 0.000000 -0.000002 -0.000000 0.000000 
71.604462 -19.981060 0.000000 0.000024 0.000077 0.000000 0.000000 0.000009 0.000059 0.000000 0.000634 -0.000002 -0.000194 0.000095 0.000000 -0.000001 0.000056 0.000000 
71.736473 -18.850998 0.000000 -0.000057 0.000190 0.000000 0.000000 0.000002 0.000168 0.000000 0.000651 -0.000004 -0.000270 -0.000483 0.000000 -0.000004 0.000072 0.000000 
71.863335 -17.703842 0.000000 0.000009 0.000525 0.000000 0.000000 -0.000000 -0.000010 0.000000 0.000582 -0.000041 -0.000376 -0.001677 0.000000 0.000014 0.000349 0.000000 
71.984871 -16.540302 0.000000 -0.000065 0.000390 0.000000 0.000000 -0.000013 -0.000179 0.000000 0.000514 -0.000027 -0.000327 -0.001362 0.000000 -0.000000 0.000706 0.000000 
72.100914 -15.361086 0.000000 -0.000101 -0.000230 0.000000 0.000000 -0.000016 0.000040 0.000000 0.000491 0.000022 -0.000377 -0.001331 0.000000 -0.000106 0.000106 0.000000 
72.211311 -14.166906 0.000000 -0.000001 0.000224 0.000000 0.000000 0.000011 0.000024 0.000000 0.000417 0.000087 -0.000826 -0.001594 0.000000 -0.000108 0.000382 0.000000 
72.315933 -12.958485 0.000000 0.002123 0.000547 0.000000 0.000000 0.000519 0.000014 0.000000 0.000335 0.000060 -0.001547 -0.001350 0.000000 0.001597 0.000840 0.000000 
72.414635 -11.736554 0.000000 -0.000152 0.000371 0.000000 0.000000 0.000009 0.000001 0.000000 0.000288 0.000004 -0.002396 -0.001617 0.000000 -0.000053 0.001065 0.000000 
72.507301 -10.501861 0.000000 0.000010 0.000000 0.000000 0.000000 -0.000004 0.000000 0.000000 0.000235 0.000026 -0.001508 -0.001523 0.000000 -0.000047 0.000000 0.000000 
72.593819 -9.255168 0.000000 -0.000046 0.000000 0.000000 0.000000 0.000000 0.000000 0.000000 0.000145 0.000027 -0.001338 -0.001589 0.000000 -0.000203 0.000000 0.000000 
72.674080 -7.997258 0.000000 -0.000005 0.000000 0.000000 0.000000 -0.000001 0.000000 0.000000 0.000088 0.000038 -0.000956 -0.001607 0.000000 -0.000002 0.000000 0.000000 
72.747986 -6.728930 0.000000 0.000000 0.000000 0.000000 0.000000 0.000000 0.000000 0.000000 0.000051 0.000025 -0.000544 -0.001585 0.000000 0.000000 0.000000 0.000000 
72.815460 -5.451006 0.000000 0.000000 0.000000 0.000000 0.000000 0.000000 0.000000 0.000000 0.000028 0.000031 -0.000372 -0.001527 0.000000 0.000000 0.000000 0.000000 
72.876411 -4.164326 0.000000 0.000000 0.000000 0.000000 0.000000 0.000000 0.000000 0.000000 0.000018 0.000051 -0.000221 -0.001638 0.000000 0.000000 0.000000 0.000000 
72.930771 -2.869749 0.000000 0.000000 0.000000 0.000000 0.000000 0.000000 0.000000 0.000000 0.000013 0.000057 -0.000161 -0.001899 0.000000 0.000000 0.000000 0.000000 
72.978477 -1.568154 0.000000 0.000000 0.000000 0.000000 0.000000 0.000000 0.000000 0.000000 0.000009 0.000046 -0.000156 -0.002048 0.000000 0.000000 0.000000 0.000000 
73.019470 -0.260439 0.000000 0.000000 0.000000 0.000000 0.000000 0.000000 0.000000 0.000000 0.000007 0.000024 -0.000280 -0.002645 0.000000 0.000000 0.000000 0.000000 
73.053711 1.052485 0.000000 0.000000 0.000000 0.000000 0.000000 0.000000 0.000000 0.000000 0.000005 0.000008 -0.000305 -0.002543 0.000000 0.000000 0.000000 0.000000 
73.081146 2.369690 0.000000 0.000000 0.000000 0.000000 0.000000 0.000000 0.000000 0.000000 0.000002 -0.000005 -0.000280 -0.002414 0.000000 0.000000 0.000000 0.000000 
73.101753 3.690239 0.000000 0.000000 0.000000 0.000000 0.000000 0.000000 0.000000 0.000000 0.000002 0.000006 -0.000162 -0.001787 0.000000 0.000000 0.000000 0.000000 
73.115501 5.013184 0.000000 0.000000 0.000000 0.000000 0.000000 0.000000 0.000000 0.000000 0.000006 0.000049 0.000023 0.001006 0.000000 0.000000 0.000000 0.000000 
73.122383 6.337568 0.000000 0.000000 0.000000 0.000000 0.000000 0.000000 0.000000 0.000000 -0.000012 0.000086 -0.000081 0.000195 0.000000 0.000000 0.000000 0.000000 
73.122383 7.662432 0.000000 0.000000 0.000000 0.000000 0.000000 0.000000 0.000000 0.000000 -0.000010 0.000069 -0.000140 -0.000175 0.000000 0.000000 0.000000 0.000000 
73.115501 8.986816 0.000000 0.000000 0.000000 0.000000 0.000000 0.000000 0.000000 0.000000 -0.000004 0.000154 -0.000087 -0.000179 0.000000 0.000000 0.000000 0.000000 
73.101753 10.309760 0.000000 0.000000 0.000000 0.000000 0.000000 0.000000 0.000000 0.000000 -0.000004 0.000094 -0.000004 -0.000039 0.000000 0.000000 0.000000 0.000000 
73.081146 11.630309 0.000000 0.000000 0.000000 0.000000 0.000000 0.000000 0.000000 0.000000 -0.000013 0.000353 0.000039 -0.000084 0.000000 0.000000 0.000000 0.000000 
73.053711 12.947515 0.000000 0.000000 0.000000 0.000000 0.000000 0.000000 0.000000 0.000000 -0.000028 -0.000005 0.000035 -0.000176 0.000000 0.000000 0.000000 0.000000 
73.019470 14.260439 0.000000 0.000000 0.000000 0.000000 0.000000 0.000000 0.000000 0.000000 -0.000021 -0.000042 0.000040 -0.000129 0.000000 0.000000 0.000000 0.000000 
72.978477 15.568154 0.000000 0.000000 0.000000 0.000000 0.000000 0.000000 0.000000 0.000000 -0.000008 0.000049 0.000028 -0.000441 0.000000 0.000000 0.000000 0.000000 
72.930771 16.869749 0.000000 0.000000 0.000000 0.000000 0.000000 0.000000 0.000000 0.000000 -0.000051 -0.000636 0.000036 -0.000452 0.000000 0.000000 0.000000 0.000000 
72.876411 18.164326 0.000000 0.000000 0.000000 0.000000 0.000000 0.000000 0.000000 0.000000 -0.000064 0.000054 0.000209 0.000312 0.000000 0.000000 0.000000 0.000000 
72.815460 19.451006 0.000000 0.000000 0.000000 0.000000 0.000000 0.000000 0.000000 0.000000 -0.000013 0.000185 0.000217 -0.000108 0.000000 0.000000 0.000000 0.000000 
72.747986 20.728930 0.000000 0.000000 0.000000 0.000000 0.000000 0.000000 0.000000 0.000000 -0.000006 0.000045 -0.000034 -0.000458 0.000000 0.000000 0.000000 0.000000 
72.674080 21.997257 0.000000 0.000000 0.000000 0.000000 0.000000 0.000000 0.000000 0.000000 -0.000003 -0.000014 -0.000072 -0.000395 0.000000 0.000000 0.000000 0.000000 
72.593819 23.255169 0.000000 0.000000 0.000000 0.000000 0.000000 0.000000 0.000000 0.000000 0.000013 -0.000033 -0.000056 0.000030 0.000000 0.000000 0.000000 0.000000 
72.507301 24.501862 0.000000 0.000000 0.000000 0.000000 0.000000 0.000000 0.000000 0.000000 -0.000004 0.000042 -0.000034 -0.000102 0.000000 0.000000 0.000000 0.000000 
72.414635 25.736555 0.000000 0.000000 0.000000 0.000000 0.000000 0.000000 0.000000 0.000000 -0.000023 -0.000038 -0.000094 -0.000597 0.000000 0.000000 0.000000 0.000000 
72.315933 26.958485 0.000000 0.000000 0.000000 0.000000 0.000000 0.000000 0.000000 0.000000 -0.000027 -0.000033 -0.000074 -0.000555 0.000000 0.000000 0.000000 0.000000 
72.211311 28.166906 0.000000 0.000000 0.000000 0.000000 0.000000 0.000000 0.000000 0.000000 -0.000002 -0.000015 -0.000013 -0.000031 0.000000 0.000000 0.000000 0.000000 
72.100914 29.361086 0.000000 0.000000 0.000000 0.000000 0.000000 0.000000 0.000000 0.000000 0.000000 -0.000012 0.000043 -0.000029 0.000000 0.000000 0.000000 0.000000 
71.984871 30.540302 0.000000 0.000000 0.000000 0.000000 0.000000 0.000000 0.000000 0.000000 -0.000002 -0.000026 0.000061 -0.000030 0.000000 0.000000 0.000000 0.000000 
71.863335 31.703842 0.000000 0.000000 0.000000 0.000000 0.000000 0.000000 0.000000 0.000000 -0.000001 0.000004 0.000133 -0.000009 0.000000 0.000000 0.000000 0.000000 
71.736473 32.850998 0.000000 0.000000 0.000000 0.000000 0.000000 0.000000 0.000000 0.000000 -0.000006 -0.000021 0.000053 -0.000041 0.000000 0.000000 0.000000 0.000000 
71.604462 33.981060 0.000000 0.000000 0.000000 0.000000 0.000000 0.000000 0.000000 0.000000 -0.000009 0.000015 -0.000064 -0.000053 0.000000 0.000000 0.000000 0.000000 
71.467476 35.093311 0.000000 0.000000 0.000000 0.000000 0.000000 0.000000 0.000000 0.000000 -0.000005 0.000017 -0.000093 -0.000045 0.000000 0.000000 0.000000 0.000000 
71.325737 36.187027 0.000000 0.000000 0.000000 0.000000 0.000000 0.000000 0.000000 0.000000 -0.000001 0.000000 -0.000097 -0.000021 0.000000 0.000000 0.000000 0.000000 
71.179443 37.261459 0.000000 0.000000 0.000000 0.000000 0.000000 0.000000 0.000000 0.000000 0.000002 -0.000009 -0.000083 -0.000030 0.000000 0.000000 0.000000 0.000000 
71.028831 38.315834 0.000000 0.000000 0.000000 0.000000 0.000000 0.000000 0.000000 0.000000 -0.000010 -0.000115 -0.000110 -0.000047 0.000000 0.000000 0.000000 0.000000 
70.874161 39.349350 0.000000 0.000000 0.000000 0.000000 0.000000 0.000000 0.000000 0.000000 0.000082 0.000079 -0.000129 0.000044 0.000000 0.000000 0.000000 0.000000 
70.715698 40.361149 0.000000 0.000000 0.000000 0.000000 0.000000 0.000000 0.000000 0.000000 0.000265 -0.000020 -0.000084 -0.000024 0.000000 0.000000 0.000000 0.000000 
70.553726 41.350327 0.000000 0.000000 0.000000 0.000000 0.000000 0.000000 0.000000 0.000000 0.000625 -0.000025 0.000008 -0.000108 0.000000 0.000000 0.000000 0.000000 
70.388573 42.315907 0.000000 0.000000 0.000000 0.000000 0.000000 0.000000 0.000000 0.000000 0.000557 -0.000061 -0.000014 0.000042 0.000000 0.000000 0.000000 0.000000 
70.220558 43.256828 0.000000 0.000000 0.000000 0.000000 0.000000 0.000000 0.000000 0.000000 0.000242 -0.000213 0.000797 0.001344 0.000000 0.000000 0.000000 0.000000 
70.050064 44.171932 0.000000 0.000000 0.000000 0.000000 0.000000 0.000000 0.000000 0.000000 0.000014 0.000390 0.000463 0.000587 0.000000 0.000000 0.000000 0.000000 
73.490112 -76.927750 0.000000 0.000064 -0.000097 0.000000 0.000000 -0.000003 0.000003 0.000000 0.000126 0.000001 0.000057 0.000717 0.000000 0.000001 0.000006 0.000000 
73.454506 -75.587929 0.000000 0.000009 0.000092 0.000000 0.000000 -0.000008 0.000005 0.000000 0.000046 0.000006 0.000019 -0.000316 0.000000 -0.000002 0.000005 0.000000 
73.411873 -74.253807 0.000000 0.000003 -0.000052 0.000000 0.000000 -0.000008 0.000012 0.000000 0.000011 0.000008 -0.000132 -0.000064 0.000000 -0.000002 -0.000050 0.000000 
73.362267 -72.926361 0.000000 -0.000024 0.000428 0.000000 0.000000 -0.000001 0.000010 0.000000 -0.000005 0.000007 -0.000341 0.000122 0.000000 -0.000004 0.000028 0.000000 
73.305740 -71.606583 0.000000 -0.000010 -0.000426 0.000000 0.000000 0.000006 0.000004 0.000000 0.000003 -0.000001 -0.000488 0.000187 0.000000 0.000000 -0.000069 0.000000 
73.242371 -70.295410 0.000000 0.000092 0.000160 0.000000 0.000000 0.000005 -0.000005 0.000000 -0.000002 -0.000015 -0.000350 -0.000207 0.000000 0.000009 0.000037 0.000000 
73.172218 -68.993774 0.000000 0.000005 0.000414 0.000000 0.000000 0.000006 -0.000009 0.000000 0.000001 -0.000065 -0.000020 -0.000376 0.000000 0.000006 0.000090 0.000000 
73.095367 -67.702576 0.000000 0.000046 0.001823 0.000000 0.000000 0.000003 -0.000027 0.000000 -0.000001 -0.000326 0.000479 -0.000286 0.000000 0.000022 0.000076 0.000000 
73.011925 -66.422699 0.000000 0.000230 -0.000374 0.000000 0.000000 -0.000000 -0.000030 0.000000 0.000001 -0.000351 0.000526 -0.000583 0.000000 0.000044 -0.000145 0.000000 
72.921974 -65.154991 0.000000 0.000073 0.000946 0.000000 0.000000 -0.000001 -0.000031 0.000000 -0.000000 -0.000069 0.000294 -0.003275 0.000000 0.000012 0.000243 0.000000 
72.825630 -63.900284 0.000000 0.000068 -0.002486 0.000000 0.000000 0.000003 -0.000025 0.000000 0.000004 -0.000006 0.000152 -0.002833 0.000000 0.000014 -0.000119 0.000000 
72.723007 -62.659382 0.000000 0.000248 0.001252 0.000000 0.000000 0.000004 -0.000009 0.000000 0.000022 -0.000262 -0.000001 -0.009587 0.000000 0.000071 -0.000421 0.000000 
72.614235 -61.433064 0.000000 -0.000020 0.006719 0.000000 0.000000 0.000002 0.000085 0.000000 0.000032 -0.000136 -0.000658 -0.005350 0.000000 0.000005 0.000826 0.000000 
72.499443 -60.222099 0.000000 0.000000 0.017520 0.000000 0.000000 0.000000 -0.000114 0.000000 -0.000004 0.000124 -0.000147 -0.000468 0.000000 0.000000 0.000893 0.000000 
72.378769 -59.027237 0.000000 0.000000 -0.001500 0.000000 0.000000 0.000000 -0.000057 0.000000 0.000008 -0.000028 0.000183 0.004569 0.000000 0.000000 -0.000427 0.000000 
72.252365 -57.849205 0.000000 0.000000 -0.001471 0.000000 0.000000 0.000000 -0.000070 0.000000 -0.000001 -0.000003 -0.000085 0.003589 0.000000 0.000000 -0.000242 0.000000 
72.120407 -56.688736 0.000000 0.000000 0.000818 0.000000 0.000000 0.000000 -0.000493 0.000000 0.000020 -0.000026 -0.000321 -0.000128 0.000000 0.000000 0.001076 0.000000 
71.983055 -55.546551 0.000000 0.000000 -0.000573 0.000000 0.000000 0.000000 -0.000008 0.000000 0.000014 0.000019 0.000006 0.000659 0.000000 0.000000 0.000104 0.000000 
71.983055 -20.453451 0.000000 -0.000130 -0.000113 0.000000 0.000000 0.000006 0.000000 0.000000 0.000556 -0.000001 -0.000097 0.000421 0.000000 -0.000002 0.000006 0.000000 
72.120407 -19.311264 0.000000 -0.000005 0.000027 0.000000 0.000000 0.000005 0.000165 0.000000 0.000641 0.000003 -0.000182 0.000316 0.000000 -0.000003 0.000016 0.000000 
72.252365 -18.150793 0.000000 -0.000191 0.000158 0.000000 0.000000 -0.000045 0.000186 0.000000 0.000607 0.000008 -0.000319 -0.001124 0.000000 -0.000008 0.000041 0.000000 
72.378769 -16.972763 0.000000 -0.000029 0.000382 0.000000 0.000000 -0.000009 -0.000164 0.000000 0.000554 0.000007 -0.000384 -0.002206 0.000000 -0.000007 0.000241 0.000000 
72.499443 -15.777899 0.000000 -0.000020 -0.000427 0.000000 0.000000 0.000003 0.000044 0.000000 0.000509 -0.000010 -0.000208 -0.002201 0.000000 -0.000003 -0.000217 0.000000 
72.614235 -14.566936 0.000000 0.000129 0.000319 0.000000 0.000000 0.000006 -0.000054 0.000000 0.000433 -0.000085 -0.000189 -0.002542 0.000000 0.000213 0.000743 0.000000 
72.723007 -13.340620 0.000000 0.001406 0.000383 0.000000 0.000000 0.000371 -0.000071 0.000000 0.000362 -0.000200 -0.000731 -0.002169 0.000000 0.002865 0.000651 0.000000 
72.825630 -12.099716 0.000000 0.000168 0.000480 0.000000 0.000000 0.000057 -0.000004 0.000000 0.000298 0.000011 -0.001204 -0.004536 0.000000 -0.000038 0.000772 0.000000 
72.921974 -10.845008 0.000000 -0.000010 0.000264 0.000000 0.000000 -0.000003 -0.000000 0.000000 0.000245 0.000090 -0.001394 -0.001887 0.000000 -0.000017 0.001340 0.000000 
73.011925 -9.577301 0.000000 -0.000001 0.000000 0.000000 0.000000 -0.000000 0.000000 0.000000 0.000131 -0.000003 -0.000920 -0.001416 0.000000 -0.000001 0.000000 0.000000 
73.095367 -8.297422 0.000000 0.000000 0.000000 0.000000 0.000000 0.000000 0.000000 0.000000 0.000070 -0.000034 -0.000285 -0.001204 0.000000 0.000000 0.000000 0.000000 
73.172218 -7.006227 0.000000 0.000000 0.000000 0.000000 0.000000 0.000000 0.000000 0.000000 0.000031 -0.000037 0.000027 -0.001003 0.000000 0.000000 0.000000 0.000000 
73.242371 -5.704591 0.000000 0.000000 0.000000 0.000000 0.000000 0.000000 0.000000 0.000000 0.000011 -0.000019 0.000018 -0.000815 0.000000 0.000000 0.000000 0.000000 
73.305740 -4.393418 0.000000 0.000000 0.000000 0.000000 0.000000 0.000000 0.000000 0.000000 0.000006 0.000002 -0.000076 -0.000778 0.000000 0.000000 0.000000 0.000000 
73.362267 -3.073636 0.000000 0.000000 0.000000 0.000000 0.000000 0.000000 0.000000 0.000000 0.000003 0.000020 0.000311 -0.001064 0.000000 0.000000 0.000000 0.000000 
73.411873 -1.746196 0.000000 0.000000 0.000000 0.000000 0.000000 0.000000 0.000000 0.000000 0.000003 0.000026 -0.000050 -0.000876 0.000000 0.000000 0.000000 0.000000 
73.454506 -0.412069 0.000000 0.000000 0.000000 0.000000 0.000000 0.000000 0.000000 0.000000 0.000004 0.000024 -0.000277 -0.001585 0.000000 0.000000 0.000000 0.000000 
73.490112 0.927750 0.000000 0.000000 0.000000 0.000000 0.000000 0.000000 0.000000 0.000000 0.000003 0.000013 -0.000314 -0.002561 0.000000 0.000000 0.000000 0.000000 
73.518646 2.272253 0.000000 0.000000 0.000000 0.000000 0.000000 0.000000 0.000000 0.000000 0.000003 0.000004 -0.000478 -0.002706 0.000000 0.000000 0.000000 0.000000 
73.540070 3.620414 0.000000 0.000000 0.000000 0.000000 0.000000 0.000000 0.000000 0.000000 0.000002 -0.000099 -0.000414 -0.003149 0.000000 0.000000 0.000000 0.000000 
73.554375 4.971198 0.000000 0.000000 0.000000 0.000000 0.000000 0.000000 0.000000 0.000000 0.000001 0.000019 -0.000096 -0.000663 0.000000 0.000000 0.000000 0.000000 
73.561531 6.323557 0.000000 0.000000 0.000000 0.000000 0.000000 0.000000 0.000000 0.000000 -0.000024 0.000047 0.000098 0.000554 0.000000 0.000000 0.000000 0.000000 
73.561531 7.676443 0.000000 0.000000 0.000000 0.000000 0.000000 0.000000 0.000000 0.000000 -0.000027 0.000029 0.000109 0.000259 0.000000 0.000000 0.000000 0.000000 
73.554375 9.028803 0.000000 0.000000 0.000000 0.000000 0.000000 0.000000 0.000000 0.000000 -0.000021 -0.000070 0.000099 0.000165 0.000000 0.000000 0.000000 0.000000 
73.540070 10.379585 0.000000 0.000000 0.000000 0.000000 0.000000 0.000000 0.000000 0.000000 -0.000016 -0.000020 0.000078 0.000117 0.000000 0.000000 0.000000 0.000000 
73.518646 11.727747 0.000000 0.000000 0.000000 0.000000 0.000000 0.000000 0.000000 0.000000 -0.000014 -0.000025 0.000048 0.000049 0.000000 0.000000 0.000000 0.000000 
73.490112 13.072249 0.000000 0.000000 0.000000 0.000000 0.000000 0.000000 0.000000 0.000000 -0.000027 0.000141 0.000000 -0.000122 0.000000 0.000000 0.000000 0.000000 
73.454506 14.412069 0.000000 0.000000 0.000000 0.000000 0.000000 0.000000 0.000000 0.000000 -0.000042 -0.000045 0.000026 -0.000209 0.000000 0.000000 0.000000 0.000000 
73.411873 15.746196 0.000000 0.000000 0.000000 0.000000 0.000000 0.000000 0.000000 0.000000 -0.000054 -0.000420 0.000149 -0.000822 0.000000 0.000000 0.000000 0.000000 
73.362267 17.073635 0.000000 0.000000 0.000000 0.000000 0.000000 0.000000 0.000000 0.000000 -0.000103 -0.000322 0.000410 -0.000645 0.000000 0.000000 0.000000 0.000000 
73.305740 18.393417 0.000000 0.000000 0.000000 0.000000 0.000000 0.000000 0.000000 0.000000 -0.000041 -0.000065 0.000169 -0.000283 0.000000 0.000000 0.000000 0.000000 
73.242371 19.704590 0.000000 0.000000 0.000000 0.000000 0.000000 0.000000 0.000000 0.000000 0.000013 -0.000062 0.000008 -0.000365 0.000000 0.000000 0.000000 0.000000 
73.172218 21.006227 0.000000 0.000000 0.000000 0.000000 0.000000 0.000000 0.000000 0.000000 0.000008 -0.000170 -0.000221 -0.000211 0.000000 0.000000 0.000000 0.000000 
73.095367 22.297422 0.000000 0.000000 0.000000 0.000000 0.000000 0.000000 0.000000 0.000000 -0.000011 -0.000189 -0.000296 0.000073 0.000000 0.000000 0.000000 0.000000 
73.011925 23.577301 0.000000 0.000000 0.000000 0.000000 0.000000 0.000000 0.000000 0.000000 -0.000009 -0.000016 -0.000022 -0.000010 0.000000 0.000000 0.000000 0.000000 
72.921974 24.845009 0.000000 0.000000 0.000000 0.000000 0.000000 0.000000 0.000000 0.000000 -0.000018 -0.000016 -0.000011 -0.000208 0.000000 0.000000 0.000000 0.000000 
72.825630 26.099716 0.000000 0.000000 0.000000 0.000000 0.000000 0.000000 0.000000 0.000000 -0.000021 -0.000031 -0.000215 -0.000820 0.000000 0.000000 0.000000 0.000000 
72.723007 27.340620 0.000000 0.000000 0.000000 0.000000 0.000000 0.000000 0.000000 0.000000 -0.000038 -0.000085 -0.000175 -0.001037 0.000000 0.000000 0.000000 0.000000 
72.614235 28.566935 0.000000 0.000000 0.000000 0.000000 0.000000 0.000000 0.000000 0.000000 -0.000031 -0.000121 0.000035 -0.000920 0.000000 0.000000 0.000000 0.000000 
72.499443 29.777899 0.000000 0.000000 0.000000 0.000000 0.000000 0.000000 0.000000 0.000000 -0.000002 -0.000018 0.000058 -0.000055 0.000000 0.000000 0.000000 0.000000 
72.378769 30.972763 0.000000 0.000000 0.000000 0.000000 0.000000 0.000000 0.000000 0.000000 0.000003 0.000047 -0.000011 0.000044 0.000000 0.000000 0.000000 0.000000 
72.252365 32.150795 0.000000 0.000000 0.000000 0.000000 0.000000 0.000000 0.000000 0.000000 0.000001 0.000123 0.000009 0.000017 0.000000 0.000000 0.000000 0.000000 
72.120407 33.311264 0.000000 0.000000 0.000000 0.000000 0.000000 0.000000 0.000000 0.000000 0.000001 0.000163 -0.000012 -0.000011 0.000000 0.000000 0.000000 0.000000 
71.983055 34.453449 0.000000 0.000000 0.000000 0.000000 0.000000 0.000000 0.000000 0.000000 0.000000 0.000082 -0.000039 -0.000021 0.000000 0.000000 0.000000 0.000000 
71.840492 35.576630 0.000000 0.000000 0.000000 0.000000 0.000000 0.000000 0.000000 0.000000 0.000000 0.000027 -0.000044 -0.000023 0.000000 0.000000 0.000000 0.000000 
71.692924 36.680073 0.000000 0.000000 0.000000 0.000000 0.000000 0.000000 0.000000 0.000000 0.000000 0.000014 -0.000054 0.000012 0.000000 0.000000 0.000000 0.000000 
71.540558 37.763031 0.000000 0.000000 0.000000 0.000000 0.000000 0.000000 0.000000 0.000000 0.000005 -0.000081 -0.000085 0.000002 0.000000 0.000000 0.000000 0.000000 
71.383621 38.824726 0.000000 0.000000 0.000000 0.000000 0.000000 0.000000 0.000000 0.000000 -0.000016 -0.000220 -0.000124 -0.000056 0.000000 0.000000 0.000000 0.000000 
71.222343 39.864365 0.000000 0.000000 0.000000 0.000000 0.000000 0.000000 0.000000 0.000000 0.000081 -0.000032 -0.000106 0.000010 0.000000 0.000000 0.000000 0.000000 
71.056992 40.881100 0.000000 0.000000 0.000000 0.000000 0.000000 0.000000 0.000000 0.000000 0.000302 0.001596 0.000376 -0.000059 0.000000 0.000000 0.000000 0.000000 
70.887833 41.874031 0.000000 0.000000 0.000000 0.000000 0.000000 0.000000 0.000000 0.000000 0.000642 -0.000562 0.000765 -0.000072 0.000000 0.000000 0.000000 0.000000 
70.715157 42.842197 0.000000 0.000000 0.000000 0.000000 0.000000 0.000000 0.000000 0.000000 0.000693 0.000179 0.000080 -0.000087 0.000000 0.000000 0.000000 0.000000 
70.539291 43.784554 0.000000 0.000000 0.000000 0.000000 0.000000 0.000000 0.000000 0.000000 0.000397 0.000007 -0.000455 0.000403 0.000000 0.000000 0.000000 0.000000 
70.360550 44.699963 0.000000 0.000000 0.000000 0.000000 0.000000 0.000000 0.000000 0.000000 0.000153 0.001719 0.000350 0.000363 0.000000 0.000000 0.000000 0.000000 
70.179291 45.587170 0.000000 0.000000 0.000000 0.000000 0.000000 0.000000 0.000000 0.000000 0.000044 -0.000263 0.000952 0.000639 0.000000 0.000000 0.000000 0.000000 
73.668724 -95.976036 0.000000 -0.000048 0.000111 0.000000 0.000000 -0.000217 -0.000278 0.000000 0.038246 0.000226 -0.000005 -0.000241 0.000000 -0.000129 -0.000004 0.000000 
73.926331 -89.205925 0.000000 -0.000028 0.004124 0.000000 0.000000 0.000022 -0.000056 0.000000 0.003836 -0.000019 0.000054 -0.000007 0.000000 0.000003 0.000034 0.000000 
73.956001 -87.832184 0.000000 0.000022 0.000174 0.000000 0.000000 0.000012 -0.000168 0.000000 0.000495 0.000023 0.000032 0.000115 0.000000 -0.000004 -0.000023 0.000000 
73.978287 -86.454437 0.000000 -0.000044 -0.000303 0.000000 0.000000 -0.000059 0.000462 0.000000 0.000392 -0.000052 -0.000053 -0.000181 0.000000 -0.000014 0.000039 0.000000 
73.993164 -85.073814 0.000000 -0.000010 -0.000408 0.000000 0.000000 -0.000011 0.000061 0.000000 0.000213 -0.000015 0.000046 -0.000152 0.000000 0.000001 -0.000035 0.000000 
74.000603 -83.691467 0.000000 0.000005 0.000257 0.000000 0.000000 0.000010 -0.000004 0.000000 -0.000006 -0.000009 0.000110 -0.000120 0.000000 0.000002 -0.000074 0.000000 
74.000603 -82.308533 0.000000 -0.000051 -0.000134 0.000000 0.000000 0.000006 -0.000016 0.000000 0.000007 0.000010 0.000122 0.000109 0.000000 -0.000003 -0.000044 0.000000 
73.993164 -80.926186 0.000000 -0.000014 -0.000094 0.000000 0.000000 0.000009 -0.000009 0.000000 -0.000056 -0.000005 -0.000027 0.000127 0.000000 0.000000 -0.000002 0.000000 
73.978287 -79.545563 0.000000 -0.000052 -0.000221 0.000000 0.000000 0.000015 0.000006 0.000000 0.000034 -0.000022 -0.000180 0.000128 0.000000 0.000001 -0.000017 0.000000 
73.956001 -78.167816 0.000000 -0.000070 0.000079 0.000000 0.000000 0.000014 0.000023 0.000000 0.000029 -0.000005 -0.000087 -0.000301 0.000000 -0.000003 0.000016 0.000000 
73.926331 -76.794075 0.000000 0.000003 -0.000314 0.000000 0.000000 0.000000 0.000016 0.000000 0.000053 0.000028 -0.000128 -0.000382 0.000000 -0.000005 -0.000017 0.000000 
73.889305 -75.425461 0.000000 0.000028 -0.000082 0.000000 0.000000 -0.000012 0.000020 0.000000 0.000027 0.000002 -0.000294 -0.000381 0.000000 0.000001 -0.000008 0.000000 
73.844971 -74.063072 0.000000 0.000017 -0.000294 0.000000 0.000000 -0.000009 0.000014 0.000000 0.000015 -0.000006 -0.000232 -0.000181 0.000000 0.000001 -0.000030 0.000000 
73.793388 -72.707993 0.000000 -0.000095 0.000131 0.000000 0.000000 -0.000002 -0.000002 0.000000 -0.000007 0.000040 -0.000306 0.000063 0.000000 -0.000009 -0.000002 0.000000 
73.734619 -71.361282 0.000000 -0.000096 -0.000544 0.000000 0.000000 0.000001 -0.000003 0.000000 0.000004 0.000047 -0.000162 0.000228 0.000000 -0.000011 -0.000076 0.000000 
73.668724 -70.023964 0.000000 0.000031 0.000096 0.000000 0.000000 0.000001 -0.000008 0.000000 -0.000004 0.000010 0.000241 -0.000136 0.000000 0.000000 -0.000043 0.000000 
73.595795 -68.697044 0.000000 -0.000043 -0.000653 0.000000 0.000000 0.000001 -0.000013 0.000000 0.000002 0.000055 0.000162 -0.000176 0.000000 -0.000008 -0.000011 0.000000 
73.515907 -67.381477 0.000000 -0.000090 -0.000192 0.000000 0.000000 0.000001 -0.000017 0.000000 -0.000002 0.000088 0.000091 -0.000532 0.000000 -0.000019 0.000021 0.000000 
73.429161 -66.078224 0.000000 0.000021 0.001385 0.000000 0.000000 0.000000 -0.000021 0.000000 0.000002 -0.000074 0.000044 -0.000944 0.000000 0.000006 0.000122 0.000000 
73.335663 -64.788170 0.000000 0.000022 -0.001035 0.000000 0.000000 0.000000 -0.000018 0.000000 0.000000 -0.000028 0.000082 -0.003108 0.000000 0.000004 -0.000122 0.000000 
73.235519 -63.512211 0.000000 -0.000181 -0.000902 0.000000 0.000000 0.000001 -0.000016 0.000000 0.000005 0.000260 -0.000374 -0.003381 0.000000 -0.000047 -0.000158 0.000000 
73.128853 -62.251179 0.000000 -0.000626 0.009914 0.000000 0.000000 0.000028 -0.000009 0.000000 0.000012 0.000898 -0.000474 -0.010310 0.000000 -0.000421 0.000338 0.000000 
73.015793 -61.005905 0.000000 0.000000 0.000344 0.000000 0.000000 0.000000 -0.000019 0.000000 0.000025 -0.000089 -0.000342 -0.008398 0.000000 0.000000 0.000180 0.000000 
72.896469 -59.777172 0.000000 0.000000 0.005498 0.000000 0.000000 0.000000 -0.000295 0.000000 0.000003 -0.000026 0.000303 -0.005470 0.000000 0.000000 0.001347 0.000000 
72.771034 -58.565758 0.000000 0.000000 -0.000556 0.000000 0.000000 0.000000 -0.000416 0.000000 0.000010 -0.000042 -0.000054 0.001623 0.000000 0.000000 -0.000381 0.000000 
72.639633 -57.372414 0.000000 0.000000 -0.000233 0.000000 0.000000 0.000000 -0.000126 0.000000 0.000004 -0.000021 0.000146 0.000958 0.000000 0.000000 -0.000190 0.000000 
72.502434 -56.197876 0.000000 0.000000 0.002093 0.000000 0.000000 0.000000 -0.000253 0.000000 0.000011 -0.000025 -0.002317 -0.001355 0.000000 0.000000 0.002535 0.000000 
72.359604 -20.957121 0.000000 -0.000014 0.000004 0.000000 0.000000 -0.000000 -0.000020 0.000000 0.000557 0.000004 -0.000136 -0.000259 0.000000 -0.000000 0.000000 0.000000 
72.502434 -19.802122 0.000000 -0.000060 0.000163 0.000000 0.000000 -0.000004 0.000054 0.000000 0.000603 0.000030 -0.000158 -0.000244 0.000000 -0.000006 0.000028 0.000000 
72.639633 -18.627586 0.000000 -0.001059 0.000165 0.000000 0.000000 -0.000089 0.000190 0.000000 0.000629 0.000116 -0.000260 -0.000980 0.000000 -0.000043 0.000027 0.000000 
72.771034 -17.434242 0.000000 0.000042 0.000335 0.000000 0.000000 0.000006 -0.000048 0.000000 0.000573 -0.000015 -0.000431 -0.002797 0.000000 0.000002 0.000095 0.000000 
72.896469 -16.222828 0.000000 0.000038 0.000360 0.000000 0.000000 0.000006 0.000020 0.000000 0.000519 0.000001 -0.000403 -0.003600 0.000000 0.000001 0.000075 0.000000 
73.015793 -14.994097 0.000000 0.000137 0.000645 0.000000 0.000000 -0.000002 0.000101 0.000000 0.000421 0.000004 -0.000438 -0.004299 0.000000 0.000040 0.000435 0.000000 
73.128853 -13.748819 0.000000 -0.000560 -0.000627 0.000000 0.000000 -0.000126 -0.000154 0.000000 0.000337 0.000087 -0.000673 -0.004383 0.000000 -0.000382 -0.000033 0.000000 
73.235519 -12.487790 0.000000 -0.000179 0.000261 0.000000 0.000000 -0.000032 -0.000059 0.000000 0.000271 -0.000059 -0.002127 -0.004282 0.000000 -0.000243 0.000904 0.000000 
73.335663 -11.211827 0.000000 -0.000001 0.000284 0.000000 0.000000 -0.000000 0.000001 0.000000 0.000225 -0.000021 -0.001260 -0.002744 0.000000 -0.000001 0.000596 0.000000 
73.429161 -9.921779 0.000000 0.000000 0.000043 0.000000 0.000000 0.000000 0.000000 0.000000 0.000134 -0.000020 -0.001126 -0.002177 0.000000 0.000000 0.000223 0.000000 
73.515907 -8.618520 0.000000 0.000000 -0.000206 0.000000 0.000000 0.000000 -0.000000 0.000000 0.000070 -0.000021 -0.000023 -0.001422 0.000000 0.000000 -0.000393 0.000000 
73.595795 -7.302959 0.000000 0.000000 -0.000007 0.000000 0.000000 0.000000 -0.000000 0.000000 0.000028 -0.000024 0.000107 -0.001143 0.000000 0.000000 -0.000010 0.000000 
73.668724 -5.976035 0.000000 0.000000 0.000000 0.000000 0.000000 0.000000 0.000000 0.000000 0.000014 -0.000020 0.000366 -0.000714 0.000000 0.000000 0.000000 0.000000 
73.734619 -4.638717 0.000000 0.000000 0.000000 0.000000 0.000000 0.000000 0.000000 0.000000 0.000006 -0.000014 0.000334 -0.000487 0.000000 0.000000 0.000000 0.000000 
73.793388 -3.292005 0.000000 0.000000 0.000000 0.000000 0.000000 0.000000 0.000000 0.000000 0.000002 -0.000002 0.000322 0.000140 0.000000 0.000000 0.000000 0.000000 
73.844971 -1.936929 0.000000 0.000000 0.000000 0.000000 0.000000 0.000000 0.000000 0.000000 0.000000 0.000006 0.000425 0.000154 0.000000 0.000000 0.000000 0.000000 
73.889305 -0.574543 0.000000 0.000000 0.000000 0.000000 0.000000 0.000000 0.000000 0.000000 0.000000 0.000012 0.000139 0.000185 0.000000 0.000000 0.000000 0.000000 
73.926331 0.794072 0.000000 0.000000 0.000000 0.000000 0.000000 0.000000 0.000000 0.000000 0.000001 0.000011 -0.000231 -0.000341 0.000000 0.000000 0.000000 0.000000 
73.956001 2.167814 0.000000 0.000000 0.000000 0.000000 0.000000 0.000000 0.000000 0.000000 0.000004 0.000009 -0.000368 -0.001079 0.000000 0.000000 0.000000 0.000000 
73.978287 3.545563 0.000000 0.000000 0.000000 0.000000 0.000000 0.000000 0.000000 0.000000 0.000003 -0.000017 -0.000282 -0.002674 0.000000 0.000000 0.000000 0.000000 
73.993164 4.926186 0.000000 0.000000 0.000000 0.000000 0.000000 0.000000 0.000000 0.000000 0.000000 0.000010 -0.000173 -0.001077 0.000000 0.000000 0.000000 0.000000 
74.000603 6.308537 0.000000 0.000000 0.000000 0.000000 0.000000 0.000000 0.000000 0.000000 -0.000016 0.000046 -0.000058 0.000172 0.000000 0.000000 0.000000 0.000000 
74.000603 7.691463 0.000000 0.000000 0.000000 0.000000 0.000000 0.000000 0.000000 0.000000 -0.000017 0.000030 0.000046 0.000115 0.000000 0.000000 0.000000 0.000000 
73.993164 9.073814 0.000000 0.000000 0.000000 0.000000 0.000000 0.000000 0.000000 0.000000 -0.000028 -0.000020 0.000029 0.000059 0.000000 0.000000 0.000000 0.000000 
73.978287 10.454436 0.000000 0.000000 0.000000 0.000000 0.000000 0.000000 0.000000 0.000000 -0.000024 -0.000059 -0.000074 0.000006 0.000000 0.000000 0.000000 0.000000 
73.956001 11.832186 0.000000 0.000000 0.000000 0.000000 0.000000 0.000000 0.000000 0.000000 -0.000008 -0.000016 -0.000068 0.000015 0.000000 0.000000 0.000000 0.000000 
73.926331 13.205928 0.000000 0.000000 0.000000 0.000000 0.000000 0.000000 0.000000 0.000000 -0.000015 0.000047 -0.000051 -0.000128 0.000000 0.000000 0.000000 0.000000 
73.889305 14.574543 0.000000 0.000000 0.000000 0.000000 0.000000 0.000000 0.000000 0.000000 -0.000062 -0.000160 -0.000128 -0.000320 0.000000 0.000000 0.000000 0.000000 
73.844971 15.936929 0.000000 0.000000 0.000000 0.000000 0.000000 0.000000 0.000000 0.000000 -0.000127 -0.000507 -0.000097 -0.000160 0.000000 0.000000 0.000000 0.000000 
73.793388 17.292006 0.000000 0.000000 0.000000 0.000000 0.000000 0.000000 0.000000 0.000000 -0.000145 -0.000348 0.000060 -0.000040 0.000000 0.000000 0.000000 0.000000 
73.734619 18.638718 0.000000 0.000000 0.000000 0.000000 0.000000 0.000000 0.000000 0.000000 -0.000047 -0.000336 -0.000084 0.000138 0.000000 0.000000 0.000000 0.000000 
73.668724 19.976034 0.000000 0.000000 0.000000 0.000000 0.000000 0.000000 0.000000 0.000000 -0.000008 -0.000344 -0.000101 0.000140 0.000000 0.000000 0.000000 0.000000 
73.595795 21.302959 0.000000 0.000000 0.000000 0.000000 0.000000 0.000000 0.000000 0.000000 -0.000004 -0.000454 -0.000329 0.000165 0.000000 0.000000 0.000000 0.000000 
73.515907 22.618521 0.000000 0.000000 0.000000 0.000000 0.000000 0.000000 0.000000 0.000000 -0.000015 -0.000389 -0.000616 0.000301 0.000000 0.000000 0.000000 0.000000 
73.429161 23.921778 0.000000 0.000000 0.000000 0.000000 0.000000 0.000000 0.000000 0.000000 -0.000016 -0.000098 -0.000768 0.000446 0.000000 0.000000 0.000000 0.000000 
73.335663 25.211828 0.000000 0.000000 0.000000 0.000000 0.000000 0.000000 0.000000 0.000000 -0.000013 -0.000015 -0.000560 0.000382 0.000000 0.000000 0.000000 0.000000 
73.235519 26.487791 0.000000 0.000000 0.000000 0.000000 0.000000 0.000000 0.000000 0.000000 -0.000005 0.000084 -0.000349 0.000057 0.000000 0.000000 0.000000 0.000000 
73.128853 27.748819 0.000000 0.000000 0.000000 0.000000 0.000000 0.000000 0.000000 0.000000 -0.000014 -0.000010 -0.000237 -0.000311 0.000000 0.000000 0.000000 0.000000 
73.015793 28.994097 0.000000 0.000000 0.000000 0.000000 0.000000 0.000000 0.000000 0.000000 -0.000037 -0.000147 0.000112 -0.000991 0.000000 0.000000 0.000000 0.000000 
72.896469 30.222828 0.000000 0.000000 0.000000 0.000000 0.000000 0.000000 0.000000 0.000000 -0.000058 -0.000095 0.000218 -0.000538 0.000000 0.000000 0.000000 0.000000 
72.771034 31.434242 0.000000 0.000000 0.000000 0.000000 0.000000 0.000000 0.000000 0.000000 -0.000031 0.000007 0.000011 -0.000147 0.000000 0.000000 0.000000 0.000000 
72.639633 32.627586 0.000000 0.000000 0.000000 0.000000 0.000000 0.000000 0.000000 0.000000 -0.000017 -0.000031 -0.000030 -0.000060 0.000000 0.000000 0.000000 0.000000 
72.502434 33.802124 0.000000 0.000000 0.000000 0.000000 0.000000 0.000000 0.000000 0.000000 -0.000005 0.000166 -0.000034 -0.000016 0.000000 0.000000 0.000000 0.000000 
72.359604 34.957123 0.000000 0.000000 0.000000 0.000000 0.000000 0.000000 0.000000 0.000000 0.000009 -0.000099 -0.000024 -0.000004 0.000000 0.000000 0.000000 0.000000 
72.211327 36.091858 0.000000 0.000000 0.000000 0.000000 0.000000 0.000000 0.000000 0.000000 0.000016 0.000006 0.000126 -0.000011 0.000000 0.000000 0.000000 0.000000 
72.057800 37.205597 0.000000 0.000000 0.000000 0.000000 0.000000 0.000000 0.000000 0.000000 0.000011 0.000072 0.000108 0.000025 0.000000 0.000000 0.000000 0.000000 
71.899231 38.297604 0.000000 0.000000 0.000000 0.000000 0.000000 0.000000 0.000000 0.000000 0.000014 -0.000068 0.000062 -0.000053 0.000000 0.000000 0.000000 0.000000 
71.735825 39.367115 0.000000 0.000000 0.000000 0.000000 0.000000 0.000000 0.000000 0.000000 -0.000011 -0.000118 0.000061 -0.000081 0.000000 0.000000 0.000000 0.000000 
71.567810 40.413345 0.000000 0.000000 0.000000 0.000000 0.000000 0.000000 0.000000 0.000000 0.000014 -0.000039 -0.000043 -0.000069 0.000000 0.000000 0.000000 0.000000 
71.395439 41.435467 0.000000 0.000000 0.000000 0.000000 0.000000 0.000000 0.000000 0.000000 0.000161 0.001109 0.000117 -0.000177 0.000000 0.000000 0.000000 0.000000 
71.218971 42.432610 0.000000 0.000000 0.000000 0.000000 0.000000 0.000000 0.000000 0.000000 0.000406 -0.001937 -0.000094 -0.000203 0.000000 0.000000 0.000000 0.000000 
71.038673 43.403835 0.000000 0.000000 0.000000 0.000000 0.000000 0.000000 0.000000 0.000000 0.000597 0.000659 -0.000575 -0.000030 0.000000 0.000000 0.000000 0.000000 
70.854828 44.348133 0.000000 0.000000 0.000000 0.000000 0.000000 0.000000 0.000000 0.000000 0.000466 0.000629 -0.001446 -0.000142 0.000000 0.000000 0.000000 0.000000 
70.667732 45.264416 0.000000 0.000000 0.000000 0.000000 0.000000 0.000000 0.000000 0.000000 0.000160 -0.000782 -0.000405 0.000888 0.000000 0.000000 0.000000 0.000000 
70.477707 46.151470 0.000000 0.000000 0.000000 0.000000 0.000000 0.000000 0.000000 0.000000 0.000043 -0.007974 0.000668 0.001264 0.000000 0.000000 0.000000 0.000000 
70.285072 47.007980 0.000000 0.000000 0.000000 0.000000 0.000000 0.000000 0.000000 0.000000 -0.000007 0.001457 0.000531 0.000171 0.000000 0.000000 0.000000 0.000000 
70.090149 47.832466 0.000000 0.000000 -0.000328 0.000000 0.000000 0.000000 -0.000000 0.000000 0.000011 0.003802 0.001992 -0.000576 0.000000 0.000000 -0.000585 0.000000 
73.934837 -98.961380 0.000000 0.001535 0.003148 0.000572 0.000000 -0.000497 -0.000546 0.000001 0.015660 -0.000159 -0.000180 -0.001786 0.000000 0.000008 0.000000 0.001850 
74.017868 -97.619926 0.000000 -0.002839 -0.003050 0.000000 0.000000 0.000400 0.000425 0.000000 0.030382 0.000067 -0.000030 0.001480 0.000000 -0.000055 0.000010 0.000000 
74.093681 -96.266098 0.000000 0.000584 0.001872 0.000000 0.000000 0.000038 0.000107 0.000000 0.038129 0.000072 0.000047 -0.001446 0.000000 -0.000003 0.000012 0.000000 
74.162186 -94.900925 0.000000 -0.000134 -0.000499 0.000000 0.000000 -0.000142 -0.000260 0.000000 0.035122 0.000131 0.000137 -0.001504 0.000000 -0.000031 -0.000054 0.000000 
74.223289 -93.525505 0.000000 0.000215 0.000793 0.000000 0.000000 -0.000354 -0.000378 0.000000 0.023596 -0.000020 0.000021 -0.000994 0.000000 0.000003 -0.000031 0.000000 
74.276917 -92.140930 0.000000 0.001144 0.004125 0.000000 0.000000 -0.000472 -0.000694 0.000000 0.013726 -0.000002 0.000014 -0.001005 0.000000 0.000012 0.000006 0.000000 
74.323013 -90.748360 0.000000 0.000628 0.000805 0.000000 0.000000 -0.000250 -0.000027 0.000000 0.008620 0.000021 -0.000017 -0.000467 0.000000 0.000003 0.000016 0.000000 
74.361519 -89.348969 0.000000 -0.000057 0.000483 0.000000 0.000000 -0.000044 -0.000022 0.000000 0.002830 0.000011 0.000020 0.000255 0.000000 -0.000004 -0.000006 0.000000 
74.392380 -87.943962 0.000000 0.000062 0.000105 0.000000 0.000000 -0.000018 -0.000044 0.000000 0.000478 -0.000006 0.000058 0.000216 0.000000 0.000001 -0.000017 0.000000 
74.415558 -86.534554 0.000000 0.000058 -0.000045 0.000000 0.000000 -0.000017 0.000200 0.000000 0.000260 -0.000045 0.000051 -0.000127 0.000000 0.000006 -0.000020 0.000000 
74.431023 -85.121994 0.000000 -0.000084 0.000157 0.000000 0.000000 0.000003 0.000089 0.000000 -0.000037 0.000063 -0.000015 -0.000274 0.000000 -0.000011 0.000015 0.000000 
74.438766 -83.707542 0.000000 -0.000008 -0.000081 0.000000 0.000000 0.000013 -0.000017 0.000000 -0.000001 0.000013 -0.000024 -0.000347 0.000000 -0.000001 0.000009 0.000000 
74.438766 -82.292458 0.000000 0.000070 -0.000389 0.000000 0.000000 0.000014 -0.000028 0.000000 0.000023 -0.000003 0.000001 -0.000354 0.000000 0.000007 -0.000005 0.000000 
74.431023 -80.878006 0.000000 0.000265 -0.000410 0.000000 0.000000 0.000007 -0.000018 0.000000 0.000001 -0.000041 -0.000027 -0.000427 0.000000 0.000021 -0.000005 0.000000 
74.415558 -79.465446 0.000000 0.000093 -0.000139 0.000000 0.000000 -0.000021 0.000007 0.000000 0.000017 0.000020 -0.000044 -0.000355 0.000000 -0.000000 -0.000054 0.000000 
74.392380 -78.056038 0.000000 0.000032 0.000037 0.000000 0.000000 -0.000025 -0.000002 0.000000 0.000000 -0.000009 -0.000087 -0.000449 0.000000 0.000002 -0.000017 0.000000 
74.361519 -76.651031 0.000000 0.000064 -0.000190 0.000000 0.000000 -0.000022 0.000000 0.000000 0.000010 -0.000018 -0.000078 -0.000371 0.000000 0.000006 -0.000080 0.000000 
74.323013 -75.251640 0.000000 0.000084 -0.000324 0.000000 0.000000 -0.000014 -0.000001 0.000000 -0.000001 -0.000009 -0.000261 -0.000190 0.000000 0.000005 0.000037 0.000000 
74.276917 -73.859070 0.000000 -0.000035 -0.000121 0.000000 0.000000 -0.000003 -0.000003 0.000000 0.000001 -0.000011 -0.000266 0.000133 0.000000 -0.000001 0.000067 0.000000 
74.223289 -72.474495 0.000000 0.000013 0.000029 0.000000 0.000000 0.000001 -0.000004 0.000000 -0.000005 -0.000005 0.000067 0.000188 0.000000 0.000001 -0.000006 0.000000 
74.162186 -71.099075 0.000000 -0.000010 -0.000487 0.000000 0.000000 0.000003 -0.000003 0.000000 0.000005 -0.000005 0.000457 0.000018 0.000000 0.000000 -0.000064 0.000000 
74.093681 -69.733902 0.000000 -0.000006 0.000298 0.000000 0.000000 0.000002 -0.000006 0.000000 -0.000005 0.000017 0.000152 -0.000428 0.000000 -0.000002 0.000065 0.000000 
74.017868 -68.380074 0.000000 0.000009 -0.000467 0.000000 0.000000 0.000002 -0.000007 0.000000 0.000002 -0.000005 0.000130 0.000068 0.000000 0.000002 -0.000088 0.000000 
73.934837 -67.038620 0.000000 0.000065 0.000029 0.000000 0.000000 0.000001 -0.000010 0.000000 -0.000001 -0.000078 -0.000066 0.000344 0.000000 0.000014 -0.000011 0.000000 
73.844681 -65.710541 0.000000 -0.000073 0.000926 0.000000 0.000000 0.000001 -0.000009 0.000000 0.000002 0.000046 0.000120 -0.000590 0.000000 -0.000012 -0.000137 0.000000 
73.747513 -64.396805 0.000000 -0.000038 0.002081 0.000000 0.000000 0.000001 -0.000011 0.000000 0.000001 -0.000003 -0.001217 -0.002190 0.000000 -0.000004 0.000089 0.000000 
73.643456 -63.098343 0.000000 0.000068 -0.007054 0.000000 0.000000 0.000000 -0.000002 0.000000 0.000013 -0.000059 -0.000182 -0.000919 0.000000 0.000015 -0.000369 0.000000 
73.532623 -61.816036 0.000000 0.000314 0.002777 0.000000 0.000000 0.000055 -0.000013 0.000000 0.000003 0.000110 -0.000341 -0.006746 0.000000 0.000230 0.000721 0.000000 
73.415146 -60.550743 0.000000 0.000000 0.000950 0.000000 0.000000 0.000000 -0.000012 0.000000 0.000017 -0.000227 -0.000298 -0.003747 0.000000 0.000000 0.000193 0.000000 
73.291168 -59.303280 0.000000 0.000000 -0.000139 0.000000 0.000000 0.000000 -0.000239 0.000000 0.000010 -0.000040 0.000235 -0.002210 0.000000 0.000000 -0.000316 0.000000 
73.160843 -58.074436 0.000000 0.000000 -0.004437 0.000000 0.000000 0.000000 -0.000170 0.000000 0.000007 -0.000026 0.000360 0.001039 0.000000 0.000000 -0.001253 0.000000 
73.024315 -56.864986 0.000000 0.000000 0.000816 0.000000 0.000000 0.000000 0.000021 0.000000 0.000007 -0.000021 0.000022 0.000530 0.000000 0.000000 0.000433 0.000000 
72.881752 -20.324333 0.000000 -0.000169 0.000066 0.000000 0.000000 0.000009 0.000005 0.000000 0.000516 0.000007 -0.000129 0.000176 0.000000 -0.000004 0.000022 0.000000 
73.024315 -19.135015 0.000000 -0.000211 -0.000069 0.000000 0.000000 0.000013 0.000142 0.000000 0.000620 -0.000016 -0.000166 0.000189 0.000000 -0.000001 -0.000012 0.000000 
73.160843 -17.925562 0.000000 -0.000086 0.000393 0.000000 0.000000 -0.000010 -0.000007 0.000000 0.000592 0.000006 -0.000406 -0.002170 0.000000 -0.000005 0.000094 0.000000 
73.291168 -16.696722 0.000000 -0.000004 0.000566 0.000000 0.000000 0.000002 0.000111 0.000000 0.000540 -0.000009 -0.000574 -0.004035 0.000000 -0.000000 0.000172 0.000000 
73.415146 -15.449258 0.000000 0.000077 0.000477 0.000000 0.000000 0.000015 0.000194 0.000000 0.000427 -0.000031 -0.000697 -0.006001 0.000000 0.000011 0.000173 0.000000 
73.532623 -14.183962 0.000000 0.000700 0.000942 0.000000 0.000000 0.000039 0.000270 0.000000 0.000310 -0.000116 -0.000679 -0.006614 0.000000 0.000206 0.000690 0.000000 
73.643456 -12.901656 0.000000 0.000065 -0.000264 0.000000 0.000000 0.000017 -0.000002 0.000000 0.000245 0.000026 -0.001088 -0.006528 0.000000 0.000075 0.000525 0.000000 
73.747513 -11.603192 0.000000 0.000000 0.000139 0.000000 0.000000 0.000000 0.000000 0.000000 0.000188 -0.000002 -0.000756 -0.004774 0.000000 0.000000 0.000793 0.000000 
73.844681 -10.289459 0.000000 0.000000 0.000025 0.000000 0.000000 0.000000 -0.000000 0.000000 0.000125 -0.000006 -0.000976 -0.003472 0.000000 0.000000 -0.000049 0.000000 
73.934837 -8.961384 0.000000 0.000000 -0.000079 0.000000 0.000000 0.000000 0.000000 0.000000 0.000060 -0.000027 -0.000765 -0.001771 0.000000 0.000000 -0.000203 0.000000 
74.017868 -7.619928 0.000000 0.000000 -0.000019 0.000000 0.000000 0.000000 -0.000000 0.000000 0.000031 -0.000025 -0.000068 -0.000931 0.000000 0.000000 -0.000230 0.000000 
74.093681 -6.266096 0.000000 0.000000 -0.000001 0.000000 0.000000 0.000000 -0.000000 0.000000 0.000016 -0.000016 0.000141 -0.000200 0.000000 0.000000 -0.000198 0.000000 
74.162186 -4.900928 0.000000 0.000000 0.000000 0.000000 0.000000 0.000000 0.000000 0.000000 0.000008 -0.000013 0.000182 -0.000143 0.000000 0.000000 0.000000 0.000000 
74.223289 -3.525502 0.000000 0.000000 0.000000 0.000000 0.000000 0.000000 0.000000 0.000000 0.000004 -0.000010 0.000390 0.000032 0.000000 0.000000 0.000000 0.000000 
74.276917 -2.140931 0.000000 0.000000 0.000000 0.000000 0.000000 0.000000 0.000000 0.000000 0.000002 -0.000004 0.000197 -0.000244 0.000000 0.000000 0.000000 0.000000 
74.323013 -0.748362 0.000000 0.000000 0.000000 0.000000 0.000000 0.000000 0.000000 0.000000 0.000001 0.000004 0.000186 0.000125 0.000000 0.000000 0.000000 0.000000 
74.361519 0.651030 0.000000 0.000000 0.000000 0.000000 0.000000 0.000000 0.000000 0.000000 0.000000 0.000004 0.000033 -0.000673 0.000000 0.000000 0.000000 0.000000 
74.392380 2.056040 0.000000 0.000000 0.000000 0.000000 0.000000 0.000000 0.000000 0.000000 0.000001 0.000003 -0.000166 -0.001264 0.000000 0.000000 0.000000 0.000000 
74.415558 3.465446 0.000000 0.000000 0.000000 0.000000 0.000000 0.000000 0.000000 0.000000 0.000000 -0.000011 -0.000142 -0.001830 0.000000 0.000000 0.000000 0.000000 
74.431023 4.878003 0.000000 0.000000 0.000000 0.000000 0.000000 0.000000 0.000000 0.000000 0.000000 0.000012 -0.000087 -0.000767 0.000000 0.000000 0.000000 0.000000 
74.438766 6.292457 0.000000 0.000000 0.000000 0.000000 0.000000 0.000000 0.000000 0.000000 -0.000003 0.000038 -0.000014 -0.000484 0.000000 0.000000 0.000000 0.000000 
74.438766 7.707543 0.000000 0.000000 0.000000 0.000000 0.000000 0.000000 0.000000 0.000000 -0.000013 0.000003 0.000008 -0.000237 0.000000 0.000000 0.000000 0.000000 
74.431023 9.121997 0.000000 0.000000 0.000000 0.000000 0.000000 0.000000 0.000000 0.000000 -0.000021 -0.000010 -0.000087 0.000066 0.000000 0.000000 0.000000 0.000000 
74.415558 10.534554 0.000000 0.000000 0.000000 0.000000 0.000000 0.000000 0.000000 0.000000 -0.000011 -0.000080 -0.000119 0.000068 0.000000 0.000000 0.000000 0.000000 
74.392380 11.943959 0.000000 0.000000 0.000000 0.000000 0.000000 0.000000 0.000000 0.000000 -0.000010 -0.000047 -0.000135 -0.000013 0.000000 0.000000 0.000000 0.000000 
74.361519 13.348970 0.000000 0.000000 0.000000 0.000000 0.000000 0.000000 0.000000 0.000000 -0.000025 0.000065 -0.000095 -0.000204 0.000000 0.000000 0.000000 0.000000 
74.323013 14.748362 0.000000 0.000000 0.000000 0.000000 0.000000 0.000000 0.000000 0.000000 -0.000041 -0.000176 -0.000052 -0.000484 0.000000 0.000000 0.000000 0.000000 
74.276917 16.140930 0.000000 0.000000 0.000000 0.000000 0.000000 0.000000 0.000000 0.000000 -0.000071 -0.000493 -0.000052 -0.000252 0.000000 0.000000 0.000000 0.000000 
74.223289 17.525501 0.000000 0.000000 0.000000 0.000000 0.000000 0.000000 0.000000 0.000000 -0.000117 -0.000345 0.000114 -0.000021 0.000000 0.000000 0.000000 0.000000 
74.162186 18.900928 0.000000 0.000000 0.000000 0.000000 0.000000 0.000000 0.000000 0.000000 -0.000109 -0.000194 0.000141 0.000370 0.000000 0.000000 0.000000 0.000000 
74.093681 20.266096 0.000000 0.000000 0.000000 0.000000 0.000000 0.000000 0.000000 0.000000 -0.000041 -0.000137 0.000011 0.000269 0.000000 0.000000 0.000000 0.000000 
74.017868 21.619928 0.000000 0.000000 0.000000 0.000000 0.000000 0.000000 0.000000 0.000000 -0.000066 -0.000266 0.000020 0.000095 0.000000 0.000000 0.000000 0.000000 
73.934837 22.961384 0.000000 0.000000 0.000000 0.000000 0.000000 0.000000 0.000000 0.000000 -0.000068 -0.000336 -0.000194 0.000104 0.000000 0.000000 0.000000 0.000000 
73.844681 24.289459 0.000000 0.000000 0.000000 0.000000 0.000000 0.000000 0.000000 0.000000 -0.000039 -0.000261 -0.000322 0.000347 0.000000 0.000000 0.000000 0.000000 
73.747513 25.603191 0.000000 0.000000 0.000000 0.000000 0.000000 0.000000 0.000000 0.000000 -0.000011 -0.000069 -0.000224 0.000408 0.000000 0.000000 0.000000 0.000000 
73.643456 26.901655 0.000000 0.000000 0.000000 0.000000 0.000000 0.000000 0.000000 0.000000 -0.000008 0.000013 -0.000169 -0.000035 0.000000 0.000000 0.000000 0.000000 
73.532623 28.183962 0.000000 0.000000 0.000000 0.000000 0.000000 0.000000 0.000000 0.000000 0.000005 0.000000 -0.000081 -0.000051 0.000000 0.000000 0.000000 0.000000 
73.415146 29.449257 0.000000 0.000000 0.000000 0.000000 0.000000 0.000000 0.000000 0.000000 0.000004 0.000030 0.000068 -0.000151 0.000000 0.000000 0.000000 0.000000 
73.291168 30.696722 0.000000 0.000000 0.000000 0.000000 0.000000 0.000000 0.000000 0.000000 -0.000011 0.000079 0.000163 -0.000464 0.000000 0.000000 0.000000 0.000000 
73.160843 31.925562 0.000000 0.000000 0.000000 0.000000 0.000000 0.000000 0.000000 0.000000 -0.000039 -0.000074 0.000220 -0.000297 0.000000 0.000000 0.000000 0.000000 
73.024315 33.135014 0.000000 0.000000 0.000000 0.000000 0.000000 0.000000 0.000000 0.000000 -0.000033 -0.000015 0.000005 -0.000160 0.000000 0.000000 0.000000 0.000000 
72.881752 34.324333 0.000000 0.000000 0.000000 0.000000 0.000000 0.000000 0.000000 0.000000 -0.000013 0.000094 0.000261 -0.000053 0.000000 0.000000 0.000000 0.000000 
72.733322 35.492786 0.000000 0.000000 0.000000 0.000000 0.000000 0.000000 0.000000 0.000000 0.000013 0.000097 0.000118 -0.000043 0.000000 0.000000 0.000000 0.000000 
72.579216 36.639656 0.000000 0.000000 0.000000 0.000000 0.000000 0.000000 0.000000 0.000000 0.000022 0.000113 0.000430 -0.000004 0.000000 0.000000 0.000000 0.000000 
72.419609 37.764217 0.000000 0.000000 0.000000 0.000000 0.000000 0.000000 0.000000 0.000000 0.000017 0.000088 0.000128 0.000089 0.000000 0.000000 0.000000 0.000000 
72.254715 38.865749 0.000000 0.000000 0.000000 0.000000 0.000000 0.000000 0.000000 0.000000 0.000010 0.000052 0.000319 0.000082 0.000000 0.000000 0.000000 0.000000 
72.084732 39.943512 0.000000 0.000000 0.000000 0.000000 0.000000 0.000000 0.000000 0.000000 -0.000006 -0.000030 0.000096 0.000007 0.000000 0.000000 0.000000 0.000000 
71.909882 40.996746 0.000000 0.000000 0.000000 0.000000 0.000000 0.000000 0.000000 0.000000 -0.000014 -0.000024 0.000002 -0.000198 0.000000 0.000000 0.000000 0.000000 
71.730408 42.024654 0.000000 0.000000 0.000000 0.000000 0.000000 0.000000 0.000000 0.000000 0.000118 -0.000240 0.000361 -0.000257 0.000000 0.000000 0.000000 0.000000 
71.546532 43.026405 0.000000 0.000000 0.000000 0.000000 0.000000 0.000000 0.000000 0.000000 0.000480 -0.000621 0.001039 -0.000651 0.000000 0.000000 0.000000 0.000000 
71.358528 44.001102 0.000000 0.000000 0.000000 0.000000 0.000000 0.000000 0.000000 0.000000 0.000629 0.003835 0.000608 -0.000230 0.000000 0.000000 0.000000 0.000000 
71.166641 44.947796 0.000000 0.000000 0.000000 0.000000 0.000000 0.000000 0.000000 0.000000 0.000409 0.000561 -0.001123 0.000604 0.000000 0.000000 0.000000 0.000000 
70.971146 45.865444 0.000000 0.000000 0.000000 0.000000 0.000000 0.000000 0.000000 0.000000 0.000112 -0.000144 -0.000641 0.000906 0.000000 0.000000 0.000000 0.000000 
70.772331 46.752930 0.000000 0.000000 0.000000 0.000000 0.000000 0.000000 0.000000 0.000000 0.000050 -0.001644 -0.004254 0.000133 0.000000 0.000000 0.000000 0.000000 
70.570465 47.609009 0.000000 0.000000 -0.000123 0.000000 0.000000 0.000000 -0.000000 0.000000 0.000007 -0.002914 0.001493 -0.000113 0.000000 0.000000 -0.000265 0.000000 
70.365822 48.432327 0.000000 0.000000 -0.000090 0.000000 0.000000 0.000000 0.000000 0.000000 0.000014 0.001158 0.000825 -0.000658 0.000000 0.000000 -0.000326 0.000000 
70.158676 49.221397 0.000000 0.000000 0.000304 0.000000 0.000000 0.000000 0.000000 0.000000 -0.000002 -0.000357 -0.000860 -0.000778 0.000000 0.000000 0.000538 0.000000 
73.103676 -112.061340 0.000004 0.000263 -0.000017 0.000000 0.000000 -0.000093 -0.000133 0.000000 0.000048 -0.000013 0.000066 -0.003136 0.000002 0.000003 -0.000082 0.000000 
73.257812 -110.878838 0.000058 0.000197 0.000295 0.000000 0.000000 -0.000027 -0.000058 0.000000 -0.000051 -0.000024 -0.000085 -0.004733 0.000034 0.000002 0.000026 0.000000 
73.405861 -109.674065 0.000019 0.000157 0.000218 0.000000 -0.000001 -0.000050 -0.000115 0.000000 -0.000018 0.000009 -0.000009 -0.002769 0.000013 -0.000003 -0.000012 0.000000 
73.547638 -108.447746 0.000015 0.000264 0.000684 0.000033 -0.000000 -0.000110 -0.000155 0.000000 -0.000026 -0.000002 -0.000010 -0.001945 0.000006 0.000000 0.000013 0.000175 
73.682976 -107.200630 -0.000006 0.000396 0.000684 0.001521 -0.000000 -0.000140 -0.000073 0.000003 -0.000024 0.000013 0.000031 0.000024 -0.000004 -0.000000 -0.000002 0.001482 
73.811729 -105.933487 -0.000015 0.000167 0.000174 0.000092 -0.000000 -0.000037 -0.000010 0.000001 -0.000010 0.000006 -0.000005 -0.000281 -0.000009 -0.000000 -0.000000 0.000212 
73.933739 -104.647125 0.000032 0.000183 -0.000087 -0.000008 -0.000000 0.000015 -0.000077 0.000000 -0.000022 0.000017 -0.000002 -0.000744 0.000017 0.000000 0.000002 -0.000001 
74.048859 -103.342392 0.000063 0.000695 0.000813 0.000000 0.000000 -0.000096 -0.000205 0.000000 -0.000469 0.000121 0.000000 -0.000710 0.000024 -0.000010 0.000002 0.000000 
74.156960 -102.020172 -0.000035 0.000661 0.000592 0.000000 -0.000000 -0.000262 -0.000174 0.000000 -0.000212 0.000152 0.000024 0.001206 -0.000012 -0.000016 -0.000017 0.000000 
74.257904 -100.681389 0.000000 -0.000934 -0.000663 0.000000 0.000000 -0.000304 0.000004 0.000000 0.003903 0.000317 0.000050 0.000119 0.000000 -0.000086 -0.000063 0.000000 
74.351585 -99.327034 0.000000 -0.002887 -0.003766 0.000000 0.000000 0.000307 0.000080 0.000000 0.014639 0.000389 0.000159 0.000388 0.000000 -0.000193 -0.000107 0.000000 
74.437866 -97.958107 0.000000 -0.003418 -0.002211 0.000000 0.000000 0.000273 0.000308 0.000000 0.028086 -0.000072 0.000342 0.000764 0.000000 -0.000041 -0.000063 0.000000 
74.516663 -96.575699 0.000000 -0.001667 -0.000906 0.000000 0.000000 0.000021 -0.000033 0.000000 0.040311 0.000181 -0.000002 -0.000826 0.000000 -0.000079 0.000014 0.000000 
74.587860 -95.180908 0.000000 -0.003750 -0.001980 -0.000266 0.000000 -0.000259 -0.000246 -0.000001 0.039556 -0.000022 -0.000001 -0.001093 0.000000 -0.000002 -0.000010 -0.000563 
74.651382 -93.774910 0.000000 0.001165 0.002049 0.000000 0.000000 -0.000226 -0.000213 0.000000 0.030500 -0.000009 -0.000077 -0.004234 0.000000 0.000015 0.000008 0.000000 
74.707146 -92.358902 -0.000401 -0.000083 0.001636 -0.000044 -0.000048 -0.000190 -0.000201 -0.000000 0.011399 0.000150 -0.000113 0.000119 -0.000919 -0.000062 0.000041 -0.000082 
74.755074 -90.934135 -0.012141 -0.004674 -0.002695 -0.001904 -0.000046 -0.000121 -0.000107 -0.000003 -0.003268 -0.000169 -0.000055 0.002636 -0.007034 -0.000000 -0.000000 -0.005773 
74.851303 -79.379768 0.000000 0.000008 0.000691 0.000000 0.000000 0.000000 -0.000008 0.000000 0.000003 0.000005 -0.000157 -0.000506 0.000000 -0.000000 0.000098 0.000000 
74.827202 -77.936531 0.000000 0.000030 0.000800 0.000000 0.000000 -0.000002 -0.000003 0.000000 0.000001 -0.000018 -0.000049 -0.000346 0.000000 0.000004 0.000098 0.000000 
74.795105 -76.498116 0.000000 -0.000026 0.000641 0.000000 0.000000 -0.000003 0.000010 0.000000 0.000002 -0.000001 0.000061 -0.000252 0.000000 -0.000002 0.000106 0.000000 
74.755074 -75.065865 0.000000 -0.000015 -0.000633 0.000000 0.000000 -0.000000 -0.000010 0.000000 0.000001 -0.000014 0.000046 0.000113 0.000000 0.000001 -0.000131 0.000000 
74.707146 -73.641098 0.000000 0.000003 0.000533 0.000000 0.000000 0.000003 -0.000002 0.000000 -0.000005 -0.000002 0.000064 0.000448 0.000000 0.000001 0.000113 0.000000 
74.651382 -72.225090 0.000000 -0.000022 -0.000374 0.000000 0.000000 0.000003 0.000013 0.000000 -0.000002 0.000006 -0.000071 0.000299 0.000000 -0.000002 -0.000091 0.000000 
74.587860 -70.819092 0.000000 0.000006 -0.000071 0.000000 0.000000 0.000003 0.000006 0.000000 0.000002 -0.000007 0.000272 0.000022 0.000000 0.000001 -0.000051 0.000000 
74.516663 -69.424301 0.000000 -0.000011 -0.000613 0.000000 0.000000 0.000001 0.000002 0.000000 -0.000005 0.000014 0.000155 -0.000011 0.000000 -0.000003 -0.000129 0.000000 
74.437866 -68.041893 0.000000 -0.000013 -0.000109 0.000000 0.000000 0.000000 0.000002 0.000000 -0.000001 0.000013 -0.000190 0.000381 0.000000 -0.000003 -0.000030 0.000000 
74.351585 -66.672966 0.000000 0.000172 -0.000764 0.000000 0.000000 0.000000 0.000003 0.000000 -0.000001 -0.000204 0.000093 0.000033 0.000000 0.000041 -0.000001 0.000000 
74.257904 -65.318611 0.000000 0.000007 -0.001218 0.000000 0.000000 0.000002 0.000003 0.000000 0.000002 0.000032 -0.000126 -0.001594 0.000000 -0.000000 -0.000030 0.000000 
74.156960 -63.979828 0.000000 0.000024 0.000989 0.000000 0.000000 0.000001 0.000005 0.000000 0.000005 -0.000037 -0.000851 -0.000949 0.000000 0.000007 0.000194 0.000000 
74.048859 -62.657608 0.000000 0.000027 -0.000821 0.000000 0.000000 -0.000001 0.000016 0.000000 0.000000 0.000039 -0.001340 -0.001350 0.000000 -0.000002 0.000588 0.000000 
73.933739 -61.352875 0.000000 -0.000002 0.001259 0.000000 0.000000 0.000000 0.000018 0.000000 0.000002 -0.000095 -0.000364 -0.004037 0.000000 -0.000312 0.000242 0.000000 
73.811729 -60.066513 0.000000 0.000000 -0.000731 0.000000 0.000000 0.000000 0.000038 0.000000 0.000020 -0.000034 -0.000004 -0.001175 0.000000 0.000000 0.000130 0.000000 
73.682976 -58.799374 0.000000 0.000000 0.001287 0.000000 0.000000 0.000000 0.000062 0.000000 0.000005 -0.000046 -0.001141 0.000357 0.000000 0.000000 0.001889 0.000000 
73.547638 -57.552254 0.000000 0.000000 0.000251 0.000000 0.000000 0.000000 -0.000007 0.000000 0.000002 -0.000026 -0.000299 -0.000097 0.000000 0.000000 0.000429 0.000000 
73.257812 -20.878838 0.000000 -0.000145 0.000036 0.000000 0.000000 0.000017 0.000017 0.000000 0.000529 0.000002 -0.000141 -0.000438 0.000000 -0.000002 0.000021 0.000000 
73.405861 -19.674065 0.000000 -0.000093 0.000012 0.000000 0.000000 0.000004 0.000022 0.000000 0.000607 0.000001 -0.000177 -0.000645 0.000000 -0.000001 0.000010 0.000000 
73.547638 -18.447746 0.000000 -0.000061 0.000168 0.000000 0.000000 -0.000005 0.000011 0.000000 0.000617 -0.000001 -0.000270 -0.001628 0.000000 -0.000002 0.000023 0.000000 
73.682976 -17.200628 0.000000 -0.000013 0.000309 0.000000 0.000000 -0.000002 0.000008 0.000000 0.000579 -0.000005 -0.000437 -0.002672 0.000000 0.000001 0.000063 0.000000 
73.811729 -15.933485 0.000000 -0.000031 0.000450 0.000000 0.000000 0.000001 0.000118 0.000000 0.000476 -0.000007 -0.000614 -0.005677 0.000000 0.000000 0.000163 0.000000 
73.933739 -14.647125 0.000000 0.000023 0.000384 0.000000 0.000000 0.000008 0.000277 0.000000 0.000350 -0.000013 -0.000789 -0.007638 0.000000 0.000002 0.000190 0.000000 
74.048859 -13.342392 0.000000 0.000008 0.001804 0.000000 0.000000 0.000014 0.000163 0.000000 0.000253 -0.000034 -0.001544 -0.008639 0.000000 0.000010 0.002135 0.000000 
74.156960 -12.020171 0.000000 -0.000000 -0.001479 0.000000 0.000000 -0.000000 -0.000001 0.000000 0.000168 -0.000039 -0.001169 -0.008387 0.000000 -0.000000 0.000507 0.000000 
74.257904 -10.681392 0.000000 0.000000 -0.000963 0.000000 0.000000 0.000000 -0.000000 0.000000 0.000116 -0.000022 -0.000914 -0.005590 0.000000 0.000000 -0.000186 0.000000 
74.351585 -9.327031 0.000000 0.000000 0.000113 0.000000 0.000000 0.000000 -0.000000 0.000000 0.000069 -0.000025 -0.000952 -0.002635 0.000000 0.000000 -0.000059 0.000000 
74.437866 -7.958109 0.000000 0.000000 -0.000184 0.000000 0.000000 0.000000 -0.000000 0.000000 0.000039 -0.000006 0.000114 -0.000580 0.000000 0.000000 -0.000490 0.000000 
74.516663 -6.575696 0.000000 0.000000 -0.000110 0.000000 0.000000 0.000000 -0.000000 0.000000 0.000017 0.000004 0.000550 0.000371 0.000000 0.000000 -0.000397 0.000000 
74.587860 -5.180910 0.000000 0.000000 0.000008 0.000000 0.000000 0.000000 0.000000 0.000000 0.000006 0.000007 -0.000035 0.000787 0.000000 0.000000 0.000004 0.000000 
74.651382 -3.774911 0.000000 0.000000 0.000000 0.000000 0.000000 0.000000 0.000000 0.000000 0.000000 0.000005 0.000170 0.000329 0.000000 0.000000 0.000000 0.000000 
74.707146 -2.358904 0.000000 0.000000 0.000000 0.000000 0.000000 0.000000 0.000000 0.000000 -0.000002 0.000004 0.000012 0.000021 0.000000 0.000000 0.000000 0.000000 
74.755074 -0.934135 0.000000 0.000000 0.000000 0.000000 0.000000 0.000000 0.000000 0.000000 -0.000001 0.000017 -0.000051 -0.000041 0.000000 0.000000 0.000000 0.000000 
74.795105 0.498113 0.000000 0.000000 0.000000 0.000000 0.000000 0.000000 0.000000 0.000000 0.000001 0.000021 -0.000411 -0.000766 0.000000 0.000000 0.000000 0.000000 
74.827202 1.936529 0.000000 0.000000 0.000000 0.000000 0.000000 0.000000 0.000000 0.000000 0.000001 0.000017 -0.000520 -0.001016 0.000000 0.000000 0.000000 0.000000 
74.851303 3.379769 0.000000 0.000000 0.000000 0.000000 0.000000 0.000000 0.000000 0.000000 -0.000000 0.000024 -0.000489 -0.000944 0.000000 0.000000 0.000000 0.000000 
74.867393 4.826472 0.000000 0.000000 0.000000 0.000000 0.000000 0.000000 0.000000 0.000000 -0.000005 0.000049 -0.000310 -0.000643 0.000000 0.000000 0.000000 0.000000 
74.875443 6.275259 0.000000 0.000000 0.000000 0.000000 0.000000 0.000000 0.000000 0.000000 -0.000009 0.000051 -0.000335 -0.000786 0.000000 0.000000 0.000000 0.000000 
74.875443 7.724741 0.000000 0.000000 0.000000 0.000000 0.000000 0.000000 0.000000 0.000000 -0.000011 0.000023 -0.000245 -0.000411 0.000000 0.000000 0.000000 0.000000 
74.867393 9.173528 0.000000 0.000000 0.000000 0.000000 0.000000 0.000000 0.000000 0.000000 -0.000012 -0.000021 -0.000206 -0.000063 0.000000 0.000000 0.000000 0.000000 
74.851303 10.620231 0.000000 0.000000 0.000000 0.000000 0.000000 0.000000 0.000000 0.000000 -0.000012 -0.000082 -0.000164 -0.000009 0.000000 0.000000 0.000000 0.000000 
74.827202 12.063471 0.000000 0.000000 0.000000 0.000000 0.000000 0.000000 0.000000 0.000000 -0.000017 -0.000051 -0.000115 -0.000105 0.000000 0.000000 0.000000 0.000000 
74.795105 13.501886 0.000000 0.000000 0.000000 0.000000 0.000000 0.000000 0.000000 0.000000 -0.000045 -0.000095 -0.000119 -0.000233 0.000000 0.000000 0.000000 0.000000 
74.755074 14.934135 0.000000 0.000000 0.000000 0.000000 0.000000 0.000000 0.000000 0.000000 -0.000069 -0.000318 -0.000123 -0.000135 0.000000 0.000000 0.000000 0.000000 
74.707146 16.358904 0.000000 0.000000 0.000000 0.000000 0.000000 0.000000 0.000000 0.000000 -0.000086 -0.000354 0.000029 0.000075 0.000000 0.000000 0.000000 0.000000 
74.651382 17.774910 0.000000 0.000000 0.000000 0.000000 0.000000 0.000000 0.000000 0.000000 -0.000089 -0.000236 0.000138 0.000161 0.000000 0.000000 0.000000 0.000000 
74.587860 19.180910 0.000000 0.000000 0.000000 0.000000 0.000000 0.000000 0.000000 0.000000 -0.000092 -0.000104 0.000155 0.000621 0.000000 0.000000 0.000000 0.000000 
74.516663 20.575697 0.000000 0.000000 0.000000 0.000000 0.000000 0.000000 0.000000 0.000000 -0.000053 -0.000049 0.000078 0.000060 0.000000 0.000000 0.000000 0.000000 
74.437866 21.958109 0.000000 0.000000 0.000000 0.000000 0.000000 0.000000 0.000000 0.000000 -0.000096 -0.000071 0.000185 -0.000402 0.000000 0.000000 0.000000 0.000000 
74.351585 23.327030 0.000000 0.000000 0.000000 0.000000 0.000000 0.000000 0.000000 0.000000 -0.000124 -0.000082 0.000147 -0.000130 0.000000 0.000000 0.000000 0.000000 
74.257904 24.681393 0.000000 0.000000 0.000000 0.000000 0.000000 0.000000 0.000000 0.000000 -0.000112 -0.000116 -0.000017 0.000232 0.000000 0.000000 0.000000 0.000000 
74.156960 26.020170 0.000000 0.000000 0.000000 0.000000 0.000000 0.000000 0.000000 0.000000 -0.000066 -0.000055 -0.000193 0.000363 0.000000 0.000000 0.000000 0.000000 
74.048859 27.342392 0.000000 0.000000 0.000000 0.000000 0.000000 0.000000 0.000000 0.000000 -0.000023 -0.000013 -0.000291 -0.000143 0.000000 0.000000 0.000000 0.000000 
73.933739 28.647125 0.000000 0.000000 0.000000 0.000000 0.000000 0.000000 0.000000 0.000000 -0.000006 -0.000007 -0.000083 -0.000274 0.000000 0.000000 0.000000 0.000000 
73.811729 29.933485 0.000000 0.000000 0.000000 0.000000 0.000000 0.000000 0.000000 0.000000 -0.000005 0.000011 0.000044 -0.000165 0.000000 0.000000 0.000000 0.000000 
73.682976 31.200628 0.000000 0.000000 0.000000 0.000000 0.000000 0.000000 0.000000 0.000000 0.000007 -0.000004 0.000063 -0.000288 0.000000 0.000000 0.000000 0.000000 
73.547638 32.447746 0.000000 0.000000 0.000000 0.000000 0.000000 0.000000 0.000000 0.000000 -0.000001 -0.000023 0.000240 -0.000065 0.000000 0.000000 0.000000 0.000000 
73.405861 33.674065 0.000000 0.000000 0.000000 0.000000 0.000000 0.000000 0.000000 0.000000 -0.000003 0.000022 0.000258 0.000001 0.000000 0.000000 0.000000 0.000000 
73.257812 34.878838 0.000000 0.000000 0.000000 0.000000 0.000000 0.000000 0.000000 0.000000 0.000006 0.000080 0.000401 -0.000002 0.000000 0.000000 0.000000 0.000000 
73.103676 36.061340 0.000000 0.000000 0.000000 0.000000 0.000000 0.000000 0.000000 0.000000 0.000017 0.000212 0.000192 -0.000001 0.000000 0.000000 0.000000 0.000000 
72.943619 37.220867 0.000000 0.000000 0.000000 0.000000 0.000000 0.000000 0.000000 0.000000 0.000012 0.000182 0.000424 0.000038 0.000000 0.000000 0.000000 0.000000 
72.777832 38.356716 0.000000 0.000000 0.000000 0.000000 0.000000 0.000000 0.000000 0.000000 0.000009 0.000045 -0.000055 0.000046 0.000000 0.000000 0.000000 0.000000 
72.606514 39.468185 0.000000 0.000000 0.000000 0.000000 0.000000 0.000000 0.000000 0.000000 -0.000004 0.000134 0.000011 0.000072 0.000000 0.000000 0.000000 0.000000 
72.429863 40.554573 0.000000 0.000000 0.000000 0.000000 0.000000 0.000000 0.000000 0.000000 0.000001 0.000115 0.000015 0.000082 0.000000 0.000000 0.000000 0.000000 
72.248100 41.615150 0.000000 0.000000 0.000000 0.000000 0.000000 0.000000 0.000000 0.000000 -0.000010 -0.000004 0.000140 -0.000191 0.000000 0.000000 0.000000 0.000000 
72.061440 42.649170 0.000000 0.000000 0.000000 0.000000 0.000000 0.000000 0.000000 0.000000 0.000090 -0.000136 -0.001073 -0.000889 0.000000 0.000000 0.000000 0.000000 
71.870110 43.655849 0.000000 0.000000 0.000000 0.000000 0.000000 0.000000 0.000000 0.000000 0.000457 -0.000217 -0.000780 -0.002012 0.000000 0.000000 0.000000 0.000000 
71.674347 44.634357 0.000000 0.000000 0.000000 0.000000 0.000000 0.000000 0.000000 0.000000 0.000626 -0.000045 -0.004313 -0.001802 0.000000 0.000000 0.000000 0.000000 
71.474396 45.583801 0.000000 0.000000 0.000000 0.000000 0.000000 0.000000 0.000000 0.000000 0.000468 0.000012 0.001317 0.000540 0.000000 0.000000 0.000000 0.000000 
71.270500 46.503231 0.000000 0.000000 0.000000 0.000000 0.000000 0.000000 0.000000 0.000000 0.000186 0.000141 0.008132 0.001289 0.000000 0.000000 0.000000 0.000000 
71.062904 47.391605 0.000000 0.000000 0.000061 0.000000 0.000000 0.000000 -0.000000 0.000000 0.000060 0.000516 0.002872 0.000200 0.000000 0.000000 0.000050 0.000000 
70.851860 48.247814 0.000000 0.000000 -0.000153 0.000000 0.000000 0.000000 -0.000000 0.000000 0.000010 0.001891 0.002993 -0.000516 0.000000 0.000000 -0.000214 0.000000 
70.637604 49.070625 0.000000 0.000000 -0.000212 0.000000 0.000000 0.000000 0.000001 0.000000 0.000014 0.001498 -0.000080 0.000531 0.000000 0.000000 -0.000131 0.000000 
70.420349 49.858730 0.000000 0.000000 0.000738 0.000000 0.000000 0.000000 0.000000 0.000000 0.000010 0.000260 -0.000007 -0.000336 0.000000 0.000000 0.000659 0.000000 
70.200279 50.610687 0.000000 0.000000 0.000956 0.000000 0.000000 0.000000 -0.000000 0.000000 0.000014 -0.000010 -0.000280 -0.001122 0.000000 0.000000 0.001331 0.000000 
73.304131 -113.836418 -0.000041 0.000178 0.000595 0.000000 -0.000000 -0.000121 -0.000145 0.000000 0.000184 -0.000005 0.000040 0.002550 -0.000038 0.000001 0.000024 0.000000 
73.470238 -112.663773 -0.000003 0.000004 0.000776 0.000000 0.000000 0.000006 -0.000017 0.000000 -0.000028 -0.000008 -0.000016 -0.002335 0.000003 0.000001 0.000034 0.000000 
73.630196 -111.466682 0.000029 0.000069 -0.000015 -0.000002 0.000000 -0.000017 -0.000038 -0.000000 -0.000016 -0.000008 -0.000043 0.000777 0.000013 0.000000 0.000002 -0.000167 
73.783836 -110.245834 0.000186 0.000137 0.000083 -0.000036 0.000000 -0.000023 -0.000017 0.000000 -0.000004 0.000005 -0.000008 0.000157 0.000137 -0.000001 -0.000006 -0.000156 
73.930977 -109.001938 -0.000080 0.000094 0.000171 0.000002 -0.000000 -0.000055 -0.000091 -0.000000 -0.000012 0.000005 -0.000013 -0.000159 -0.000059 -0.000000 0.000004 0.000000 
74.071449 -107.735725 -0.000182 0.000061 0.000438 0.000447 -0.000001 -0.000087 -0.000094 0.000001 -0.000001 0.000006 0.000007 0.000020 -0.000078 -0.000001 0.000001 0.000282 
74.205101 -106.447983 -0.000200 0.000031 0.000441 0.001273 -0.000001 -0.000084 -0.000084 0.000001 0.000002 0.000005 -0.000006 0.000010 -0.000101 -0.000002 0.000004 0.001232 
74.331764 -105.139526 -0.000058 -0.000034 0.000000 0.000684 -0.000001 -0.000040 -0.000111 0.000001 -0.000035 0.000024 0.000009 -0.000005 -0.000044 -0.000004 -0.000002 0.000702 
74.451294 -103.811218 0.000049 0.000387 0.000382 0.000179 0.000000 -0.000107 -0.000192 0.000000 -0.000098 0.000074 0.000014 -0.001018 0.000061 -0.000007 -0.000011 0.000819 
74.563553 -102.463974 -0.000018 -0.000196 -0.000376 -0.000122 0.000000 -0.000197 -0.000186 -0.000000 -0.000209 0.000167 0.000027 0.002403 -0.000005 -0.000026 -0.000021 -0.000232 
74.668404 -101.098770 0.000000 -0.000986 0.003742 0.000000 0.000000 -0.000273 -0.000104 0.000000 0.004043 0.000242 -0.000000 0.003064 0.000000 -0.000061 -0.000033 0.000000 
74.765709 -99.716621 0.000000 -0.001880 -0.002134 0.000000 0.000000 -0.000043 0.000184 0.000000 0.012471 0.000290 0.000039 0.007765 0.000000 -0.000073 -0.000029 0.000000 
74.855362 -98.318611 0.000000 -0.005327 -0.006326 0.000000 0.000000 0.000224 0.000449 0.000000 0.026822 0.000397 0.000081 -0.000347 0.000000 -0.000175 -0.000095 0.000000 
74.937233 -96.905891 0.000000 -0.006687 -0.007546 0.000000 0.000000 0.000510 0.000724 0.000000 0.044613 0.000243 -0.000003 -0.001777 0.000000 -0.000245 -0.000090 0.000000 
75.285126 -79.288200 0.000000 0.000008 0.000169 0.000000 0.000000 -0.000000 -0.000002 0.000000 0.000008 -0.000012 -0.000043 -0.000665 0.000000 0.000001 0.000019 0.000000 
75.260056 -77.808815 0.000000 0.000004 0.000110 0.000000 0.000000 -0.000003 -0.000002 0.000000 0.000007 -0.000011 -0.000008 0.000386 0.000000 0.000002 0.000064 0.000000 
75.226685 -76.334740 0.000000 0.000006 0.000081 0.000000 0.000000 -0.000004 -0.000014 0.000000 0.000003 0.000003 0.000101 0.000442 0.000000 -0.000000 -0.000026 0.000000 
75.185059 -74.867439 0.000000 0.000024 0.000032 0.000000 0.000000 -0.000001 -0.000010 0.000000 0.000003 -0.000001 0.000093 0.000964 0.000000 0.000001 0.000073 0.000000 
75.135223 -73.408348 0.000000 -0.000060 -0.000696 0.000000 0.000000 0.000004 0.000007 0.000000 -0.000002 0.000001 0.000087 0.001164 0.000000 -0.000003 -0.000075 0.000000 
75.077255 -71.958870 0.000000 -0.000010 -0.000099 0.000000 0.000000 0.000004 0.000024 0.000000 0.000001 0.000002 -0.000322 0.000638 0.000000 -0.000001 0.000002 0.000000 
75.011230 -70.520355 0.000000 0.000000 0.000471 0.000000 0.000000 0.000000 0.000008 0.000000 -0.000002 0.000003 -0.000091 -0.000113 0.000000 -0.000000 0.000015 0.000000 
74.937233 -69.094109 0.000000 0.000025 0.000236 0.000000 0.000000 -0.000004 0.000006 0.000000 -0.000001 -0.000021 0.000460 -0.000180 0.000000 0.000004 0.000079 0.000000 
74.855362 -67.681389 0.000000 0.000017 0.000630 0.000000 0.000000 -0.000005 0.000007 0.000000 0.000000 -0.000003 0.000266 -0.000288 0.000000 0.000001 0.000063 0.000000 
74.765709 -66.283379 0.000000 0.000004 0.000465 0.000000 0.000000 -0.000003 0.000011 0.000000 0.000003 0.000008 0.000158 0.001482 0.000000 0.000000 0.000025 0.000000 
74.668404 -64.901230 0.000000 0.000011 0.000993 0.000000 0.000000 -0.000001 0.000006 0.000000 0.000006 -0.000019 -0.000005 -0.001688 0.000000 0.000003 0.000027 0.000000 
74.563553 -63.536026 0.000000 0.000115 -0.006613 0.000000 0.000000 -0.000002 0.000018 0.000000 0.000012 -0.000082 -0.000277 -0.001935 0.000000 0.000040 -0.000424 0.000000 
74.451294 -62.188782 0.000000 0.000842 -0.005684 0.000000 0.000000 -0.000000 0.000088 0.000000 0.000002 0.000387 -0.000791 -0.001066 0.000000 0.001193 -0.000763 0.000000 
74.331764 -60.860474 0.000000 0.000000 -0.006950 0.000000 0.000000 0.000000 0.000100 0.000000 -0.000003 0.000071 -0.000174 -0.001729 0.000000 0.000000 -0.000805 0.000000 
74.205101 -59.552017 0.000000 0.000000 -0.001621 0.000000 0.000000 0.000000 0.000482 0.000000 0.000008 0.000062 -0.000237 0.000266 0.000000 0.000000 -0.000182 0.000000 
74.071449 -58.264275 0.000000 0.000000 0.001469 0.000000 0.000000 0.000000 0.000140 0.000000 0.000001 0.000008 -0.000125 -0.001942 0.000000 0.000000 0.001144 0.000000 
73.930977 -56.998066 0.000000 0.000000 0.001294 0.000000 0.000000 0.000000 -0.000004 0.000000 -0.000001 -0.000020 -0.000238 -0.003475 0.000000 0.000000 0.000382 0.000000 
73.783836 -20.245834 0.000000 -0.000117 -0.000141 0.000000 0.000000 0.000007 -0.000011 0.000000 0.000375 -0.000003 -0.000024 0.001441 0.000000 0.000001 0.000001 0.000000 
73.930977 -19.001934 -0.000005 -0.000091 -0.000086 0.000000 -0.000000 -0.000004 0.000006 0.000000 0.000555 -0.000001 -0.000018 0.000751 -0.000001 0.000001 -0.000000 0.000000 
74.071449 -17.735725 -0.000002 -0.000100 0.000045 0.000000 -0.000000 -0.000011 -0.000061 0.000000 0.000605 0.000001 -0.000184 -0.000184 -0.000000 -0.000000 0.000006 0.000000 
74.205101 -16.447983 0.000000 -0.000031 0.000274 0.000000 0.000000 -0.000003 0.000010 0.000000 0.000583 -0.000000 -0.000489 -0.003398 0.000000 -0.000001 0.000053 0.000000 
74.331764 -15.139525 0.000000 -0.000046 0.000135 0.000000 0.000000 0.000002 0.000258 0.000000 0.000463 -0.000003 -0.000761 -0.006522 0.000000 -0.000002 0.000064 0.000000 
74.451294 -13.811218 0.000000 0.000017 0.000535 0.000000 0.000000 0.000005 0.000212 0.000000 0.000346 -0.000008 -0.001007 -0.008855 0.000000 -0.000001 0.000227 0.000000 
74.563553 -12.463975 0.000000 -0.000013 0.000123 0.000000 0.000000 0.000007 0.000056 0.000000 0.000226 -0.000017 -0.001518 -0.011245 0.000000 -0.000005 0.000278 0.000000 
74.668404 -11.098767 0.000000 -0.000000 -0.000228 0.000000 0.000000 -0.000000 0.000008 0.000000 0.000138 -0.000026 -0.001359 -0.011288 0.000000 -0.000000 0.000015 0.000000 
74.765709 -9.716619 0.000000 0.000000 -0.000974 0.000000 0.000000 0.000000 -0.000000 0.000000 0.000085 -0.000019 -0.000901 -0.008157 0.000000 0.000000 -0.000706 0.000000 
74.855362 -8.318612 0.000000 0.000000 0.000400 0.000000 0.000000 0.000000 0.000000 0.000000 0.000048 -0.000006 -0.001368 -0.002345 0.000000 0.000000 0.000411 0.000000 
74.937233 -6.905888 0.000000 0.000000 0.000577 0.000000 0.000000 0.000000 -0.000000 0.000000 0.000025 0.000021 -0.001079 -0.000797 0.000000 0.000000 0.000896 0.000000 
75.011230 -5.479643 0.000000 0.000000 0.000037 0.000000 0.000000 0.000000 0.000000 0.000000 0.000006 0.000035 -0.000116 0.000038 0.000000 0.000000 0.000050 0.000000 
75.077255 -4.041129 0.000000 0.000000 -0.000009 0.000000 0.000000 0.000000 -0.000000 0.000000 -0.000002 0.000018 0.000159 0.000731 0.000000 0.000000 -0.000017 0.000000 
75.135223 -2.591651 0.000000 0.000000 0.000000 0.000000 0.000000 0.000000 0.000000 0.000000 0.000002 0.000004 -0.000007 0.000118 0.000000 0.000000 0.000000 0.000000 
75.185059 -1.132562 0.000000 0.000000 0.000000 0.000000 0.000000 0.000000 0.000000 0.000000 -0.000000 0.000010 0.000168 0.000004 0.000000 0.000000 0.000000 0.000000 
75.226685 0.334739 0.000000 0.000000 0.000000 0.000000 0.000000 0.000000 0.000000 0.000000 0.000000 0.000026 -0.000023 -0.000764 0.000000 0.000000 0.000000 0.000000 
75.260056 1.808816 0.000000 0.000000 0.000000 0.000000 0.000000 0.000000 0.000000 0.000000 -0.000003 0.000029 -0.000617 -0.000635 0.000000 0.000000 0.000001 0.000000 
75.285126 3.288199 0.000000 0.000000 0.000000 0.000000 0.000000 0.000000 0.000000 0.000000 -0.000007 0.000031 -0.000291 -0.000616 0.000000 0.000000 0.000000 0.000000 
75.301857 4.771390 0.000000 0.000000 0.000000 0.000000 0.000000 0.000000 0.000000 0.000000 -0.000006 0.000018 0.000188 -0.000370 0.000000 0.000000 0.000000 0.000000 
75.310226 6.256875 0.000000 0.000000 0.000000 0.000000 0.000000 0.000000 0.000000 0.000000 -0.000005 -0.000022 0.000067 -0.000250 0.000000 0.000000 0.000000 0.000000 
75.310226 7.743125 0.000000 0.000000 0.000000 0.000000 0.000000 0.000000 0.000000 0.000000 -0.000002 -0.000056 -0.000041 -0.000057 0.000000 0.000000 0.000000 0.000000 
75.301857 9.228610 0.000000 0.000000 0.000000 0.000000 0.000000 0.000000 0.000000 0.000000 -0.000002 -0.000092 -0.000073 -0.000044 0.000000 0.000000 0.000000 0.000000 
75.285126 10.711802 0.000000 0.000000 0.000000 0.000000 0.000000 0.000000 0.000000 0.000000 -0.000010 -0.000123 -0.000112 -0.000010 0.000000 0.000000 0.000000 0.000000 
75.260056 12.191184 0.000000 0.000000 0.000000 0.000000 0.000000 0.000000 0.000000 0.000000 -0.000024 -0.000096 -0.000121 -0.000083 0.000000 0.000000 0.000000 0.000000 
75.226685 13.665261 0.000000 0.000000 0.000000 0.000000 0.000000 0.000000 0.000000 0.000000 -0.000033 -0.000054 -0.000141 -0.000215 0.000000 0.000000 0.000000 0.000000 
75.185059 15.132563 0.000000 0.000000 0.000000 0.000000 0.000000 0.000000 0.000000 0.000000 -0.000035 -0.000161 -0.000128 -0.000274 0.000000 0.000000 0.000000 0.000000 
75.135223 16.591652 0.000000 0.000000 0.000000 0.000000 0.000000 0.000000 0.000000 0.000000 -0.000031 -0.000261 -0.000149 -0.000087 0.000000 0.000000 0.000000 0.000000 
75.077255 18.041128 0.000000 0.000000 0.000000 0.000000 0.000000 0.000000 0.000000 0.000000 -0.000050 -0.000217 0.000120 0.000047 0.000000 0.000000 0.000000 0.000000 
75.011230 19.479643 0.000000 0.000000 0.000000 0.000000 0.000000 0.000000 0.000000 0.000000 -0.000064 -0.000058 0.000093 0.000339 0.000000 0.000000 0.000000 0.000000 
74.937233 20.905888 0.000000 0.000000 0.000006 0.000000 0.000000 0.000000 0.000000 0.000000 -0.000098 -0.000066 -0.000129 0.000095 0.000000 0.000000 0.000008 0.000000 
74.855362 22.318613 0.000000 0.000000 0.000000 0.000000 0.000000 0.000000 0.000000 0.000000 -0.000084 -0.000136 0.000510 -0.000048 0.000000 0.000000 0.000000 0.000000 
74.765709 23.716619 0.000000 0.000000 0.000000 0.000000 0.000000 0.000000 0.000000 0.000000 -0.000081 -0.000115 0.000286 0.000012 0.000000 0.000000 0.000000 0.000000 
74.668404 25.098766 0.000000 0.000000 0.000000 0.000000 0.000000 0.000000 0.000000 0.000000 -0.000068 -0.000142 0.000152 0.000082 0.000000 0.000000 0.000000 0.000000 
74.563553 26.463976 0.000000 0.000000 0.000000 0.000000 0.000000 0.000000 0.000000 0.000000 -0.000028 -0.000189 -0.000049 0.000292 0.000000 0.000000 0.000000 0.000000 
74.451294 27.811218 0.000000 0.000000 0.000000 0.000000 0.000000 0.000000 0.000000 0.000000 -0.000003 -0.000130 -0.000389 -0.000038 0.000000 0.000000 0.000000 0.000000 
74.331764 29.139526 0.000000 0.000000 0.000000 0.000000 0.000000 0.000000 0.000000 0.000000 0.000002 -0.000075 -0.000259 -0.000251 0.000000 0.000000 0.000000 0.000000 
74.205101 30.447983 0.000000 0.000000 0.000000 0.000000 0.000000 0.000000 0.000000 0.000000 -0.000003 0.000003 -0.000049 -0.000163 0.000000 0.000000 0.000000 0.000000 
74.071449 31.735725 0.000000 0.000000 0.000000 0.000000 0.000000 0.000000 0.000000 0.000000 -0.000001 -0.000006 0.000124 -0.000256 0.000000 0.000000 0.000000 0.000000 
73.930977 33.001934 0.000000 0.000000 0.000000 0.000000 0.000000 0.000000 0.000000 0.000000 0.000007 0.000024 0.000147 0.000064 0.000000 0.000000 0.000000 0.000000 
73.783836 34.245834 0.000000 0.000000 0.000000 0.000000 0.000000 0.000000 0.000000 0.000000 0.000013 0.000078 0.000440 0.000099 0.000000 0.000000 0.000000 0.000000 
73.630196 35.466686 0.000000 0.000000 0.000000 0.000000 0.000000 0.000000 0.000000 0.000000 0.000012 0.000115 0.000211 0.000093 0.000000 0.000000 0.000000 0.000000 
73.470238 36.663776 0.000000 0.000000 0.000000 0.000000 0.000000 0.000000 0.000000 0.000000 0.000010 0.000127 0.000333 0.000134 0.000000 0.000000 0.000000 0.000000 
73.304131 37.836422 0.000000 0.000000 0.000000 0.000000 0.000000 0.000000 0.000000 0.000000 0.000002 0.000056 0.000211 0.000355 0.000000 0.000000 0.000000 0.000000 
73.132072 38.983948 0.000000 0.000000 0.000000 0.000000 0.000000 0.000000 0.000000 0.000000 0.000002 0.000015 0.000201 0.000363 0.000000 0.000000 0.000000 0.000000 
72.954247 40.105698 0.000000 0.000000 0.000000 0.000000 0.000000 0.000000 0.000000 0.000000 -0.000003 0.000056 -0.000124 0.000094 0.000000 0.000000 0.000000 0.000000 
72.770859 41.201000 0.000000 0.000000 0.000000 0.000000 0.000000 0.000000 0.000000 0.000000 0.000004 0.000066 -0.000139 -0.000173 0.000000 0.000000 0.000000 0.000000 
72.582115 42.269184 0.000000 0.000000 0.000000 0.000000 0.000000 0.000000 0.000000 0.000000 -0.000006 -0.000090 -0.000265 -0.000656 0.000000 0.000000 0.000000 0.000000 
72.388222 43.309555 0.000000 0.000000 0.000000 0.000000 0.000000 0.000000 0.000000 0.000000 0.000040 -0.000165 -0.000412 -0.002005 0.000000 0.000000 0.000000 0.000000 
72.189400 44.321396 0.000000 0.000000 0.000000 0.000000 0.000000 0.000000 0.000000 0.000000 0.000221 -0.000215 0.000370 -0.002900 0.000000 0.000000 0.000000 0.000000 
71.985870 45.303944 0.000000 0.000000 0.000000 0.000000 0.000000 0.000000 0.000000 0.000000 0.000456 -0.000081 -0.000408 -0.001674 0.000000 0.000000 0.000000 0.000000 
71.777855 46.256393 0.000000 0.000000 0.000000 0.000000 0.000000 0.000000 0.000000 0.000000 0.000407 0.000059 0.006375 -0.000480 0.000000 0.000000 0.000000 0.000000 
71.565575 47.177887 0.000000 0.000000 0.000000 0.000000 0.000000 0.000000 0.000000 0.000000 0.000148 -0.000124 -0.007151 0.000133 0.000000 0.000000 0.000000 0.000000 
71.349266 48.067501 0.000000 0.000000 0.001594 0.000000 0.000000 0.000000 0.000063 0.000000 0.000024 -0.003246 -0.005266 0.001908 0.000000 0.000000 0.002872 0.000000 
71.129143 48.924236 0.000000 0.000000 -0.001204 0.000000 0.000000 0.000000 0.000012 0.000000 -0.000005 -0.000087 0.001048 -0.000927 0.000000 0.000000 -0.001593 0.000000 
70.905411 49.747025 0.000000 0.000000 0.000098 0.000000 0.000000 0.000000 0.000011 0.000000 -0.000001 -0.000554 0.000654 0.000383 0.000000 0.000000 0.000024 0.000000 
70.678246 50.534733 0.000000 0.000000 0.002661 0.000000 0.000000 0.000000 -0.000013 0.000000 -0.000006 -0.002088 0.000676 0.000584 0.000000 0.000000 0.001548 0.000000 
70.447815 51.286144 0.000000 0.000000 0.000581 0.000000 0.000000 0.000000 -0.000020 0.000000 0.000001 -0.000086 0.000052 -0.000252 0.000000 0.000000 0.000504 0.000000 
70.214226 52.000000 0.000000 0.000000 0.001138 0.000000 0.000000 0.000000 -0.000010 0.000000 -0.000002 0.000417 0.000194 -0.000716 0.000000 0.000000 0.000866 0.000000 
73.660431 -114.487305 -0.000065 0.000079 -0.000260 0.000000 -0.000001 -0.000080 -0.000032 0.000000 0.000068 0.000019 0.000010 0.006403 -0.000029 -0.000002 -0.000046 0.000000 
73.832680 -113.301155 0.000014 0.000136 0.000077 0.000000 0.000000 -0.000009 -0.000017 0.000000 0.000009 -0.000012 0.000015 -0.000677 0.000009 0.000002 -0.000024 0.000000 
73.998558 -112.089012 0.000105 0.000107 0.000211 -0.000838 0.000000 -0.000014 -0.000028 -0.000001 0.000022 -0.000002 -0.000010 -0.000036 0.000052 0.000001 0.000003 -0.000771 
74.157898 -110.851524 0.000148 0.000073 -0.000004 0.000035 0.000000 -0.000018 -0.000039 0.000000 -0.000012 -0.000002 -0.000004 -0.000110 0.000079 0.000000 -0.000002 0.000035 
74.310516 -109.589378 -0.000098 -0.000006 0.000684 -0.000012 -0.000000 -0.000022 -0.000064 -0.000000 -0.000012 0.000010 0.000010 -0.000494 -0.000077 -0.000001 -0.000008 -0.000003 
74.456245 -108.303299 -0.000088 -0.000019 0.000097 -0.000102 -0.000001 -0.000064 -0.000154 -0.000000 0.000023 0.000032 0.000072 0.001710 -0.000073 -0.000002 -0.000009 -0.000241 
74.594910 -106.994072 -0.000061 0.000411 0.000649 0.000690 -0.000001 -0.000137 -0.000210 0.000001 0.000017 -0.000000 0.000028 0.000009 -0.000051 0.000001 -0.000008 0.000676 
74.726357 -105.662506 -0.000511 0.000073 0.000480 -0.000150 -0.000001 -0.000147 -0.000292 -0.000001 -0.000053 0.000017 0.000008 0.000008 -0.000582 -0.000005 -0.000007 -0.000156 
74.850418 -104.309479 -0.000172 -0.000517 0.000207 0.000354 -0.000000 -0.000182 -0.000228 -0.000005 0.000991 0.000014 -0.000008 0.000827 -0.000265 -0.000003 0.000001 -0.001066 
74.966957 -102.935944 -0.000099 -0.000872 -0.000127 0.000000 -0.000000 -0.000409 0.000035 0.000000 0.001013 0.000144 0.000017 0.003805 -0.000175 -0.000035 -0.000012 0.000000 
75.075829 -101.542908 0.000000 -0.002896 -0.004029 0.000000 0.000000 0.000334 0.000250 0.000000 0.003062 0.000162 0.000016 0.007154 0.000000 -0.000061 -0.000029 0.000000 
75.716721 -79.190353 0.000000 0.000008 0.000375 0.000146 0.000000 0.000000 0.000000 0.000012 0.000010 -0.000002 0.000014 -0.001426 0.000000 0.000002 0.000003 0.000242 
75.690651 -77.672379 0.000000 0.000020 -0.000636 0.000000 0.000000 -0.000002 -0.000002 0.000000 0.000004 -0.000009 -0.000014 0.000306 0.000000 0.000003 -0.000003 0.000000 
75.655945 -76.160248 0.000000 -0.000022 -0.000336 0.000000 0.000000 -0.000003 -0.000015 0.000000 -0.000001 0.000002 -0.000079 0.000421 0.000000 -0.000001 -0.000075 0.000000 
75.612663 -74.655571 0.000000 0.000016 -0.000104 0.000000 0.000000 0.000003 0.000002 0.000000 0.000000 -0.000003 -0.000227 0.000147 0.000000 0.000001 0.000024 0.000000 
75.560852 -73.159927 0.000000 0.000006 -0.000807 0.000000 0.000000 0.000005 0.000016 0.000000 -0.000001 -0.000011 -0.000205 0.000229 0.000000 0.000003 -0.000155 0.000000 
75.500595 -71.674835 0.000000 0.000010 0.000132 0.000000 0.000000 0.000001 0.000009 0.000000 -0.000004 -0.000007 -0.000353 -0.000164 0.000000 0.000003 -0.000027 0.000000 
75.431969 -70.201775 0.000000 0.000015 -0.000736 0.000000 0.000000 -0.000008 0.000006 0.000000 -0.000006 0.000020 -0.000061 -0.000051 0.000000 -0.000000 -0.000054 0.000000 
75.355080 -68.742157 0.000000 0.000026 -0.000497 0.000000 0.000000 -0.000010 0.000008 0.000000 -0.000004 0.000044 0.000106 0.000405 0.000000 -0.000005 0.000083 0.000000 
75.270012 -67.297325 0.000000 -0.000004 0.000623 0.000000 0.000000 -0.000011 0.000009 0.000000 0.000002 0.000002 0.000134 0.001505 0.000000 -0.000004 0.000098 0.000000 
75.176888 -65.868568 0.000000 -0.000003 -0.001599 0.000000 0.000000 -0.000005 0.000018 0.000000 -0.000002 -0.000018 0.000037 0.002040 0.000000 -0.000000 -0.000094 0.000000 
75.075829 -64.457092 0.000000 -0.000018 -0.001419 0.000000 0.000000 -0.000005 0.000007 0.000000 0.000000 0.000007 -0.000038 -0.000610 0.000000 -0.000006 -0.000066 0.000000 
74.966957 -63.064053 0.000000 0.000019 -0.001685 0.000000 0.000000 -0.000005 0.000012 0.000000 0.000004 -0.000022 -0.000385 -0.003188 0.000000 0.000001 -0.000146 0.000000 
74.850418 -61.690517 0.000000 -0.000018 0.001578 0.000000 0.000000 -0.000000 0.000016 0.000000 -0.000002 0.000065 -0.000355 -0.001171 0.000000 -0.000023 0.000110 0.000000 
74.726357 -60.337498 0.000000 0.000000 -0.000672 0.000000 0.000000 0.000000 0.000020 0.000000 -0.000001 0.000128 -0.000327 -0.000469 0.000000 0.000000 -0.000082 0.000000 
74.594910 -59.005928 0.000000 0.000000 -0.001597 0.000000 0.000000 0.000000 0.000357 0.000000 0.000007 -0.000098 -0.000210 -0.000753 0.000000 0.000000 -0.000391 0.000000 
74.456245 -57.696697 0.000000 0.000000 -0.000230 0.000000 0.000000 0.000000 0.000018 0.000000 -0.000001 0.000109 -0.000088 -0.002220 0.000000 0.000000 0.000027 0.000000 
74.310516 -19.589376 -0.000001 -0.000193 -0.000187 -0.000050 0.000000 0.000001 0.000090 -0.000000 0.000325 -0.000001 -0.000016 0.000849 -0.000000 0.000000 0.000001 -0.000046 
74.456245 -18.303303 -0.000018 -0.000112 -0.000096 -0.000003 -0.000000 -0.000009 -0.000110 -0.000000 0.000432 -0.000002 -0.000023 0.000953 -0.000006 -0.000001 -0.000005 0.000000 
74.594910 -16.994070 -0.000033 -0.000165 0.000005 0.000000 -0.000001 -0.000007 -0.000164 0.000000 0.000610 0.000001 -0.000133 -0.000085 -0.000010 -0.000001 0.000010 0.000000 
74.726357 -15.662503 -0.000003 -0.000112 0.000132 0.000000 -0.000000 0.000002 -0.000091 0.000000 0.000597 -0.000002 -0.000304 -0.002103 -0.000001 -0.000001 0.000034 0.000000 
74.850418 -14.309482 0.000000 -0.000037 0.000248 0.000000 0.000000 0.000002 0.000270 0.000000 0.000491 -0.000000 -0.000509 -0.004493 0.000000 -0.000000 0.000057 0.000000 
74.966957 -12.935946 0.000000 -0.000029 0.000804 0.000000 0.000000 0.000001 0.000124 0.000000 0.000351 -0.000007 -0.001096 -0.009388 0.000000 -0.000000 0.000291 0.000000 
75.075829 -11.542906 0.000000 0.000007 0.000730 0.000000 0.000000 0.000001 0.000035 0.000000 0.000207 -0.000021 -0.001609 -0.013775 0.000000 0.000002 0.000900 0.000000 
75.176888 -10.131434 0.000000 0.000066 0.000740 0.000000 0.000000 0.000011 0.000006 0.000000 0.000136 -0.000022 -0.001015 -0.014315 0.000000 0.000273 0.001068 0.000000 
75.270012 -8.702677 0.000000 0.000000 -0.000240 0.000000 0.000000 0.000000 0.000001 0.000000 0.000081 -0.000019 -0.000446 -0.010261 0.000000 0.000000 0.000630 0.000000 
75.355080 -7.257846 0.000000 0.000000 0.000227 0.000000 0.000000 0.000000 0.000000 0.000000 0.000057 0.000024 -0.000663 -0.005401 0.000000 0.000000 0.000496 0.000000 
75.431969 -5.798225 0.000000 0.000000 0.000017 0.000000 0.000000 0.000000 -0.000000 0.000000 0.000024 0.000054 -0.000318 -0.003422 0.000000 0.000000 0.000038 0.000000 
75.500595 -4.325163 0.000000 0.000000 -0.000072 0.000000 0.000000 0.000000 -0.000000 0.000000 -0.000000 0.000043 -0.000100 0.000000 0.000000 0.000000 -0.000122 0.000000 
75.560852 -2.840073 0.000000 0.000000 0.000017 0.000000 0.000000 0.000000 0.000000 0.000000 -0.000001 0.000055 -0.000360 0.000014 0.000000 0.000000 0.000223 0.000000 
75.612663 -1.344427 0.000000 0.000000 0.000000 0.000000 0.000000 0.000000 0.000000 0.000000 0.000001 0.000030 -0.000482 -0.000295 0.000000 0.000000 0.000000 0.000000 
75.655945 0.160249 0.000000 0.000000 0.000002 0.000000 0.000000 0.000000 0.000000 0.000000 -0.000001 0.000040 -0.000783 -0.000895 0.000000 0.000000 0.000201 0.000000 
75.690651 1.672381 0.000000 0.000000 -0.000003 0.000000 0.000000 0.000000 -0.000000 0.000000 -0.000004 0.000032 -0.000570 -0.000718 0.000000 0.000000 -0.000004 0.000000 
75.716721 3.190356 0.000000 0.000000 0.000000 0.000000 0.000000 0.000000 0.000000 0.000000 -0.000006 0.000028 -0.000235 -0.000714 0.000000 0.000000 0.000000 0.000000 
75.734123 4.712529 0.000000 0.000000 0.000000 0.000000 0.000000 0.000000 0.000000 0.000000 -0.000007 0.000008 -0.000493 -0.000367 0.000000 0.000000 0.000000 0.000000 
75.742828 6.237228 0.000000 0.000000 0.000000 0.000000 0.000000 0.000000 0.000000 0.000000 -0.000011 -0.000018 -0.000532 -0.000449 0.000000 0.000000 0.000000 0.000000 
75.742828 7.762772 0.000000 0.000000 0.000000 0.000000 0.000000 0.000000 0.000000 0.000000 -0.000010 -0.000058 -0.000280 -0.000121 0.000000 0.000000 0.000000 0.000000 
75.734123 9.287472 0.000000 0.000000 0.000000 0.000000 0.000000 0.000000 0.000000 0.000000 -0.000012 -0.000144 -0.000100 -0.000035 0.000000 0.000000 0.000000 0.000000 
75.716721 10.809644 0.000000 0.000000 0.000000 0.000000 0.000000 0.000000 0.000000 0.000000 -0.000021 -0.000152 -0.000125 -0.000043 0.000000 0.000000 0.000000 0.000000 
75.690651 12.327619 0.000000 0.000000 0.000000 0.000000 0.000000 0.000000 0.000000 0.000000 -0.000033 -0.000149 -0.000113 -0.000235 0.000000 0.000000 0.000000 0.000000 
75.655945 13.839751 0.000000 0.000000 0.000000 0.000000 0.000000 0.000000 0.000000 0.000000 -0.000026 -0.000175 -0.000072 -0.000249 0.000000 0.000000 0.000000 0.000000 
75.612663 15.344427 0.000000 0.000000 0.000000 0.000000 0.000000 0.000000 0.000000 0.000000 0.000007 -0.000064 -0.000005 -0.000075 0.000000 0.000000 0.000000 0.000000 
75.560852 16.840073 0.000000 0.000000 0.000000 0.000000 0.000000 0.000000 0.000000 0.000000 0.000021 -0.000032 0.000014 0.000043 0.000000 0.000000 0.000000 0.000000 
75.500595 18.325163 0.000000 0.000000 0.000000 0.000000 0.000000 0.000000 0.000000 0.000000 -0.000010 -0.000067 -0.000019 0.000071 0.000000 0.000000 0.000000 0.000000 
75.431969 19.798225 0.000000 0.000000 -0.000022 0.000000 0.000000 0.000000 0.000000 0.000000 -0.000015 -0.000006 -0.000219 0.000349 0.000000 0.000000 -0.000030 0.000000 
75.355080 21.257847 0.000000 0.000004 0.000157 0.000000 0.000000 0.000000 0.000000 0.000000 -0.000034 -0.000062 -0.000410 0.000287 0.000000 -0.000000 0.000352 0.000000 
75.270012 22.702677 0.000000 0.000000 0.000054 0.000000 0.000000 0.000000 0.000000 0.000000 -0.000041 -0.000114 0.000141 0.000039 0.000000 0.000000 0.000075 0.000000 
75.176888 24.131435 0.000000 0.000000 0.000000 0.000000 0.000000 0.000000 0.000000 0.000000 -0.000060 -0.000059 0.000200 0.000035 0.000000 0.000000 0.000000 0.000000 
75.075829 25.542906 0.000000 0.000000 0.000000 0.000000 0.000000 0.000000 0.000000 0.000000 -0.000054 -0.000130 0.000077 0.000046 0.000000 0.000000 0.000000 0.000000 
74.966957 26.935947 0.000000 0.000011 0.000000 0.000000 0.000000 0.000000 0.000000 0.000000 -0.000033 -0.000202 0.000151 0.000156 0.000000 0.000037 0.000000 0.000000 
74.850418 28.309481 0.000000 0.000000 0.000000 0.000000 0.000000 0.000000 0.000000 0.000000 -0.000015 -0.000166 -0.000100 -0.000163 0.000000 -0.000000 0.000000 0.000000 
74.726357 29.662504 0.000000 0.000000 0.000000 0.000000 0.000000 0.000000 0.000000 0.000000 -0.000008 -0.000074 -0.000102 -0.000190 0.000000 0.000000 0.000000 0.000000 
74.594910 30.994070 0.000000 0.000000 0.000000 0.000000 0.000000 0.000000 0.000000 0.000000 -0.000007 -0.000001 0.000054 -0.000013 0.000000 0.000000 0.000000 0.000000 
74.456245 32.303303 0.000000 0.000000 0.000000 0.000000 0.000000 0.000000 0.000000 0.000000 -0.000007 0.000009 0.000134 -0.000191 0.000000 0.000000 0.000000 0.000000 
74.310516 33.589375 0.000000 0.000000 0.000000 0.000000 0.000000 0.000000 0.000000 0.000000 0.000009 0.000049 0.000175 0.000023 0.000000 0.000000 0.000000 0.000000 
74.157898 34.851521 0.000000 0.000000 0.000000 0.000000 0.000000 0.000000 0.000000 0.000000 0.000021 0.000091 0.000314 -0.000000 0.000000 0.000000 0.000000 0.000000 
73.998558 36.089008 0.000000 0.000000 0.000000 0.000000 0.000000 0.000000 0.000000 0.000000 0.000010 0.000074 0.000079 -0.000008 0.000000 0.000000 0.000000 0.000000 
73.832680 37.301159 0.000000 0.000000 0.000000 0.000000 0.000000 0.000000 0.000000 0.000000 0.000002 0.000049 0.000350 0.000021 0.000000 0.000000 0.000000 0.000000 
73.660431 38.487309 0.000000 0.000000 0.000000 0.000000 0.000000 0.000000 0.000000 0.000000 -0.000000 0.000031 0.000061 0.000021 0.000000 0.000000 0.000000 0.000000 
73.482018 39.646832 0.000000 0.000000 0.000000 0.000000 0.000000 0.000000 0.000000 0.000000 -0.000001 -0.000039 0.000244 -0.000079 0.000000 0.000000 0.000000 0.000000 
73.297615 40.779106 0.000000 0.000000 0.000000 0.000000 0.000000 0.000000 0.000000 0.000000 -0.000003 -0.000053 -0.000456 -0.000018 0.000000 0.000000 0.000000 0.000000 
73.107422 41.883526 0.000000 0.000000 0.000000 0.000000 0.000000 0.000000 0.000000 0.000000 -0.000001 -0.000010 0.000016 0.000305 0.000000 0.000000 0.000000 0.000000 
72.911652 42.959480 0.000000 0.000000 0.000000 0.000000 0.000000 0.000000 0.000000 0.000000 -0.000002 -0.000074 0.000552 -0.000034 0.000000 0.000000 0.000000 0.000000 
72.710495 44.006340 0.000000 0.000000 0.000000 0.000000 0.000000 0.000000 0.000000 0.000000 0.000026 -0.000150 0.003584 -0.000926 0.000000 0.000000 0.000000 0.000000 
72.504158 45.023460 0.000000 0.000000 0.000000 0.000000 0.000000 0.000000 0.000000 0.000000 0.000081 -0.000169 0.006327 -0.002860 0.000000 0.000000 0.000000 0.000000 
72.292862 46.010174 0.000000 0.000000 0.000000 0.000000 0.000000 0.000000 0.000000 0.000000 0.000224 -0.000052 0.003305 -0.002239 0.000000 0.000000 0.000000 0.000000 
72.076813 46.965763 0.000000 0.000000 0.000000 0.000000 0.000000 0.000000 0.000000 0.000000 0.000235 0.000068 -0.003048 -0.000908 0.000000 0.000000 0.000000 0.000000 
71.856216 47.889481 0.000000 0.000000 0.000000 0.000000 0.000000 0.000000 0.000000 0.000000 0.000098 -0.000148 -0.009370 -0.000010 0.000000 0.000000 0.000000 0.000000 
71.631279 48.780518 0.000000 0.000000 0.000589 0.000000 0.000000 0.000000 -0.000000 0.000000 -0.000006 -0.001050 -0.007632 0.001537 0.000000 0.000000 0.001484 0.000000 
71.402206 49.638020 0.000000 0.000000 0.000030 0.000000 0.000000 0.000000 0.000000 0.000000 -0.000010 -0.004264 -0.001458 -0.000452 0.000000 0.000000 0.000126 0.000000 
71.169167 50.461079 0.000000 0.000000 0.000234 0.000000 0.000000 0.000000 0.000000 0.000000 0.000004 0.001372 0.000381 -0.000259 0.000000 0.000000 0.000023 0.000000 
70.932343 51.248737 0.000000 0.000000 -0.000440 0.000000 0.000000 0.000000 -0.000002 0.000000 0.000005 0.001383 0.000519 0.000668 0.000000 0.000000 -0.000211 0.000000 
70.691856 52.000000 0.000000 0.000000 0.001434 0.000000 0.000000 0.000000 -0.000006 0.000000 0.000004 0.001666 0.000372 -0.000443 0.000000 0.000000 0.000702 0.000000 
70.447815 52.713856 0.000000 0.000000 0.002293 0.000000 0.000000 0.000000 -0.000014 0.000000 -0.000004 0.000661 0.000067 -0.000933 0.000000 0.000000 0.000854 0.000000 
70.200279 53.389313 0.000000 0.000000 -0.000232 0.000000 0.000000 0.000000 -0.000026 0.000000 0.000008 -0.000069 0.000484 -0.001196 0.000000 0.000000 0.000693 0.000000 
73.827393 -116.346298 -0.000027 -0.000144 -0.000215 -0.000495 0.000016 0.000016 0.000087 -0.000002 0.000010 -0.000011 0.000077 0.000291 -0.000006 0.000000 -0.000008 -0.000834 
74.012245 -115.174568 -0.000038 0.000043 0.000860 -0.000038 0.000001 -0.000050 -0.000007 -0.000000 0.000025 0.000000 -0.000011 0.002635 -0.000026 0.000002 0.000119 -0.000162 
74.190720 -113.974609 0.000000 -0.000042 0.000677 0.000000 0.000000 -0.000009 -0.000045 0.000000 -0.000199 -0.000000 -0.000003 -0.001940 -0.000003 -0.000000 -0.000008 0.000000 
74.362617 -112.747017 0.000069 0.000049 0.000248 0.001279 0.000000 -0.000033 -0.000043 0.000001 -0.000017 0.000030 -0.000019 0.000087 0.000023 -0.000003 0.000005 0.000777 
74.527763 -111.492401 0.000080 0.000018 0.000044 -0.000069 0.000000 -0.000027 -0.000008 -0.000000 0.000009 0.000019 -0.000021 0.000039 0.000024 -0.000004 -0.000000 -0.000037 
74.685974 -110.211411 0.000030 0.000093 0.000193 -0.000191 0.000000 -0.000013 0.000023 -0.000000 0.000010 -0.000024 -0.000002 0.000021 0.000011 0.000002 0.000001 -0.000189 
74.837067 -108.904755 -0.000028 -0.000090 -0.000117 -0.000017 -0.000000 0.000037 0.000046 -0.000000 -0.000006 -0.000015 0.000049 0.000761 -0.000014 0.000004 -0.000002 -0.000109 
74.980873 -107.573181 -0.000001 -0.000113 -0.000195 -0.000424 -0.000000 0.000036 0.000004 -0.000000 -0.000025 0.000018 -0.000018 0.000151 -0.000001 0.000000 -0.000003 -0.000080 
75.366898 -103.437553 -0.000114 0.002859 0.004365 0.000388 -0.000002 -0.001729 -0.001456 0.000016 0.000439 0.000166 0.000026 -0.001287 -0.000064 -0.000011 -0.000006 0.002192 
75.479904 -102.015266 -0.000010 -0.001876 -0.001664 -0.007523 -0.000000 0.000051 -0.000056 -0.000005 0.001682 0.000031 0.000125 -0.002096 -0.000125 -0.000014 -0.000000 -0.004449 
76.145851 -79.085815 0.000000 0.000039 0.000051 0.000000 0.000000 0.000000 0.000000 0.000000 0.000033 -0.000010 -0.000032 0.000127 0.000000 0.000001 -0.000002 0.000000 
76.118736 -77.526642 0.000000 0.000053 -0.001107 0.000000 0.000000 -0.000001 -0.000006 0.000000 0.000002 -0.000021 -0.000056 0.000842 0.000000 0.000007 -0.000006 0.000000 
76.082649 -75.973907 0.000000 -0.000003 0.000136 0.000000 0.000000 -0.000005 -0.000004 0.000000 -0.000001 -0.000001 -0.000174 0.000939 0.000000 -0.000001 -0.000017 0.000000 
76.037643 -74.429390 0.000000 -0.000006 -0.000415 0.000000 0.000000 0.000005 0.000004 0.000000 -0.000001 0.000006 -0.000131 0.000608 0.000000 -0.000001 -0.000055 0.000000 
75.983780 -72.894821 0.000000 -0.000012 -0.000447 0.000000 0.000000 0.000006 0.000004 0.000000 0.000000 0.000007 -0.000190 0.000500 0.000000 -0.000002 -0.000072 0.000000 
75.921143 -71.371864 0.000000 0.000035 -0.000625 0.000000 0.000000 -0.000002 -0.000001 0.000000 -0.000001 -0.000017 0.000151 -0.000055 0.000000 0.000007 -0.000013 0.000000 
75.849823 -69.862122 0.000000 0.000076 -0.000223 0.000000 0.000000 -0.000012 0.000006 0.000000 -0.000002 0.000053 0.000252 -0.000260 0.000000 0.000011 0.000018 0.000000 
75.769928 -68.367126 0.000000 0.000127 -0.000666 0.000000 0.000000 -0.000024 0.000011 0.000000 -0.000002 0.000211 -0.000121 -0.000299 0.000000 0.000023 -0.000101 0.000000 
75.681557 -66.888329 0.000000 0.000288 -0.001091 0.000000 0.000000 -0.000007 0.000018 0.000000 -0.000001 0.000388 0.000100 -0.000375 0.000000 0.000318 -0.000098 0.000000 
75.584839 -65.427101 0.000000 0.000176 -0.003548 0.000000 0.000000 -0.000011 0.000044 0.000000 0.000002 0.000165 -0.000284 -0.000756 0.000000 0.000084 -0.000289 0.000000 
75.479904 -63.984737 0.000000 0.000044 -0.000076 0.000000 0.000000 0.000001 0.000038 0.000000 0.000003 -0.007842 -0.000182 -0.001205 0.000000 0.000346 0.000014 0.000000 
75.366898 -62.562443 0.000000 0.000000 -0.001902 0.000000 0.000000 0.000000 0.000080 0.000000 0.000001 0.000255 0.000036 -0.000679 0.000000 0.000000 -0.000424 0.000000 
75.245949 -61.161343 0.000000 0.000000 -0.001102 0.000000 0.000000 0.000000 0.000135 0.000000 -0.000016 -0.000310 -0.000115 0.000999 0.000000 0.000000 -0.000074 0.000000 
75.117226 -59.782482 0.000000 0.000000 -0.002733 0.000000 0.000000 0.000000 0.000269 0.000000 -0.000002 -0.000022 -0.000141 0.000200 0.000000 0.000000 -0.000333 0.000000 
74.980873 -58.426819 0.000000 0.000000 -0.001538 0.000000 0.000000 0.000000 0.000172 0.000000 0.000001 -0.000075 -0.000419 -0.000267 0.000000 0.000000 0.000138 0.000000 
74.685974 -20.211411 -0.000010 -0.000037 -0.000046 -0.000486 0.000000 -0.000003 0.000115 -0.000008 0.000069 0.000000 0.000007 0.002497 -0.000002 -0.000000 0.000000 -0.000994 
74.837067 -18.904751 -0.000010 -0.000019 -0.000021 0.000000 -0.000000 -0.000010 -0.000020 0.000000 0.000153 -0.000003 -0.000028 0.000321 -0.000003 -0.000000 -0.000005 0.000000 
74.980873 -17.573181 -0.000025 -0.000068 -0.000185 0.000001 -0.000002 -0.000009 -0.000158 -0.000000 0.000247 -0.000006 0.000008 -0.000017 -0.000008 0.000000 -0.000024 0.000000 
75.117226 -16.217518 -0.000058 -0.000135 -0.000185 -0.000002 -0.000004 -0.000005 -0.000326 -0.000000 0.000483 0.000004 0.000088 0.000993 -0.000032 -0.000003 -0.000033 -0.000000 
75.245949 -14.838656 -0.000083 -0.000147 -0.000400 -0.000004 -0.000000 -0.000002 0.000156 -0.000000 0.000568 0.000009 0.000025 0.002110 -0.000046 0.000000 -0.000043 -0.000044 
75.366898 -13.437557 -0.000014 -0.000068 0.000057 0.000000 -0.000000 -0.000007 0.000381 0.000000 0.000485 0.000011 -0.000492 -0.002733 -0.000006 0.000001 0.000017 0.000000 
75.479904 -12.015265 0.000000 0.000002 0.000745 0.000000 0.000000 -0.000018 -0.000001 0.000000 0.000331 -0.000001 -0.000848 -0.009328 0.000000 0.000002 0.000142 0.000000 
75.584839 -10.572901 0.000000 -0.000037 0.000164 0.000000 0.000000 -0.000024 -0.000124 0.000000 0.000223 -0.000019 -0.001225 -0.017217 0.000000 0.000003 0.000012 0.000000 
75.681557 -9.111674 0.000000 0.000008 0.002123 0.000000 0.000000 -0.000015 -0.000003 0.000000 0.000155 -0.000034 -0.001049 -0.019671 0.000000 0.000020 0.002602 0.000000 
75.769928 -7.632875 0.000000 0.000009 0.000697 0.000000 0.000000 0.000003 0.000001 0.000000 0.000128 0.000001 -0.000422 -0.016945 0.000000 0.000006 0.002059 0.000000 
75.849823 -6.137877 0.000000 0.000000 -0.000217 0.000000 0.000000 0.000000 0.000000 0.000000 0.000090 -0.000010 -0.000381 -0.012197 0.000000 0.000000 0.000184 0.000000 
75.921143 -4.628135 0.000000 0.000000 0.000338 0.000000 0.000000 0.000000 0.000001 0.000000 0.000028 -0.000016 -0.000518 -0.005728 0.000000 0.000000 0.001039 0.000000 
75.983780 -3.105177 0.000000 0.000000 -0.000129 0.000000 0.000000 0.000000 -0.000000 0.000000 -0.000001 0.000022 0.000030 -0.000634 0.000000 0.000000 -0.000195 0.000000 
76.037643 -1.570607 0.000000 0.000000 0.000017 0.000000 0.000000 0.000000 0.000000 0.000000 -0.000004 0.000056 0.000023 -0.000669 0.000000 0.000000 0.000029 0.000000 
76.082649 -0.026093 0.000000 0.000000 -0.000007 0.000000 0.000000 0.000000 0.000000 0.000000 -0.000008 0.000057 0.000151 -0.000543 0.000000 0.000000 -0.000010 0.000000 
76.118736 1.526640 0.000000 0.000000 0.000001 0.000000 0.000000 0.000000 0.000000 0.000000 -0.000010 0.000061 0.000527 -0.000480 0.000000 0.000000 0.000001 0.000000 
76.145851 3.085819 0.000000 0.000000 -0.000015 0.000000 0.000000 0.000000 -0.000000 0.000000 -0.000011 0.000044 0.001420 -0.000502 0.000000 0.000000 -0.000605 0.000000 
76.163956 4.649631 0.000000 0.000000 0.000000 0.000000 0.000000 0.000000 0.000000 0.000000 -0.000004 0.000018 0.000586 0.000017 0.000000 0.000000 0.000000 0.000000 
76.173012 6.216233 0.000000 0.000000 0.000000 0.000000 0.000000 0.000000 0.000000 0.000000 0.000003 -0.000052 0.000639 0.000016 0.000000 0.000000 0.000000 0.000000 
76.173012 7.783767 0.000000 0.000000 0.000000 0.000000 0.000000 0.000000 0.000000 0.000000 -0.000008 -0.000182 0.000187 0.000005 0.000000 0.000000 0.000000 0.000000 
76.163956 9.350369 0.000000 0.000000 0.000000 0.000000 0.000000 0.000000 0.000000 0.000000 -0.000022 -0.000213 -0.000033 -0.000100 0.000000 0.000000 0.000000 0.000000 
76.145851 10.914181 0.000000 0.000000 0.000000 0.000000 0.000000 0.000000 0.000000 0.000000 -0.000036 -0.000223 -0.000096 -0.000166 0.000000 0.000000 0.000000 0.000000 
76.118736 12.473360 0.000000 0.000000 0.000000 0.000000 0.000000 0.000000 0.000000 0.000000 -0.000035 -0.000243 -0.000072 -0.000213 0.000000 0.000000 0.000000 0.000000 
76.082649 14.026093 0.000000 0.000000 0.000000 0.000000 0.000000 0.000000 0.000000 0.000000 -0.000010 -0.000169 -0.000050 -0.000076 0.000000 0.000000 0.000000 0.000000 
76.037643 15.570607 0.000000 0.000000 0.000000 0.000000 0.000000 0.000000 0.000000 0.000000 0.000020 -0.000042 -0.000015 0.000136 0.000000 0.000000 0.000000 0.000000 
75.983780 17.105177 0.000000 0.000000 0.000000 0.000000 0.000000 0.000000 0.000000 0.000000 0.000026 -0.000033 -0.000054 0.000209 0.000000 0.000000 0.000000 0.000000 
75.921143 18.628134 0.000000 0.000000 -0.000035 0.000000 0.000000 0.000000 -0.000000 0.000000 -0.000007 -0.000087 0.000124 0.000293 0.000000 0.000000 -0.000046 0.000000 
75.849823 20.137878 0.000000 0.000000 -0.000516 0.000000 0.000000 0.000000 -0.000000 0.000000 -0.000038 -0.000146 0.000506 0.000547 0.000000 0.000000 -0.000533 0.000000 
75.769928 21.632875 0.000000 0.000023 0.000185 0.000000 0.000000 0.000000 0.000000 0.000000 -0.000023 -0.000037 -0.000086 0.000458 0.000000 0.000007 0.000175 0.000000 
75.681557 23.111675 0.000000 0.000000 -0.000007 0.000000 0.000000 0.000000 -0.000000 0.000000 0.000002 -0.000024 -0.000334 0.000258 0.000000 -0.000000 -0.000013 0.000000 
75.584839 24.572901 0.000000 0.000000 0.000000 0.000000 0.000000 0.000000 0.000000 0.000000 -0.000040 -0.000031 -0.000165 0.000145 0.000000 0.000000 0.000000 0.000000 
75.479904 26.015265 0.000000 0.000000 0.000000 0.000000 0.000000 -0.000000 0.000000 0.000000 -0.000062 -0.000076 -0.000242 0.000082 0.000000 -0.000000 0.000000 0.000000 
75.366898 27.437557 0.000000 -0.000007 0.000000 0.000000 0.000000 0.000001 0.000000 0.000000 -0.000057 -0.000108 0.000282 0.000180 0.000000 0.000451 0.000000 0.000000 
75.245949 28.838655 0.000000 0.000001 0.000000 0.000000 0.000000 0.000000 0.000000 0.000000 -0.000024 -0.000108 -0.000033 -0.000165 0.000000 0.000000 0.000000 0.000000 
75.117226 30.217518 0.000000 0.000000 0.000000 0.000000 0.000000 0.000000 0.000000 0.000000 -0.000005 -0.000030 -0.000139 -0.000121 0.000000 0.000000 0.000000 0.000000 
74.980873 31.573181 0.000000 0.000000 0.000000 0.000000 0.000000 0.000000 0.000000 0.000000 -0.000008 0.000016 0.000123 0.000042 0.000000 0.000000 0.000000 0.000000 
74.837067 32.904751 0.000000 0.000000 0.000000 0.000000 0.000000 0.000000 0.000000 0.000000 -0.000014 0.000011 0.000326 -0.000112 0.000000 0.000000 0.000000 0.000000 
74.685974 34.211411 0.000000 0.000000 0.000000 0.000000 0.000000 0.000000 0.000000 0.000000 -0.000002 0.000035 0.000432 -0.000105 0.000000 0.000000 0.000000 0.000000 
74.527763 35.492401 0.000000 0.000000 0.000000 0.000000 0.000000 0.000000 0.000000 0.000000 0.000008 0.000063 0.000077 -0.000028 0.000000 0.000000 0.000000 0.000000 
74.362617 36.747017 0.000000 0.000000 0.000000 0.000000 0.000000 0.000000 0.000000 0.000000 0.000006 0.000032 0.000069 -0.000083 0.000000 0.000000 0.000000 0.000000 
74.190720 37.974609 0.000000 0.000000 0.000000 0.000000 0.000000 0.000000 0.000000 0.000000 -0.000000 -0.000175 0.000141 -0.000144 0.000000 0.000000 0.000000 0.000000 
74.012245 39.174564 0.000000 0.000000 0.000000 0.000000 0.000000 0.000000 0.000000 0.000000 -0.000006 -0.000042 -0.000004 -0.000219 0.000000 0.000000 0.000000 0.000000 
73.827393 40.346302 0.000000 0.000000 0.000000 0.000000 0.000000 0.000000 0.000000 0.000000 -0.000010 -0.000033 0.000241 0.000016 0.000000 0.000000 0.000000 0.000000 
73.636345 41.489258 0.000000 0.000000 0.000000 0.000000 0.000000 0.000000 0.000000 0.000000 -0.000010 -0.000069 -0.000016 0.000266 0.000000 0.000000 0.000000 0.000000 
73.439301 42.602894 0.000000 0.000000 0.000000 0.000000 0.000000 0.000000 0.000000 0.000000 -0.000003 -0.000093 0.000199 0.000217 0.000000 0.000000 0.000000 0.000000 
73.236465 43.686668 0.000000 0.000000 0.000000 0.000000 0.000000 0.000000 0.000000 0.000000 -0.000001 -0.000144 0.000157 0.000858 0.000000 0.000000 0.000000 0.000000 
73.028023 44.740040 0.000000 0.000000 0.000000 0.000000 0.000000 0.000000 0.000000 0.000000 0.000012 -0.000094 0.000757 0.001589 0.000000 0.000000 0.000000 0.000000 
72.814178 45.762447 0.000000 0.000000 0.000000 0.000000 0.000000 0.000000 0.000000 0.000000 0.000023 -0.000148 0.000210 -0.001133 0.000000 0.000000 0.000000 0.000000 
72.595139 46.753323 0.000000 0.000000 0.000000 0.000000 0.000000 0.000000 0.000000 0.000000 0.000077 -0.000055 0.000482 -0.001444 0.000000 0.000000 0.000000 0.000000 
72.371101 47.712051 0.000000 0.000000 0.000000 0.000000 0.000000 0.000000 0.000000 0.000000 0.000091 -0.000002 0.000136 -0.001758 0.000000 0.000000 0.000000 0.000000 
72.142265 48.638004 0.000000 0.000000 -0.001048 0.000000 0.000000 0.000000 -0.000004 0.000000 0.000037 0.000050 0.005347 -0.000591 0.000000 0.000000 -0.002390 0.000000 
71.908813 49.530502 0.000000 0.000000 -0.001099 0.000000 0.000000 0.000000 0.000006 0.000000 -0.000005 -0.001613 0.001248 0.000034 0.000000 0.000000 -0.001431 0.000000 
71.670937 50.388840 0.000000 0.000000 0.001100 0.000000 0.000000 0.000000 -0.000012 0.000000 0.000007 -0.006268 -0.000399 0.000181 0.000000 0.000000 0.000792 0.000000 
71.428795 51.212261 0.000000 0.000000 -0.000967 0.000000 0.000000 0.000000 -0.000001 0.000000 0.000002 -0.020337 0.000220 -0.000977 0.000000 0.000000 -0.000123 0.000000 
71.182556 52.000000 0.000000 0.000000 -0.000048 0.000000 0.000000 0.000000 -0.000001 0.000000 -0.000010 -0.016528 0.000198 -0.000281 0.000000 0.000000 -0.000132 0.000000 
70.932343 52.751263 0.000000 0.000000 0.002339 0.000000 0.000000 0.000000 -0.000000 0.000000 -0.000010 0.002425 0.000063 -0.001057 0.000000 0.000000 0.000590 0.000000 
70.678246 53.465267 0.000000 0.000000 0.008264 0.000000 0.000000 0.000000 0.000004 0.000000 -0.000036 0.000393 0.000186 -0.000862 0.000000 0.000000 0.002813 0.000000 
70.420349 54.141270 0.000000 0.000000 0.006729 0.000000 0.000000 0.000000 -0.000039 0.000000 -0.000025 0.000049 -0.000256 -0.000947 0.000000 0.000000 0.002423 0.000000 
70.158676 54.778603 0.000000 0.000000 -0.001433 0.000000 0.000000 0.000000 -0.000001 0.000000 -0.000004 0.000022 -0.000492 -0.000893 0.000000 0.000000 -0.000404 0.000000 
70.090149 -132.167526 0.000000 0.000005 -0.000784 0.000000 0.000000 0.000060 0.000092 0.000000 0.000056 0.000015 -0.000147 -0.001806 0.000000 0.000000 0.000002 0.000000 
70.365822 -131.567673 0.000000 -0.000039 -0.000421 0.000000 0.000000 0.000032 0.000031 0.000000 -0.000122 0.000014 -0.000022 -0.002030 0.000000 0.000000 -0.000007 0.000000 
70.637604 -130.929367 0.000000 -0.000043 -0.000313 0.000000 0.000000 0.000024 0.000031 0.000000 -0.000042 0.000007 -0.000312 -0.000822 0.000000 -0.000000 -0.000006 0.000000 
70.905411 -130.252975 0.000000 0.000031 0.000098 0.000000 0.000000 0.000010 0.000084 0.000000 -0.000117 -0.000035 0.000385 0.001175 0.000000 0.000003 0.000028 0.000000 
71.169167 -129.538925 0.000000 0.000176 0.000177 0.000000 0.000000 -0.000007 0.000036 0.000000 -0.000113 -0.000039 0.000359 0.005559 0.000000 0.000006 0.000015 0.000000 
71.428795 -128.787735 0.000000 0.000139 0.000008 0.000000 0.000000 0.000012 0.000030 0.000000 -0.000352 -0.000015 0.000037 0.004359 0.000000 0.000005 -0.000027 0.000000 
71.684189 -128.000000 0.000000 0.000050 -0.000549 0.000000 0.000000 0.000009 0.000025 0.000000 -0.000718 -0.000012 -0.000060 0.000598 0.000000 0.000000 -0.000014 0.000000 
71.935219 -127.176300 0.000000 -0.000017 -0.001013 0.000000 0.000000 0.000006 0.000034 0.000000 -0.000938 0.000046 0.000009 0.013117 0.000000 -0.000007 -0.000047 0.000000 
72.181732 -126.317245 0.000000 0.000067 0.000185 0.000000 0.000000 0.000002 0.000021 0.000000 -0.000701 -0.000004 -0.000220 0.001378 0.000000 -0.000000 0.000006 0.000000 
74.167961 -117.083344 -0.000066 0.000058 0.000199 -0.000012 0.000015 0.000001 -0.000157 -0.000000 -0.000018 -0.000077 0.000019 0.001386 -0.000028 0.000006 -0.000040 -0.000008 
74.359329 -115.899277 -0.000004 0.000316 0.005897 -0.000018 0.000001 -0.000019 -0.000396 -0.000000 -0.000033 -0.001494 0.000051 0.007733 -0.000003 0.000112 -0.000046 -0.000004 
74.544113 -114.685326 0.000009 0.000088 -0.000223 0.000005 0.000001 0.000000 -0.000042 0.000000 0.000005 0.000037 -0.000013 -0.003983 0.000011 -0.000005 -0.000011 0.000121 
75.763130 -103.970421 -0.000006 -0.004823 -0.006589 -0.006036 -0.000005 0.001087 0.000813 0.000019 0.000055 0.000180 0.000001 -0.000194 -0.000005 -0.000087 -0.000022 -0.002282 
76.544159 -77.370941 0.000000 0.000032 0.001138 0.000000 0.000000 0.000002 -0.000003 0.000000 0.000002 -0.000016 0.000013 0.000531 0.000000 0.000005 0.000044 0.000000 
76.506622 -75.774887 0.000000 -0.000010 0.000099 0.000000 0.000000 -0.000005 -0.000003 0.000000 -0.000002 -0.000003 -0.000046 0.001048 0.000000 -0.000001 0.000005 0.000000 
76.459824 -74.187912 0.000000 -0.000004 -0.000084 0.000000 0.000000 0.000005 0.000005 0.000000 -0.000002 -0.000001 -0.000071 0.001042 0.000000 0.000000 -0.000006 0.000000 
76.403824 -72.611916 0.000000 -0.000011 -0.000150 0.000000 0.000000 0.000004 -0.000004 0.000000 -0.000001 0.000011 -0.000165 0.000297 0.000000 -0.000003 -0.000081 0.000000 
76.338715 -71.048706 0.000000 0.000094 0.000455 0.000000 0.000000 -0.000013 -0.000004 0.000000 -0.000003 -0.000076 0.000309 -0.000067 0.000000 0.000045 0.000103 0.000000 
76.264595 -69.500046 0.000000 0.000062 -0.000105 0.000000 0.000000 -0.000005 0.000026 0.000000 -0.000001 0.000004 0.000218 -0.000169 0.000000 0.000053 -0.000019 0.000000 
76.089790 -66.452881 0.000000 0.000000 0.000012 0.000000 0.000000 0.000000 -0.000013 0.000000 0.000002 -0.000052 -0.000407 -0.001933 0.000000 0.000000 -0.000076 0.000000 
75.989357 -64.957413 0.000000 0.000000 -0.000554 0.000000 0.000000 0.000000 -0.000002 0.000000 0.000001 0.000051 -0.000038 -0.000672 0.000000 0.000000 -0.000082 0.000000 
75.880417 -63.482559 0.000000 0.000000 -0.000040 0.000000 0.000000 0.000000 -0.000035 0.000000 0.000001 0.000039 -0.000307 -0.000592 0.000000 0.000000 -0.000035 0.000000 
75.763130 -62.029579 0.000000 0.000000 0.000745 0.000000 0.000000 0.000000 0.000038 0.000000 0.000001 -0.000034 -0.000272 0.000044 0.000000 0.000000 0.000121 0.000000 
75.637642 -60.599648 0.000000 0.000000 -0.001588 0.000000 0.000000 0.000000 0.000098 0.000000 -0.000003 0.000003 -0.000058 0.000545 0.000000 0.000000 -0.000085 0.000000 
75.504128 -59.193840 0.000000 0.000000 -0.000707 0.000000 0.000000 0.000000 0.000081 0.000000 -0.000004 0.000008 0.000347 0.000372 0.000000 0.000000 -0.000027 0.000000 
75.362747 -18.186865 -0.000013 0.000029 0.000014 -0.000047 -0.000004 -0.000011 -0.000075 -0.000001 0.000110 0.000003 -0.000004 -0.000092 -0.000005 -0.000000 -0.000007 -0.000030 
75.504128 -16.806160 -0.000032 -0.000031 0.000125 0.000006 -0.000004 0.000005 -0.000738 -0.000000 0.000242 -0.000007 -0.000034 0.000583 -0.000015 0.000003 -0.000002 0.000002 
75.637642 -15.400352 -0.000056 -0.000099 0.000148 -0.000000 -0.000003 0.000009 0.000259 -0.000000 0.000328 0.000002 -0.000072 0.000826 -0.000022 -0.000000 -0.000013 -0.000009 
75.763130 -13.970421 -0.000062 -0.000115 -0.000370 0.000000 -0.000002 0.000003 0.000649 0.000000 0.000408 0.000005 -0.000145 -0.000116 -0.000029 -0.000001 -0.000045 0.000000 
75.880417 -12.517442 -0.000030 -0.000075 -0.000205 0.000000 -0.000000 -0.000006 0.000356 0.000000 0.000422 0.000008 -0.000249 0.000049 -0.000009 -0.000001 -0.000040 0.000000 
75.989357 -11.042585 -0.000000 -0.000032 0.000121 0.000000 -0.000000 -0.000021 -0.000187 0.000000 0.000327 0.000014 -0.000887 -0.008948 -0.000002 -0.000001 -0.000103 0.000000 
76.089790 -9.547122 0.000000 -0.000041 -0.000065 0.000000 0.000000 -0.000047 -0.000577 0.000000 0.000248 0.000004 -0.001590 -0.015967 0.000000 -0.000003 -0.000406 0.000000 
76.181580 -8.032423 0.000000 -0.000042 0.002676 0.000000 0.000000 -0.000049 -0.000218 0.000000 0.000215 -0.000033 -0.001530 -0.025287 0.000000 -0.000009 0.002838 0.000000 
76.264595 -6.499958 0.000000 0.000014 -0.000135 0.000000 0.000000 -0.000015 0.000001 0.000000 0.000184 -0.000072 0.001050 -0.024806 0.000000 0.000043 0.001389 0.000000 
76.338715 -4.951292 0.000000 0.000002 0.000359 0.000000 0.000000 0.000001 0.000001 0.000000 0.000131 -0.000065 -0.000449 -0.020595 0.000000 0.000001 0.002002 0.000000 
76.403824 -3.388086 0.000000 0.000000 0.000328 0.000000 0.000000 0.000000 0.000000 0.000000 0.000100 -0.000172 -0.001655 -0.013338 0.000000 0.000000 0.001264 0.000000 
76.459824 -1.812084 0.000000 0.000000 0.000102 0.000000 0.000000 0.000000 0.000000 0.000000 0.000057 -0.000097 -0.002035 -0.007282 0.000000 0.000000 0.000366 0.000000 
76.506622 -0.225112 0.000000 0.000000 0.000017 0.000000 0.000000 0.000000 0.000000 0.000000 0.000018 0.000003 -0.001022 -0.000090 0.000000 0.000000 0.000225 0.000000 
76.544159 1.370938 0.000000 0.000000 0.000000 0.000000 0.000000 0.000000 0.000000 0.000000 -0.000002 0.000002 0.000585 -0.000063 0.000000 0.000000 0.000000 0.000000 
76.572365 2.974111 0.000000 0.000000 -0.000126 0.000000 0.000000 0.000000 -0.000000 0.000000 -0.000002 0.000022 0.001211 0.000443 0.000000 0.000000 -0.000963 0.000000 
76.591187 4.582407 0.000000 0.000000 0.000000 0.000000 0.000000 0.000000 0.000000 0.000000 -0.000013 0.000006 -0.000906 -0.000196 0.000000 0.000000 0.000000 0.000000 
76.600609 6.193792 0.000000 0.000000 0.000000 0.000000 0.000000 0.000000 0.000000 0.000000 -0.000022 -0.000049 -0.000495 -0.000128 0.000000 0.000000 0.000000 0.000000 
76.600609 7.806208 0.000000 0.000000 0.000000 0.000000 0.000000 0.000000 0.000000 0.000000 -0.000024 -0.000147 -0.000211 -0.000155 0.000000 0.000000 0.000000 0.000000 
76.591187 9.417592 0.000000 0.000000 0.000000 0.000000 0.000000 0.000000 0.000000 0.000000 -0.000021 -0.000201 -0.000015 -0.000127 0.000000 0.000000 0.000000 0.000000 
76.572365 11.025888 0.000000 0.000000 0.000000 0.000000 0.000000 0.000000 0.000000 0.000000 -0.000017 -0.000177 -0.000175 -0.000111 0.000000 0.000000 0.000000 0.000000 
76.544159 12.629062 0.000000 0.000000 0.000000 0.000000 0.000000 0.000000 0.000000 0.000000 0.000001 -0.000162 -0.000176 -0.000056 0.000000 0.000000 0.000000 0.000000 
76.506622 14.225112 0.000000 0.000000 0.000000 0.000000 0.000000 0.000000 0.000000 0.000000 0.000022 -0.000093 -0.000040 0.000103 0.000000 0.000000 0.000000 0.000000 
76.459824 15.812084 0.000000 0.000000 -0.000171 0.000000 0.000000 0.000000 -0.000000 0.000000 0.000049 -0.000034 0.000483 0.000214 0.000000 0.000000 -0.000320 0.000000 
76.089790 23.547123 0.000000 0.000044 0.000009 0.000000 0.000000 0.000000 -0.000002 0.000000 -0.000016 -0.000046 -0.000382 0.000137 0.000000 0.000019 0.000003 0.000000 
75.989357 25.042585 0.000000 0.000000 -0.000068 0.000000 0.000000 0.000000 -0.000000 0.000000 -0.000021 -0.000057 -0.000581 0.000079 0.000000 0.000000 -0.000095 0.000000 
75.880417 26.517441 0.000000 0.000004 0.000000 0.000000 0.000000 0.000000 0.000000 0.000000 -0.000009 -0.000034 -0.000528 0.000068 0.000000 0.000000 0.000000 0.000000 
75.763130 27.970421 0.000000 0.000030 0.000000 0.000000 0.000000 0.000000 0.000000 0.000000 -0.000008 -0.000080 0.000319 0.000185 0.000000 0.000014 0.000000 0.000000 
75.637642 29.400352 0.000000 0.000010 0.000000 0.000000 0.000000 0.000000 0.000000 0.000000 0.000004 -0.000084 0.000194 -0.000173 0.000000 0.000001 0.000000 0.000000 
75.504128 30.806160 0.000000 0.000000 0.000000 0.000000 0.000000 0.000000 0.000000 0.000000 -0.000002 -0.000010 -0.000135 -0.000138 0.000000 0.000000 0.000000 0.000000 
75.362747 32.186863 0.000000 0.000000 0.000000 0.000000 0.000000 0.000000 0.000000 0.000000 -0.000003 0.000042 0.000269 -0.000054 0.000000 0.000000 0.000000 0.000000 
75.213676 33.541573 0.000000 0.000000 0.000000 0.000000 0.000000 0.000000 0.000000 0.000000 -0.000017 -0.000011 0.000451 0.000025 0.000000 0.000000 0.000000 0.000000 
75.057098 34.869476 0.000000 0.000000 0.000000 0.000000 0.000000 0.000000 0.000000 0.000000 -0.000015 -0.000020 0.000387 -0.000021 0.000000 0.000000 0.000000 0.000000 
74.893188 36.169838 0.000000 0.000000 0.000000 0.000000 0.000000 0.000000 0.000000 0.000000 0.000002 0.000006 -0.000011 -0.000036 0.000000 0.000000 0.000000 0.000000 
74.722130 37.441990 0.000000 0.000000 0.000000 0.000000 0.000000 0.000000 0.000000 0.000000 0.000008 0.000006 -0.000068 -0.000247 0.000000 0.000000 0.000000 0.000000 
74.544113 38.685322 0.000000 0.000000 0.000000 0.000000 0.000000 0.000000 0.000000 0.000000 0.000003 0.000003 -0.000011 -0.000492 0.000000 0.000000 0.000000 0.000000 
74.359329 39.899281 0.000000 0.000000 0.000000 0.000000 0.000000 0.000000 0.000000 0.000000 -0.000005 -0.000043 -0.000041 -0.000702 0.000000 0.000000 0.000000 0.000000 
74.167961 41.083344 0.000000 0.000000 0.000000 0.000000 0.000000 0.000000 0.000000 0.000000 -0.000013 -0.000105 -0.000271 -0.000587 0.000000 0.000000 0.000000 0.000000 
73.970215 42.237026 0.000000 0.000000 0.000000 0.000000 0.000000 0.000000 0.000000 0.000000 -0.000015 -0.000043 0.000024 0.000232 0.000000 0.000000 0.000000 0.000000 
73.766281 43.359856 0.000000 0.000000 0.000000 0.000000 0.000000 0.000000 0.000000 0.000000 -0.000006 -0.000106 0.000119 0.000364 0.000000 0.000000 0.000000 0.000000 
73.556343 44.451389 0.000000 0.000000 0.000000 0.000000 0.000000 0.000000 0.000000 0.000000 -0.000002 -0.000055 0.000258 0.000995 0.000000 0.000000 0.000000 0.000000 
73.340614 45.511166 0.000000 0.000000 0.000000 0.000000 0.000000 0.000000 0.000000 0.000000 0.000000 -0.000056 0.000258 0.001767 0.000000 0.000000 0.000000 0.000000 
73.119278 46.538734 0.000000 0.000000 0.000000 0.000000 0.000000 0.000000 0.000000 0.000000 0.000001 -0.000047 0.000919 0.000321 0.000000 0.000000 0.000000 0.000000 
72.892525 47.533627 0.000000 0.000000 0.000000 0.000000 0.000000 0.000000 0.000000 0.000000 0.000010 -0.000025 -0.003575 -0.000135 0.000000 0.000000 0.000000 0.000000 
72.660561 48.495354 0.000000 0.000000 0.000000 0.000000 0.000000 0.000000 0.000000 0.000000 0.000009 0.000063 -0.012419 0.000229 0.000000 0.000000 0.000000 0.000000 
72.423569 49.423405 0.000000 0.000000 0.000573 0.000000 0.000000 0.000000 -0.000042 0.000000 -0.000000 -0.000243 -0.005178 -0.000155 0.000000 0.000000 0.001025 0.000000 
72.181732 50.317242 0.000000 0.000000 0.000846 0.000000 0.000000 0.000000 0.000008 0.000000 -0.000012 -0.001854 0.000423 -0.000773 0.000000 0.000000 0.000617 0.000000 
71.935219 51.176304 0.000000 0.000000 -0.000454 0.000000 0.000000 0.000000 0.000009 0.000000 -0.000001 -0.001437 0.000171 -0.000462 0.000000 0.000000 0.000069 0.000000 
70.637604 54.929375 0.000000 -0.000009 -0.001374 0.000000 0.000000 -0.000000 0.000059 0.000000 -0.000036 0.000022 0.000266 -0.000246 0.000000 -0.000005 -0.000038 0.000000 
70.365822 55.567673 0.000000 0.000000 0.001106 0.000000 0.000000 0.000000 -0.000001 0.000000 -0.000005 0.000026 -0.000512 -0.000316 0.000000 0.000000 0.000095 0.000000 
70.090149 56.167534 0.000000 0.000000 -0.001118 0.000000 0.000000 0.000000 0.000005 0.000000 0.000014 -0.000004 -0.000311 -0.000223 0.000000 0.000000 -0.000184 0.000000 
70.285072 -132.992020 0.000000 -0.000052 -0.000441 0.000000 0.000000 0.000047 0.000030 0.000000 0.000129 0.000020 0.000046 -0.002800 0.000000 -0.000003 0.000022 0.000000 
70.570465 -132.390991 0.000000 -0.000248 -0.000905 0.000000 0.000000 0.000051 0.000039 0.000000 0.000113 0.000056 -0.000093 -0.003516 0.000000 -0.000005 -0.000022 0.000000 
70.851860 -131.752182 0.000000 -0.000133 -0.000585 0.000000 0.000000 0.000049 0.000082 0.000000 0.000308 -0.000029 -0.000999 -0.002454 0.000000 0.000001 0.000023 0.000000 
71.129143 -131.075760 0.000000 -0.000214 -0.001786 0.000000 0.000000 0.000038 0.000073 0.000000 0.000498 -0.000052 0.000040 -0.001335 0.000000 0.000010 -0.000116 0.000000 
71.402206 -130.361984 0.000000 0.000210 -0.000508 0.000000 0.000000 0.000001 0.000055 0.000000 0.000586 0.000021 -0.000305 0.003679 0.000000 0.000003 0.000055 0.000000 
71.670937 -129.611160 0.000000 -0.000644 -0.000863 0.000000 0.000000 0.000043 0.000048 0.000000 -0.000141 0.000101 -0.000155 -0.001254 0.000000 -0.000019 0.000047 0.000000 
71.935219 -128.823700 0.000000 0.000093 0.000390 0.000000 0.000000 0.000030 0.000038 0.000000 -0.000791 -0.000081 0.000024 -0.010652 0.000000 0.000015 0.000075 0.000000 
72.194916 -128.000000 0.000000 -0.000298 0.000320 0.000000 0.000000 0.000032 0.000053 0.000000 -0.001216 -0.000006 0.000287 -0.008010 0.000000 -0.000002 0.000034 0.000000 
72.449898 -127.140495 0.000000 0.000085 0.000096 0.000000 0.000000 0.000020 0.000041 0.000000 -0.000894 -0.000048 0.000429 0.001393 0.000000 0.000007 0.000019 0.000000 
72.699989 -126.245605 0.000000 -0.000039 0.000009 0.000000 0.000000 0.000013 0.000037 0.000000 -0.000962 -0.000020 0.000677 -0.005570 0.000000 0.000000 0.000014 0.000000 
72.945038 -125.315750 0.000003 0.000015 -0.000099 0.000000 0.000000 0.000007 0.000025 0.000000 -0.001124 -0.000028 0.000436 -0.000867 -0.000000 0.000001 -0.000007 0.000000 
74.299019 -119.023300 0.000049 -0.000160 -0.000771 -0.000058 0.000056 0.000036 -0.000109 -0.000002 -0.000000 0.000015 -0.000037 0.004359 0.000076 -0.000002 -0.000108 -0.002182 
74.503525 -117.858978 -0.000008 0.000036 -0.000644 -0.000053 0.000010 -0.000003 -0.000124 0.000000 -0.000001 -0.000073 0.000050 0.000984 0.000001 0.000006 -0.000059 -0.000617 
74.701462 -116.662598 0.000281 0.001169 0.015984 -0.000016 0.000000 -0.000013 -0.000768 0.000000 0.000010 -0.001882 -0.000117 -0.021578 0.000090 0.000162 0.000733 0.000001 
74.892639 -115.434547 -0.000068 0.000033 0.001296 0.003275 0.000000 -0.000008 0.000041 0.000002 -0.000011 -0.000063 -0.000129 -0.000439 -0.000013 0.000004 0.000067 0.000999 
76.025307 -105.996323 -0.000006 0.000101 0.000233 0.000217 0.000003 -0.000066 -0.000057 -0.000000 0.000007 -0.000011 -0.000002 0.000065 -0.000000 -0.000001 -0.000002 0.000014 
76.155464 -104.536308 -0.000015 -0.001118 -0.001247 -0.000447 -0.000010 0.000044 0.000089 -0.000005 0.000009 0.000242 -0.000013 0.000073 -0.000009 -0.000046 -0.000004 -0.000016 
76.966782 -77.204536 0.000000 -0.000008 0.000964 0.000000 0.000000 0.000000 -0.000001 0.000000 -0.000008 0.000000 -0.000088 0.000921 0.000000 -0.000000 0.000032 0.000000 
76.927734 -75.562271 0.000000 0.000051 -0.000030 0.000000 0.000000 -0.000005 -0.000001 0.000000 -0.000003 -0.000022 0.000018 0.001159 0.000000 0.000009 0.000037 0.000000 
76.879066 -73.930046 0.000000 0.000006 0.000010 0.000000 0.000000 0.000004 -0.000001 0.000000 0.000002 -0.000026 0.000070 0.000917 0.000000 0.000007 0.000046 0.000000 
76.820839 -72.309944 0.000000 0.000038 0.001272 0.000000 0.000000 -0.000002 -0.000014 0.000000 0.000005 -0.000022 -0.000090 0.000386 0.000000 0.000012 0.000310 0.000000 
76.753151 -70.703972 0.000000 -0.000247 0.000530 0.000000 0.000000 0.000007 -0.000004 0.000000 0.000024 0.000117 -0.000097 0.000322 0.000000 -0.000186 0.000158 0.000000 
76.676125 -69.114021 0.000000 0.000076 0.000002 0.000000 0.000000 -0.000002 0.000005 0.000000 -0.000004 -0.000056 -0.000039 0.000104 0.000000 0.000024 0.000014 0.000000 
75.740318 -18.836805 0.000038 0.000271 0.000272 -0.000080 -0.000005 -0.000005 -0.000108 -0.000004 0.000043 0.000009 -0.000038 0.000899 -0.000302 -0.000000 0.000006 -0.000191 
75.886864 -17.430155 -0.000036 -0.000044 0.000159 -0.000004 -0.000004 0.000047 -0.001074 -0.000001 0.000164 0.000004 -0.000002 0.000598 -0.000018 -0.000000 -0.000001 0.000002 
76.025307 -15.996326 0.000083 0.000544 0.000075 0.000000 -0.000006 0.000041 -0.000153 -0.000000 0.000211 -0.000039 -0.000039 0.000483 -0.000408 0.000013 -0.000023 -0.000000 
76.155464 -14.536307 -0.000032 -0.000052 -0.000106 -0.000000 -0.000005 -0.000003 0.000576 -0.000000 0.000237 0.000006 -0.000296 -0.001721 -0.000015 -0.000001 -0.000038 -0.000010 
76.277168 -13.051200 -0.000033 -0.000065 -0.000564 0.000000 -0.000002 0.000007 0.000689 0.000000 0.000355 0.000004 -0.000454 -0.003112 -0.000014 -0.000000 -0.000029 0.000000 
76.390244 -11.542219 -0.000039 -0.000064 -0.000696 0.000000 -0.000002 0.000000 0.000247 0.000000 0.000408 0.000002 -0.000423 -0.003127 -0.000021 -0.000001 -0.000028 0.000000 
76.494530 -10.010700 -0.000036 -0.000068 -0.000983 0.000000 -0.000002 -0.000041 -0.000278 0.000000 0.000315 0.000013 -0.000226 0.000122 -0.000017 -0.000004 -0.000459 0.000000 
76.589867 -8.458095 -0.000001 -0.000092 0.000042 0.000000 -0.000000 -0.000108 -0.000651 0.000000 0.000286 0.000043 0.000354 -0.013916 -0.000000 -0.000010 -0.000328 0.000000 
76.676125 -6.885975 0.000000 -0.000140 0.000579 0.000000 0.000000 -0.000136 -0.000526 0.000000 0.000262 0.000027 0.002696 -0.025886 0.000000 -0.000028 -0.001147 0.000000 
76.753151 -5.296030 0.000000 -0.000042 -0.000399 0.000000 0.000000 -0.000116 -0.000002 0.000000 0.000207 -0.000084 0.003444 -0.030169 0.000000 -0.000029 0.000544 0.000000 
76.820839 -3.690055 0.000000 0.000029 -0.000184 0.000000 0.000000 -0.000004 0.000001 0.000000 0.000175 -0.000135 0.002038 -0.029531 0.000000 0.000229 0.000352 0.000000 
76.879066 -2.069956 0.000000 0.000001 0.000358 0.000000 0.000000 0.000000 0.000001 0.000000 0.000155 -0.000329 -0.000667 -0.022620 0.000000 0.000000 0.001317 0.000000 
76.927734 -0.437731 0.000000 0.000000 0.000000 0.000000 0.000000 0.000000 0.000000 0.000000 0.000126 -0.000182 -0.002655 -0.010651 0.000000 0.000000 0.000000 0.000000 
76.966782 1.204539 0.000000 0.000000 0.000000 0.000000 0.000000 0.000000 0.000000 0.000000 0.000030 -0.000038 -0.002128 -0.001289 0.000000 0.000000 0.000000 0.000000 
76.996117 2.854699 0.000000 0.000000 -0.000034 0.000000 0.000000 0.000000 -0.000000 0.000000 -0.000010 0.000040 -0.000275 0.000609 0.000000 0.000000 -0.000056 0.000000 
77.015709 4.510536 0.000000 0.000000 0.000000 0.000000 0.000000 0.000000 0.000000 0.000000 -0.000014 0.000010 0.001053 0.000333 0.000000 0.000000 0.000000 0.000000 
77.025505 6.169797 0.000000 0.000000 0.000000 0.000000 0.000000 0.000000 0.000000 0.000000 -0.000017 -0.000157 0.000401 0.000116 0.000000 0.000000 0.000000 0.000000 
77.025505 7.830203 0.000000 0.000000 0.000000 0.000000 0.000000 0.000000 0.000000 0.000000 -0.000030 -0.000202 -0.000129 -0.000099 0.000000 0.000000 0.000000 0.000000 
77.015709 9.489464 0.000000 0.000000 0.000000 0.000000 0.000000 0.000000 0.000000 0.000000 -0.000020 -0.000204 -0.000214 -0.000029 0.000000 0.000000 0.000000 0.000000 
76.996117 11.145301 0.000000 0.000000 0.000000 0.000000 0.000000 0.000000 0.000000 0.000000 -0.000010 -0.000190 -0.000216 0.000031 0.000000 0.000000 0.000000 0.000000 
76.966782 12.795461 0.000000 0.000000 0.000000 0.000000 0.000000 0.000000 0.000000 0.000000 0.000014 -0.000159 -0.000104 0.000070 0.000000 0.000000 0.000000 0.000000 
76.927734 14.437731 0.000000 0.000000 0.000040 0.000000 0.000000 0.000000 0.000000 0.000000 0.000040 -0.000089 -0.000082 0.000106 0.000000 0.000000 0.000040 0.000000 
76.494530 24.010700 0.000000 0.000024 0.000210 0.000000 0.000000 0.000000 -0.000010 0.000000 -0.000009 -0.000023 -0.000597 -0.000120 0.000000 0.000006 0.000207 0.000000 
76.390244 25.542219 0.000000 -0.000002 0.000162 0.000000 0.000000 0.000000 0.000001 0.000000 -0.000010 0.000001 -0.000235 -0.000146 0.000000 0.000001 0.000210 0.000000 
76.277168 27.051199 0.000000 -0.000002 0.000154 0.000000 0.000000 0.000000 0.000000 0.000000 0.000002 0.000001 0.000310 -0.000220 0.000000 -0.000001 0.000417 0.000000 
76.155464 28.536306 0.000000 0.000024 -0.000003 0.000000 0.000000 -0.000000 -0.000000 0.000000 -0.000008 -0.000065 0.000587 0.000253 0.000000 0.000012 -0.000004 0.000000 
76.025307 29.996326 0.000000 0.000024 -0.000008 0.000000 0.000000 -0.000000 -0.000000 0.000000 -0.000009 -0.000070 0.000633 -0.000137 0.000000 0.000008 -0.000013 0.000000 
75.886864 31.430155 0.000000 -0.000009 0.000010 0.000000 0.000000 -0.000001 0.000000 0.000000 -0.000014 -0.000016 -0.000221 -0.000210 0.000000 -0.000163 0.000016 0.000000 
75.740318 32.836803 0.000000 0.000000 -0.000010 0.000000 0.000000 0.000000 -0.000000 0.000000 -0.000008 0.000014 0.000085 -0.000227 0.000000 0.000000 -0.000392 0.000000 
75.585854 34.215389 0.000000 0.000000 0.000000 0.000000 0.000000 0.000000 0.000000 0.000000 -0.000012 0.000043 -0.000052 -0.000083 0.000000 0.000000 0.000000 0.000000 
75.423668 35.565117 0.000000 0.000000 0.000002 0.000000 0.000000 0.000000 0.000000 0.000000 -0.000001 0.000013 0.000209 -0.000201 0.000000 0.000000 0.000003 0.000000 
75.253937 36.885288 0.000000 0.000000 -0.000001 0.000000 0.000000 0.000000 0.000000 0.000000 0.000023 0.000114 0.000016 -0.000506 0.000000 0.000000 -0.000000 0.000000 
75.076866 38.175282 0.000000 0.000000 0.000066 0.000000 0.000000 0.000000 0.000000 0.000000 0.000018 0.000133 -0.000220 -0.000601 0.000000 0.000000 0.000290 0.000000 
74.892639 39.434547 0.000000 0.000000 0.000022 0.000000 0.000000 0.000000 -0.000000 0.000000 0.000007 0.000072 -0.000140 -0.000576 0.000000 0.000000 0.000038 0.000000 
74.701462 40.662594 0.000000 0.000000 0.000017 0.000000 0.000000 0.000000 0.000000 0.000000 -0.000001 -0.000031 -0.000055 -0.000295 0.000000 0.000000 0.000027 0.000000 
74.503525 41.858982 0.000000 0.000000 0.000000 0.000000 0.000000 0.000000 0.000000 0.000000 -0.000011 -0.000158 -0.000112 -0.000271 0.000000 0.000000 0.000000 0.000000 
74.299019 43.023300 0.000000 0.000000 0.000000 0.000000 0.000000 0.000000 0.000000 0.000000 -0.000028 -0.000159 -0.000172 0.000292 0.000000 0.000000 0.000000 0.000000 
74.088142 44.155182 0.000000 0.000000 0.000000 0.000000 0.000000 0.000000 0.000000 0.000000 -0.000019 -0.000173 0.000074 0.000381 0.000000 0.000000 0.000000 0.000000 
73.871101 45.254272 0.000000 0.000000 0.000000 0.000000 0.000000 0.000000 0.000000 0.000000 -0.000006 -0.000080 0.000027 0.000659 0.000000 0.000000 0.000000 0.000000 
73.648071 46.320221 0.000000 0.000000 0.000000 0.000000 0.000000 0.000000 0.000000 0.000000 -0.000001 -0.000040 0.000142 0.001146 0.000000 0.000000 0.000000 0.000000 
73.419266 47.352684 0.000000 0.000000 0.000000 0.000000 0.000000 0.000000 0.000000 0.000000 -0.000002 -0.000029 0.000009 0.001189 0.000000 0.000000 0.000000 0.000000 
73.184853 48.351315 0.000000 0.000000 0.000000 0.000000 0.000000 0.000000 0.000000 0.000000 -0.000007 -0.000010 -0.000728 0.001230 0.000000 0.000000 0.000000 0.000000 
72.945038 49.315750 0.000000 0.000000 0.000000 0.000000 0.000000 0.000000 0.000000 0.000000 -0.000013 -0.000004 -0.006584 0.000057 0.000000 0.000000 0.000000 0.000000 
72.699989 50.245609 0.000000 0.000000 0.000000 0.000000 0.000000 0.000000 0.000000 0.000000 -0.000008 -0.000142 -0.003898 -0.001559 0.000000 0.000000 0.000000 0.000000 
72.449898 51.140495 0.000000 0.000000 -0.001182 0.000000 0.000000 0.000000 0.000008 0.000000 -0.000004 0.001247 -0.000175 -0.001098 0.000000 0.000000 -0.000574 0.000000 
72.194916 52.000000 0.000000 0.000266 -0.000309 0.000000 0.000000 0.000002 -0.000001 0.000000 -0.000006 -0.000273 -0.000144 -0.001029 0.000000 0.000262 -0.000061 0.000000 
70.285072 56.992020 0.000000 0.000002 -0.000892 0.000000 0.000000 -0.000001 -0.000007 0.000000 0.000012 0.000052 0.000114 -0.000104 0.000000 0.000001 -0.000061 0.000000 
70.179291 -134.412827 0.000000 -0.000037 -0.000813 0.000000 0.000000 0.000050 0.000165 0.000000 0.000250 0.000217 0.000122 -0.002595 0.000000 0.000000 0.000041 0.000000 
70.477707 -133.848526 0.000000 -0.000792 0.000271 0.000000 0.000000 0.000071 0.000155 0.000000 0.000157 0.000027 0.000130 -0.000645 0.000000 0.000001 0.000155 0.000000 
70.772331 -133.247070 0.000000 -0.000589 -0.001631 0.000000 0.000000 0.000084 0.000277 0.000000 0.000125 -0.000048 0.000311 -0.000093 0.000000 0.000012 0.000058 0.000000 
71.062904 -132.608398 0.000000 0.000359 0.000210 0.000000 0.000000 -0.000029 0.000409 0.000000 0.000143 -0.000196 0.000110 0.000378 0.000000 0.000019 0.000267 0.000000 
71.349266 -131.932495 0.000000 -0.000173 0.000099 0.000000 0.000000 0.000012 0.000172 0.000000 0.000277 0.000150 0.000340 0.004942 0.000000 -0.000023 0.000092 0.000000 
71.631279 -131.219482 0.000000 0.000659 0.003013 0.000000 0.000000 0.000013 0.000159 0.000000 0.000932 0.000279 -0.000274 -0.003149 0.000000 -0.000014 0.000124 0.000000 
71.908813 -130.469498 0.000000 -0.000320 -0.000427 0.000000 0.000000 0.000066 0.000209 0.000000 0.000752 0.000160 0.000128 -0.020868 0.000000 -0.000024 0.000165 0.000000 
72.181732 -129.682755 0.000000 -0.000039 -0.007149 0.000000 0.000000 0.000064 0.000213 0.000000 -0.000105 -0.000052 -0.000025 -0.023664 0.000000 0.000009 -0.000513 0.000000 
72.449898 -128.859497 0.000000 -0.000110 0.000062 0.000000 0.000000 0.000061 0.000072 0.000000 -0.000957 0.000020 0.000355 -0.023239 0.000000 -0.000005 0.000066 0.000000 
72.713165 -128.000000 0.000000 -0.000167 -0.000007 0.000000 0.000000 0.000051 0.000019 0.000000 -0.001320 -0.000073 0.000599 -0.023491 0.000000 0.000007 0.000008 0.000000 
72.971375 -127.104507 0.000000 -0.000185 -0.000044 0.000000 0.000000 0.000040 0.000020 0.000000 -0.001040 -0.000081 0.000624 -0.015105 0.000000 0.000005 -0.000016 0.000000 
73.224365 -126.173286 0.000009 0.000049 0.001334 0.000000 0.000000 0.000037 0.000023 0.000000 -0.000732 -0.000093 0.000206 -0.012221 0.000001 0.000008 0.000076 0.000000 
73.471954 -125.206589 0.000019 -0.000126 -0.000189 0.000000 0.000000 0.000029 0.000024 0.000000 -0.000900 -0.000052 -0.000082 -0.013011 0.000205 0.000004 0.000051 0.000000 
74.404709 -120.989662 -0.000057 -0.000439 -0.000749 0.000000 0.000013 0.000117 0.000205 0.000000 -0.000014 0.000016 -0.000248 -0.000623 -0.000030 0.000000 0.000002 0.000000 
74.622551 -119.849022 0.000133 -0.000002 -0.002633 -0.000041 0.000036 0.000020 0.000616 -0.000000 -0.000010 0.000045 -0.000194 0.000643 0.000086 -0.000006 0.000088 -0.000011 
74.833862 -118.674278 0.000036 0.000009 -0.000588 0.000855 0.000003 -0.000004 0.000022 0.000006 0.000001 0.000022 -0.000049 -0.002756 0.000012 -0.000001 0.000028 0.004433 
75.038445 -117.465706 -0.000594 -0.000286 -0.008027 0.001754 -0.000006 -0.000000 0.000038 0.000010 -0.000006 0.000120 0.000196 -0.001364 -0.000141 -0.000001 -0.000388 0.001983 
76.408752 -106.628502 0.000020 0.000038 -0.000176 -0.000077 0.000000 -0.000017 -0.000021 -0.000002 0.000020 0.000075 0.000008 0.000073 0.000003 -0.000001 -0.000005 -0.000002 
76.543732 -105.137161 0.000009 -0.000610 -0.000707 -0.000872 -0.000006 -0.000013 -0.000007 -0.000002 0.000014 0.000135 0.000003 0.000076 0.000002 -0.000019 -0.000007 -0.000132 
77.386513 -77.026619 0.000000 0.000019 -0.000021 0.000000 0.000000 -0.000000 -0.000000 0.000000 0.000008 -0.000008 -0.000195 0.001027 0.000000 0.000003 -0.000003 0.000000 
77.345894 -75.335014 0.000000 0.000041 -0.000181 0.000000 0.000000 0.000000 -0.000001 0.000000 0.000002 -0.000031 -0.000074 0.001188 0.000000 0.000010 -0.000011 0.000000 
77.295265 -73.654541 0.000000 0.000002 -0.000993 0.000000 0.000000 0.000004 -0.000005 0.000000 0.000002 -0.000013 0.000158 0.000860 0.000000 0.000004 -0.000041 0.000000 
77.234711 -71.987511 0.000000 0.000027 0.000266 0.000000 0.000000 -0.000007 0.000000 0.000000 0.000002 -0.000008 0.000338 0.000484 0.000000 0.000007 0.000093 0.000000 
76.113388 -19.524826 -0.000010 -0.000036 -0.000067 -0.000062 -0.000000 0.000002 -0.000116 -0.000005 0.000051 0.000021 -0.000012 0.000779 -0.000005 -0.000005 -0.000003 -0.000034 
76.265236 -18.091389 -0.000028 -0.000009 0.000003 -0.000093 -0.000003 0.000008 -0.000626 -0.000002 0.000145 -0.000001 -0.000020 0.000180 -0.000015 0.000001 -0.000009 -0.000059 
76.408752 -16.628502 -0.000034 -0.000040 0.000099 -0.000038 -0.000004 -0.000017 -0.001011 -0.000004 0.000126 0.000005 -0.000083 0.000136 -0.000012 -0.000000 -0.000011 -0.000022 
76.543732 -15.137158 -0.000033 -0.000040 0.000109 -0.000005 -0.000007 -0.000008 0.000033 0.000000 0.000153 0.000004 -0.000306 -0.000963 -0.000024 -0.000000 0.000003 -0.000036 
76.669998 -13.618478 -0.000033 -0.000077 -0.000045 0.000000 -0.000006 0.000010 0.000516 0.000000 0.000287 0.000001 -0.000558 -0.005165 -0.000012 -0.000000 -0.000021 0.000000 
76.787354 -12.073717 -0.000035 -0.000078 -0.000187 0.000000 -0.000003 0.000014 0.000518 0.000000 0.000324 -0.000000 -0.000669 -0.008359 -0.000013 -0.000000 -0.000009 0.000000 
76.895630 -10.504272 -0.000040 -0.000098 -0.000492 0.000000 -0.000005 -0.000025 -0.000093 0.000000 0.000330 -0.000001 -0.000704 -0.005338 -0.000019 -0.000000 -0.000143 0.000000 
76.994659 -8.911678 0.000043 0.000522 -0.001920 0.000000 -0.000004 -0.000132 -0.000184 0.000000 0.000297 0.000004 -0.000584 0.003683 -0.000301 0.000003 -0.000914 0.000000 
77.084282 -7.297617 -0.000064 -0.000148 -0.000937 0.000228 -0.000000 -0.000252 -0.000403 0.000002 0.000301 0.000015 -0.000255 -0.005897 -0.000026 -0.000009 -0.000865 0.000726 
77.164337 -5.663905 -0.000006 0.000103 -0.001146 0.000257 -0.000002 -0.000299 -0.000462 0.000001 0.000286 -0.000001 0.000481 -0.018861 -0.000212 -0.000010 -0.001829 0.000486 
77.234711 -4.012493 0.000000 -0.000049 -0.000371 0.000000 0.000000 -0.000215 -0.000003 0.000000 0.000190 -0.000047 0.002854 -0.028540 0.000000 -0.000054 -0.001228 0.000000 
77.295265 -2.345457 0.000000 0.000004 0.000318 0.000000 0.000000 0.000001 0.000003 0.000000 0.000172 -0.000283 0.001762 -0.025071 0.000000 -0.000011 0.001445 0.000000 
77.345894 -0.664989 0.000000 0.000000 0.000045 0.000000 0.000000 0.000000 0.000001 0.000000 0.000152 -0.000314 -0.002505 -0.010892 0.000000 0.000000 0.000477 0.000000 
77.386513 1.026617 0.000000 0.000000 0.000141 0.000000 0.000000 0.000000 0.000000 0.000000 0.000051 -0.000118 -0.001399 -0.005028 0.000000 0.000000 0.000401 0.000000 
77.417038 2.726981 0.000000 0.000000 0.000125 0.000000 0.000000 0.000000 0.000001 0.000000 -0.000004 -0.000028 0.001144 0.000343 0.000000 0.000000 0.000372 0.000000 
77.437424 4.433651 0.000000 0.000000 0.000000 0.000000 0.000000 0.000000 0.000000 0.000000 -0.000022 0.000010 -0.000530 -0.000029 0.000000 0.000000 0.000000 0.000000 
77.447624 6.144126 0.000000 0.000000 0.000000 0.000000 0.000000 0.000000 0.000000 0.000000 -0.000021 -0.000004 -0.000535 -0.000063 0.000000 0.000000 0.000000 0.000000 
77.447624 7.855874 0.000000 0.000000 0.000000 0.000000 0.000000 0.000000 0.000000 0.000000 -0.000018 -0.000196 -0.000217 -0.000101 0.000000 0.000000 0.000000 0.000000 
77.437424 9.566349 0.000000 0.000000 0.000000 0.000000 0.000000 0.000000 0.000000 0.000000 -0.000012 -0.000256 -0.000103 0.000034 0.000000 0.000000 0.000000 0.000000 
77.417038 11.273020 0.000000 0.000000 0.000000 0.000000 0.000000 0.000000 0.000000 0.000000 0.000008 -0.000250 -0.000213 0.000112 0.000000 0.000000 0.000000 0.000000 
77.386513 12.973383 0.000000 0.000000 0.000000 0.000000 0.000000 0.000000 0.000000 0.000000 0.000028 -0.000187 -0.000152 0.000145 0.000000 0.000000 0.000000 0.000000 
76.895630 24.504271 0.000000 -0.000000 -0.000044 0.000000 0.000000 0.000002 -0.000015 0.000000 0.000016 -0.000001 -0.000353 -0.000596 0.000000 -0.000003 -0.000032 0.000000 
76.787354 26.073717 0.000000 -0.000041 0.000011 0.000000 0.000000 0.000001 0.000001 0.000000 0.000004 0.000076 -0.000313 -0.000510 0.000000 -0.000015 0.000032 0.000000 
76.669998 27.618479 0.000000 -0.000001 -0.000287 0.000000 0.000000 -0.000001 -0.000001 0.000000 -0.000005 0.000021 0.000603 -0.000491 0.000000 0.000005 -0.000758 0.000000 
76.543732 29.137159 0.000000 0.000008 -0.000017 0.000000 0.000000 -0.000001 -0.000000 0.000000 -0.000030 -0.000032 0.000306 0.000172 0.000000 0.000003 -0.000026 0.000000 
76.408752 30.628502 0.000000 -0.000007 -0.000106 0.000000 0.000000 -0.000001 -0.000000 0.000000 -0.000024 -0.000008 0.000425 0.000068 0.000000 -0.000012 -0.000347 0.000000 
76.265236 32.091389 0.000000 -0.000004 -0.000077 0.000000 0.000000 -0.000002 -0.000000 0.000000 -0.000015 0.000088 0.000044 -0.000038 0.000000 -0.000012 -0.000118 0.000000 
76.113388 33.524826 0.000000 0.000000 -0.000031 0.000000 0.000000 0.000000 -0.000000 0.000000 -0.000010 0.000144 -0.000126 -0.000191 0.000000 0.000000 -0.000048 0.000000 
75.953400 34.927948 0.000000 0.000000 0.000070 0.000000 0.000000 0.000000 0.000000 0.000000 0.000005 0.000121 -0.000482 -0.000204 0.000000 0.000000 0.000108 0.000000 
75.785477 36.299992 0.000000 0.000000 0.000054 0.000000 0.000000 0.000000 0.000000 0.000000 0.000022 0.000151 -0.000421 -0.000117 0.000000 0.000000 0.000271 0.000000 
75.609818 37.640312 0.000000 0.000000 0.000020 0.000000 0.000000 0.000000 0.000000 0.000000 0.000040 0.000246 0.000037 -0.000116 0.000000 0.000000 0.000032 0.000000 
75.426620 38.948345 0.000000 0.000000 0.000030 0.000000 0.000000 0.000000 0.000000 0.000000 0.000023 0.000212 0.000098 0.000065 0.000000 0.000000 0.000046 0.000000 
75.236099 40.223614 0.000000 0.000000 0.000052 0.000000 0.000000 0.000000 0.000000 0.000000 0.000000 0.000053 -0.000055 0.000035 0.000000 0.000000 0.000079 0.000000 
75.038445 41.465710 0.000000 0.000000 0.000164 0.000000 0.000000 0.000000 0.000005 0.000000 -0.000005 -0.000072 -0.000534 -0.000066 0.000000 0.000000 0.000418 0.000000 
74.833862 42.674278 0.000000 0.000000 0.000000 0.000000 0.000000 0.000000 0.000000 0.000000 -0.000010 -0.000222 -0.000121 -0.000273 0.000000 0.000000 0.000000 0.000000 
74.622551 43.849022 0.000000 0.000000 0.000000 0.000000 0.000000 0.000000 0.000000 0.000000 -0.000039 -0.000367 -0.000476 0.000246 0.000000 0.000000 0.000000 0.000000 
74.404709 44.989666 0.000000 0.000000 0.000000 0.000000 0.000000 0.000000 0.000000 0.000000 -0.000045 -0.000193 -0.000221 0.000332 0.000000 0.000000 0.000000 0.000000 
74.180542 46.095970 0.000000 0.000000 0.000000 0.000000 0.000000 0.000000 0.000000 0.000000 -0.000022 -0.000043 0.000039 0.000299 0.000000 0.000000 0.000000 0.000000 
73.950226 47.167706 0.000000 0.000000 0.000000 0.000000 0.000000 0.000000 0.000000 0.000000 -0.000006 -0.000008 -0.000307 0.000784 0.000000 0.000000 0.000000 0.000000 
73.713974 48.204655 0.000000 0.000000 0.000000 0.000000 0.000000 0.000000 0.000000 0.000000 0.000004 -0.000027 0.000491 0.001059 0.000000 0.000000 0.000000 0.000000 
73.471954 49.206593 0.000000 0.000000 0.000000 0.000000 0.000000 0.000000 0.000000 0.000000 -0.000005 -0.000021 0.000635 0.000492 0.000000 0.000000 0.000000 0.000000 
73.224365 50.173290 0.000000 0.000000 0.000000 0.000000 0.000000 0.000000 0.000000 0.000000 -0.000011 -0.000023 -0.000329 -0.000728 0.000000 0.000000 0.000000 0.000000 
72.971375 51.104507 0.000000 0.000000 0.000000 0.000000 0.000000 0.000000 0.000000 0.000000 -0.000011 0.000056 -0.001409 -0.002005 0.000000 0.000000 0.000000 0.000000 
72.713165 52.000000 0.000000 0.000000 -0.001475 0.000000 0.000000 0.000000 -0.000004 0.000000 0.000007 0.000432 -0.000282 -0.001871 0.000000 0.000000 -0.000221 0.000000 
71.062904 56.608395 0.000000 0.000000 0.000055 0.000000 0.000000 -0.000000 -0.000002 0.000000 -0.000002 0.000000 0.000163 -0.000105 0.000000 0.000000 0.000014 0.000000 
70.477707 57.848530 0.000000 -0.000006 -0.000761 0.000000 0.000000 -0.000000 -0.000017 0.000000 0.000010 0.000054 -0.000013 -0.000051 0.000000 -0.000002 -0.000159 0.000000 
70.050064 -135.828064 0.000000 0.000156 -0.000568 0.000000 0.000000 0.000046 0.000547 0.000000 -0.000098 0.000030 -0.000503 -0.000881 0.000000 0.000006 0.000055 0.000000 
70.360550 -135.300034 0.000000 0.000357 -0.000106 0.000000 0.000000 0.000033 0.000640 0.000000 -0.000316 0.000080 -0.000632 0.000885 0.000000 0.000025 0.000130 0.000000 
70.667732 -134.735580 0.000000 -0.000160 -0.000572 0.000000 0.000000 0.000052 0.000885 0.000000 -0.000294 0.000025 -0.000608 0.001748 0.000000 0.000001 0.000105 0.000000 
70.971146 -134.134552 0.000000 -0.000358 -0.001681 0.000000 0.000000 0.000015 0.001363 0.000000 0.000136 0.000155 0.000138 -0.000244 0.000000 -0.000032 0.000050 0.000000 
71.270500 -133.496765 0.000000 0.000758 -0.000842 0.000000 0.000000 -0.000025 0.001421 0.000000 0.000405 -0.000285 0.000162 -0.002308 0.000000 0.000039 -0.000037 0.000000 
71.565575 -132.822113 0.000000 -0.000395 -0.004168 0.000000 0.000000 0.000026 0.000948 0.000000 -0.000137 0.000070 0.000263 0.000029 0.000000 -0.000006 0.000065 0.000000 
71.856216 -132.110519 0.000000 0.001140 -0.001866 0.000000 0.000000 0.000023 0.000563 0.000000 -0.000186 0.000136 0.000185 -0.000793 0.000000 -0.000003 -0.000209 0.000000 
72.142265 -131.362000 0.000000 -0.000296 0.000876 0.000000 0.000000 0.000041 0.000295 0.000000 -0.000127 0.000201 0.000238 0.021067 0.000000 -0.000031 0.000237 0.000000 
72.423569 -130.576599 0.000000 0.000389 -0.000472 0.000000 0.000000 -0.000022 0.000257 0.000000 -0.000214 -0.000039 0.000751 0.025526 0.000000 0.000005 0.000028 0.000000 
72.699989 -129.754395 0.000000 0.000618 0.000242 0.000000 0.000000 -0.000036 0.000217 0.000000 -0.000878 0.000010 0.000462 -0.019273 0.000000 -0.000002 0.000183 0.000000 
72.971375 -128.895493 0.000000 0.000936 0.003047 0.000000 0.000000 -0.000036 0.000120 0.000000 -0.000888 -0.000152 0.000228 -0.010600 0.000000 0.000014 0.000247 0.000000 
73.237564 -128.000000 0.000013 0.000455 -0.000954 0.000000 0.000000 -0.000030 0.000075 0.000000 -0.000500 -0.000148 0.000174 0.007719 0.000149 0.000005 0.000009 0.000000 
73.498383 -127.068024 0.000023 0.000373 -0.001145 0.000000 0.000000 0.000034 0.000054 0.000000 -0.000644 -0.000058 -0.000003 0.002383 -0.000007 -0.000002 0.000009 0.000000 
73.753662 -126.099655 0.000173 0.000031 -0.000360 0.000000 0.000000 0.000075 0.000051 0.000000 -0.000405 -0.000075 -0.000321 -0.009141 0.000102 0.000002 0.000033 0.000000 
74.003227 -125.095001 0.000038 -0.000272 -0.000553 0.000214 -0.000000 0.000032 0.000031 0.000000 0.000043 -0.000011 -0.000442 -0.008697 0.000013 0.000000 0.000005 0.000258 
74.484482 -122.977150 -0.000072 -0.000057 -0.000480 0.000000 -0.000002 0.000082 0.000757 0.000000 0.000043 -0.000069 0.000112 -0.001855 -0.000060 0.000014 0.000034 0.000000 
74.715790 -121.864120 -0.000055 -0.000166 -0.000583 0.000033 0.000001 0.000087 0.000138 0.000000 -0.000042 -0.000027 -0.000008 -0.001368 -0.000032 0.000001 -0.000044 0.000141 
74.940628 -120.715149 0.000045 0.000006 0.000180 0.000370 0.000024 -0.000002 0.000217 0.000002 -0.000015 -0.000006 0.000003 0.000134 0.000015 0.000000 0.000024 0.000210 
75.158791 -119.530357 -0.000116 -0.000127 -0.000622 0.002886 -0.000001 -0.000009 0.000092 0.000008 -0.000007 0.000008 -0.000012 -0.000518 -0.000029 -0.000001 0.000012 0.001479 
75.370079 -118.309883 0.000161 0.000089 -0.001047 -0.002060 -0.000010 -0.000024 0.000037 0.000001 -0.000011 0.000007 0.000046 -0.000158 0.000035 0.000001 -0.000016 -0.000673 
76.787819 -107.298988 0.000085 -0.000109 -0.000482 -0.000468 -0.000001 -0.000005 -0.000001 -0.000010 0.000020 0.000066 -0.000008 0.000099 0.000009 -0.000004 -0.000001 -0.000023 
76.927780 -105.775116 0.000005 -0.000781 -0.001524 -0.002086 -0.000004 -0.000043 -0.000042 0.000016 0.000031 0.000490 -0.000015 0.000057 0.000001 -0.000048 -0.000007 -0.000312 
77.803299 -76.836235 0.000000 0.000027 -0.000401 0.000000 0.000000 -0.000000 0.000000 0.000000 -0.000017 -0.000029 -0.000116 0.001231 0.000000 0.000004 -0.000005 0.000000 
77.761032 -75.091942 0.000000 0.000065 -0.000176 0.000000 0.000000 -0.000001 -0.000001 0.000000 0.000013 -0.000026 0.000004 0.001218 0.000000 0.000010 -0.000020 0.000000 
77.708351 -73.360023 0.000000 0.000012 0.000947 0.000000 0.000000 0.000003 -0.000007 0.000000 0.000000 -0.000019 0.000078 0.000842 0.000000 0.000007 0.000022 0.000000 
77.645363 -71.643021 0.000000 0.000010 0.000473 0.000000 0.000000 -0.000001 -0.000000 0.000000 -0.000006 -0.000007 0.000353 0.000627 0.000000 0.000001 0.000167 0.000000 
77.572189 -69.943336 -0.000030 -0.000017 -0.000031 -0.000138 -0.000000 -0.000001 0.000001 -0.000000 0.000006 -0.000000 0.000006 0.000009 -0.000008 -0.000000 -0.000000 -0.000024 
76.481789 -20.252911 -0.000039 -0.000001 -0.000006 -0.001679 0.000000 0.000007 -0.000113 -0.000006 -0.000011 -0.000002 -0.000004 0.000055 -0.000021 0.000000 -0.000000 -0.000527 
76.787819 -17.298988 -0.000031 -0.000021 0.000128 -0.000136 -0.000001 -0.000008 -0.000975 -0.000000 0.000053 0.000001 -0.000052 0.000580 -0.000009 0.000000 0.000004 -0.000026 
76.927780 -15.775113 -0.000025 -0.000033 0.000118 -0.000581 -0.000004 -0.000007 -0.000283 0.000020 0.000067 0.000003 -0.000250 0.001366 -0.000017 -0.000000 0.000002 -0.000306 
77.058754 -14.221420 -0.000039 -0.000069 0.000168 0.000000 -0.000010 0.000007 0.000302 0.000000 0.000197 -0.000001 -0.000504 0.002094 -0.000015 -0.000000 0.000012 0.000000 
77.180557 -12.639200 -0.000045 -0.000073 -0.000159 0.000000 -0.000009 0.000022 0.000448 0.000000 0.000245 -0.000001 -0.000634 -0.000438 -0.000021 -0.000000 -0.000019 0.000000 
77.292976 -11.029908 -0.000048 -0.000083 -0.000393 0.000000 -0.000005 -0.000005 0.000198 0.000000 0.000254 0.000002 -0.000612 0.003447 -0.000019 -0.000000 -0.000108 0.000000 
77.395844 -9.395167 -0.000048 -0.000077 -0.002203 0.000013 -0.000006 -0.000137 -0.000396 0.000000 0.000294 0.000011 -0.000442 0.000571 -0.000018 -0.000002 -0.000766 0.000019 
77.488968 -7.736768 -0.000059 -0.000104 -0.003334 0.000422 -0.000003 -0.000358 0.000007 0.000001 0.000273 0.000005 -0.000130 -0.006075 -0.000020 -0.000004 -0.001414 0.000746 
77.572189 -6.056666 -0.000032 -0.000006 -0.001084 0.000331 -0.000001 -0.000521 -0.000242 0.000001 0.000214 -0.000018 0.000043 -0.013798 -0.000025 -0.000008 -0.001019 0.000548 
77.645363 -4.356979 0.000000 0.000080 -0.000101 0.000003 0.000000 -0.000468 -0.000412 0.000000 0.000222 -0.000107 0.000395 -0.026073 0.000000 0.000003 -0.001142 0.000002 
77.708351 -2.639975 0.000000 0.000051 -0.002089 0.000000 0.000000 0.000022 -0.000014 0.000000 0.000205 -0.000260 0.000508 -0.022292 0.000000 0.000011 -0.002592 0.000000 
77.761032 -0.908060 0.000000 0.000000 -0.000067 0.000000 0.000000 0.000000 0.000004 0.000000 0.000161 -0.000420 -0.001509 -0.005050 0.000000 0.000000 0.000489 0.000000 
77.803299 0.836236 0.000000 0.000000 0.000000 0.000000 0.000000 0.000000 0.000000 0.000000 0.000067 -0.000000 -0.003489 -0.005865 0.000000 0.000000 0.000000 0.000000 
77.835075 2.590276 0.000000 0.000000 0.000004 0.000000 0.000000 0.000000 0.000001 0.000000 -0.000018 0.000131 0.001233 0.001289 0.000000 0.000000 0.000199 0.000000 
77.856293 4.351338 0.000000 0.000000 0.000000 0.000000 0.000000 0.000000 0.000000 0.000000 -0.000028 0.000012 0.000783 0.000047 0.000000 0.000000 0.000000 0.000000 
77.866913 6.116641 0.000000 0.000000 0.000000 0.000000 0.000000 0.000000 0.000000 0.000000 -0.000023 -0.000151 0.000368 0.000177 0.000000 0.000000 0.000000 0.000000 
77.866913 7.883359 0.000000 0.000000 0.000000 0.000000 0.000000 0.000000 0.000000 0.000000 -0.000022 -0.000178 -0.000376 -0.000306 0.000000 0.000000 0.000000 0.000000 
77.856293 9.648662 0.000000 0.000000 0.000000 0.000000 0.000000 0.000000 0.000000 0.000000 0.000039 -0.000239 -0.000212 0.000090 0.000000 0.000000 0.000000 0.000000 
77.835075 11.409724 0.000000 0.000000 0.000000 0.000000 0.000000 0.000000 0.000000 0.000000 0.000074 -0.000272 -0.000162 0.000223 0.000000 0.000000 0.000000 0.000000 
77.803299 13.163764 0.000000 0.000000 0.000000 0.000000 0.000000 0.000000 0.000000 0.000000 0.000061 -0.000207 -0.000159 0.000122 0.000000 0.000000 0.000000 0.000000 
77.292976 25.029909 0.000000 -0.000130 0.000082 0.000000 0.000000 -0.000004 -0.000016 0.000000 0.000060 0.000106 -0.000213 -0.000805 0.000000 -0.000049 0.000103 0.000000 
77.180557 26.639200 0.000000 -0.000013 0.000062 0.000000 0.000000 -0.000005 0.000000 0.000000 0.000030 0.000091 -0.000670 -0.000612 0.000000 -0.000016 0.000261 0.000000 
77.058754 28.221420 0.000000 0.000016 -0.000003 0.000000 0.000000 -0.000009 0.000002 0.000000 -0.000005 0.000083 -0.000517 -0.000542 0.000000 0.000024 0.000206 0.000000 
76.927780 29.775114 0.000000 -0.000051 -0.000100 0.000000 0.000000 -0.000004 -0.000003 0.000000 -0.000001 0.000016 0.000474 0.000071 0.000000 -0.000228 -0.000309 0.000000 
76.787819 31.298988 0.000000 0.000016 -0.000345 0.000000 0.000000 -0.000002 -0.000015 0.000000 -0.000007 -0.000012 0.001139 -0.000011 0.000000 -0.000002 -0.000644 0.000000 
76.639084 32.791916 0.000000 -0.000013 -0.000057 0.000000 0.000000 -0.000001 -0.000002 0.000000 -0.000025 0.000041 -0.000312 -0.000056 0.000000 -0.000007 -0.000072 0.000000 
76.481789 34.252911 0.000000 -0.000016 0.000050 0.000000 0.000000 -0.000001 0.000001 0.000000 -0.000039 0.000030 0.000152 -0.000148 0.000000 -0.000011 0.000073 0.000000 
76.316139 35.681141 0.000000 -0.000014 -0.000006 0.000000 0.000000 -0.000001 -0.000000 0.000000 -0.000018 0.000023 0.000144 -0.000204 0.000000 -0.000008 -0.000008 0.000000 
76.142349 37.075893 0.000000 -0.000026 0.000120 0.000000 0.000000 -0.000000 0.000000 0.000000 0.000008 0.000048 -0.000214 -0.000149 0.000000 -0.000015 0.000169 0.000000 
75.960632 38.436581 0.000000 -0.000002 0.000076 0.000000 0.000000 0.000001 0.000000 0.000000 0.000015 0.000062 -0.000047 -0.000034 0.000000 0.000004 0.000302 0.000000 
75.771210 39.762722 0.000000 -0.000003 0.000018 0.000000 0.000000 0.000001 -0.000000 0.000000 0.000001 0.000033 0.000123 0.000229 0.000000 -0.000001 0.000030 0.000000 
75.574287 41.053925 0.000000 0.000002 0.000037 0.000000 0.000000 -0.000000 -0.000000 0.000000 -0.000009 -0.000012 0.000128 0.000277 0.000000 0.000001 0.000055 0.000000 
75.370079 42.309887 0.000000 -0.000001 0.000252 0.000000 0.000000 -0.000000 0.000008 0.000000 -0.000003 0.000026 -0.000835 0.000226 0.000000 -0.000000 0.000559 0.000000 
75.158791 43.530357 0.000000 0.000006 0.000182 0.000000 0.000000 0.000000 0.000000 0.000000 0.000000 -0.000074 0.000250 -0.000135 0.000000 0.000001 0.000861 0.000000 
74.940628 44.715149 0.000000 0.000000 0.000000 0.000000 0.000000 0.000000 0.000000 0.000000 -0.000014 -0.000434 0.000402 -0.000108 0.000000 0.000000 0.000000 0.000000 
74.715790 45.864117 0.000000 0.000000 0.000000 0.000000 0.000000 0.000000 0.000000 0.000000 -0.000085 -0.000315 -0.000344 0.000194 0.000000 0.000000 0.000000 0.000000 
74.484482 46.977146 0.000000 0.000000 0.000000 0.000000 0.000000 0.000000 0.000000 0.000000 -0.000035 -0.000157 0.000522 0.000023 0.000000 0.000000 0.000000 0.000000 
74.246895 48.054134 0.000000 0.000000 0.000000 0.000000 0.000000 0.000000 0.000000 0.000000 -0.000021 0.000006 -0.003495 0.000459 0.000000 0.000000 0.000000 0.000000 
74.003227 49.095001 0.000000 0.000000 0.000000 0.000000 0.000000 0.000000 0.000000 0.000000 -0.000004 -0.000038 -0.003260 0.000532 0.000000 0.000000 0.000000 0.000000 
73.753662 50.099659 0.000000 0.000000 0.000000 0.000000 0.000000 0.000000 0.000000 0.000000 -0.000001 -0.000024 -0.001065 0.000070 0.000000 0.000000 0.000000 0.000000 
73.498383 51.068024 0.000000 0.000000 0.000000 0.000000 0.000000 0.000000 0.000000 0.000000 -0.000010 -0.000072 0.001617 -0.001346 0.000000 0.000000 0.000000 0.000000 
73.237564 52.000000 0.000000 0.000000 0.000638 0.000000 0.000000 0.000000 -0.000001 0.000000 -0.000003 0.000102 0.000288 -0.001456 0.000000 0.000000 0.000671 0.000000 
72.971375 52.895493 0.000000 0.000079 -0.000057 0.000000 0.000000 0.000000 0.000002 0.000000 0.000008 0.000001 0.000502 -0.001462 0.000000 0.000055 0.000070 0.000000 
71.856216 56.110519 0.000000 0.000007 0.000045 0.000000 0.000000 0.000002 0.000165 0.000000 -0.000001 -0.000002 -0.000058 0.000134 0.000000 0.000005 -0.000007 0.000000 
71.565575 56.822113 0.000000 -0.000001 0.000138 0.000000 0.000000 0.000000 0.000033 0.000000 -0.000001 -0.000001 0.000087 -0.000259 0.000000 -0.000001 0.000039 0.000000 
71.270500 57.496769 0.000000 0.000003 0.000146 0.000000 0.000000 -0.000000 -0.000013 0.000000 -0.000005 -0.000001 0.000003 -0.000467 0.000000 0.000002 0.000021 0.000000 
70.971146 58.134556 0.000000 0.000001 -0.000162 0.000000 0.000000 0.000000 -0.000029 0.000000 0.000006 -0.000002 -0.000258 -0.000186 0.000000 -0.000002 -0.000080 0.000000 
70.667732 58.735584 0.000000 -0.000002 -0.000492 0.000000 0.000000 -0.000001 -0.000011 0.000000 0.000006 0.000004 -0.000097 0.000007 0.000000 -0.000002 -0.000067 0.000000 
70.360550 59.300037 0.000000 0.000011 -0.000137 0.000000 0.000000 -0.000001 -0.000002 0.000000 0.000012 0.000009 -0.000014 0.000124 0.000000 0.000004 0.000015 0.000000 
70.220558 -136.743179 0.000000 0.000123 -0.000253 0.000000 0.000000 0.000030 0.000357 0.000000 -0.000173 -0.000101 -0.001810 0.001036 0.000000 0.000024 -0.000022 0.000000 
70.539291 -136.215454 0.000000 -0.000040 -0.000232 0.000000 0.000000 0.000022 0.000424 0.000000 -0.000525 0.000139 -0.001892 0.001626 0.000000 -0.000009 0.000085 0.000000 
70.854828 -135.651871 0.000000 0.000002 -0.000132 0.000000 0.000000 0.000032 0.000646 0.000000 -0.000744 -0.000008 -0.000157 -0.002174 0.000000 0.000004 0.000112 0.000000 
71.166641 -135.052200 0.000000 0.000256 -0.000242 0.000000 0.000000 0.000008 0.000655 0.000000 0.000106 -0.000198 -0.000527 -0.005394 0.000000 0.000024 0.000166 0.000000 
71.474396 -134.416199 0.000000 0.000087 0.002049 0.000000 0.000000 0.000004 -0.000016 0.000000 0.001069 0.000042 -0.000397 -0.007056 0.000000 -0.000006 0.000563 0.000000 
71.777855 -133.743607 0.000000 -0.000236 0.002654 0.000000 0.000000 0.000008 0.000087 0.000000 0.000558 0.000154 -0.000056 -0.003303 0.000000 -0.000013 0.000232 0.000000 
72.076813 -133.034241 0.000000 -0.000108 -0.001218 0.000000 0.000000 -0.000069 0.000337 0.000000 0.000111 -0.000118 -0.000113 -0.007970 0.000000 0.000005 0.000170 0.000000 
72.371101 -132.287949 0.000000 0.000222 0.001431 0.000000 0.000000 -0.000200 0.000222 0.000000 -0.000215 0.000220 0.000519 0.017547 0.000000 -0.000028 0.000432 0.000000 
72.660561 -131.504639 0.000000 0.001540 0.001173 0.000000 0.000000 -0.000331 0.000381 0.000000 -0.000565 -0.000194 0.000194 0.022656 0.000000 0.000025 0.000026 0.000000 
72.945038 -130.684250 0.000011 0.001574 -0.000668 0.000000 0.000000 -0.000428 0.000314 0.000000 -0.000620 0.000100 0.000204 -0.015510 0.000155 -0.000020 0.000050 0.000000 
73.224365 -129.826706 0.000053 0.002662 0.005270 0.000000 0.000000 -0.000494 0.000183 0.000000 -0.000194 -0.000244 0.000572 -0.008903 0.000031 0.000024 0.000212 0.000000 
73.498383 -128.931976 0.000073 0.002905 0.002473 0.000000 -0.000000 -0.000528 0.000231 0.000000 -0.000002 -0.000165 0.000529 0.003804 0.000047 0.000006 0.000047 0.000000 
73.766914 -128.000000 0.000174 0.002540 0.002954 0.000000 -0.000001 -0.000507 0.000170 0.000000 0.000084 0.000187 -0.000080 0.004206 0.000145 -0.000023 0.000058 0.000000 
74.029800 -127.030724 0.000033 0.002665 0.002104 0.000000 -0.000002 -0.000382 0.000175 0.000000 0.000073 -0.000076 -0.000448 -0.004554 0.000020 0.000001 0.000036 0.000000 
74.286858 -126.024094 -0.000172 0.002426 0.000793 0.000000 -0.000002 -0.000274 0.000148 0.000000 -0.000065 -0.000004 -0.000510 -0.004513 -0.000136 -0.000002 0.000021 0.000000 
74.537903 -124.980034 -0.000026 0.001441 0.000960 0.000000 -0.000002 -0.000234 0.000014 0.000000 -0.000038 -0.000029 -0.000212 -0.001982 -0.000011 0.000000 -0.000026 0.000000 
74.782745 -123.898491 0.000134 0.001240 0.001730 0.000000 -0.000002 -0.000152 -0.000176 0.000000 -0.000033 -0.000021 0.000015 -0.008914 0.000034 0.000002 -0.000013 0.000000 
75.021194 -122.779396 0.000050 0.000688 0.001291 0.000297 0.000003 -0.000033 -0.000274 0.000034 -0.000019 -0.000093 -0.000281 -0.008729 0.000014 0.000004 -0.000060 0.001390 
75.253059 -121.622704 0.000097 0.000166 -0.000764 0.001007 0.000003 -0.000030 -0.000190 0.000020 0.000002 0.000030 -0.000011 -0.000530 0.000017 -0.000002 -0.000006 0.000377 
75.478119 -120.428383 -0.000019 -0.000038 -0.000365 -0.001229 -0.000000 -0.000003 -0.000138 0.000013 0.000003 0.000005 -0.000027 -0.000204 -0.000004 -0.000000 -0.000012 -0.000381 
77.162361 -108.010101 -0.000171 -0.000295 -0.000442 -0.000374 -0.000003 -0.000000 0.000003 -0.000010 0.000023 0.000056 0.000001 0.000105 -0.000016 -0.000003 -0.000004 -0.000011 
77.307465 -106.452530 0.000170 -0.000364 -0.001848 -0.002502 -0.000017 -0.000097 -0.000114 -0.000004 0.000020 0.000457 -0.000020 -0.000009 0.000022 -0.000032 -0.000004 -0.000226 
78.173103 -74.831726 0.000000 0.000065 0.000157 0.000000 0.000000 0.000001 -0.000000 0.000000 0.000023 -0.000037 0.000128 0.001170 0.000000 0.000007 -0.000003 0.000000 
78.118279 -73.044922 0.000000 -0.000007 -0.003012 0.000000 0.000000 0.000002 -0.000002 0.000000 -0.000019 -0.000010 0.000005 0.001078 0.000000 -0.000001 -0.000024 0.000000 
77.162361 -18.010098 -0.000015 -0.000009 0.000108 0.000096 -0.000001 -0.000003 -0.000721 0.000016 0.000020 0.000003 0.000038 -0.000078 -0.000009 -0.000000 0.000001 0.000039 
77.307465 -16.452528 -0.000019 -0.000022 0.000120 -0.000164 -0.000000 -0.000008 -0.000506 0.000109 0.000051 0.000004 -0.000088 0.000841 -0.000007 -0.000000 -0.000006 -0.000123 
77.443329 -14.862398 -0.000033 -0.000044 0.000096 -0.000145 -0.000003 0.000004 0.000055 0.000096 0.000109 -0.000003 -0.000249 0.002764 -0.000016 0.000000 -0.000005 -0.000124 
77.569733 -13.241027 -0.000032 -0.000049 -0.000054 0.000000 -0.000004 0.000022 0.000312 0.000000 0.000184 -0.000001 -0.000439 0.001042 -0.000016 -0.000000 -0.000009 0.000000 
77.686462 -11.589922 -0.000052 -0.000075 -0.000259 0.000000 -0.000004 0.000010 0.000525 0.000000 0.000179 0.000008 -0.000366 0.000702 -0.000017 -0.000001 -0.000047 0.000000 
77.793320 -9.910792 -0.000056 -0.000065 -0.001025 0.000135 -0.000004 -0.000093 -0.000081 0.000000 0.000217 0.000011 -0.000081 0.000837 -0.000025 -0.000001 -0.000420 0.000228 
77.890106 -8.205543 -0.000063 -0.000037 -0.003474 0.000228 -0.000004 -0.000386 -0.000241 0.000001 0.000200 0.000013 0.000022 -0.002568 -0.000030 -0.000003 -0.001273 0.000299 
77.976631 -6.476280 -0.000062 -0.000005 -0.004458 0.000509 -0.000003 -0.000737 -0.000015 0.000008 0.000147 -0.000012 0.000454 -0.010222 -0.000034 -0.000005 -0.001854 0.000366 
78.052742 -4.725300 -0.000002 0.000144 -0.002502 0.000100 -0.000000 -0.000867 -0.000581 0.000021 0.000170 -0.000185 0.001444 -0.023365 0.000000 0.000016 -0.002112 0.000426 
78.118279 -2.955081 0.000000 0.000109 -0.004993 0.000000 0.000000 0.000032 -0.000333 0.000000 0.000220 -0.000399 0.002715 -0.022467 0.000000 0.000164 -0.006489 0.000000 
78.173103 -1.168270 0.000000 0.000000 0.000430 0.000000 0.000000 0.000000 0.000010 0.000000 0.000160 -0.000461 0.000181 -0.006426 0.000000 0.000000 0.009520 0.000000 
78.217110 0.632336 0.000000 0.000000 0.000020 0.000000 0.000000 0.000000 -0.000000 0.000000 -0.000025 0.000255 -0.000413 0.000750 0.000000 0.000000 0.000216 0.000000 
78.250198 2.443812 0.000000 0.000000 0.000000 0.000000 0.000000 0.000000 0.000000 0.000000 -0.000017 0.000185 0.000418 0.000703 0.000000 0.000000 0.000000 0.000000 
78.272293 4.263129 0.000000 0.000000 0.000000 0.000000 0.000000 0.000000 0.000000 0.000000 -0.000028 -0.000013 -0.000793 -0.000427 0.000000 0.000000 0.000000 0.000000 
78.283356 6.087182 0.000000 0.000000 0.000000 0.000000 0.000000 0.000000 0.000000 0.000000 -0.000019 0.000030 -0.000494 0.000059 0.000000 0.000000 0.000000 0.000000 
78.283356 7.912818 0.000000 0.000000 0.000000 0.000000 0.000000 0.000000 0.000000 0.000000 0.000011 -0.000187 -0.000046 0.000030 0.000000 0.000000 0.000000 0.000000 
78.272293 9.736871 0.000000 0.000000 0.000000 0.000000 0.000000 0.000000 0.000000 0.000000 0.000051 -0.000294 -0.000178 0.000223 0.000000 0.000000 0.000000 0.000000 
78.250198 11.556188 0.000000 0.000000 0.000133 0.000000 0.000000 0.000000 -0.000000 0.000000 0.000094 -0.000234 -0.000362 0.000304 0.000000 0.000000 0.000164 0.000000 
78.217110 13.367664 0.000000 0.000000 -0.000124 0.000000 0.000000 0.000000 -0.000000 0.000000 0.000093 -0.000219 0.000192 0.000043 0.000000 0.000000 -0.000304 0.000000 
77.686462 25.589922 0.000000 -0.000009 -0.000154 0.000000 0.000000 -0.000025 -0.000100 0.000000 0.000051 -0.000246 0.000110 -0.000766 0.000000 -0.000050 -0.000185 0.000000 
77.569733 27.241028 0.000000 -0.000023 0.000032 0.000000 0.000000 -0.000017 0.000000 0.000000 0.000027 0.000122 -0.000640 -0.000671 0.000000 -0.000020 0.000045 0.000000 
77.443329 28.862398 0.000000 -0.000063 -0.000035 0.000000 0.000000 -0.000029 -0.000010 0.000000 -0.000002 0.000083 -0.000124 -0.000784 0.000000 -0.000065 -0.000011 0.000000 
77.307465 30.452528 0.000000 0.000024 0.000117 0.000000 0.000000 -0.000009 -0.000004 0.000000 -0.000005 0.000015 -0.000361 -0.000035 0.000000 0.000016 0.000134 0.000000 
77.162361 32.010098 0.000000 -0.000061 -0.000193 0.000000 0.000000 0.000001 0.000000 0.000000 -0.000009 0.000004 0.000179 0.000080 0.000000 -0.000057 -0.000199 0.000000 
77.008247 33.533981 0.000000 -0.000010 -0.000384 0.000000 0.000000 -0.000000 0.000002 0.000000 -0.000022 0.000052 0.000032 -0.000043 0.000000 -0.000186 -0.000395 0.000000 
76.845345 35.023216 0.000000 -0.000001 -0.000191 0.000000 0.000000 0.000002 0.000003 0.000000 -0.000030 -0.000005 0.000304 -0.000212 0.000000 -0.000001 -0.000220 0.000000 
76.673889 36.477016 0.000000 0.000023 0.000092 0.000000 0.000000 0.000001 0.000003 0.000000 -0.000011 -0.000005 -0.000043 -0.000285 0.000000 0.000004 0.000115 0.000000 
76.494095 37.894741 0.000000 0.000009 0.000304 0.000000 0.000000 0.000003 0.000015 0.000000 -0.000002 -0.000009 -0.000774 -0.000385 0.000000 0.000034 0.000926 0.000000 
76.306206 39.275883 0.000000 0.000035 0.000126 0.000000 0.000000 0.000005 0.000001 0.000000 -0.000003 -0.000015 -0.000740 -0.000356 0.000000 0.000019 0.000163 0.000000 
76.110443 40.620056 0.000000 -0.000018 0.000200 0.000000 0.000000 0.000007 0.000003 0.000000 -0.000012 -0.000055 -0.001220 0.000020 0.000000 0.000348 0.000272 0.000000 
75.907028 41.926975 0.000000 0.000001 0.000321 0.000000 0.000000 0.000002 0.000014 0.000000 -0.000011 -0.000062 -0.000516 0.000106 0.000000 0.000001 0.000630 0.000000 
75.696182 43.196461 0.000000 0.000000 0.000211 0.000000 0.000000 0.000000 0.000011 0.000000 -0.000005 0.000038 -0.000451 0.000041 0.000000 0.000000 0.000303 0.000000 
75.478119 44.428387 0.000000 -0.000003 0.000042 0.000000 0.000000 -0.000000 0.000003 0.000000 -0.000000 0.000026 0.000074 -0.000151 0.000000 -0.000001 0.000244 0.000000 
75.253059 45.622700 0.000000 0.000000 0.000000 0.000000 0.000000 0.000000 0.000000 0.000000 0.000003 -0.000254 -0.000189 -0.000241 0.000000 0.000000 0.000000 0.000000 
75.021194 46.779392 0.000000 0.000000 0.000000 0.000000 0.000000 0.000000 0.000000 0.000000 -0.000017 -0.000233 -0.000343 0.000071 0.000000 0.000000 0.000000 0.000000 
74.782745 47.898487 0.000000 0.000000 0.000000 0.000000 0.000000 0.000000 0.000000 0.000000 -0.000014 -0.000191 -0.000109 -0.000072 0.000000 0.000000 0.000000 0.000000 
74.537903 48.980034 0.000000 0.000000 0.000000 0.000000 0.000000 0.000000 0.000000 0.000000 -0.000008 -0.000021 0.000711 0.000249 0.000000 0.000000 0.000000 0.000000 
74.286858 50.024090 0.000000 0.000000 0.000000 0.000000 0.000000 0.000000 0.000000 0.000000 -0.000013 -0.000053 -0.000361 0.000193 0.000000 0.000000 0.000000 0.000000 
74.029800 51.030724 0.000000 0.000000 0.000000 0.000000 0.000000 0.000000 0.000000 0.000000 0.000000 -0.000031 -0.000598 0.000223 0.000000 0.000000 0.000000 0.000000 
73.766914 52.000000 0.000000 0.000000 0.000000 0.000000 0.000000 0.000000 0.000000 0.000000 -0.000007 0.000072 0.002025 -0.000870 0.000000 0.000000 0.000000 0.000000 
73.498383 52.931976 0.000000 0.000000 0.001737 0.000000 0.000000 0.000000 0.000021 0.000000 0.000000 -0.000027 0.002669 -0.000366 0.000000 0.000000 0.001128 0.000000 
72.371101 56.287949 0.000000 0.000010 -0.000143 0.000000 0.000000 0.000001 0.000314 0.000000 -0.000002 -0.000008 0.000068 0.000382 0.000000 0.000006 -0.000012 0.000000 
72.076813 57.034237 0.000000 0.000001 0.000152 0.000000 0.000000 0.000000 -0.000007 0.000000 -0.000001 -0.000002 0.000011 0.000099 0.000000 0.000001 0.000054 0.000000 
71.777855 57.743607 0.000000 0.000005 0.000352 0.000000 0.000000 0.000000 -0.000014 0.000000 0.000001 -0.000004 0.000304 -0.000335 0.000000 0.000002 0.000060 0.000000 
71.474396 58.416199 0.000000 0.000003 0.000306 0.000000 0.000000 0.000000 0.000009 0.000000 0.000004 0.000002 0.000397 -0.000233 0.000000 0.000006 0.000127 0.000000 
71.166641 59.052204 0.000000 -0.000011 -0.000542 0.000000 0.000000 0.000000 -0.000018 0.000000 0.000012 0.000008 -0.000204 -0.000082 0.000000 -0.000003 -0.000159 0.000000 
70.854828 59.651867 0.000000 -0.000001 -0.000253 0.000000 0.000000 -0.000000 -0.000019 0.000000 0.000014 -0.000006 0.000005 0.000004 0.000000 0.000000 -0.000051 0.000000 
70.539291 60.215446 0.000000 0.000001 -0.000538 0.000000 0.000000 -0.000000 -0.000016 0.000000 0.000010 -0.000051 -0.000076 0.000088 0.000000 0.000001 -0.000207 0.000000 
70.220558 60.743172 0.000000 -0.000002 0.000068 0.000000 0.000000 -0.000000 -0.000002 0.000000 -0.000000 0.000000 -0.000006 0.000045 0.000000 -0.000000 0.000008 0.000000 
70.059937 -138.174973 0.000000 0.000222 0.000362 0.000000 0.000000 0.000023 -0.000951 0.000000 0.000013 0.000066 -0.000250 0.000211 0.000000 0.000008 0.000043 0.000000 
70.388573 -137.684097 0.000000 0.000093 0.000717 0.000000 0.000000 0.000008 0.000228 0.000000 0.000132 0.000011 -0.000813 0.001978 0.000000 0.000005 0.000082 0.000000 
70.715157 -137.157806 0.000000 0.000052 0.000320 0.000000 0.000000 0.000015 0.000255 0.000000 -0.000849 0.000065 -0.001772 0.000453 0.000000 -0.000000 0.000065 0.000000 
71.038673 -136.596161 0.000000 0.001332 0.001098 0.000000 0.000000 0.000022 0.000408 0.000000 -0.001175 0.000004 -0.000052 -0.011899 0.000000 0.000008 0.000047 0.000000 
71.358528 -135.998901 0.000000 0.000067 -0.001576 0.000000 0.000000 0.000014 0.000458 0.000000 0.000148 -0.000082 0.000394 -0.034954 0.000000 0.000009 -0.000207 0.000000 
71.674347 -135.365646 0.000000 -0.000421 -0.003706 0.000000 0.000000 -0.000035 -0.000051 0.000000 0.001031 0.000067 0.000798 -0.007334 0.000000 -0.000014 -0.000368 0.000000 
71.985870 -134.696060 0.000000 0.000072 0.001562 0.000000 0.000000 -0.000117 0.000138 0.000000 0.000641 -0.000090 -0.000383 0.001000 0.000000 0.000006 0.000131 0.000000 
72.292862 -133.989822 -0.000014 0.000019 0.001666 0.000000 0.000000 -0.000326 0.000293 0.000000 0.000502 -0.000045 0.000827 -0.020097 -0.000002 -0.000012 0.000123 0.000000 
72.595139 -133.246674 0.000000 0.000719 0.001570 0.000000 0.000000 -0.000561 0.000236 0.000000 -0.000344 0.000040 0.000804 0.005857 -0.000000 -0.000013 0.000267 0.000000 
72.892525 -132.466370 0.000134 0.001658 0.002339 0.000000 0.000000 -0.000790 0.000235 0.000000 -0.000252 -0.000060 -0.001766 0.005249 0.000221 0.000004 0.000025 0.000000 
73.184853 -131.648682 0.000086 0.001988 0.001966 0.000000 -0.000000 -0.000994 0.000214 0.000000 -0.000030 0.000001 0.000041 -0.000394 0.000058 -0.000003 0.000032 0.000000 
73.471954 -130.793411 0.000304 0.003940 0.005065 0.000000 -0.000001 -0.001152 0.000192 0.000000 0.000042 -0.000091 0.000364 -0.017270 0.000162 0.000009 0.000058 0.000000 
73.753662 -129.900345 0.000238 0.003197 0.004226 0.000000 -0.000001 -0.001278 0.000163 0.000000 0.000027 -0.000057 0.000701 -0.012894 0.000103 -0.000002 0.000040 0.000000 
74.029800 -128.969269 -0.000021 0.003798 0.004047 0.000000 0.000000 -0.001331 0.000030 0.000000 -0.000028 0.000088 0.000234 -0.004103 -0.000008 -0.000003 0.000029 0.000000 
74.300201 -128.000000 -0.000139 0.003930 0.005276 0.002806 0.000003 -0.001259 -0.000105 0.000094 -0.000010 -0.000117 -0.000255 -0.004810 -0.000041 0.000002 0.000047 0.006208 
74.564690 -126.992294 0.000014 0.004204 0.004252 0.002298 0.000007 -0.001119 -0.000106 0.000102 -0.000003 -0.000043 -0.000417 -0.005316 0.000003 -0.000005 0.000045 0.003209 
74.823067 -125.945938 0.000013 0.004531 0.006386 0.005847 0.000009 -0.000826 -0.000071 0.000024 0.000016 0.000058 -0.000270 -0.007828 0.000004 -0.000003 0.000056 0.007284 
75.075150 -124.860703 -0.000214 0.004192 0.004161 0.015473 0.000002 -0.000639 -0.000061 0.000031 0.000004 -0.000163 -0.000491 0.002401 -0.000038 0.000008 0.000026 0.007305 
75.320747 -123.736366 -0.000084 0.002824 0.003576 0.006828 0.000000 -0.000291 -0.000096 0.000023 -0.000026 -0.000119 -0.000911 0.000601 -0.000015 -0.000001 0.000002 0.002130 
75.559654 -122.572731 -0.000006 0.001169 0.003454 0.002726 -0.000007 -0.000159 -0.000153 0.000006 -0.000008 -0.000062 -0.000423 0.000097 -0.000001 -0.000000 0.000120 0.000350 
75.791664 -121.369598 0.000056 0.000026 0.000781 -0.000741 0.000000 -0.000058 -0.000473 0.000047 -0.000000 0.000033 0.000068 -0.000285 0.000010 -0.000001 0.000045 -0.000262 
77.532242 -108.764374 -0.000083 -0.000227 -0.000111 0.000184 -0.000004 0.000006 0.000003 -0.000005 0.000008 0.000077 0.000001 0.000139 -0.000009 -0.000005 -0.000002 0.000035 
77.682655 -107.172005 0.000027 0.000077 0.000573 0.000694 -0.000051 -0.000186 -0.000186 -0.000033 0.000004 0.000304 0.000022 -0.000041 0.000002 -0.000021 0.000002 0.000059 
78.582108 -74.552872 -0.000001 0.000099 0.000458 0.000000 0.000000 -0.000000 0.000000 0.000000 0.000043 -0.000076 0.000062 0.000769 -0.000002 0.000012 -0.000005 0.000000 
78.525024 -72.707443 0.000000 -0.000105 0.000863 0.000000 0.000000 0.000003 0.000000 0.000000 0.000093 0.000043 0.000041 0.001740 0.000000 -0.000028 0.000006 0.000000 
77.532242 -18.764374 -0.000021 0.000002 0.000036 -0.001049 0.000000 -0.000003 -0.000500 0.000009 0.000012 0.000001 0.000007 -0.000219 -0.000011 0.000000 -0.000011 -0.000971 
77.682655 -17.172003 -0.000013 -0.000007 0.000147 -0.000036 0.000001 -0.000008 -0.000496 0.000231 0.000027 0.000003 -0.000056 -0.000164 -0.000007 -0.000000 -0.000001 -0.000012 
77.823578 -15.544041 -0.000013 -0.000017 0.000022 -0.000108 -0.000001 -0.000002 -0.000106 0.000348 0.000041 -0.000004 -0.000044 0.001527 -0.000005 0.000000 -0.000028 0.000083 
77.954773 -13.881820 -0.000032 -0.000043 0.000036 0.000032 0.000000 0.000025 0.000207 0.000004 0.000079 -0.000003 -0.000165 0.000411 -0.000010 0.000000 -0.000009 0.000219 
78.075989 -12.186893 0.000007 0.000027 -0.000359 0.000049 -0.000001 0.000009 0.000641 0.000000 0.000059 0.000002 -0.000119 -0.001273 -0.000015 0.000001 -0.000040 0.000006 
78.187012 -10.461052 -0.000013 0.000005 0.001032 0.000057 -0.000004 -0.000029 0.000451 -0.000000 0.000056 0.000008 0.000075 -0.003210 -0.000009 0.000001 -0.000037 0.000014 
78.287621 -8.706322 -0.000032 0.000011 -0.002404 0.000049 -0.000004 -0.000290 -0.000681 0.000002 0.000053 0.000019 0.000219 -0.004343 -0.000025 -0.000001 -0.000757 0.000195 
78.377617 -6.924965 -0.000042 0.000081 -0.006681 0.000425 -0.000005 -0.000805 -0.000820 0.000014 0.000062 0.000001 0.000264 -0.006837 -0.000035 0.000002 -0.002113 0.000203 
78.456810 -5.119473 -0.000079 0.000183 -0.009195 0.001105 -0.000005 -0.001336 -0.001065 0.000055 0.000096 -0.000247 0.000050 -0.018471 -0.000050 0.000025 -0.003624 0.001229 
78.525024 -3.292556 0.000000 0.000594 -0.001895 -0.000000 0.000000 -0.001553 -0.002647 -0.000000 0.000226 -0.000947 0.000095 -0.022046 0.000000 0.000256 -0.002566 -0.000006 
78.582108 -1.447129 0.000000 0.000210 -0.001667 0.000000 0.000000 0.000076 -0.000089 0.000000 0.000160 -0.000995 0.000816 -0.010923 0.000000 0.000134 -0.001026 0.000000 
78.627937 0.413710 0.000000 0.000000 0.000000 0.000000 0.000000 0.000000 0.000000 0.000000 -0.000124 0.000280 -0.002583 0.001734 0.000000 0.000000 0.000000 0.000000 
78.662407 2.286709 0.000000 0.000000 0.000000 0.000000 0.000000 0.000000 0.000000 0.000000 -0.000033 0.000099 -0.001231 0.000001 0.000000 0.000000 0.000000 0.000000 
78.685425 4.168487 0.000000 0.000000 0.000000 0.000000 0.000000 0.000000 0.000000 0.000000 -0.000006 0.000000 0.001472 0.000238 0.000000 0.000000 0.000000 0.000000 
78.696953 6.055571 0.000000 0.000000 0.000000 0.000000 0.000000 0.000000 0.000000 0.000000 -0.000021 -0.000225 0.000358 0.000112 0.000000 0.000000 0.000000 0.000000 
78.696953 7.944429 0.000000 0.000000 0.000000 0.000000 0.000000 0.000000 0.000000 0.000000 0.000004 -0.000166 -0.000326 -0.000124 0.000000 0.000000 0.000000 0.000000 
78.685425 9.831512 0.000000 0.000000 0.000000 0.000000 0.000000 0.000000 0.000000 0.000000 0.000066 -0.000247 -0.000287 0.000243 0.000000 0.000000 0.000000 0.000000 
78.287621 22.706322 0.000000 0.000553 -0.000318 0.000000 0.000000 -0.000210 -0.000004 0.000000 0.000002 0.000011 0.000124 0.003317 0.000000 0.000045 -0.000289 0.000000 
78.187012 24.461052 0.000000 -0.000181 -0.000500 0.000000 0.000000 -0.000068 0.000044 0.000000 -0.000010 -0.000195 -0.000017 0.001338 0.000000 0.000004 -0.000278 0.000000 
78.075989 26.186893 0.000000 0.000139 -0.000242 0.000000 0.000000 -0.000019 0.000038 0.000000 0.000041 -0.000194 -0.000972 -0.000588 0.000000 -0.000012 0.000058 0.000000 
77.954773 27.881819 0.000000 -0.000510 0.000127 0.000000 0.000000 -0.000005 -0.000008 0.000000 0.000006 -0.000164 -0.000579 -0.001017 0.000000 -0.000436 0.000100 0.000000 
77.823578 29.544041 0.000000 0.000472 -0.000240 0.000000 0.000000 -0.000004 -0.000018 0.000000 0.000008 0.000132 0.000867 -0.000949 0.000000 0.000481 -0.000289 0.000000 
77.682655 31.172003 0.000000 -0.000180 -0.000194 0.000000 0.000000 -0.000024 -0.000004 0.000000 0.000003 0.000286 0.000420 -0.000225 0.000000 -0.000170 -0.000322 0.000000 
77.532242 32.764374 0.000000 0.000010 -0.000150 0.000000 0.000000 0.000011 0.000001 0.000000 -0.000005 -0.000003 -0.000042 -0.000112 0.000000 0.000014 -0.000085 0.000000 
77.372574 34.320042 0.000000 -0.000123 0.000180 0.000000 0.000000 0.000006 0.000001 0.000000 0.000002 -0.000009 -0.000020 0.000083 0.000000 -0.000116 0.000175 0.000000 
77.203903 35.838089 0.000000 0.000006 0.000404 0.000000 0.000000 0.000008 0.000002 0.000000 -0.000008 -0.000017 0.000154 -0.000051 0.000000 0.000012 0.000352 0.000000 
77.026482 37.317802 0.000000 -0.000048 0.000807 0.000000 0.000000 0.000007 -0.000000 0.000000 -0.000001 -0.000001 0.000090 -0.000087 0.000000 -0.000036 0.001010 0.000000 
76.840553 38.758617 0.000000 0.000034 0.000217 0.000000 0.000000 0.000013 -0.000002 0.000000 0.000001 0.000005 -0.000385 -0.000253 0.000000 0.000029 0.000274 0.000000 
76.646355 40.160137 0.000000 0.000043 0.000561 0.000000 0.000000 0.000012 -0.000001 0.000000 0.000005 0.000012 -0.001768 -0.000563 0.000000 0.000034 0.001122 0.000000 
76.444138 41.522099 0.000000 0.000043 0.001128 0.000000 0.000000 0.000013 0.000105 0.000000 -0.000006 -0.000023 -0.002909 -0.000252 0.000000 0.000017 0.001970 0.000000 
76.234123 42.844349 0.000000 0.000037 0.000792 0.000000 0.000000 0.000017 0.000023 0.000000 -0.000005 -0.000078 -0.002121 -0.000145 0.000000 0.000037 0.001631 0.000000 
76.016563 44.126839 0.000000 0.000001 0.000171 0.000000 0.000000 0.000000 -0.000004 0.000000 -0.000002 -0.000037 -0.000278 -0.000083 0.000000 0.000113 0.000212 0.000000 
75.791664 45.369602 0.000000 -0.000000 -0.000202 0.000000 0.000000 0.000000 -0.000003 0.000000 -0.000001 0.000049 0.000202 -0.000214 0.000000 0.000000 -0.000260 0.000000 
75.559654 46.572727 0.000000 0.000003 0.000159 0.000000 0.000000 0.000000 0.000004 0.000000 0.000002 -0.000057 -0.000793 -0.000213 0.000000 0.000001 0.000209 0.000000 
75.320747 47.736366 0.000000 0.000000 0.000000 0.000000 0.000000 0.000000 0.000000 0.000000 0.000003 -0.000065 -0.000445 -0.000101 0.000000 0.000000 0.000000 0.000000 
75.075150 48.860703 0.000000 0.000000 0.000000 0.000000 0.000000 0.000000 0.000000 0.000000 0.000001 -0.000091 -0.000096 -0.000160 0.000000 0.000000 0.000000 0.000000 
74.823067 49.945938 0.000000 0.000000 0.000000 0.000000 0.000000 0.000000 0.000000 0.000000 -0.000003 -0.000046 0.000175 0.000101 0.000000 0.000000 0.000000 0.000000 
74.564690 50.992294 0.000000 0.000000 0.000000 0.000000 0.000000 0.000000 0.000000 0.000000 -0.000011 -0.000058 -0.000045 0.000058 0.000000 0.000000 0.000000 0.000000 
74.300201 52.000000 0.000000 0.000000 0.000000 0.000000 0.000000 0.000000 0.000000 0.000000 0.000003 -0.000022 -0.000569 0.000477 0.000000 0.000000 0.000000 0.000000 
74.029800 52.969276 0.000000 0.000000 0.000000 0.000000 0.000000 0.000000 0.000000 0.000000 -0.000005 0.000037 0.001506 -0.000377 0.000000 0.000000 0.000000 0.000000 
72.892525 56.466373 0.000000 0.000005 0.000291 0.000000 0.000000 -0.000000 0.000112 0.000000 -0.000002 -0.000020 -0.000085 0.000233 0.000000 0.000004 0.000085 0.000000 
72.595139 57.246677 0.000000 0.000010 -0.000030 0.000000 0.000000 -0.000000 0.000079 0.000000 -0.000002 -0.000011 -0.000022 0.000357 0.000000 0.000011 -0.000084 0.000000 
72.292862 57.989826 0.000000 0.000002 -0.000074 0.000000 0.000000 0.000000 -0.000045 0.000000 -0.000001 0.000002 0.000030 -0.000177 0.000000 0.000001 -0.000029 0.000000 
71.985870 58.696056 0.000000 0.000002 0.000161 0.000000 0.000000 0.000000 -0.000033 0.000000 0.000001 0.000001 0.000043 -0.000091 0.000000 0.000001 0.000017 0.000000 
71.674347 59.365643 0.000000 0.000000 -0.000014 0.000000 0.000000 0.000000 -0.000030 0.000000 0.000003 -0.000021 0.000306 -0.000018 0.000000 0.000000 0.000000 0.000000 
71.358528 59.998898 0.000000 0.000000 -0.000037 0.000000 0.000000 0.000000 -0.000018 0.000000 0.000001 0.000004 0.000283 0.000048 0.000000 0.000000 0.000005 0.000000 
71.038673 60.596165 0.000000 0.000000 0.000034 0.000000 0.000000 0.000000 -0.000001 0.000000 -0.000005 -0.000024 0.000334 0.000036 0.000000 0.000000 0.000042 0.000000 
70.715157 61.157803 0.000000 -0.000000 -0.000225 0.000000 0.000000 -0.000000 -0.000007 0.000000 -0.000003 -0.000015 0.000027 0.000019 0.000000 0.000000 -0.000091 0.000000 
70.388573 61.684093 0.000000 -0.000000 0.000338 0.000000 0.000000 -0.000000 0.000008 0.000000 -0.000008 -0.000025 0.000243 0.000030 0.000000 -0.000000 0.000120 0.000000 
70.059937 62.174976 0.000000 0.000000 -0.000231 0.000000 0.000000 0.000000 0.000000 0.000000 -0.000009 -0.000025 0.000310 -0.000032 0.000000 0.000000 0.000009 0.000000 
70.217751 -139.138489 0.000000 0.001413 0.001162 0.000000 0.000000 0.000005 -0.002207 0.000000 -0.000214 0.000064 -0.000675 -0.000805 0.000000 0.000029 -0.000219 0.000000 
70.553726 -138.649673 0.000000 0.000081 0.000766 0.000000 0.000000 0.000010 0.000162 0.000000 0.000406 0.000024 -0.001232 0.001928 0.000000 0.000006 -0.000006 0.000000 
70.887833 -138.125977 0.000000 0.000137 0.000416 0.000000 0.000000 0.000025 0.000193 0.000000 -0.000674 0.000061 -0.000472 -0.000010 0.000000 0.000000 0.000015 0.000000 
71.218971 -137.567398 0.000000 0.000443 0.000563 0.000000 0.000000 0.000028 0.000092 0.000000 -0.000955 0.000003 0.001092 -0.006935 0.000000 0.000001 0.000062 0.000000 
71.546532 -136.973602 0.000000 0.000059 0.003624 0.000000 0.000000 0.000013 -0.000225 0.000000 -0.000779 -0.000054 0.000467 -0.007650 0.000000 0.000005 0.000815 0.000000 
71.870110 -136.344147 0.000000 -0.000228 0.006904 0.000000 0.000000 -0.000118 -0.000167 0.000000 0.000343 -0.000138 0.002859 0.012972 0.000000 0.000010 0.000637 0.000000 
72.189400 -135.678604 -0.000095 0.000283 0.001217 0.000000 -0.000000 -0.000355 0.000154 0.000000 0.000941 -0.000233 0.001208 0.018342 -0.000029 0.000018 0.000053 0.000000 
72.504158 -134.976532 -0.000237 0.000404 0.001354 0.000000 -0.000000 -0.000673 0.000113 0.000000 0.001060 -0.000145 0.001233 -0.006601 -0.000831 0.000008 0.000019 0.000000 
72.814178 -134.237549 -0.000438 0.001374 -0.004384 0.000000 -0.000000 -0.000943 0.000040 0.000000 0.001536 -0.000140 0.001388 0.008943 -0.001072 0.000014 -0.000177 0.000000 
73.119278 -133.461258 -0.001057 0.001367 0.003877 0.000000 -0.000001 -0.001262 -0.000066 0.000000 -0.000478 -0.000057 -0.001249 0.005162 -0.000772 -0.000001 -0.000106 0.000000 
73.419266 -132.647308 0.000158 0.002544 0.003909 0.000000 -0.000001 -0.001553 -0.000112 0.000000 0.000028 0.000031 -0.000556 -0.007537 0.000064 -0.000005 -0.000055 0.000000 
73.713974 -131.795349 -0.000042 0.003541 0.007460 0.000000 0.000000 -0.001793 -0.000128 0.000000 0.000011 0.000044 -0.000733 -0.027145 -0.000013 -0.000002 0.000275 0.000000 
74.003227 -130.904999 -0.000127 0.003993 0.006243 0.004165 0.000008 -0.001976 -0.000153 0.000030 -0.000018 0.000053 0.000007 -0.005294 -0.000033 -0.000004 0.000017 0.005665 
74.286858 -129.975906 0.000123 0.004802 0.007321 0.011084 0.000025 -0.002095 -0.000218 0.000039 -0.000015 0.000008 0.000180 0.000843 0.000031 -0.000001 0.000086 0.009584 
74.564690 -129.007706 0.000058 0.005218 0.007791 0.009903 0.000053 -0.002142 -0.000197 0.000042 -0.000006 0.000002 0.000204 0.000568 0.000017 -0.000001 0.000051 0.003787 
74.836533 -128.000000 0.000215 0.005918 0.006992 0.007605 0.000082 -0.002049 -0.000130 0.000042 0.000021 0.000138 0.000673 0.000275 0.000047 -0.000004 -0.000038 0.002030 
75.102203 -126.952408 -0.000057 0.005813 0.006717 0.008608 0.000113 -0.001805 -0.000065 0.000032 0.000059 0.000364 0.001282 0.000042 -0.000001 -0.000011 -0.000050 0.001715 
75.361511 -125.864525 -0.000155 0.006529 0.007387 0.009797 0.000051 -0.001519 -0.000072 0.000027 0.000033 -0.000225 0.000085 -0.000146 -0.000019 0.000007 0.000003 0.001509 
75.614258 -124.735962 -0.000033 0.006300 0.007594 0.010639 -0.000033 -0.001283 -0.000116 0.000002 -0.000006 -0.000576 -0.001186 -0.000822 -0.000003 0.000008 0.000082 0.001422 
75.860237 -123.566338 0.000073 0.005736 0.005487 0.005654 -0.000148 -0.000992 -0.000096 -0.000000 -0.000018 0.000205 0.000391 -0.000136 0.000009 -0.000004 -0.000047 0.000765 
77.897301 -109.564606 -0.000135 -0.000169 -0.000041 -0.000061 -0.000003 -0.000009 -0.000035 -0.000004 0.000014 0.000021 0.000043 0.000274 -0.000017 -0.000002 0.000002 -0.000004 
78.053223 -107.936409 0.000088 0.000271 0.000539 0.001028 -0.000080 -0.000349 0.000391 -0.000049 0.000023 0.000093 0.000109 -0.000085 0.000007 -0.000009 -0.000001 0.000099 
78.199402 -106.269264 0.000026 0.000452 0.001214 0.003205 -0.000092 -0.000417 0.000509 -0.000181 0.000000 -0.000040 -0.000016 -0.000219 0.000001 0.000000 0.000023 0.000317 
78.988029 -74.253639 -0.000006 0.000002 0.000166 0.000203 0.000000 -0.000000 -0.000000 0.000001 0.000032 0.000000 0.000031 -0.000543 -0.000002 0.000001 -0.000007 0.000072 
78.928558 -72.345573 0.000003 0.000116 0.000034 0.000011 -0.000000 -0.000000 0.000001 0.000002 0.000034 0.000018 0.000067 -0.000929 0.000002 -0.000001 -0.000013 0.000004 
78.857529 -70.458214 0.000004 -0.000073 -0.000464 0.000005 -0.000000 -0.000002 0.000031 0.000000 -0.000047 0.000036 0.000032 -0.001144 0.000002 -0.000016 -0.000041 0.000004 
78.053223 -17.936411 -0.000000 0.000009 0.000242 0.000129 0.000000 -0.000005 -0.000198 0.000441 0.000017 0.000001 -0.000074 -0.000199 0.000000 -0.000000 0.000019 -0.000006 
78.199402 -16.269266 -0.000002 0.000007 -0.000129 -0.000256 -0.000001 -0.000011 0.000008 0.000543 0.000008 -0.000003 0.000074 0.000443 -0.000003 0.000000 -0.000043 0.000011 
78.335571 -14.564503 -0.000003 0.000001 0.000236 0.000193 -0.000002 0.000014 0.000069 -0.000034 0.000008 -0.000005 0.000175 0.000193 -0.000003 0.000001 -0.000007 0.000070 
78.461472 -12.823711 -0.000006 0.000009 -0.000022 -0.000047 -0.000004 0.000016 0.000376 -0.000049 0.000007 -0.000001 0.000226 0.000152 -0.000004 0.000001 -0.000030 -0.000018 
78.576859 -11.048759 -0.000000 0.000012 -0.000111 0.000040 -0.000004 0.000059 0.000659 0.000001 0.000002 0.000006 0.000187 -0.000704 0.000000 0.000000 -0.000034 0.000015 
78.681473 -9.241789 -0.000006 0.000024 0.000036 0.000219 -0.000003 -0.000091 0.000277 0.000002 0.000008 0.000019 0.000144 -0.001668 -0.000002 -0.000001 -0.000027 0.000439 
78.775101 -7.405231 -0.000006 0.000096 -0.002405 0.000688 -0.000001 -0.000651 -0.000722 0.000021 0.000013 0.000030 0.000260 -0.008341 -0.000002 -0.000000 -0.000690 0.001244 
78.857529 -5.541788 -0.000027 0.000254 -0.003524 0.000685 0.000000 -0.001452 -0.001939 0.000046 0.000068 -0.000079 0.000607 -0.015723 -0.000006 0.000017 -0.001484 0.002278 
78.928558 -3.654425 -0.000025 0.000597 -0.009282 0.001142 -0.000002 -0.002024 -0.004437 0.000090 0.000157 -0.000569 0.000347 -0.016360 -0.000010 0.000094 -0.004638 0.001311 
78.988029 -1.746357 0.000000 -0.000680 -0.009514 0.000000 0.000000 -0.000719 -0.003374 0.000000 0.000187 -0.001646 0.006343 -0.010987 0.000000 0.000443 -0.012604 0.000000 
79.035789 0.178980 0.000000 0.000010 0.000747 0.000000 0.000000 0.000004 -0.000151 0.000000 -0.000085 -0.000542 0.000813 0.005517 0.000000 0.000135 0.001282 0.000000 
79.071709 2.117960 0.000000 0.000000 -0.000255 0.000000 0.000000 0.000000 -0.000001 0.000000 0.000103 0.000224 0.002964 -0.001732 0.000000 0.000000 -0.001655 0.000000 
79.095711 4.066799 0.000000 0.000000 0.000000 0.000000 0.000000 0.000000 0.000000 0.000000 -0.000070 -0.000048 -0.000882 0.000569 0.000000 0.000000 0.000000 0.000000 
79.107727 6.021601 0.000000 0.000000 0.000000 0.000000 0.000000 0.000000 0.000000 0.000000 -0.000012 0.000616 -0.000748 0.000274 0.000000 0.000000 0.000000 0.000000 
79.107727 7.978399 0.000000 0.000000 0.000000 0.000000 0.000000 0.000000 0.000000 0.000000 0.000033 -0.000216 -0.000001 0.000132 0.000000 0.000000 0.000000 0.000000 
79.095711 9.933201 0.000000 0.000000 0.000000 0.000000 0.000000 0.000000 0.000000 0.000000 0.000015 -0.000199 -0.000073 0.000083 0.000000 0.000000 0.000000 0.000000 
78.681473 23.241789 0.000000 -0.000702 -0.001749 0.000000 0.000000 -0.000209 0.000004 0.000000 0.000044 -0.000176 0.000449 -0.002812 0.000000 -0.000031 -0.000590 0.000000 
78.576859 25.048758 0.000000 0.000030 -0.002477 0.000000 0.000000 -0.000116 -0.000029 0.000000 0.000029 -0.000295 0.000206 -0.003236 0.000000 0.000001 0.000531 0.000000 
78.461472 26.823711 0.000000 -0.001074 0.000393 0.000000 0.000000 -0.000012 -0.000031 0.000000 0.000033 -0.000407 -0.001588 -0.000318 0.000000 -0.002471 0.001032 0.000000 
78.335571 28.564503 0.000000 0.000171 -0.000045 0.000000 0.000000 -0.000044 -0.000046 0.000000 -0.000033 -0.000031 0.000074 -0.000204 0.000000 0.000137 -0.000099 0.000000 
78.199402 30.269266 0.000000 -0.000029 -0.000142 0.000000 0.000000 0.000044 -0.000024 0.000000 0.000019 0.000050 0.000908 -0.000221 0.000000 -0.000006 -0.000201 0.000000 
78.053223 31.936411 0.000000 -0.000038 0.000416 0.000000 0.000000 0.000021 -0.000006 0.000000 -0.000002 0.000021 -0.000255 -0.000135 0.000000 -0.000012 0.000448 0.000000 
77.897301 33.564610 0.000000 0.000025 0.000446 0.000000 0.000000 0.000013 0.000001 0.000000 -0.000010 -0.000020 0.000073 -0.000015 0.000000 0.000022 0.000403 0.000000 
77.731903 35.152782 0.000000 0.000010 0.000092 0.000000 0.000000 -0.000001 -0.000001 0.000000 0.000012 0.000002 0.000026 0.000047 0.000000 0.000006 0.000098 0.000000 
77.557297 36.700089 0.000000 -0.000018 0.000021 0.000000 0.000000 0.000011 0.000000 0.000000 0.000015 -0.000011 -0.000106 -0.000378 0.000000 0.000008 0.000030 0.000000 
77.373749 38.205891 0.000000 -0.000014 0.000361 0.000000 0.000000 0.000018 -0.000001 0.000000 0.000013 0.000000 0.000012 -0.000481 0.000000 -0.000000 0.000370 0.000000 
77.181526 39.669754 0.000000 0.000013 -0.000007 0.000000 0.000000 0.000030 -0.000001 0.000000 0.000005 0.000005 0.000127 -0.000323 0.000000 0.000019 0.000011 0.000000 
76.980888 41.091404 0.000000 -0.000021 -0.000181 0.000000 0.000000 0.000022 -0.000004 0.000000 -0.000001 0.000008 0.000466 -0.000779 0.000000 -0.000013 -0.000210 0.000000 
76.772095 42.470726 0.000000 0.000062 -0.000472 0.000000 0.000000 0.000014 -0.000016 0.000000 -0.000005 0.000010 0.001273 -0.000423 0.000000 0.000053 -0.000928 0.000000 
76.555397 43.807724 0.000000 0.000049 0.000735 0.000000 0.000000 0.000009 -0.000004 0.000000 0.000004 -0.000050 -0.000638 -0.000341 0.000000 0.000043 0.001066 0.000000 
76.331032 45.102512 0.000000 -0.000001 -0.000085 0.000000 0.000000 0.000000 -0.000001 0.000000 0.000009 -0.000044 0.000234 -0.000189 0.000000 -0.000001 -0.000132 0.000000 
76.099236 46.355293 0.000000 0.000000 -0.000433 0.000000 0.000000 0.000000 -0.000002 0.000000 0.000008 0.000067 -0.000082 -0.000219 0.000000 0.000000 -0.000695 0.000000 
75.860237 47.566334 0.000000 0.000000 0.000095 0.000000 0.000000 0.000000 -0.000002 0.000000 0.000006 0.000031 -0.000188 -0.000048 0.000000 0.000000 0.000115 0.000000 
75.614258 48.735958 0.000000 0.000000 -0.000136 0.000000 0.000000 0.000000 -0.000005 0.000000 0.000003 0.000024 -0.000167 -0.000060 0.000000 0.000000 -0.000148 0.000000 
75.361511 49.864521 0.000000 0.000000 -0.000021 0.000000 0.000000 0.000000 -0.000000 0.000000 -0.000001 -0.000021 -0.000143 -0.000104 0.000000 0.000000 -0.000028 0.000000 
75.102203 50.952404 0.000000 0.000000 0.000000 0.000000 0.000000 0.000000 0.000000 0.000000 -0.000006 -0.000024 -0.000093 -0.000017 0.000000 0.000000 0.000000 0.000000 
74.836533 52.000000 0.000000 0.000000 0.000000 0.000000 0.000000 0.000000 0.000000 0.000000 -0.000003 0.000004 -0.000054 0.000162 0.000000 0.000000 0.000000 0.000000 
74.564690 53.007706 0.000000 0.000000 0.000000 0.000000 0.000000 0.000000 0.000000 0.000000 0.000003 -0.000008 -0.000190 0.000231 0.000000 0.000000 0.000000 0.000000 
74.286858 53.975910 0.000000 0.000000 0.000000 0.000000 0.000000 0.000000 0.000000 0.000000 -0.000005 -0.000014 0.000897 -0.000376 0.000000 0.000000 0.000000 0.000000 
73.119278 57.461266 0.000000 -0.000001 0.000374 0.000000 0.000000 0.000004 0.000073 0.000000 -0.000003 -0.000017 -0.000045 -0.000260 0.000000 0.000001 0.000233 0.000000 
72.814178 58.237553 0.000000 -0.000018 0.000724 0.000000 0.000000 -0.000001 -0.000178 0.000000 -0.000002 -0.000019 -0.000079 0.000208 0.000000 -0.000030 0.000284 0.000000 
72.504158 58.976540 0.000000 -0.000002 0.000504 0.000000 0.000000 0.000001 -0.000136 0.000000 -0.000001 0.000000 -0.000002 -0.000364 0.000000 -0.000001 0.000134 0.000000 
72.189400 59.678604 0.000000 0.000000 -0.000230 0.000000 0.000000 -0.000000 -0.000064 0.000000 0.000001 -0.000006 0.000247 0.000136 0.000000 0.000000 -0.000039 0.000000 
71.870110 60.344151 0.000000 0.000001 -0.000219 0.000000 0.000000 0.000000 -0.000004 0.000000 -0.000000 -0.000013 0.000238 0.000054 0.000000 0.000000 -0.000067 0.000000 
71.546532 60.973595 0.000000 0.000000 0.000254 0.000000 0.000000 0.000000 -0.000003 0.000000 0.000001 -0.000005 0.000638 0.000115 0.000000 0.000000 0.000155 0.000000 
71.218971 61.567390 0.000000 0.000000 0.000053 0.000000 0.000000 0.000000 0.000008 0.000000 -0.000005 -0.000027 0.000265 0.000073 0.000000 0.000000 0.000047 0.000000 
70.887833 62.125969 0.000000 0.000001 0.000054 0.000000 0.000000 -0.000000 0.000011 0.000000 -0.000007 -0.000030 -0.000169 -0.000170 0.000000 0.000000 0.000011 0.000000 
70.553726 62.649673 0.000000 0.000000 -0.000108 0.000000 0.000000 -0.000000 0.000006 0.000000 -0.000008 -0.000031 -0.000061 -0.000120 0.000000 0.000000 -0.000080 0.000000 
70.217751 63.138485 0.000000 0.000001 0.000294 0.000000 0.000000 -0.000000 0.000001 0.000000 -0.000008 -0.000042 -0.000356 -0.000136 0.000000 0.000000 0.000268 0.000000 
70.030754 -140.573959 0.000000 0.000172 -0.000923 0.000000 0.000000 -0.000122 0.001683 0.000000 -0.000315 0.000530 -0.000452 -0.000895 0.000000 0.000004 0.000032 0.000000 
70.372696 -140.124405 0.000000 0.000969 0.001106 0.000000 0.000000 -0.000067 -0.000252 0.000000 -0.000452 -0.000075 0.000436 0.000257 0.000000 0.000055 0.000185 0.000000 
70.715698 -139.638855 0.000000 0.000442 0.001143 0.000000 0.000000 0.000033 0.000038 0.000000 0.000183 -0.000030 -0.001087 0.003241 0.000000 0.000010 0.000022 0.000000 
71.056992 -139.118896 0.000000 0.000231 0.000883 0.000000 0.000000 0.000038 0.000044 0.000000 -0.000253 0.000011 0.000404 0.000992 0.000000 -0.000000 0.000017 0.000000 
71.395439 -138.564529 0.000000 -0.000415 0.000557 0.000000 0.000000 0.000037 -0.000014 0.000000 -0.000398 -0.000062 0.001575 0.001591 0.000000 0.000005 0.000034 0.000000 
71.730408 -137.975342 0.000000 0.000374 0.001828 0.000000 0.000000 -0.000091 -0.000088 0.000000 -0.000475 -0.000066 0.001988 0.012149 0.000000 0.000004 -0.000250 0.000000 
72.061440 -137.350830 0.000002 0.000090 -0.001801 0.000000 -0.000000 -0.000244 -0.000053 0.000000 -0.000245 0.000086 0.000281 -0.001216 -0.000002 -0.000008 -0.000511 0.000000 
72.388222 -136.690445 -0.000121 0.000283 -0.000272 0.000000 -0.000000 -0.000565 -0.000094 0.000000 0.000308 0.000202 -0.000348 0.015003 -0.000086 -0.000016 -0.000130 0.000000 
72.710495 -135.993668 0.000200 0.000842 0.002294 0.000000 -0.000000 -0.000939 -0.000256 0.000000 0.000085 0.000177 0.000177 -0.000146 0.000138 -0.000016 0.000037 0.000000 
73.028023 -135.259964 -0.001728 0.000476 0.000459 0.000000 -0.000001 -0.001207 -0.000416 0.000000 0.000021 0.000098 0.000375 -0.001418 -0.001194 -0.000023 -0.000043 0.000000 
73.340614 -134.488831 -0.000020 0.002223 0.004692 0.000000 -0.000000 -0.001548 -0.000574 0.000000 -0.000321 -0.000090 -0.000098 -0.001840 -0.000013 0.000001 -0.000091 0.000000 
73.648071 -133.679779 -0.000475 0.002598 0.004275 0.000000 0.000001 -0.001731 -0.000635 0.000000 0.000009 0.000010 0.000633 -0.005573 -0.000179 -0.000004 -0.000217 0.000000 
73.950226 -132.832291 0.000143 0.002843 0.006297 0.002737 0.000008 -0.001893 -0.000614 0.000022 0.000008 0.000030 0.000031 -0.023433 0.000043 -0.000001 0.000007 0.007408 
74.246895 -131.945862 -0.000006 0.003298 0.007513 0.007600 0.000021 -0.002013 -0.000521 0.000040 0.000010 0.000098 -0.000205 0.000836 0.000000 -0.000005 0.000027 0.005525 
74.537903 -131.019974 -0.000039 0.004228 0.007778 0.010301 0.000023 -0.002156 -0.000488 0.000037 -0.000011 0.000061 0.000416 -0.000507 -0.000004 0.000001 0.000092 0.005584 
74.823067 -130.054062 0.000181 0.004959 0.007855 0.009966 -0.000035 -0.002365 -0.000424 0.000037 0.000030 0.000146 0.000836 -0.000297 0.000032 0.000001 0.000007 0.003063 
75.102203 -129.047592 0.000252 0.005169 0.006633 0.008139 -0.000144 -0.002390 -0.000319 0.000035 0.000114 0.000302 0.000957 -0.000209 0.000036 -0.000004 -0.000021 0.001654 
75.375122 -128.000000 -0.000109 0.005611 0.007462 0.009208 -0.000267 -0.002441 -0.000256 0.000035 0.000170 0.000160 0.000509 -0.000093 -0.000025 0.000002 -0.000021 0.001522 
75.641632 -126.910698 0.000209 0.007150 0.009049 0.012178 -0.000370 -0.002472 -0.000233 0.000031 0.000150 -0.000477 -0.001349 -0.000952 0.000021 0.000015 0.000037 0.002025 
75.901527 -125.779106 0.000265 0.008212 0.009188 0.011935 -0.000743 -0.002575 -0.000231 0.000047 0.000051 -0.000659 -0.003724 -0.001393 0.000018 -0.000003 0.000079 0.001867 
76.154602 -124.604668 -0.002000 0.008700 0.004215 0.000971 -0.002156 -0.002756 -0.000288 0.000020 0.000126 -0.001139 -0.000174 0.000269 -0.000991 0.000016 -0.000251 -0.000156 
76.400627 -123.386810 -0.007618 0.008772 0.019819 0.023277 -0.005711 -0.003195 -0.000485 0.000123 0.000163 -0.003105 0.002581 0.001140 -0.004579 0.000193 0.001054 0.011244 
76.639389 -122.125038 -0.008624 0.001212 -0.001396 0.013110 -0.006022 -0.002051 0.000115 0.000088 0.000006 -0.000130 0.002471 -0.001093 -0.004510 -0.000035 -0.000110 0.005479 
76.870636 -120.818878 -0.007790 0.002865 0.001990 0.000489 -0.011487 -0.001547 0.000046 0.000083 0.000470 0.000488 0.000014 -0.002659 -0.006000 0.000128 -0.000114 0.000262 
78.419037 -108.748932 0.000047 0.000287 0.000533 0.000808 -0.000138 -0.000244 -0.000290 -0.000031 -0.000001 0.000036 0.000224 -0.000317 0.000002 -0.000002 -0.000005 0.000035 
78.570679 -107.041313 0.000018 0.000322 0.000621 0.003238 -0.000060 -0.000199 -0.000124 -0.000014 -0.000005 0.000008 0.000005 -0.000027 0.000001 0.000001 0.000004 0.000276 
79.328896 -71.957001 -0.000044 -0.000071 0.000125 0.000323 0.000000 0.000000 -0.000007 0.000006 -0.000007 -0.000005 -0.000007 -0.000127 -0.000008 0.000000 -0.000004 0.000046 
79.254890 -70.005150 -0.000002 -0.000022 0.000288 -0.000022 -0.000000 -0.000002 -0.000001 -0.000000 -0.000028 0.000000 0.000029 -0.001086 0.000000 -0.000002 -0.000004 -0.000003 
79.169052 -68.080070 -0.000003 0.000003 -0.000118 -0.000020 0.000000 -0.000007 0.000034 0.000001 -0.000002 0.000029 -0.000130 0.000345 -0.000002 -0.000005 0.000047 -0.000003 
78.419037 -18.748930 -0.000040 -0.000024 0.000155 0.000432 0.000000 -0.000003 0.000311 0.000736 -0.000002 0.000002 -0.000087 0.000420 -0.000007 -0.000000 0.000003 0.000061 
78.570679 -17.041315 0.000032 0.000021 0.000268 0.006740 0.000001 -0.000010 0.000214 0.001286 -0.000000 0.000002 0.000026 0.001371 0.000029 -0.000001 0.000005 0.044412 
78.712036 -15.292341 -0.000005 -0.000001 0.000246 0.000377 -0.000001 -0.000000 0.000072 0.000047 0.000002 -0.000005 0.000257 -0.000001 -0.000003 0.000000 -0.000012 0.000969 
78.842834 -13.503617 0.000002 0.000022 0.000346 -0.000184 -0.000003 0.000003 0.000281 -0.000079 0.000006 -0.000004 0.000182 -0.000876 0.000001 0.000001 0.000040 -0.000107 
78.962776 -11.677074 -0.000003 0.000006 -0.000161 0.000170 -0.000005 0.000082 0.000445 0.000005 0.000000 0.000000 0.000211 -0.000146 -0.000002 0.000001 -0.000052 0.000064 
79.071602 -9.814980 -0.000013 0.000003 -0.000288 0.000502 -0.000004 0.000088 0.000687 -0.000011 0.000014 0.000014 0.000030 -0.002186 -0.000005 -0.000000 -0.000049 0.000525 
79.169052 -7.919929 -0.000016 0.000064 -0.000225 0.000680 -0.000004 -0.000306 0.000437 0.000015 0.000025 0.000034 -0.000047 -0.009652 -0.000004 -0.000001 -0.000052 0.001021 
79.254890 -5.994853 -0.000020 0.000249 -0.001294 0.000860 -0.000002 -0.001222 -0.000474 -0.000073 0.000044 0.000002 0.000108 -0.012141 -0.000005 0.000000 -0.000593 0.000604 
79.328896 -4.043002 -0.000054 0.000435 -0.001166 0.001298 -0.000002 -0.002267 -0.004423 0.000050 0.000064 -0.000162 0.000206 -0.009128 -0.000034 0.000006 -0.000945 0.000669 
79.390884 -2.067922 -0.000003 0.000866 -0.005134 0.000327 -0.000000 -0.002447 -0.006863 0.000018 0.000103 -0.000605 -0.000563 -0.009359 -0.000005 0.000124 -0.003955 0.001015 
79.440681 -0.073434 0.000000 -0.000142 -0.003162 0.000000 -0.000000 -0.000051 -0.002962 0.000000 -0.000158 -0.000948 0.002755 -0.005671 0.000000 -0.000016 -0.003966 0.000000 
79.478157 1.936408 0.000000 0.000000 0.000000 0.000000 0.000000 0.000000 0.000000 0.000000 -0.000091 0.001875 -0.006716 0.000815 0.000000 0.000000 0.000000 0.000000 
79.503197 3.957361 0.000000 0.000000 0.000000 0.000000 0.000000 0.000000 0.000000 0.000000 -0.000006 -0.000515 0.000227 0.001129 0.000000 0.000000 0.000000 0.000000 
79.515732 5.985036 0.000000 0.000000 0.000000 0.000000 0.000000 0.000000 0.000000 0.000000 0.000016 -0.003170 -0.000027 -0.000082 0.000000 0.000000 0.000000 0.000000 
79.515732 8.014963 0.000000 0.000000 0.000000 0.000000 0.000000 0.000000 0.000000 0.000000 0.000044 -0.000030 -0.000422 -0.000090 0.000000 0.000000 0.000000 0.000000 
79.503197 10.042640 0.000000 0.000000 0.000000 0.000000 0.000000 0.000000 0.000000 0.000000 0.000179 -0.000373 -0.000345 0.000178 0.000000 0.000000 0.000000 0.000000 
79.071602 23.814980 0.000000 -0.000605 -0.005524 0.000000 0.000000 -0.000173 0.000167 0.000000 0.000140 -0.000121 0.000636 0.000350 0.000000 -0.000202 -0.006413 0.000000 
78.962776 25.677074 0.000000 -0.000617 -0.001369 0.000000 0.000000 -0.000173 -0.000193 0.000000 0.000140 0.000102 -0.000350 -0.003272 0.000000 -0.000338 0.000014 0.000000 
78.842834 27.503616 0.000000 0.000289 0.000750 0.000000 0.000000 -0.000056 -0.000422 0.000000 0.000138 -0.000135 -0.002119 0.001362 0.000000 0.000131 0.000993 0.000000 
78.712036 29.292341 0.000000 -0.000037 -0.000195 0.000000 0.000000 0.000015 -0.000060 0.000000 0.000005 -0.000134 0.001793 0.000243 0.000000 0.000005 -0.000628 0.000000 
78.570679 31.041315 0.000000 -0.000090 0.000066 0.000000 0.000000 0.000058 -0.000001 0.000000 0.000035 -0.000000 0.000292 0.000140 0.000000 -0.000056 0.000025 0.000000 
78.419037 32.748932 0.000000 -0.000019 0.000006 0.000000 0.000000 0.000048 0.000005 0.000000 0.000018 0.000033 0.000064 0.000516 0.000000 -0.000000 -0.000003 0.000000 
78.257401 34.413879 0.000000 -0.000009 -0.000227 0.000000 0.000000 0.000028 0.000002 0.000000 0.000013 0.000018 -0.000046 0.000671 0.000000 -0.000013 -0.000186 0.000000 
78.086075 36.035152 0.000000 -0.000014 -0.000051 0.000000 0.000000 0.000012 -0.000001 0.000000 0.000023 0.000003 -0.000062 0.000044 0.000000 -0.000007 -0.000041 0.000000 
77.905350 37.611992 0.000000 -0.000037 -0.000261 0.000000 0.000000 0.000016 -0.000002 0.000000 0.000046 0.000003 -0.000274 -0.000985 0.000000 -0.000037 -0.000205 0.000000 
77.715508 39.143894 0.000000 0.000035 0.000333 0.000000 0.000000 0.000025 -0.000002 0.000000 0.000064 0.000002 -0.000091 -0.000910 0.000000 0.000038 0.000230 0.000000 
77.516838 40.630562 0.000000 -0.000022 0.000473 0.000000 0.000000 0.000056 -0.000005 0.000000 0.000050 0.000006 0.000047 -0.000449 0.000000 -0.000007 0.000529 0.000000 
77.309624 42.071884 0.000000 -0.000008 -0.000610 0.000000 0.000000 0.000033 0.000001 0.000000 0.000020 0.000011 0.000182 -0.001458 0.000000 -0.000001 -0.001081 0.000000 
77.094139 43.467926 0.000000 0.000001 -0.000094 0.000000 0.000000 0.000015 0.000002 0.000000 0.000001 0.000012 -0.000202 -0.000584 0.000000 0.000005 -0.000092 0.000000 
76.870636 44.818874 0.000000 0.000049 -0.000087 0.000000 0.000000 0.000004 -0.000002 0.000000 0.000008 -0.000005 0.000258 -0.000422 0.000000 0.000022 -0.000099 0.000000 
76.639389 46.125038 0.000000 -0.000004 -0.000078 0.000000 0.000000 -0.000001 0.000000 0.000000 0.000012 -0.000009 0.000283 -0.000127 0.000000 -0.000003 -0.000089 0.000000 
76.400627 47.386814 0.000000 0.000000 0.000102 0.000000 0.000000 0.000000 0.000000 0.000000 0.000017 0.000143 0.000069 -0.000219 0.000000 0.000000 0.000098 0.000000 
76.154602 48.604664 0.000000 0.000000 -0.000356 0.000000 0.000000 0.000000 -0.000002 0.000000 0.000015 0.000036 -0.000145 0.000112 0.000000 0.000000 -0.000414 0.000000 
75.901527 49.779110 0.000000 0.000000 -0.000540 0.000000 0.000000 0.000000 -0.000004 0.000000 0.000005 0.000031 0.000732 -0.000044 0.000000 0.000000 -0.000837 0.000000 
75.641632 50.910698 0.000000 0.000000 -0.000230 0.000000 0.000000 0.000000 -0.000003 0.000000 -0.000008 -0.000005 0.000949 -0.000026 0.000000 0.000000 -0.000449 0.000000 
75.375122 52.000000 0.000000 0.000000 0.000134 0.000000 0.000000 0.000000 0.000000 0.000000 -0.000012 -0.000024 -0.000717 0.000023 0.000000 0.000000 0.000206 0.000000 
75.102203 53.047596 0.000000 0.000000 0.000000 0.000000 0.000000 0.000000 0.000000 0.000000 -0.000011 -0.000009 -0.000021 0.000271 0.000000 0.000000 0.000000 0.000000 
74.823067 54.054062 0.000000 0.000000 0.000000 0.000000 0.000000 0.000000 0.000000 0.000000 -0.000003 -0.000021 0.000107 0.000148 0.000000 0.000000 0.000000 0.000000 
74.537903 55.019966 0.000000 0.000000 -0.000122 0.000000 0.000000 0.000000 -0.000006 0.000000 -0.000003 -0.000016 0.000900 -0.000168 0.000000 0.000000 -0.000334 0.000000 
73.648071 57.679779 0.000000 0.000018 -0.000040 0.000000 0.000000 0.000001 0.000122 0.000000 -0.000003 -0.000017 0.000075 0.000670 0.000000 0.000013 -0.000079 0.000000 
73.340614 58.488834 0.000000 -0.000072 0.000038 0.000000 0.000000 0.000003 -0.000026 0.000000 -0.000001 0.000069 0.000296 0.000425 0.000000 -0.000061 0.000001 0.000000 
73.028023 59.259960 0.000000 0.000013 -0.000472 0.000000 0.000000 0.000000 0.000019 0.000000 -0.000002 -0.000016 -0.000215 -0.000107 0.000000 0.000013 -0.000245 0.000000 
72.710495 59.993660 0.000000 -0.000001 -0.000322 0.000000 0.000000 0.000001 -0.000052 0.000000 -0.000000 0.000002 0.000345 -0.000466 0.000000 -0.000002 -0.000050 0.000000 
72.388222 60.690445 0.000000 -0.000002 0.000355 0.000000 0.000000 -0.000001 -0.000023 0.000000 0.000003 -0.000009 0.000573 -0.000217 0.000000 -0.000000 0.000108 0.000000 
72.061440 61.350830 0.000000 0.000000 -0.000322 0.000000 0.000000 0.000000 -0.000002 0.000000 0.000000 -0.000001 -0.000070 0.000372 0.000000 0.000000 -0.000140 0.000000 
71.730408 61.975346 0.000000 0.000000 -0.000025 0.000000 0.000000 0.000000 0.000000 0.000000 0.000001 -0.000012 -0.000109 0.000227 0.000000 0.000000 -0.000017 0.000000 
71.395439 62.564533 0.000000 0.000000 0.000009 0.000000 0.000000 0.000000 -0.000000 0.000000 -0.000001 -0.000022 0.000185 -0.000083 0.000000 0.000000 -0.000007 0.000000 
71.056992 63.118900 0.000000 0.000001 0.000360 0.000000 0.000000 0.000000 0.000000 0.000000 -0.000006 -0.000023 -0.000019 -0.000080 0.000000 0.000000 0.000151 0.000000 
70.715698 63.638851 0.000000 0.000001 -0.000068 0.000000 0.000000 0.000000 0.000002 0.000000 -0.000001 -0.000014 -0.000474 -0.000206 0.000000 0.000000 -0.000041 0.000000 
70.372696 64.124405 0.000000 -0.000001 0.000358 0.000000 0.000000 -0.000000 0.000012 0.000000 0.000002 0.000005 -0.000039 -0.000313 0.000000 -0.000001 0.000162 0.000000 
70.030754 64.573967 0.000000 0.000000 0.000145 0.000000 0.000000 0.000000 0.000004 0.000000 0.000007 0.000003 0.000341 -0.000279 0.000000 0.000002 0.000069 0.000000 
70.176003 -141.577423 0.000000 0.000786 0.000278 0.000000 0.000000 -0.000170 0.000987 0.000000 -0.000614 0.000178 -0.000614 -0.001054 0.000000 0.000008 0.000073 0.000000 
70.524437 -141.131775 0.000000 0.000423 -0.000033 0.000000 0.000000 -0.000017 -0.000223 0.000000 -0.000371 -0.000027 0.000041 0.005484 0.000000 -0.000004 0.000165 0.000000 
70.874161 -140.650650 0.000000 0.000098 0.000258 0.000000 0.000000 0.000040 -0.000038 0.000000 -0.000058 -0.000032 -0.000524 0.005090 0.000000 0.000011 0.000059 0.000000 
71.222343 -140.135635 0.000000 0.000228 0.000973 0.000000 0.000000 0.000020 -0.000066 0.000000 0.000020 0.000002 0.000944 -0.000352 0.000000 0.000003 0.000033 0.000000 
71.567810 -139.586655 0.000000 0.000247 0.001147 0.000000 0.000000 -0.000028 -0.000115 0.000000 -0.000030 -0.000031 0.001519 0.012363 0.000000 0.000003 0.000009 0.000000 
71.909882 -139.003250 0.000000 0.000384 0.001994 0.000000 0.000000 -0.000181 -0.000172 0.000000 -0.000099 -0.000013 -0.002286 0.056885 0.000000 -0.000002 0.000044 0.000000 
72.248100 -138.384857 0.000001 0.000344 0.004427 0.000000 -0.000000 -0.000478 -0.000338 0.000000 0.000530 0.000194 -0.002156 0.024957 -0.000000 -0.000021 0.000297 0.000000 
72.582115 -137.730820 -0.000073 0.001247 0.012740 0.000000 -0.000000 -0.000786 -0.000534 0.000000 0.000470 -0.000566 -0.001319 -0.042856 -0.000028 0.000057 0.000032 0.000000 
72.911652 -137.040527 0.000210 0.001361 0.003921 0.000000 -0.000000 -0.001132 -0.000782 0.000000 0.000074 -0.000365 0.000272 -0.050575 0.000132 0.000056 0.000047 0.000000 
73.236465 -136.313324 0.000416 0.004398 0.005587 0.000000 -0.000000 -0.001334 -0.000967 0.000000 0.000093 -0.000237 -0.000155 -0.015109 0.000173 0.000083 0.000048 0.000000 
73.556343 -135.548615 -0.000055 0.001905 0.004792 0.000197 -0.000000 -0.001438 -0.001078 0.000000 -0.000166 -0.000147 -0.000052 -0.018946 -0.000020 -0.000007 -0.000067 0.004505 
73.871101 -134.745728 -0.000106 0.003073 0.005749 0.000000 0.000001 -0.001439 -0.001013 0.000000 0.000002 0.000003 0.000364 -0.010953 -0.000037 -0.000004 -0.000053 0.000000 
74.180542 -133.904037 -0.000040 0.002745 0.006332 0.012652 0.000011 -0.001386 -0.000986 0.000042 -0.000013 0.000096 -0.000151 -0.013829 -0.000009 -0.000004 0.000093 0.038291 
74.484482 -133.022858 -0.000156 0.003180 0.005219 0.004687 0.000029 -0.001345 -0.000813 0.000023 0.000024 0.000169 -0.000099 -0.000772 -0.000032 -0.000002 -0.000040 0.002378 
74.782745 -132.101517 -0.000098 0.003235 0.005852 0.006929 -0.000008 -0.001346 -0.000841 0.000031 -0.000017 0.000152 0.000008 -0.000247 -0.000019 -0.000003 0.000069 0.002391 
75.075150 -131.139297 0.000386 0.003654 0.006037 0.007259 -0.000195 -0.001161 -0.000706 0.000014 0.000074 0.000140 -0.000180 -0.000035 0.000056 -0.000004 0.000073 0.001975 
75.361511 -130.135483 0.000372 0.003978 0.002993 0.001385 -0.000527 -0.001277 -0.000612 -0.000000 0.000202 0.000007 -0.000498 0.000328 0.000037 0.000002 -0.000008 0.000122 
75.641632 -129.089310 0.000602 0.004228 0.005102 0.004618 -0.000889 -0.001668 -0.000530 0.000008 0.000278 -0.000062 -0.000324 0.000671 0.000058 0.000004 -0.000086 0.000597 
75.915314 -128.000000 0.000276 0.004939 0.006941 0.007087 -0.001271 -0.002019 -0.000434 -0.000005 0.000397 -0.000180 -0.001060 0.000519 -0.000002 0.000006 0.000069 0.001048 
76.182358 -126.866791 -0.000830 0.004939 0.007421 0.008901 -0.002098 -0.002271 -0.000350 0.000018 0.000559 -0.000369 -0.002324 0.000164 -0.000530 0.000020 0.000040 0.001436 
76.442543 -125.688904 -0.006191 0.000955 0.002455 0.002377 -0.002746 -0.002520 -0.000025 0.000065 0.000805 -0.000922 -0.001647 0.000260 -0.002576 0.000016 -0.000029 0.000360 
76.695648 -124.465569 -0.009392 -0.001302 -0.002603 -0.006015 -0.004729 -0.002675 0.000114 0.000154 0.001155 -0.001687 0.004634 -0.000044 -0.004228 0.000043 -0.000208 -0.001553 
76.941429 -123.196060 -0.010041 0.000344 0.006801 0.009693 -0.005348 -0.002767 0.000243 0.000040 0.000745 -0.002635 0.001973 0.000833 -0.003887 0.000072 0.000458 0.001445 
77.179649 -121.879677 -0.008999 -0.005018 -0.001817 -0.002963 -0.007282 -0.002929 0.000332 0.000289 0.000937 -0.001187 0.000299 0.001790 -0.003914 0.000130 0.000187 -0.000400 
77.410049 -120.515808 -0.006608 0.004263 -0.002713 -0.005931 -0.009962 -0.002916 0.000384 -0.000298 0.000842 0.000570 0.000822 -0.000628 -0.003284 -0.000010 -0.000313 -0.001330 
77.632362 -119.103928 -0.003284 0.008262 0.013337 0.014045 -0.010847 -0.001927 0.000119 -0.000457 -0.001376 0.000496 0.000475 -0.000536 -0.002048 -0.000018 0.000482 0.001833 
77.846298 -117.643623 -0.003071 -0.000053 0.000806 -0.000590 -0.010532 -0.000933 0.000234 0.000016 0.001940 0.000207 0.000014 -0.000645 -0.001337 0.000002 -0.000013 -0.000176 
78.051575 -116.134621 -0.001493 0.001876 0.002388 0.001377 -0.007329 -0.000773 0.000144 0.000012 0.000846 0.000183 0.000243 -0.000653 -0.000757 -0.000002 0.000034 0.000011 
78.247887 -114.576828 0.000854 0.002395 0.001926 0.000603 -0.009179 -0.000569 0.000101 -0.000108 0.000613 0.000506 0.000091 -0.000315 -0.000119 -0.000019 -0.000019 -0.000042 
78.612396 -111.315575 0.000048 0.000384 0.000278 0.001564 -0.000291 -0.000172 0.000691 -0.000011 0.000024 0.000428 0.000271 0.000045 0.000001 -0.000001 -0.000001 0.000097 
78.779945 -109.613075 0.000068 0.000759 0.001500 0.003069 -0.000209 -0.000227 0.000213 0.000007 -0.000042 0.000473 0.000122 -0.000402 0.000004 0.000000 0.000016 0.000216 
78.937279 -107.863800 0.000051 -0.002433 -0.002990 -0.001729 -0.000100 -0.000103 0.000465 0.000085 -0.000051 0.000947 -0.000082 0.000039 0.000004 -0.000067 0.000007 -0.000008 
79.726044 -71.539062 -0.000013 -0.000006 -0.000026 0.000209 0.000000 0.000000 -0.000010 0.000000 0.000001 -0.000001 0.000006 -0.000033 -0.000001 -0.000000 0.000000 0.000018 
79.648880 -69.518349 -0.000041 -0.000053 -0.000121 -0.000044 -0.000001 -0.000001 -0.000002 -0.000001 0.000070 0.000013 0.000005 0.000085 -0.000012 -0.000002 0.000002 -0.000008 
79.559433 -67.527702 -0.000006 0.000806 0.000836 0.000019 0.000000 -0.000000 -0.000007 0.000001 0.000035 -0.001083 -0.000181 0.000091 -0.000002 0.000147 0.000046 0.000010 
79.457954 -65.570663 -0.000008 0.000024 0.000007 0.000320 0.000000 -0.000002 0.000003 0.000003 -0.000001 -0.000003 -0.000165 0.000011 -0.000007 0.000002 0.000004 0.000090 
78.779945 -19.613077 0.000012 0.000010 0.000111 -0.000433 -0.000000 -0.000005 0.000198 0.000049 0.000006 0.000002 -0.000040 -0.000035 0.000001 0.000000 0.000000 -0.000047 
78.937279 -17.863798 0.000058 0.000043 0.000309 0.000993 -0.000002 -0.000011 0.000327 -0.000045 0.000006 0.000002 -0.000024 -0.000264 0.000009 -0.000000 0.000005 0.000194 
79.084061 -16.068989 -0.000033 -0.000020 0.000230 0.000256 0.000002 -0.000007 0.000247 0.000071 0.000002 0.000001 0.000028 -0.000014 -0.000009 -0.000000 -0.000002 0.000048 
79.219971 -14.230253 0.000069 0.000053 0.000164 -0.001783 -0.000001 -0.000004 0.000137 -0.000052 -0.000007 -0.000008 0.000083 0.000446 0.000024 0.000000 -0.000001 -0.000561 
79.344704 -12.349576 0.000005 0.000022 -0.000069 -0.000150 -0.000004 0.000066 0.000291 0.000021 -0.000009 -0.000010 0.000142 0.000595 0.000002 0.000001 -0.000028 -0.000039 
79.457954 -10.429335 -0.000008 0.000016 -0.000237 -0.000021 -0.000005 0.000163 0.000584 -0.000037 0.000010 0.000001 -0.000240 0.001093 -0.000005 0.000001 -0.000028 0.000006 
79.559433 -8.472301 -0.000008 0.000049 -0.000982 0.000612 -0.000005 -0.000027 0.001116 0.000029 0.000009 0.000020 -0.000540 -0.002777 0.000000 -0.000001 -0.000014 0.000385 
79.648880 -6.481650 0.000005 0.000240 0.000205 0.000996 -0.000003 -0.000834 0.000519 -0.000227 0.000009 0.000046 -0.000465 -0.004999 0.000005 -0.000005 -0.000056 0.000514 
79.726044 -4.460938 -0.000015 0.000533 -0.000668 0.002715 -0.000002 -0.002093 -0.003662 -0.000007 0.000016 0.000041 -0.000158 -0.003087 -0.000024 -0.000004 -0.000876 0.001400 
79.790695 -2.414088 -0.000038 0.000903 0.003087 -0.000506 -0.000001 -0.002980 -0.007070 0.000278 0.000053 -0.000306 -0.000372 -0.001052 -0.000038 0.000039 -0.000885 -0.000738 
79.842659 -0.345354 0.000003 -0.003958 -0.001504 0.000000 -0.000000 -0.001302 -0.012661 0.000000 -0.000179 -0.002862 0.006217 0.005520 0.000001 0.000484 -0.002173 0.000000 
79.881775 1.740720 0.000000 0.000084 -0.001177 0.000000 0.000000 0.000030 -0.000879 0.000000 -0.000205 -0.001416 0.002551 0.002251 0.000000 0.000085 -0.001432 0.000000 
79.907913 3.839357 0.000000 0.000000 0.000000 0.000000 0.000000 0.000000 0.000000 0.000000 0.000014 0.000365 -0.002230 -0.000388 0.000000 0.000000 0.000000 0.000000 
79.921005 5.945603 0.000000 0.000000 0.000000 0.000000 0.000000 0.000000 0.000000 0.000000 -0.000017 -0.000759 -0.000615 -0.000346 0.000000 0.000000 0.000000 0.000000 
79.921005 8.054398 0.000000 0.000000 0.000000 0.000000 0.000000 0.000000 0.000000 0.000000 -0.000092 -0.000276 -0.000253 -0.000185 0.000000 0.000000 0.000000 0.000000 
79.907913 10.160643 0.000000 0.000000 0.000000 0.000000 0.000000 0.000000 0.000000 0.000000 -0.000478 -0.000270 0.000767 0.000049 0.000000 0.000000 0.000000 0.000000 
79.881775 12.259280 0.000000 0.000000 -0.000841 0.000000 0.000000 0.000000 -0.000015 0.000000 0.002436 -0.000601 -0.001246 -0.000223 0.000000 0.000000 -0.000956 0.000000 
79.842659 14.345354 0.000000 -0.000227 -0.000329 0.000000 0.000000 -0.000000 -0.000059 0.000000 0.001272 -0.000236 -0.000255 -0.001781 0.000000 -0.000044 -0.000221 0.000000 
79.344704 26.349577 0.000000 -0.000308 0.000633 0.000000 0.000000 -0.000037 -0.000138 0.000000 0.000336 0.000055 -0.000020 -0.001476 0.000000 -0.000066 0.000192 0.000000 
79.219971 28.230253 0.000000 -0.000069 0.001186 0.000000 0.000000 0.000032 -0.000034 0.000000 0.000542 0.000126 -0.002174 0.002207 0.000000 -0.000096 0.002235 0.000000 
79.084061 30.068989 0.000000 0.001016 0.000026 0.000000 0.000000 0.000238 -0.000179 0.000000 0.000261 -0.000184 -0.000150 0.001521 0.000000 0.000414 0.000056 0.000000 
78.937279 31.863798 0.000000 0.000887 -0.000200 0.000000 0.000000 0.000004 0.000023 0.000000 0.000036 -0.000105 0.000653 0.000171 0.000000 0.000094 -0.000270 0.000000 
78.779945 33.613075 0.000000 -0.000113 -0.000139 0.000000 0.000000 0.000009 0.000079 0.000000 0.000015 0.000005 0.000172 0.000081 0.000000 -0.000033 -0.000167 0.000000 
78.612396 35.315571 0.000000 -0.000016 0.000322 0.000000 0.000000 0.000018 0.000017 0.000000 0.000007 0.000027 -0.000052 0.000237 0.000000 -0.000017 0.000285 0.000000 
78.434929 36.970364 0.000000 0.000059 -0.000050 0.000000 0.000000 0.000015 0.000009 0.000000 0.000053 -0.000015 -0.000192 -0.000293 0.000000 0.000047 -0.000076 0.000000 
78.247887 38.576828 0.000000 0.000015 0.000061 0.000000 0.000000 0.000014 -0.000037 0.000000 0.000072 -0.000000 -0.000043 -0.001792 0.000000 0.000009 0.000044 0.000000 
78.051575 40.134621 0.000000 0.000009 -0.000493 0.000000 0.000000 0.000031 0.000007 0.000000 0.000076 0.000009 -0.000257 -0.001334 0.000000 -0.000003 -0.000384 0.000000 
77.846298 41.643623 0.000000 0.000028 -0.000124 0.000000 0.000000 0.000070 0.000015 0.000000 0.000068 -0.000004 0.000028 -0.000911 0.000000 -0.000011 -0.000092 0.000000 
77.632362 43.103931 0.000000 -0.000003 -0.000147 0.000000 0.000000 0.000040 0.000026 0.000000 0.000027 0.000008 0.000005 -0.001564 0.000000 -0.000008 -0.000150 0.000000 
77.410049 44.515812 0.000000 -0.000003 -0.000112 0.000000 0.000000 0.000011 0.000017 0.000000 0.000000 0.000001 -0.000129 -0.000797 0.000000 -0.000002 -0.000095 0.000000 
77.179649 45.879677 0.000000 -0.000023 0.000482 0.000000 0.000000 0.000004 -0.000005 0.000000 0.000004 0.000007 0.000164 -0.000695 0.000000 -0.000020 0.000490 0.000000 
76.941429 47.196056 0.000000 -0.000205 0.000286 0.000000 0.000000 0.000003 -0.000006 0.000000 -0.000003 0.000018 0.000162 -0.000334 0.000000 -0.000212 0.000286 0.000000 
76.695648 48.465569 0.000000 -0.000013 0.000080 0.000000 0.000000 -0.000004 -0.000001 0.000000 0.000003 0.000194 0.000116 -0.000015 0.000000 -0.000038 0.000079 0.000000 
76.442543 49.688904 0.000000 0.000000 -0.000224 0.000000 0.000000 0.000000 -0.000000 0.000000 0.000010 0.000239 -0.000090 0.000091 0.000000 0.000000 -0.000273 0.000000 
76.182358 50.866795 0.000000 0.000000 -0.000461 0.000000 0.000000 0.000000 0.000001 0.000000 -0.000001 0.000024 0.001084 -0.000040 0.000000 0.000000 -0.000795 0.000000 
75.915314 52.000000 0.000000 0.000000 -0.000481 0.000000 0.000000 0.000000 -0.000002 0.000000 -0.000007 -0.000022 0.001185 -0.000001 0.000000 0.000000 -0.000592 0.000000 
75.641632 53.089302 0.000000 0.000000 -0.000214 0.000000 0.000000 0.000000 -0.000002 0.000000 -0.000012 -0.000030 0.000752 0.000208 0.000000 0.000000 -0.000451 0.000000 
75.361511 54.135479 0.000000 0.000000 -0.000032 0.000000 0.000000 0.000000 -0.000001 0.000000 -0.000015 -0.000038 -0.000094 0.000263 0.000000 0.000000 -0.000042 0.000000 
75.075150 55.139297 0.000000 0.000000 -0.000029 0.000000 0.000000 0.000000 -0.000000 0.000000 -0.000006 -0.000035 0.000299 0.000091 0.000000 0.000000 -0.000038 0.000000 
73.871101 58.745728 0.000000 0.000028 0.000256 0.000000 0.000000 0.000002 -0.000053 0.000000 0.000001 0.000022 0.000457 0.000477 0.000000 0.000045 0.000155 0.000000 
73.556343 59.548611 0.000000 0.000023 0.000648 0.000000 0.000000 0.000001 -0.000154 0.000000 0.000001 -0.000007 0.000093 0.000355 0.000000 0.000026 0.000273 0.000000 
73.236465 60.313332 0.000000 0.000000 0.000209 0.000000 0.000000 -0.000001 -0.000036 0.000000 -0.000001 -0.000003 0.000126 -0.000163 0.000000 0.000000 0.000043 0.000000 
72.911652 61.040520 0.000000 0.000003 0.000261 0.000000 0.000000 -0.000000 -0.000024 0.000000 0.000000 -0.000001 0.000319 0.000086 0.000000 0.000001 0.000035 0.000000 
72.582115 61.730816 0.000000 -0.000000 0.000258 0.000000 0.000000 -0.000000 -0.000001 0.000000 0.000001 -0.000006 0.000145 0.000308 0.000000 -0.000000 0.000103 0.000000 
72.248100 62.384850 0.000000 0.000000 -0.000300 0.000000 0.000000 0.000000 -0.000000 0.000000 0.000002 -0.000007 -0.000568 0.000481 0.000000 0.000000 -0.000116 0.000000 
71.909882 63.003254 0.000000 0.000000 0.000022 0.000000 0.000000 0.000000 0.000000 0.000000 0.000002 -0.000028 -0.000277 0.000122 0.000000 0.000000 0.000001 0.000000 
71.567810 63.586655 0.000000 0.000001 0.000129 0.000000 0.000000 0.000000 0.000000 0.000000 0.000001 0.000001 -0.000008 -0.000292 0.000000 0.000000 0.000043 0.000000 
71.222343 64.135635 0.000000 0.000003 0.000305 0.000000 0.000000 0.000001 -0.000000 0.000000 -0.000003 -0.000006 -0.000054 -0.000092 0.000000 0.000003 0.000104 0.000000 
70.874161 64.650650 0.000000 0.000000 0.000189 0.000000 0.000000 0.000000 -0.000000 0.000000 0.000001 -0.000001 -0.000073 -0.000114 0.000000 0.000001 0.000057 0.000000 
70.524437 65.131775 0.000000 0.000012 0.000026 0.000000 0.000000 0.000000 0.000002 0.000000 0.000002 0.000001 -0.000042 -0.000255 0.000000 0.000007 0.000006 0.000000 
70.176003 65.577431 0.000000 0.000016 0.000167 0.000000 0.000000 0.000000 0.000001 0.000000 0.000005 -0.000038 -0.000064 -0.000326 0.000000 -0.000003 0.000037 0.000000 
70.318024 -142.600281 0.000000 0.000861 0.000359 0.000000 0.000000 -0.000148 0.000505 0.000000 -0.000548 0.000100 -0.000743 -0.001548 0.000000 -0.000015 0.000106 0.000000 
70.672668 -142.159668 0.000000 -0.000238 0.000309 0.000000 0.000000 -0.000019 0.000037 0.000000 -0.000625 0.000006 -0.000798 0.003521 0.000000 0.000178 0.000057 0.000000 
71.028831 -141.684158 0.000000 0.000164 0.000990 0.000000 0.000000 0.000039 -0.000142 0.000000 -0.000335 0.000012 -0.000374 0.002570 0.000000 0.000016 0.000006 0.000000 
71.383621 -141.175278 0.000000 0.000157 0.001627 0.000000 0.000000 0.000020 -0.000179 0.000000 -0.000003 0.000024 0.000545 0.001397 0.000000 0.000007 0.000043 0.000000 
71.735825 -140.632889 0.000000 0.000310 0.000123 0.000000 0.000000 -0.000088 -0.000248 0.000000 0.000045 -0.000034 0.000515 0.026424 0.000000 0.000008 -0.000122 0.000000 
72.084732 -140.056488 0.000000 -0.000196 0.001579 0.000000 0.000000 -0.000305 -0.000406 0.000000 0.000055 -0.000003 0.000850 0.086134 0.000000 -0.000003 -0.000037 0.000000 
72.429863 -139.445435 -0.000018 0.000717 0.002171 0.000000 -0.000000 -0.000661 -0.000674 0.000000 0.001004 -0.000057 0.000773 0.014333 -0.000007 0.000002 -0.000135 0.000000 
72.770859 -138.798996 -0.000169 0.001915 0.000685 0.000000 -0.000000 -0.000905 -0.000913 0.000000 0.000060 -0.001032 0.000082 -0.049546 -0.000147 0.000095 -0.000303 0.000000 
73.107422 -138.116470 -0.000218 -0.002153 0.001718 0.000000 -0.000000 -0.001165 -0.001219 0.000000 -0.000015 0.000061 -0.000924 -0.060386 -0.000115 -0.000113 -0.000008 0.000000 
73.439301 -137.397110 0.000037 0.000660 0.003914 0.000000 -0.000000 -0.001209 -0.001377 0.000000 0.000029 -0.000466 0.000343 -0.015698 0.000015 0.000095 -0.000039 0.000000 
73.766281 -136.640137 0.000161 0.002704 0.005278 0.001165 -0.000000 -0.001163 -0.001327 0.000000 -0.000039 -0.000070 -0.000506 -0.014087 0.000058 -0.000007 -0.000044 0.001637 
74.088142 -135.844818 0.000164 0.003603 0.004623 0.001712 0.000004 -0.000911 -0.001171 0.000004 0.000004 -0.000021 0.000040 -0.015394 0.000057 -0.000001 -0.000058 0.002973 
74.404709 -135.010330 0.000025 0.002774 0.004528 0.006288 0.000027 -0.000625 -0.001090 0.000029 0.000024 -0.000046 -0.000005 -0.000968 0.000011 0.000012 -0.000018 0.004419 
74.715790 -134.135880 -0.000227 0.002941 0.003931 0.002862 0.000022 -0.000467 -0.000942 0.000010 -0.000011 0.000272 -0.000011 -0.000623 -0.000046 -0.000003 -0.000014 0.000912 
75.021194 -133.220612 0.000211 0.003376 0.004523 0.002885 -0.000258 -0.000378 -0.001032 0.000010 0.000004 0.000265 -0.000049 -0.000265 0.000020 0.000003 0.000000 0.000555 
75.320747 -132.263626 0.000822 0.003202 0.004071 0.003261 -0.000865 -0.000498 -0.000970 0.000011 0.000204 0.000148 -0.000218 -0.000210 0.000087 0.000000 0.000006 0.000468 
75.614258 -131.264038 0.000543 0.002771 0.004211 0.003465 -0.001425 -0.000655 -0.000904 0.000006 0.000398 0.000008 -0.000114 0.000263 0.000023 0.000001 0.000014 0.000367 
75.901527 -130.220886 0.000489 0.002402 0.003856 0.003115 -0.001675 -0.000939 -0.000698 0.000003 0.000332 -0.000059 0.000165 0.000989 0.000012 -0.000000 0.000002 0.000269 
76.182358 -129.133209 0.000239 0.002209 0.003713 0.003424 -0.001541 -0.001190 -0.000497 0.000007 0.000289 0.000024 0.000232 0.001365 -0.000037 0.000000 -0.000008 0.000285 
76.456543 -128.000000 -0.003053 -0.000840 -0.001158 -0.002468 -0.001707 -0.001292 -0.000454 0.000071 0.000368 0.000507 -0.000850 0.000970 -0.001135 -0.000011 -0.000036 -0.000300 
76.723854 -126.820267 -0.006521 -0.003713 -0.000537 -0.002429 -0.001708 -0.001184 -0.000163 0.000181 0.000460 0.001053 -0.002329 0.000141 -0.002139 -0.000016 -0.000039 -0.000342 
76.984070 -125.593018 -0.009550 -0.005984 -0.007688 -0.011385 -0.001731 -0.001261 0.000029 0.000235 0.000691 0.000616 0.000489 -0.000585 -0.002895 -0.000009 -0.000230 -0.001146 
77.236946 -124.317276 -0.010003 -0.006478 -0.002762 -0.002774 -0.001830 -0.001302 0.000399 -0.000025 0.000649 -0.000703 -0.001000 0.000187 -0.002864 -0.000004 0.000034 -0.000151 
77.482216 -122.992096 -0.008619 -0.004536 -0.003011 -0.003221 -0.001698 -0.001156 0.000273 -0.000102 0.000376 -0.000302 -0.000518 0.000808 -0.002470 0.000011 0.000042 -0.000142 
77.719627 -121.616615 -0.006238 -0.003574 -0.001715 0.000212 -0.001620 -0.000758 0.000429 -0.000080 0.000276 0.000048 -0.000077 -0.000059 -0.001916 0.000007 0.000093 0.000187 
77.948883 -120.190041 -0.004056 -0.002656 -0.001487 -0.000507 -0.001192 -0.000478 0.000320 -0.000016 0.000408 -0.000102 -0.000453 -0.000250 -0.001233 0.000001 0.000082 0.000074 
78.169693 -118.711708 -0.001753 -0.001146 -0.001996 -0.001699 -0.000931 -0.000369 0.000669 0.000014 0.000358 -0.000008 -0.000365 -0.000345 -0.000568 0.000002 -0.000033 -0.000062 
78.381744 -117.181099 -0.000731 -0.000951 -0.000584 0.000569 -0.000843 -0.000416 0.000857 0.000011 0.000214 0.000051 0.000067 -0.000621 -0.000222 -0.000000 0.000020 0.000078 
78.584717 -115.597878 0.000092 0.000379 0.000770 0.001174 -0.000622 -0.000365 0.000883 -0.000003 0.000235 0.000225 0.000126 -0.000236 0.000005 -0.000006 0.000006 0.000060 
78.778282 -113.961929 0.000101 0.000728 -0.000409 0.000384 -0.000920 -0.000128 0.000799 -0.000004 0.000259 0.000239 -0.000008 -0.000252 -0.000001 -0.000002 0.000056 0.000076 
78.962097 -112.273399 -0.000042 -0.000127 -0.000144 0.001472 -0.000403 0.000046 0.000743 -0.000035 0.000129 0.000410 -0.000085 0.000175 -0.000011 -0.000008 0.000001 0.000155 
79.135811 -110.532738 0.000094 0.000215 0.000158 0.000657 -0.000136 -0.000022 0.000571 0.000031 -0.000011 0.000233 0.000114 -0.000512 0.000007 -0.000001 0.000001 0.000042 
79.299072 -108.740730 0.000027 0.000046 -0.000170 0.000593 -0.000016 -0.000092 0.000873 -0.000007 0.000028 -0.000020 -0.000027 -0.000421 0.000001 -0.000000 0.000002 0.000064 
79.451515 -106.898529 0.000039 0.000239 0.001431 0.003476 -0.000090 -0.000260 0.000754 -0.000076 0.000004 -0.000244 -0.000117 0.000006 0.000003 0.000012 0.000033 0.000291 
79.592796 -105.007721 0.000195 0.000564 -0.005022 -0.005123 -0.000088 -0.000510 0.000297 -0.000181 -0.000012 -0.000082 0.000045 0.000242 0.000018 0.000007 0.000002 -0.000463 
80.119995 -71.088715 -0.000047 -0.000055 -0.000060 -0.000030 0.000000 -0.000001 -0.000010 0.000000 0.000024 -0.000004 0.000037 0.000005 -0.000002 0.000000 -0.000006 -0.000000 
80.039490 -68.994408 -0.000033 0.000004 -0.000018 0.000447 -0.000001 -0.000003 0.000002 0.000000 0.000150 -0.000009 -0.000013 0.000019 -0.000020 0.000001 0.000002 0.000293 
79.946228 -66.933945 -0.000004 -0.000009 -0.000638 -0.001050 0.000000 -0.000000 -0.000011 -0.000000 0.000042 0.000007 0.000236 -0.000231 -0.000002 -0.000001 -0.000080 -0.000629 
79.840485 -64.911232 0.000001 -0.000012 0.000136 0.001533 0.000000 0.000001 -0.000019 0.000003 -0.000000 0.000005 -0.000066 0.000017 0.000000 -0.000000 0.000021 0.000648 
79.299072 -18.740728 -0.000028 -0.000015 0.000131 0.000104 -0.000001 -0.000010 0.000210 -0.000040 -0.000001 0.000003 -0.000074 -0.000005 -0.000003 0.000000 -0.000000 0.000001 
79.451515 -16.898531 -0.000070 -0.000046 0.000008 -0.000800 0.000001 -0.000007 0.000137 -0.000002 -0.000007 0.000002 -0.000006 0.000012 -0.000010 -0.000000 -0.000007 -0.000122 
79.592796 -15.007719 0.000117 0.000081 0.000126 -0.000615 -0.000001 -0.000010 0.000097 -0.000029 -0.000010 -0.000006 -0.000001 0.000281 0.000029 0.000000 0.000016 -0.000167 
79.722565 -13.070306 -0.000001 0.000021 0.000051 0.000398 -0.000002 0.000033 0.000214 0.000019 -0.000005 -0.000012 0.000121 -0.000100 -0.000000 0.000000 -0.000020 0.000428 
79.840485 -11.088767 -0.000001 0.000031 -0.000074 0.000022 -0.000005 0.000119 0.000434 -0.000099 0.000014 -0.000007 -0.000293 0.000898 0.000000 0.000000 -0.000027 -0.000003 
79.946228 -9.066053 0.000003 0.000047 -0.000761 0.000784 -0.000006 0.000100 0.001428 0.000072 0.000000 0.000002 -0.000684 -0.002434 0.000003 0.000000 -0.000004 0.000520 
80.039490 -7.005593 0.000021 0.000158 0.000319 0.002000 -0.000005 -0.000349 0.001632 -0.000227 -0.000000 0.000010 -0.000661 -0.003540 0.000007 -0.000002 0.000044 0.000836 
80.119995 -4.911283 -0.000013 0.000520 0.000851 0.003628 -0.000002 -0.001864 -0.002776 -0.000024 0.000013 0.000052 -0.000572 -0.003422 -0.000012 -0.000009 -0.000281 0.002845 
80.187492 -2.787464 -0.000033 0.001103 0.004459 -0.002262 -0.000001 -0.003446 -0.006805 0.000418 0.000019 0.000027 0.000358 0.001170 -0.000013 0.000003 -0.000431 -0.001808 
80.241760 -0.638885 0.000011 -0.004296 0.008854 -0.000001 -0.000000 -0.004012 -0.013306 -0.000000 -0.000114 -0.002044 0.001425 0.007252 0.000008 0.000428 0.000875 -0.000010 
80.282623 1.529350 0.000000 -0.000332 -0.004074 0.000000 0.000000 -0.000120 -0.003722 0.000000 -0.000180 -0.002735 -0.002950 0.032368 0.000000 0.000172 -0.002441 0.000000 
80.309944 3.711843 0.000000 0.000000 0.000000 0.000000 0.000000 0.000000 0.000000 0.000000 0.000088 0.000869 0.011991 -0.002230 0.000000 0.000000 0.000000 0.000000 
80.323631 5.902982 0.000000 0.000000 0.000000 0.000000 0.000000 0.000000 0.000000 0.000000 0.000037 0.000386 0.001785 0.000406 0.000000 0.000000 0.000000 0.000000 
80.323631 8.097017 0.000000 0.000000 0.000000 0.000000 0.000000 0.000000 0.000000 0.000000 0.000040 0.000146 0.000100 0.001054 0.000000 0.000000 0.000000 0.000000 
80.309944 10.288157 0.000000 0.000000 0.000000 0.000000 0.000000 0.000000 0.000000 0.000000 0.000727 -0.000025 0.000900 0.001133 0.000000 0.000000 0.000000 0.000000 
80.282623 12.470651 0.000000 0.000000 0.000000 0.000000 0.000000 0.000000 0.000000 0.000000 0.002016 -0.000146 -0.003019 0.001030 0.000000 0.000000 0.000000 0.000000 
80.241760 14.638885 0.000000 0.000000 0.000000 0.000000 0.000000 0.000000 0.000000 0.000000 0.002000 0.000592 0.003012 0.001586 0.000000 0.000000 0.000000 0.000000 
80.187492 16.787464 0.000000 -0.000012 -0.001615 0.000000 0.000000 -0.000002 -0.000127 0.000000 0.002090 0.001158 0.008123 -0.002226 0.000000 -0.000172 -0.003196 0.000000 
79.722565 27.070307 0.000000 -0.000466 -0.000482 0.000000 0.000000 0.000028 0.000082 0.000000 0.001097 0.000154 -0.000031 -0.001684 0.000000 -0.000101 -0.000395 0.000000 
79.592796 29.007719 0.000000 -0.000017 -0.000066 0.000000 0.000000 -0.000009 0.000283 0.000000 0.001270 0.000075 0.000143 0.002869 0.000000 -0.000042 -0.000326 0.000000 
79.451515 30.898531 0.000000 0.000012 -0.000242 0.000000 0.000000 0.000010 0.000132 0.000000 0.000579 0.000080 0.000551 0.002261 0.000000 -0.000083 -0.000187 0.000000 
79.299072 32.740730 0.000000 -0.000036 -0.000197 0.000000 0.000000 -0.000016 0.000183 0.000000 0.000025 0.000006 0.000527 0.000970 0.000000 -0.000014 -0.000318 0.000000 
79.135811 34.532742 0.000000 -0.000212 -0.000153 0.000000 0.000000 0.000006 0.000136 0.000000 -0.000009 0.000033 0.000005 0.000314 0.000000 -0.000062 -0.000177 0.000000 
78.962097 36.273403 0.000000 -0.000057 0.000142 0.000000 0.000000 0.000008 0.000031 0.000000 0.000012 0.000012 0.000067 0.000703 0.000000 -0.000016 0.000110 0.000000 
78.778282 37.961929 0.000000 -0.000021 0.000629 0.000000 0.000000 0.000004 0.000017 0.000000 0.000015 0.000017 -0.000048 0.000291 0.000000 -0.000014 0.000443 0.000000 
78.584717 39.597878 0.000000 0.000008 0.000311 0.000000 0.000000 0.000012 0.000003 0.000000 0.000010 0.000009 -0.000075 -0.001328 0.000000 -0.000005 0.000185 0.000000 
78.381744 41.181103 0.000000 -0.000008 0.000110 0.000000 0.000000 0.000025 0.000088 0.000000 0.000029 0.000009 -0.000067 -0.002139 0.000000 -0.000012 0.000057 0.000000 
78.169693 42.711712 0.000000 0.000629 -0.000066 0.000000 0.000000 0.000147 0.000113 0.000000 0.000042 -0.000147 0.000008 -0.002093 0.000000 0.000154 -0.000080 0.000000 
77.948883 44.190041 0.000000 0.000068 -0.000251 0.000000 0.000000 0.000025 0.000197 0.000000 0.000015 -0.000040 -0.000055 -0.001282 0.000000 0.000041 -0.000206 0.000000 
77.719627 45.616615 0.000000 0.000012 -0.000100 0.000000 0.000000 0.000013 0.000095 0.000000 -0.000006 -0.000010 -0.000201 -0.001229 0.000000 0.000009 -0.000085 0.000000 
77.482216 46.992096 0.000000 0.000009 -0.000111 0.000000 0.000000 0.000008 0.000110 0.000000 -0.000012 0.000001 -0.000244 -0.001433 0.000000 0.000002 -0.000142 0.000000 
77.236946 48.317272 0.000000 0.000002 -0.000118 0.000000 0.000000 0.000006 0.000049 0.000000 -0.000018 -0.000012 -0.000051 -0.001076 0.000000 0.000002 -0.000143 0.000000 
76.984070 49.593018 0.000000 -0.000025 0.000278 0.000000 0.000000 0.000006 0.000023 0.000000 -0.000014 0.000006 0.000123 -0.000212 0.000000 -0.000007 0.000240 0.000000 
76.723854 50.820271 0.000000 -0.000005 0.000259 0.000000 0.000000 -0.000001 0.000014 0.000000 -0.000003 0.000019 -0.000126 0.000001 0.000000 -0.000002 0.000463 0.000000 
76.456543 52.000000 0.000000 0.000000 -0.000059 0.000000 0.000000 0.000000 0.000019 0.000000 -0.000001 0.000062 0.000107 -0.000077 0.000000 0.000000 -0.000098 0.000000 
76.182358 53.133205 0.000000 0.000000 -0.000368 0.000000 0.000000 0.000000 -0.000001 0.000000 -0.000004 0.000009 0.001035 -0.000175 0.000000 0.000000 -0.000626 0.000000 
75.901527 54.220890 0.000000 0.000000 0.000055 0.000000 0.000000 0.000000 0.000001 0.000000 -0.000006 -0.000026 0.000096 0.000130 0.000000 0.000000 0.000072 0.000000 
75.614258 55.264042 0.000000 0.000000 0.000067 0.000000 0.000000 0.000000 0.000002 0.000000 -0.000010 -0.000058 0.000003 0.000190 0.000000 0.000000 0.000085 0.000000 
75.320747 56.263634 0.000000 0.000000 -0.000017 0.000000 0.000000 0.000000 -0.000001 0.000000 -0.000007 -0.000048 0.000328 0.000084 0.000000 0.000000 -0.000067 0.000000 
74.088142 59.844818 0.000000 -0.000018 0.000032 0.000000 0.000000 -0.000003 -0.000037 0.000000 0.000004 -0.000012 0.000371 0.000471 0.000000 -0.000013 0.000080 0.000000 
73.766281 60.640144 0.000000 0.000015 -0.001274 0.000000 0.000000 0.000001 -0.000019 0.000000 0.000002 -0.000012 0.000586 0.000405 0.000000 0.000012 -0.000307 0.000000 
73.439301 61.397106 0.000000 0.000001 -0.000229 0.000000 0.000000 0.000000 -0.000023 0.000000 -0.000000 -0.000000 0.000317 0.000058 0.000000 0.000001 -0.000058 0.000000 
73.107422 62.116474 0.000000 -0.000001 -0.001309 0.000000 0.000000 0.000000 0.000000 0.000000 -0.000001 -0.000000 0.000068 -0.000019 0.000000 -0.000001 0.000036 0.000000 
72.770859 62.799000 0.000000 -0.000006 -0.000396 0.000000 0.000000 0.000000 0.000001 0.000000 -0.000000 0.000005 -0.000456 0.000051 0.000000 -0.000004 -0.000084 0.000000 
72.429863 63.445427 0.000000 0.000002 -0.000505 0.000000 0.000000 -0.000000 0.000001 0.000000 0.000000 -0.000001 -0.000579 0.000206 0.000000 0.000002 -0.000191 0.000000 
72.084732 64.056488 0.000000 0.000003 0.000686 0.000000 0.000000 -0.000000 0.000000 0.000000 0.000001 -0.000001 0.000303 0.000152 0.000000 0.000004 0.000262 0.000000 
71.735825 64.632881 0.000000 -0.000001 0.000285 0.000000 0.000000 -0.000000 0.000000 0.000000 0.000001 -0.000002 -0.000020 -0.000166 0.000000 -0.000001 0.000078 0.000000 
71.383621 65.175270 0.000000 -0.000002 0.000352 0.000000 0.000000 -0.000000 0.000000 0.000000 0.000000 0.000001 -0.000161 -0.000267 0.000000 -0.000003 0.000076 0.000000 
71.028831 65.684166 0.000000 -0.000000 0.000295 0.000000 0.000000 -0.000000 -0.000004 0.000000 0.000001 0.000002 0.000381 -0.000270 0.000000 -0.000000 0.000069 0.000000 
70.672668 66.159676 0.000000 0.000000 0.000025 0.000000 0.000000 0.000000 0.000002 0.000000 0.000000 -0.000001 0.000077 -0.000293 0.000000 0.000000 0.000004 0.000000 
70.318024 66.600281 0.000000 0.000001 -0.000312 0.000000 0.000000 0.000000 -0.000002 0.000000 -0.000004 -0.000002 -0.000868 -0.000324 0.000000 0.000000 -0.000075 0.000000 
70.456512 -143.641678 0.000000 0.000216 -0.000001 0.000000 0.000000 -0.000021 0.000462 0.000000 -0.000222 0.000200 -0.000946 -0.001795 0.000000 -0.000017 0.000056 0.000000 
70.817108 -143.207260 0.000000 -0.000765 0.000354 0.000000 0.000000 -0.000243 0.000134 0.000000 -0.000674 0.000242 -0.000588 0.002547 0.000000 -0.000114 0.000033 0.000000 
71.179443 -142.738541 0.000000 0.000301 0.000926 0.000000 0.000000 -0.000004 -0.000336 0.000000 -0.000280 0.000159 -0.000039 0.000483 0.000000 0.000009 -0.000039 0.000000 
71.540558 -142.236969 0.000000 -0.000135 0.001085 0.000000 0.000000 -0.000017 -0.000345 0.000000 -0.000019 0.000082 0.000250 0.002991 0.000000 -0.000004 0.000017 0.000000 
71.899231 -141.702393 0.000000 0.000327 0.001604 0.000000 0.000000 -0.000210 -0.000560 0.000000 -0.000089 -0.000031 0.000116 0.001172 0.000000 0.000005 0.000020 0.000000 
72.254715 -141.134247 0.000000 0.000359 0.001859 0.000000 0.000000 -0.000478 -0.000771 0.000000 -0.000387 0.000012 0.001085 0.016870 0.000000 -0.000005 0.000010 0.000000 
72.606514 -140.531815 -0.000069 0.001008 0.003477 0.000000 -0.000000 -0.000773 -0.000990 0.000000 0.000011 -0.000180 0.002348 -0.006795 -0.000066 0.000009 -0.000079 0.000000 
72.954247 -139.894302 -0.000039 0.001506 0.003341 0.000000 0.000000 -0.001037 -0.001158 0.000000 -0.000018 -0.000590 0.001206 -0.029252 -0.000020 0.000031 -0.000157 0.000000 
73.297615 -139.220901 -0.000018 0.000940 0.005420 0.000000 -0.000000 -0.001128 -0.001391 0.000000 -0.000006 -0.000059 -0.000082 -0.038613 -0.000009 -0.000032 0.000065 0.000000 
73.636345 -138.510742 -0.000474 0.003552 0.004205 0.000000 -0.000001 -0.001010 -0.001454 0.000000 0.000017 -0.000365 -0.000121 -0.021007 -0.000199 0.000036 0.000033 0.000000 
73.970215 -137.762970 0.000137 0.003341 0.003823 0.002403 -0.000001 -0.000709 -0.001261 0.000007 -0.000019 -0.000054 -0.000101 -0.011652 0.000047 -0.000004 -0.000077 0.005998 
74.299019 -136.976700 0.000146 0.004054 0.004083 0.005646 0.000012 -0.000390 -0.001041 0.000023 -0.000035 -0.000099 0.000024 -0.007561 0.000055 0.000006 -0.000059 0.007621 
74.622551 -136.150986 0.000225 0.003691 0.004214 0.003040 0.000054 -0.000103 -0.000934 0.000022 0.000024 -0.000013 0.000039 -0.001147 0.000067 0.000009 -0.000022 0.001405 
74.940628 -135.284851 0.000045 0.003749 0.003775 0.003048 -0.000194 0.000065 -0.000727 0.000004 0.000111 0.000307 -0.000005 -0.000395 -0.000006 -0.000002 -0.000004 0.000921 
75.253059 -134.377304 0.000878 0.004282 0.004137 0.003170 -0.001258 0.000064 -0.000812 0.000006 0.000268 0.000522 0.000032 -0.000221 0.000072 -0.000002 0.000019 0.000597 
75.559654 -133.427277 -0.001021 0.001711 0.001882 0.001540 -0.002382 -0.000060 -0.000821 0.000002 0.000609 0.000249 -0.000131 -0.000022 -0.000696 0.000010 -0.000017 0.000176 
75.860237 -132.433670 -0.002131 -0.000062 0.000165 -0.000890 -0.002675 -0.000184 -0.000554 -0.000001 0.000788 0.000247 -0.000510 -0.000018 -0.001048 0.000002 -0.000062 -0.000211 
76.154602 -131.395340 -0.002384 -0.001136 -0.000952 -0.001857 -0.002176 -0.000137 -0.000442 -0.000006 0.000525 -0.000066 0.000093 0.000091 -0.000997 0.000002 -0.000057 -0.000268 
76.442543 -130.311096 -0.002574 -0.001760 -0.000833 -0.002164 -0.001512 -0.000099 -0.000285 0.000003 0.000304 0.000001 0.000366 0.000573 -0.000920 -0.000006 -0.000029 -0.000293 
76.723854 -129.179733 -0.003500 -0.002478 -0.002804 -0.003757 -0.001030 -0.000114 -0.000271 0.000018 0.000190 -0.000119 0.000376 0.000630 -0.001162 0.000001 -0.000016 -0.000301 
76.998314 -128.000000 -0.003766 -0.002611 -0.002303 -0.002751 -0.000595 -0.000198 -0.000277 0.000050 0.000082 0.000044 0.000065 0.000429 -0.001042 -0.000002 0.000008 -0.000159 
77.265678 -126.770653 -0.003664 -0.002590 -0.001357 -0.001539 -0.000595 -0.000239 -0.000134 0.000007 0.000100 -0.000040 -0.000498 -0.000020 -0.001035 0.000005 -0.000001 -0.000075 
77.525696 -125.490456 -0.003493 -0.002718 -0.002377 -0.002459 -0.000510 -0.000229 0.000132 -0.000004 0.000142 0.000006 -0.000032 0.000353 -0.001013 -0.000005 -0.000019 -0.000117 
77.778107 -124.158180 -0.003808 -0.002886 -0.002550 -0.002652 -0.000277 -0.000199 0.000268 0.000011 0.000110 -0.000069 -0.000309 0.000448 -0.001006 -0.000004 -0.000005 -0.000070 
78.022629 -122.772682 -0.002423 -0.001717 -0.001831 -0.002160 -0.000090 -0.000098 0.000405 0.000005 0.000046 -0.000087 0.000090 0.001077 -0.000683 -0.000001 -0.000024 -0.000101 
78.258957 -121.332870 -0.001997 -0.001372 -0.001209 0.000561 -0.000053 -0.000074 0.000483 0.000013 0.000073 -0.000054 -0.000404 0.000767 -0.000565 -0.000000 0.000018 0.000122 
78.486794 -119.837784 -0.000902 -0.000628 -0.000941 0.000260 -0.000009 -0.000057 0.000682 0.000013 0.000063 0.000077 -0.000708 -0.000046 -0.000252 -0.000001 0.000011 0.000074 
78.705803 -118.286606 -0.000073 0.000041 0.000369 0.002123 0.000084 -0.000083 0.000797 0.000008 0.000010 0.000136 -0.000159 -0.000335 -0.000004 -0.000000 0.000003 0.000133 
78.915634 -116.678703 0.000030 0.000404 -0.000184 0.001198 -0.000012 -0.000091 0.000732 -0.000002 -0.000007 0.000012 -0.000016 -0.000261 0.000002 0.000003 -0.000010 0.000090 
79.115936 -115.013695 0.000056 0.000330 -0.000048 0.001179 -0.000040 -0.000029 0.000681 -0.000008 0.000039 -0.000027 -0.000146 -0.000379 0.000004 0.000000 -0.000004 0.000080 
79.306335 -113.291458 0.000003 0.000211 0.000014 0.001743 -0.000012 0.000072 0.000540 -0.000020 -0.000021 -0.000015 -0.000154 -0.000140 0.000000 0.000003 -0.000000 0.000114 
79.486450 -111.512222 0.000001 0.000071 0.000129 0.002337 -0.000006 0.000035 0.000342 -0.000010 -0.000025 0.000062 0.000054 -0.000169 0.000000 0.000000 0.000000 0.000138 
79.655899 -109.676575 -0.000017 -0.001405 -0.001226 -0.000271 -0.000004 -0.000010 0.000529 -0.000014 -0.000020 0.000019 0.000136 -0.000296 -0.000001 0.000001 -0.000000 0.000041 
79.814278 -107.785553 0.000044 0.000333 0.000343 0.000972 -0.000005 -0.000110 0.000895 -0.000007 -0.000012 0.000026 -0.000041 -0.000289 0.000003 -0.000000 0.000003 0.000043 
79.961205 -105.840637 0.000070 0.000052 -0.000778 0.000645 -0.000026 -0.000227 0.001012 -0.000018 -0.000010 -0.000001 -0.000108 0.000064 0.000005 -0.000000 0.000000 0.000088 
80.096283 -103.843849 -0.000014 0.000305 0.000454 0.005899 -0.000091 -0.000213 0.001598 -0.000093 -0.000001 -0.000002 -0.000080 0.000048 -0.000002 0.000000 0.000006 0.000581 
80.219131 -101.797737 -0.000005 0.000313 0.000899 0.003276 -0.000065 -0.000234 0.000795 0.000216 -0.000005 0.000011 -0.000051 0.000196 -0.000000 -0.000000 0.000042 0.000275 
80.329391 -99.705429 0.000198 0.000732 0.001405 0.003328 -0.000215 -0.000472 0.000406 0.000542 -0.000006 0.000032 -0.000060 0.000272 0.000020 0.000002 0.000061 0.000715 
80.426712 -68.429382 0.000089 0.000032 -0.000142 -0.000076 0.000001 0.000002 0.000005 0.000000 -0.000016 0.000029 -0.000013 -0.000040 0.000010 -0.000002 0.000003 0.000000 
79.814278 -17.785551 0.000001 0.000006 -0.000036 -0.001139 -0.000000 -0.000008 0.000093 -0.000001 -0.000033 -0.000003 0.000013 0.000085 0.000002 0.000000 -0.000005 -0.000112 
79.961205 -15.840637 0.000033 0.000028 -0.000057 -0.001455 -0.000002 -0.000007 0.000052 -0.000030 0.000012 -0.000017 0.000190 0.000534 0.000006 0.000000 -0.000003 -0.000283 
80.096283 -13.843848 -0.000010 0.000021 -0.000037 0.000194 0.000003 0.000002 0.000058 -0.000079 0.000033 -0.000017 0.000163 0.000283 -0.000006 0.000001 -0.000049 0.000042 
80.219131 -11.797739 -0.000000 0.000046 0.000240 -0.000409 -0.000003 0.000051 0.000296 -0.000200 -0.000008 -0.000016 -0.000331 0.001962 0.000003 0.000001 -0.000028 -0.000141 
80.329391 -9.705429 0.000015 0.000039 -0.001114 0.001313 -0.000006 0.000090 0.001417 0.000035 -0.000005 -0.000007 -0.000541 -0.001296 0.000005 -0.000000 -0.000047 0.000533 
80.426712 -7.570615 -0.000004 0.000091 -0.001032 0.001411 -0.000006 -0.000130 0.001453 -0.000015 0.000005 0.000009 -0.000500 -0.003375 -0.000004 -0.000002 0.000030 0.000863 
80.510780 -5.397562 -0.000032 0.000567 0.002379 0.006870 -0.000003 -0.001818 -0.002054 -0.000113 0.000017 0.000020 -0.000717 -0.004923 -0.000026 -0.000001 0.000174 0.003908 
80.581306 -3.191078 -0.000021 0.001275 0.005392 -0.004840 -0.000001 -0.003766 -0.006033 0.000477 0.000085 0.000063 -0.000151 -0.001129 -0.000008 -0.000002 -0.000012 -0.006569 
80.638039 -0.956475 0.000016 0.002187 0.014773 -0.000116 -0.000000 -0.005864 -0.014626 -0.000002 -0.000041 0.000132 0.003768 0.025842 0.000008 0.000061 0.001001 -0.000359 
80.680771 1.300496 -0.000002 -0.006034 0.002611 0.000000 -0.000000 -0.002230 -0.002829 0.000000 0.000052 -0.003838 -0.011395 0.041202 -0.000000 0.000345 0.013935 0.000000 
80.709358 3.573719 0.000000 -0.000040 -0.001679 0.000000 0.000000 -0.000015 0.000017 0.000000 0.000083 -0.001212 -0.010766 -0.008147 0.000000 -0.000163 -0.003779 0.000000 
80.723671 5.856804 0.000000 0.000000 -0.000347 0.000000 0.000000 0.000000 -0.000000 0.000000 0.000012 -0.000329 -0.003056 -0.011608 0.000000 0.000000 -0.000921 0.000000 
80.723671 8.143196 0.000000 0.000000 0.000000 0.000000 0.000000 0.000000 0.000000 0.000000 -0.000038 -0.000205 0.002113 -0.004373 0.000000 0.000000 0.000000 0.000000 
80.709358 10.426281 0.000000 0.000000 0.000000 0.000000 0.000000 0.000000 0.000000 0.000000 0.000354 -0.000159 0.002303 -0.001609 0.000000 0.000000 0.000000 0.000000 
80.680771 12.699504 0.000000 0.000000 0.000000 0.000000 0.000000 0.000000 0.000000 0.000000 0.001320 -0.000161 0.000464 0.000009 0.000000 0.000000 0.000000 0.000000 
80.638039 14.956474 0.000000 0.000000 0.000000 0.000000 0.000000 0.000000 0.000000 0.000000 0.002207 0.000144 0.001881 0.000417 0.000000 0.000000 0.000000 0.000000 
80.581306 17.191078 0.000000 0.000000 0.000000 0.000000 0.000000 0.000000 0.000000 0.000000 0.002765 -0.000241 -0.000529 -0.001576 0.000000 0.000000 0.000000 0.000000 
80.510780 19.397562 0.000000 0.000734 0.001551 0.000000 0.000000 0.000005 0.000002 0.000000 0.003369 -0.000205 -0.004301 0.002458 0.000000 0.000588 0.001894 0.000000 
80.219131 25.797739 0.000000 -0.000770 -0.000628 0.000000 0.000000 0.000021 -0.000014 0.000000 0.003237 0.000392 -0.000313 -0.001440 0.000000 -0.000162 0.000019 0.000000 
80.096283 27.843849 0.000000 -0.000718 0.000249 0.000000 0.000000 -0.000003 -0.000002 0.000000 0.002342 0.000323 -0.000290 -0.000264 0.000000 -0.000395 0.000390 0.000000 
79.961205 29.840637 0.000000 -0.000146 0.000207 0.000000 0.000000 -0.000031 0.000292 0.000000 0.001982 0.000153 -0.000483 0.004780 0.000000 -0.000162 0.000160 0.000000 
79.814278 31.785551 0.000000 -0.000090 -0.000039 0.000000 0.000000 -0.000012 0.000110 0.000000 -0.000040 0.000011 0.000004 -0.000857 0.000000 -0.000013 -0.000080 0.000000 
79.655899 33.676579 0.000000 -0.000042 0.000317 0.000000 0.000000 -0.000002 0.000348 0.000000 -0.000076 0.000030 -0.000057 0.001146 0.000000 -0.000019 0.000593 0.000000 
79.486450 35.512222 0.000000 -0.000058 0.000415 0.000000 0.000000 -0.000000 0.000120 0.000000 0.000036 0.000057 -0.000038 0.001103 0.000000 -0.000034 0.000272 0.000000 
79.306335 37.291462 0.000000 -0.000018 0.000084 0.000000 0.000000 0.000001 0.000057 0.000000 -0.000018 0.000027 -0.000045 0.002445 0.000000 -0.000013 0.000033 0.000000 
79.115936 39.013695 0.000000 -0.000004 -0.000163 0.000000 0.000000 -0.000006 0.000043 0.000000 0.000025 0.000019 -0.000040 0.001888 0.000000 -0.000006 -0.000288 0.000000 
78.915634 40.678703 0.000000 0.000033 -0.000190 0.000000 0.000000 0.000003 0.000050 0.000000 -0.000014 0.000002 -0.000221 -0.000899 0.000000 0.000011 -0.000100 0.000000 
78.705803 42.286602 0.000000 -0.000037 -0.000267 0.000000 0.000000 0.000025 0.000180 0.000000 0.000012 0.000006 -0.000059 -0.001703 0.000000 -0.000012 -0.000150 0.000000 
78.486794 43.837784 0.000000 -0.000015 0.000298 0.000000 0.000000 0.000047 0.000162 0.000000 -0.000005 0.000011 0.000117 -0.002017 0.000000 -0.000017 0.000131 0.000000 
78.258957 45.332870 0.000000 0.000022 0.000254 0.000000 0.000000 0.000014 0.000220 0.000000 0.000006 -0.000003 -0.000001 -0.000995 0.000000 0.000002 0.000139 0.000000 
78.022629 46.772678 0.000000 0.000011 -0.000350 0.000000 0.000000 0.000001 0.000222 0.000000 -0.000000 -0.000004 -0.000286 -0.001397 0.000000 0.000004 -0.000241 0.000000 
77.778107 48.158180 0.000000 -0.000001 -0.000645 0.000000 0.000000 0.000006 0.000273 0.000000 0.000001 -0.000001 -0.000215 -0.002204 0.000000 0.000000 -0.000437 0.000000 
77.525696 49.490452 0.000000 0.000023 -0.000312 0.000000 0.000000 0.000009 0.000130 0.000000 -0.000027 0.000002 -0.000091 -0.002168 0.000000 0.000016 -0.000222 0.000000 
77.265678 50.770653 0.000000 0.000083 0.000195 0.000000 0.000000 0.000013 0.000122 0.000000 -0.000031 -0.000020 0.000085 -0.001537 0.000000 0.000036 0.000132 0.000000 
76.998314 52.000000 0.000000 0.000013 0.000175 0.000000 0.000000 0.000001 0.000091 0.000000 -0.000015 -0.000077 -0.000020 -0.000273 0.000000 0.000008 0.000152 0.000000 
76.723854 53.179729 0.000000 0.000000 -0.000054 0.000000 0.000000 0.000000 0.000040 0.000000 -0.000009 0.000029 -0.000117 0.000002 0.000000 0.000000 -0.000106 0.000000 
76.442543 54.311096 0.000000 0.000000 -0.000247 0.000000 0.000000 0.000000 -0.000002 0.000000 -0.000010 0.000032 0.000364 -0.000173 0.000000 0.000000 -0.000324 0.000000 
76.154602 55.395336 0.000000 0.000000 0.000033 0.000000 0.000000 0.000000 0.000000 0.000000 -0.000007 -0.000015 -0.000051 -0.000014 0.000000 0.000000 0.000044 0.000000 
75.860237 56.433666 0.000000 0.000000 -0.000343 0.000000 0.000000 0.000000 0.000005 0.000000 -0.000008 -0.000055 0.000521 0.000145 0.000000 0.000000 -0.000736 0.000000 
75.559654 57.427273 0.000000 0.000000 -0.000144 0.000000 0.000000 0.000000 -0.000000 0.000000 -0.000005 -0.000062 0.000172 0.000102 0.000000 0.000000 -0.000097 0.000000 
74.622551 60.150978 0.000000 -0.000010 0.000067 0.000000 0.000000 -0.000005 0.000025 0.000000 0.000007 0.000001 -0.000297 0.000411 0.000000 0.000001 0.000238 0.000000 
74.299019 60.976700 0.000000 0.000001 -0.000465 0.000000 0.000000 0.000000 -0.000013 0.000000 0.000004 -0.000002 0.000110 0.000260 0.000000 0.000002 -0.000177 0.000000 
73.970215 61.762974 0.000000 -0.000004 -0.000134 0.000000 0.000000 0.000003 -0.000019 0.000000 0.000000 0.000004 0.000085 0.000148 0.000000 0.000001 -0.000050 0.000000 
73.636345 62.510742 0.000000 -0.000080 -0.000272 0.000000 0.000000 0.000002 -0.000010 0.000000 -0.000001 0.000000 0.000437 -0.000122 0.000000 0.000279 -0.000091 0.000000 
73.297615 63.220894 0.000000 0.000000 0.001558 0.000000 0.000000 0.000000 -0.000001 0.000000 -0.000002 -0.000009 0.000168 -0.000258 0.000000 -0.000000 0.000339 0.000000 
72.954247 63.894302 0.000000 -0.000001 -0.000115 0.000000 0.000000 0.000000 0.000000 0.000000 -0.000002 -0.000001 -0.000318 -0.000241 0.000000 -0.000001 0.000005 0.000000 
72.606514 64.531815 0.000000 0.000001 -0.000101 0.000000 0.000000 0.000000 0.000000 0.000000 -0.000001 0.000005 -0.000068 -0.000214 0.000000 0.000002 -0.000047 0.000000 
72.254715 65.134247 0.000000 -0.000002 -0.000083 0.000000 0.000000 0.000000 -0.000003 0.000000 -0.000001 0.000001 0.000412 -0.000321 0.000000 -0.000001 0.000184 0.000000 
71.899231 65.702393 0.000000 -0.000000 0.000765 0.000000 0.000000 0.000000 0.000001 0.000000 0.000000 -0.000006 0.000390 -0.000187 0.000000 0.000001 0.000316 0.000000 
71.540558 66.236969 0.000000 0.000007 0.000308 0.000000 0.000000 -0.000000 0.000003 0.000000 0.000000 0.000001 0.000007 0.000093 0.000000 0.000007 0.000041 0.000000 
70.591194 -144.700836 0.000000 -0.001663 -0.001410 0.000000 0.000000 0.000115 0.000644 0.000000 -0.000060 0.000334 -0.000950 -0.002096 0.000000 -0.000044 0.000071 0.000000 
70.957489 -144.273743 0.000000 0.002256 0.000333 0.000000 0.000000 -0.000010 0.000239 0.000000 -0.000245 -0.000297 -0.000648 0.001186 0.000000 0.000212 0.000003 0.000000 
71.325737 -143.812973 0.000000 0.001064 0.001196 0.000000 0.000000 -0.000077 -0.000506 0.000000 -0.000219 -0.000267 0.000098 -0.001575 0.000000 0.000117 -0.000007 0.000000 
71.692924 -143.319931 0.000000 -0.000222 -0.000256 0.000000 0.000000 -0.000085 -0.000599 0.000000 -0.000043 0.000083 -0.000115 0.000258 0.000000 -0.000007 -0.000089 0.000000 
72.057800 -142.794403 0.000000 0.000325 0.001878 0.000000 0.000000 -0.000310 -0.000733 0.000000 -0.000327 -0.000036 -0.000134 -0.019905 0.000000 0.000006 -0.000044 0.000000 
72.419609 -142.235779 -0.000002 -0.000028 0.000752 0.000000 0.000000 -0.000626 -0.001012 0.000000 -0.000789 -0.000047 0.000525 -0.020430 0.000141 -0.000002 -0.000138 0.000000 
72.777832 -141.643280 -0.000059 0.001189 0.003714 0.000000 -0.000000 -0.000927 -0.001192 0.000000 0.000020 -0.000205 0.000545 -0.018419 -0.000048 0.000011 0.000037 0.000000 
73.132072 -141.016052 -0.000087 0.001667 0.003952 0.000000 0.000000 -0.001158 -0.001369 0.000000 -0.000013 -0.000038 -0.000139 -0.025979 -0.000051 -0.000014 0.000186 0.000000 
73.482018 -140.353165 -0.000017 0.002549 0.001802 0.000000 0.000002 -0.001166 -0.001201 0.000000 0.000025 -0.000045 -0.000426 -0.018700 -0.000006 -0.000015 -0.000116 0.000000 
73.827393 -139.653702 0.000128 0.003791 0.004265 0.001493 -0.000002 -0.000912 -0.001176 0.000002 0.000008 -0.000180 -0.000193 -0.015789 0.000045 0.000005 0.000075 0.001909 
74.167961 -138.916656 -0.000105 0.003990 0.003476 0.004044 0.000004 -0.000524 -0.001053 0.000020 -0.000026 -0.000102 -0.000316 -0.005515 -0.000039 -0.000001 0.000092 0.010691 
74.503525 -138.141022 -0.000121 0.004279 0.003801 0.003794 0.000053 -0.000106 -0.000779 0.000027 0.000057 -0.000101 0.000086 -0.000313 -0.000027 0.000002 -0.000021 0.002349 
74.833862 -137.325714 0.000116 0.005473 0.005013 0.006359 -0.000064 0.000157 -0.000693 0.000025 0.000291 -0.000019 0.000175 -0.000744 0.000010 0.000005 0.000001 0.002512 
75.158791 -136.469650 -0.002214 0.003334 0.003141 0.003401 -0.001358 0.000228 -0.000566 0.000006 0.000592 0.000140 0.000094 -0.000485 -0.001282 0.000004 -0.000017 0.000905 
75.478119 -135.571609 -0.007148 -0.000805 -0.000921 -0.001864 -0.003547 0.000217 -0.000531 0.000001 0.001004 0.000539 0.000193 -0.000305 -0.003282 -0.000005 -0.000003 -0.000428 
75.791664 -134.630402 -0.007710 -0.003384 -0.002989 -0.003691 -0.004279 0.000183 -0.000274 -0.000006 0.001191 0.000530 0.000353 0.000018 -0.003242 0.000001 -0.000090 -0.000579 
76.099236 -133.644699 -0.007651 -0.004830 -0.004028 -0.004984 -0.003249 0.000115 -0.000129 -0.000006 0.000984 0.000338 0.000024 0.000262 -0.002892 0.000005 -0.000008 -0.000608 
76.400627 -132.613190 -0.005967 -0.004436 -0.003421 -0.003574 -0.001717 0.000180 0.000079 -0.000010 0.000441 0.000099 0.000022 0.000263 -0.002093 -0.000001 -0.000042 -0.000341 
76.695648 -131.534424 -0.005983 -0.004905 -0.003213 -0.002478 -0.000863 0.000200 0.000054 -0.000011 0.000163 -0.000000 0.000071 0.000374 -0.001701 -0.000006 0.000074 -0.000089 
76.984070 -130.406982 -0.003625 -0.003159 -0.003794 -0.003875 -0.000422 0.000148 -0.000118 0.000044 0.000061 -0.000020 0.000273 0.000491 -0.001153 -0.000001 -0.000075 -0.000260 
77.265678 -129.229340 -0.002199 -0.002108 -0.002529 -0.002823 -0.000239 0.000097 -0.000195 0.000068 0.000021 0.000024 0.000460 0.000269 -0.000735 -0.000003 -0.000001 -0.000150 
77.540215 -128.000000 -0.001346 -0.001321 -0.001159 -0.002039 -0.000112 0.000006 -0.000098 0.000025 -0.000020 -0.000009 0.000094 0.000957 -0.000391 -0.000001 0.000000 -0.000221 
77.807434 -126.717415 -0.000549 -0.000481 -0.000423 -0.000032 0.000036 -0.000046 0.000067 -0.000009 -0.000059 0.000002 -0.000048 0.000521 -0.000148 0.000000 -0.000000 0.000025 
78.067062 -125.380066 0.000051 0.000090 0.000269 0.000464 0.000072 -0.000053 0.000155 -0.000004 -0.000043 -0.000041 -0.000047 0.000871 0.000007 0.000001 0.000006 0.000041 
78.318802 -123.986465 -0.000093 -0.000101 0.001497 0.002688 0.000060 -0.000041 0.000157 -0.000013 -0.000020 -0.000057 -0.000311 0.000829 -0.000005 0.000000 0.000150 0.000220 
78.562347 -122.535210 0.000015 0.000049 0.000018 0.001411 0.000038 -0.000039 0.000317 0.000010 -0.000018 -0.000024 0.000036 0.000319 0.000001 0.000000 0.000002 0.000116 
78.797363 -121.024986 -0.000077 0.000034 -0.000135 -0.000479 0.000016 -0.000034 0.000422 0.000015 -0.000013 -0.000000 -0.000199 -0.000063 -0.000005 0.000001 -0.000003 -0.000030 
79.023499 -119.454620 -0.000138 -0.000044 -0.000303 0.000379 -0.000003 -0.000030 0.000475 0.000005 0.000004 0.000029 -0.000060 -0.000138 -0.000008 0.000000 -0.000001 0.000038 
79.240395 -117.823151 -0.000010 0.000081 -0.000170 0.000355 -0.000015 -0.000027 0.000523 -0.000006 0.000000 -0.000008 -0.000057 -0.000024 -0.000000 -0.000000 -0.000002 0.000031 
79.447655 -116.129829 0.000066 0.000132 -0.000360 0.000659 -0.000029 0.000035 0.000473 -0.000014 0.000004 -0.000049 -0.000002 -0.000154 0.000004 0.000000 -0.000001 0.000057 
79.644890 -114.374229 0.000009 0.000030 0.000122 0.001130 -0.000022 0.000051 0.000293 -0.000021 -0.000014 0.000042 -0.000016 -0.000099 0.000000 -0.000001 -0.000001 0.000059 
79.831673 -112.556282 0.000019 0.000149 0.000178 0.001004 -0.000008 0.000033 0.000232 -0.000011 -0.000024 0.000005 0.000010 0.000018 0.000001 -0.000000 -0.000001 0.000049 
80.007591 -110.676323 0.000046 0.000108 0.000133 0.000536 -0.000009 -0.000006 0.000221 -0.000011 -0.000017 -0.000015 -0.000007 -0.000051 0.000003 0.000000 -0.000000 0.000024 
80.172195 -108.735184 0.000022 0.000097 0.000192 0.000978 -0.000012 -0.000039 0.000419 -0.000010 -0.000013 -0.000041 -0.000046 -0.000064 0.000001 0.000001 0.000003 0.000048 
80.325058 -106.734230 -0.000006 -0.000008 -0.000013 0.000776 -0.000013 -0.000047 0.000684 -0.000023 0.000010 -0.000008 -0.000048 -0.000026 -0.000001 -0.000000 0.000000 0.000047 
80.465736 -104.675415 -0.000068 -0.000002 -0.000254 0.000561 -0.000012 -0.000076 0.000876 -0.000056 -0.000009 0.000006 -0.000095 0.000143 -0.000004 -0.000001 0.000000 0.000050 
80.593819 -102.561348 -0.000044 0.000055 -0.000158 0.002283 0.000018 -0.000135 0.000913 -0.000122 0.000003 -0.000034 -0.000056 0.000118 -0.000002 0.000000 0.000000 0.000149 
80.708878 -100.395302 -0.000246 -0.000041 0.000603 0.002389 0.000029 -0.000291 0.000887 -0.000382 -0.000015 0.000009 -0.000047 0.000147 -0.000017 -0.000000 0.000011 0.000225 
80.810524 -98.181252 0.000396 0.000660 0.001032 0.005626 -0.000130 -0.000299 0.001307 0.000093 0.000014 0.000009 -0.000028 0.000213 0.000034 0.000000 0.000018 0.001050 
80.898392 -95.923859 -0.000078 0.000353 0.000989 0.002299 -0.000141 -0.000437 0.000268 0.000252 -0.000008 0.000008 -0.000239 0.000148 -0.000007 -0.000000 0.000066 0.000834 
80.810524 -67.818748 0.000033 0.000049 -0.000077 0.000141 0.000000 0.000008 0.000015 0.000005 -0.000002 0.000003 0.000008 -0.000031 0.000002 -0.000000 -0.000002 0.000010 
80.708878 -65.604698 0.000054 0.000064 -0.001161 0.000242 -0.000014 0.000160 0.000867 0.000037 0.000004 -0.000020 -0.000005 -0.000047 0.000007 0.000002 -0.000002 0.000098 
70.238144 -55.084705 0.000000 0.000000 -0.001382 0.000000 0.000000 0.000000 0.000167 0.000000 0.000147 0.000940 -0.000069 0.000054 0.000000 0.000000 -0.000245 0.000000 
70.591194 -54.700836 0.000000 0.000000 -0.003422 0.000000 0.000000 0.000000 0.000357 0.000000 0.000232 0.000170 -0.000027 -0.000273 0.000000 0.000000 -0.000296 0.000000 
80.465736 -14.675414 -0.000017 0.000051 -0.000036 -0.002072 0.000003 -0.000012 0.000021 -0.000077 0.000006 -0.000017 0.000049 0.000206 -0.000019 0.000001 -0.000028 -0.001630 
80.593819 -12.561347 -0.000020 0.000079 0.000026 -0.001143 0.000004 0.000008 0.000189 -0.000328 0.000027 -0.000003 -0.000141 0.002706 -0.000020 -0.000001 -0.000040 -0.001161 
80.708878 -10.395305 -0.000011 -0.000033 -0.001140 -0.000615 -0.000001 0.000133 0.001311 -0.000121 0.000007 0.000027 -0.000204 0.002288 -0.000007 -0.000011 -0.000079 -0.000600 
80.810524 -8.181255 -0.000007 -0.000007 -0.001434 -0.002497 -0.000007 0.000194 0.001195 0.000017 0.000003 0.000000 -0.000064 0.002193 -0.000003 -0.000000 -0.000041 -0.029364 
80.898392 -5.923862 -0.000000 0.000492 0.000864 0.002484 -0.000003 -0.001361 -0.001864 -0.000220 0.000008 0.000008 -0.000524 -0.003899 -0.000001 0.000001 0.000051 0.001425 
80.972160 -3.628453 -0.000002 0.001361 0.004551 0.019762 -0.000000 -0.003880 -0.005215 0.001541 0.000063 0.000041 -0.000472 0.000886 0.000001 -0.000007 -0.000097 0.025345 
81.031532 -1.300981 -0.000011 0.002704 0.022286 0.000058 -0.000001 -0.007309 -0.015497 0.000006 0.000013 -0.000091 0.000429 0.017409 -0.000002 0.000026 0.003164 0.000176 
81.076286 1.052053 -0.000009 -0.004525 -0.027302 0.000000 -0.000001 -0.009187 -0.010429 0.000000 0.000248 -0.002776 -0.001926 0.042835 -0.000001 0.000661 0.000400 0.000000 
81.106224 3.423691 -0.000003 -0.008906 -0.006685 0.000000 -0.000000 -0.004903 0.000316 0.000000 0.000133 -0.003626 0.015426 0.006325 0.000000 0.000193 -0.007962 0.000000 
81.121223 5.806633 0.000000 0.001204 -0.002468 0.000000 0.000000 0.000296 -0.000018 0.000000 -0.000229 0.000187 0.010310 0.007246 0.000000 0.002255 -0.006074 0.000000 
81.121223 8.193367 -0.000002 0.000000 -0.000920 0.000000 -0.000000 0.000000 -0.000001 0.000000 0.000507 0.001631 0.007437 -0.000251 -0.000000 0.000000 -0.002980 0.000000 
81.106224 10.576308 0.000000 0.000000 -0.000045 0.000000 0.000000 0.000000 -0.000000 0.000000 0.002195 -0.001278 -0.003043 0.005777 0.000000 0.000000 -0.000198 0.000000 
81.076286 12.947947 -0.000019 0.000000 0.000107 0.000000 0.000000 0.000000 0.000001 0.000000 0.004233 -0.001685 -0.003695 -0.019641 -0.000001 0.000000 0.001121 0.000000 
81.031532 15.300981 0.000000 0.000000 0.000000 0.000000 0.000000 0.000000 0.000000 0.000000 0.002349 -0.000204 -0.001026 0.002395 0.000000 0.000000 0.000000 0.000000 
80.972160 17.628452 0.000000 0.000000 0.000000 0.000000 0.000000 0.000000 0.000000 0.000000 0.002902 0.000248 -0.000815 0.000706 0.000000 0.000000 0.000000 0.000000 
80.898392 19.923862 0.000000 0.000000 0.000000 0.000000 0.000000 0.000000 0.000000 0.000000 0.003610 0.000120 0.000001 0.000990 0.000000 0.000000 0.000000 0.000000 
80.810524 22.181255 0.000000 0.000000 -0.000103 0.000000 0.000000 0.000000 -0.000000 0.000000 0.003949 0.000245 0.002175 0.000352 0.000000 0.000000 -0.000340 0.000000 
80.708878 24.395304 0.000000 0.000000 -0.000329 0.000000 0.000000 0.000000 -0.000000 0.000000 0.004142 0.000108 -0.000401 -0.000199 0.000000 0.000000 -0.000610 0.000000 
80.593819 26.561348 0.000000 0.000000 -0.000848 0.000000 0.000000 0.000000 -0.000033 0.000000 0.004468 0.000670 0.003008 0.000746 0.000000 0.000000 -0.001994 0.000000 
80.465736 28.675413 0.000000 -0.000004 0.000014 0.000000 0.000000 -0.000001 -0.000000 0.000000 0.003552 0.000428 0.000433 -0.000834 0.000000 -0.000007 0.000012 0.000000 
80.325058 30.734228 0.000000 -0.000776 0.000024 0.000000 0.000000 -0.000039 0.000319 0.000000 0.003681 0.000273 -0.000108 0.004312 0.000000 -0.000399 -0.000039 0.000000 
80.007591 34.676327 0.000000 0.000081 0.000644 0.000000 0.000000 0.000062 0.000424 0.000000 -0.000072 -0.000028 -0.000111 0.000143 0.000000 0.000014 -0.000075 0.000000 
79.831673 36.556282 0.000000 -0.000219 0.000143 0.000000 0.000000 0.000009 0.000142 0.000000 0.000356 0.000036 0.000186 -0.000562 0.000000 -0.000057 -0.000112 0.000000 
79.644890 38.374233 0.000000 0.000033 0.000220 0.000000 0.000000 -0.000021 0.000152 0.000000 0.000097 -0.000016 0.000166 0.000189 0.000000 0.000016 -0.000133 0.000000 
79.447655 40.129829 0.000000 -0.000117 0.000138 0.000000 0.000000 -0.000012 0.000061 0.000000 0.000052 0.000028 -0.000117 0.001771 0.000000 -0.000033 -0.000011 0.000000 
79.240395 41.823147 0.000000 -0.000008 0.000041 0.000000 0.000000 -0.000007 -0.000012 0.000000 -0.000015 0.000001 -0.000046 0.000373 0.000000 0.000001 -0.000006 0.000000 
79.023499 43.454624 0.000000 -0.000022 0.000547 0.000000 0.000000 0.000008 0.000118 0.000000 -0.000002 0.000019 0.000078 -0.000279 0.000000 -0.000010 0.000212 0.000000 
78.797363 45.024986 0.000000 0.000003 0.000478 0.000000 0.000000 0.000003 0.000202 0.000000 -0.000023 -0.000002 0.000180 -0.000293 0.000000 -0.000001 0.000208 0.000000 
78.562347 46.535213 0.000000 0.000000 0.000361 0.000000 0.000000 0.000000 0.000225 0.000000 -0.000007 0.000003 0.000065 0.000019 0.000000 -0.000003 0.000199 0.000000 
78.318802 47.986469 0.000000 0.000009 0.000275 0.000000 0.000000 -0.000005 0.000214 0.000000 -0.000009 -0.000004 0.000112 -0.001257 0.000000 0.000002 0.000173 0.000000 
78.067062 49.380062 0.000000 0.000011 -0.000010 0.000000 0.000000 0.000003 0.000201 0.000000 -0.000004 -0.000003 0.000106 -0.002787 0.000000 0.000004 0.000028 0.000000 
77.807434 50.717411 0.000000 0.000023 -0.000090 0.000000 0.000000 0.000011 0.000215 0.000000 -0.000017 0.000006 0.000041 -0.001920 0.000000 0.000015 -0.000051 0.000000 
77.540215 52.000000 0.000000 0.000061 0.000159 0.000000 0.000000 0.000016 0.000209 0.000000 -0.000024 -0.000034 0.000112 -0.001336 0.000000 0.000055 0.000111 0.000000 
77.265678 53.229347 0.000000 0.000093 0.000193 0.000000 0.000000 0.000019 0.000126 0.000000 -0.000014 -0.000324 0.000174 -0.001280 0.000000 0.000082 0.000053 0.000000 
76.984070 54.406982 0.000000 0.000000 0.000323 0.000000 0.000000 0.000000 0.000077 0.000000 -0.000016 -0.000249 0.000051 -0.000157 0.000000 0.000000 0.000391 0.000000 
76.695648 55.534431 0.000000 0.000000 0.000047 0.000000 0.000000 0.000000 0.000039 0.000000 -0.000020 -0.000115 -0.000414 -0.000074 0.000000 0.000000 0.000057 0.000000 
76.400627 56.613186 0.000000 0.000000 0.000020 0.000000 0.000000 0.000000 0.000001 0.000000 -0.000021 -0.000077 -0.000221 -0.000129 0.000000 0.000000 0.000024 0.000000 
76.099236 57.644707 0.000000 0.000000 0.000302 0.000000 0.000000 0.000000 0.000001 0.000000 -0.000010 -0.000055 -0.000171 0.000141 0.000000 0.000000 0.000378 0.000000 
75.791664 58.630398 0.000000 0.000006 0.000200 0.000000 0.000000 0.000001 0.000001 0.000000 -0.000007 -0.000114 0.000121 0.000089 0.000000 0.000002 0.000072 0.000000 
74.833862 61.325722 0.000000 0.000015 -0.000008 0.000000 0.000000 -0.000013 -0.000010 0.000000 0.000007 0.000010 -0.000036 0.000571 0.000000 0.000005 0.000013 0.000000 
74.503525 62.141018 0.000000 -0.000011 -0.000055 0.000000 0.000000 0.000003 -0.000010 0.000000 0.000006 0.000013 0.000112 0.000286 0.000000 -0.000003 -0.000022 0.000000 
74.167961 62.916656 0.000000 -0.000017 -0.000296 0.000000 0.000000 0.000003 -0.000010 0.000000 -0.000001 0.000008 -0.000020 0.000203 0.000000 -0.000004 -0.000059 0.000000 
73.827393 63.653698 0.000000 -0.000008 -0.000109 0.000000 0.000000 0.000003 0.000000 0.000000 -0.000001 0.000007 0.000147 -0.000033 0.000000 0.000002 -0.000055 0.000000 
73.482018 64.353172 0.000000 0.000014 0.000108 0.000000 0.000000 0.000000 0.000000 0.000000 -0.000001 -0.000006 0.000145 -0.000228 0.000000 0.000007 0.000033 0.000000 
73.132072 65.016052 0.000000 -0.000003 0.000319 0.000000 0.000000 0.000001 -0.000000 0.000000 -0.000002 -0.000006 0.000547 -0.000391 0.000000 -0.000002 0.000139 0.000000 
72.777832 65.643288 0.000000 -0.000001 0.000201 0.000000 0.000000 0.000000 0.000001 0.000000 -0.000001 -0.000004 0.000340 -0.000207 0.000000 -0.000001 0.000053 0.000000 
72.419609 66.235786 0.000000 0.000001 -0.000250 0.000000 0.000000 0.000000 -0.000001 0.000000 0.000000 -0.000000 0.000231 -0.000585 0.000000 0.000001 0.000001 0.000000 
72.057800 66.794403 0.000000 0.000002 0.000695 0.000000 0.000000 0.000000 0.000000 0.000000 0.000000 -0.000001 0.000045 -0.000018 0.000000 0.000003 0.000097 0.000000 
71.692924 67.319923 0.000000 0.000002 0.000107 0.000000 0.000000 0.000000 0.000000 0.000000 0.000001 -0.000000 -0.000022 0.000731 0.000000 0.000000 0.000000 0.000000 
70.721817 -145.777008 0.000000 -0.000970 -0.000836 0.000000 0.000000 0.000312 0.000675 0.000000 0.000211 0.000115 -0.000970 -0.003130 0.000000 -0.000007 0.000129 0.000000 
71.093567 -145.358353 0.000000 0.000091 0.001067 0.000000 0.000000 0.000131 0.000360 0.000000 0.000632 0.000236 -0.000694 -0.000485 0.000000 -0.000049 0.000289 0.000000 
71.467476 -144.906693 0.000000 -0.000825 0.001050 0.000000 0.000000 -0.000127 -0.000692 0.000000 0.000127 0.000322 -0.000042 -0.003192 0.000000 -0.000064 0.000007 0.000000 
71.840492 -144.423370 0.000000 -0.000137 0.001476 0.000000 0.000000 -0.000145 -0.000660 0.000000 -0.000006 0.000016 -0.000029 -0.002478 0.000000 0.000007 -0.000048 0.000000 
72.211327 -143.908142 0.000000 0.000314 0.002160 0.000000 0.000000 -0.000442 -0.000776 0.000000 -0.000114 -0.000020 0.000021 -0.019151 0.000000 0.000002 -0.000030 0.000000 
72.579216 -143.360352 0.000049 0.000829 0.002641 0.000000 0.000000 -0.000804 -0.000842 0.000000 -0.000234 0.000015 0.000419 -0.017442 0.000013 -0.000009 0.000004 0.000000 
72.943619 -142.779129 0.000050 0.001390 0.000697 0.000000 -0.000001 -0.001173 -0.000894 0.000000 -0.000002 -0.000005 0.000240 -0.005175 0.000033 -0.000011 -0.000011 0.000000 
73.304131 -142.163574 -0.000078 0.002334 0.002527 0.000000 0.000002 -0.001364 -0.000900 0.000000 -0.000012 -0.000078 -0.000020 0.005539 -0.000033 -0.000007 -0.000098 0.000000 
73.660431 -141.512695 0.000049 0.004040 0.003523 0.000208 0.000010 -0.001374 -0.000715 0.000000 -0.000005 -0.000314 -0.000470 0.005435 0.000027 0.000011 -0.000041 0.000276 
74.012245 -140.825439 -0.000034 0.005835 0.004966 0.002940 0.000002 -0.001043 -0.000755 0.000003 -0.000005 -0.000461 0.000101 -0.002136 -0.000009 0.000023 -0.000008 0.003686 
74.359329 -140.100723 -0.000115 0.006721 0.005657 0.006364 -0.000007 -0.000516 -0.000555 0.000019 0.000051 -0.000656 0.000071 -0.004335 -0.000035 0.000062 -0.000030 0.006148 
74.701462 -139.337402 -0.001720 0.006336 0.005148 0.006378 -0.000119 0.000038 -0.000367 0.000029 0.000238 -0.000153 0.000266 -0.001312 -0.000939 -0.000006 -0.000006 0.004024 
75.038445 -138.534286 -0.008554 0.003207 0.002629 0.003273 -0.000987 0.000249 -0.000325 0.000006 0.002268 -0.000106 0.000265 -0.000546 -0.004305 0.000002 0.000015 0.001357 
75.370079 -137.690109 -0.013490 -0.001600 -0.001585 -0.001789 -0.003357 0.000245 -0.000260 -0.000001 0.001515 0.000035 0.000259 -0.000477 -0.006399 -0.000002 -0.000014 -0.000526 
75.696182 -136.803543 -0.014217 -0.005347 -0.005072 -0.006607 -0.006259 0.000142 -0.000131 -0.000011 0.001745 0.000433 0.000248 -0.000181 -0.006380 -0.000005 0.000045 -0.001352 
76.016563 -135.873154 -0.011923 -0.006645 -0.006392 -0.007555 -0.005770 0.000098 0.000051 -0.000007 0.001476 0.000679 0.000476 0.000271 -0.004760 -0.000004 -0.000095 -0.001116 
76.331032 -134.897491 -0.009573 -0.006804 -0.005272 -0.004757 -0.002755 0.000132 0.000316 -0.000006 0.000834 0.000527 0.000135 0.000443 -0.003397 0.000007 0.000106 -0.000414 
76.639389 -133.874954 -0.005229 -0.004083 -0.003366 -0.001677 -0.000672 0.000176 0.000385 -0.000015 0.000183 0.000173 0.000190 0.000501 -0.001784 -0.000000 0.000011 -0.000006 
76.941429 -132.803940 -0.002579 -0.002122 -0.001997 -0.001894 -0.000112 0.000204 0.000270 0.000011 -0.000000 0.000052 0.000384 0.000477 -0.000843 -0.000003 0.000002 -0.000107 
77.236946 -131.682724 -0.001281 -0.001120 -0.000902 -0.001253 -0.000054 0.000150 0.000107 0.000113 0.000008 0.000029 0.000445 0.000455 -0.000371 -0.000001 0.000010 -0.000077 
77.525696 -130.509552 0.000025 -0.000130 -0.000529 -0.000367 0.000024 0.000114 0.000042 0.000088 -0.000009 0.000067 0.000188 0.000367 0.000002 -0.000003 -0.000020 -0.000008 
77.807434 -129.282593 -0.000067 -0.000244 -0.000020 -0.000354 0.000040 0.000054 0.000043 0.000062 -0.000016 0.000004 -0.000039 0.000216 -0.000005 0.000000 0.000021 -0.000026 
78.081909 -128.000000 -0.000017 -0.000186 -0.000149 0.000129 0.000007 0.000011 0.000067 0.000038 -0.000027 -0.000020 0.000038 -0.000025 -0.000002 -0.000001 0.000009 0.000024 
78.348824 -126.659927 0.000048 -0.000036 -0.000189 0.000120 -0.000018 -0.000031 0.000137 0.000001 -0.000035 -0.000026 -0.000042 -0.000109 0.000003 -0.000001 -0.000005 0.000022 
78.607887 -125.260521 -0.000022 -0.000051 0.000041 0.001385 -0.000024 -0.000042 0.000163 -0.000007 -0.000010 -0.000017 -0.000035 -0.000073 -0.000002 -0.000001 0.000010 0.000121 
78.858765 -123.800003 -0.000156 -0.000165 -0.000117 0.000171 -0.000024 -0.000035 0.000323 0.000014 0.000007 -0.000012 -0.000002 -0.000068 -0.000011 -0.000000 0.000003 0.000023 
79.101120 -122.276649 -0.000114 -0.000105 -0.000091 0.000858 -0.000021 -0.000023 0.000329 0.000014 0.000003 -0.000009 -0.000004 -0.000153 -0.000007 0.000000 0.000001 0.000064 
79.334572 -120.688896 -0.000078 -0.000024 -0.000075 0.001054 -0.000017 0.000001 0.000373 0.000007 0.000006 0.000003 -0.000022 -0.000081 -0.000004 0.000000 0.000002 0.000072 
79.558739 -119.035355 -0.000134 -0.000038 -0.000144 -0.000048 -0.000022 0.000039 0.000434 -0.000004 -0.000001 -0.000001 -0.000014 0.000017 -0.000008 -0.000001 -0.000001 0.000004 
79.773201 -117.314873 -0.000045 -0.000001 -0.000185 0.000288 -0.000028 0.000033 0.000396 -0.000012 -0.000001 -0.000007 -0.000023 0.000011 -0.000003 -0.000000 0.000001 0.000026 
79.977524 -115.526634 -0.000012 0.000056 -0.000135 0.000093 -0.000027 0.000046 0.000249 -0.000016 -0.000001 0.000018 -0.000029 0.000025 -0.000001 0.000000 0.000000 0.000012 
80.171265 -113.670174 -0.000013 0.000028 -0.000121 0.000175 -0.000014 0.000028 0.000233 -0.000009 -0.000001 -0.000004 -0.000018 0.000012 -0.000000 -0.000000 0.000000 0.000015 
80.353943 -111.745514 0.000008 -0.000010 -0.000058 0.000458 -0.000014 0.000001 0.000176 -0.000008 0.000003 -0.000048 -0.000026 -0.000001 0.000000 -0.000000 -0.000000 0.000027 
80.525085 -109.753197 -0.000062 -0.000041 -0.000051 0.000067 -0.000016 -0.000038 0.000210 -0.000008 0.000008 -0.000022 -0.000029 0.000027 -0.000003 -0.000000 0.000001 0.000007 
80.684212 -107.694389 -0.000093 0.000033 -0.000040 0.002560 -0.000016 -0.000036 0.000266 -0.000014 0.000019 0.000028 -0.000027 0.000042 -0.000005 -0.000001 0.000001 0.000150 
80.830826 -105.570930 -0.000003 0.000062 0.000088 -0.000120 -0.000017 -0.000017 0.000344 -0.000016 0.000013 -0.000033 -0.000044 0.000039 0.000000 0.000001 0.000002 -0.000010 
80.964455 -103.385437 -0.000014 0.000073 0.000006 0.000749 -0.000017 0.000005 0.000373 0.000016 0.000015 -0.000014 0.000054 0.000100 -0.000000 0.000000 -0.000003 0.000046 
81.084625 -101.141304 -0.000037 0.000004 0.000071 0.000605 -0.000014 -0.000056 0.000486 0.000036 0.000010 -0.000009 0.000011 0.000116 -0.000002 -0.000000 0.000001 0.000036 
81.190887 -98.842781 0.000316 0.000339 0.000388 0.001267 0.000032 -0.000202 0.000540 0.000019 0.000005 -0.000005 0.000001 0.000127 0.000019 -0.000000 0.000001 0.000076 
81.282837 -96.494942 -0.000041 0.000031 0.000692 0.002385 0.000060 -0.000367 0.000877 -0.000035 0.000003 0.000018 -0.000053 -0.000150 -0.000002 -0.000001 0.000019 0.000294 
81.360092 -94.103714 -0.000194 0.000203 0.000624 0.000183 -0.000109 -0.000351 0.000179 0.000084 -0.000016 0.000017 -0.000046 0.000156 -0.000017 -0.000001 0.000049 0.000082 
81.084625 -64.858696 0.000020 0.000200 0.000174 0.000790 -0.000022 -0.000105 0.000121 -0.000008 0.000003 0.000004 -0.000019 -0.000073 0.000002 0.000000 0.000003 0.000077 
70.002045 -56.506905 0.000000 0.000000 0.000237 0.000000 0.000000 0.000000 0.000047 0.000000 0.000195 0.000003 -0.001174 0.000322 0.000000 0.000000 0.000322 0.000000 
70.363403 -56.153629 0.000000 0.000000 0.000406 0.000000 0.000000 0.000000 0.000016 0.000000 0.000145 0.000154 -0.000768 0.000354 0.000000 0.000000 0.000810 0.000000 
70.721817 -55.777012 0.000000 0.000000 -0.004031 0.000000 0.000000 0.000000 -0.000053 0.000000 0.000163 -0.000015 -0.000199 0.000279 0.000000 0.000000 -0.001381 0.000000 
71.093567 -55.358349 0.000000 0.000000 0.004043 0.000000 0.000000 0.000000 -0.001295 0.000000 0.000113 -0.000074 0.000215 0.000183 0.000000 0.000000 0.000878 0.000000 
80.964455 -13.385437 0.000055 0.000080 0.000098 -0.002093 0.000000 -0.000002 0.000169 -0.000089 0.000011 0.000000 0.000139 0.000111 0.000010 -0.000000 0.000009 -0.000323 
81.084625 -11.141305 -0.000002 -0.000086 -0.000476 -0.000938 -0.000004 0.000158 0.000803 -0.000215 -0.000006 0.000004 0.000166 0.001458 0.000000 0.000001 0.000026 -0.001090 
81.190887 -8.842779 0.000011 0.000004 -0.001158 -0.000186 -0.000007 0.000225 0.000632 0.000245 0.000006 -0.000008 0.000247 0.000568 0.000001 0.000002 -0.000091 -0.000019 
81.282837 -6.494946 0.000137 0.000368 0.000532 0.025199 -0.000004 -0.001115 -0.001757 -0.000063 0.000016 0.000013 -0.000421 -0.004083 0.000095 -0.000001 -0.000007 0.009098 
81.360092 -4.103712 -0.000000 0.001405 0.005505 0.005004 0.000001 -0.003745 -0.004643 0.001747 0.000041 0.000004 -0.000513 -0.010736 0.000004 -0.000005 0.000001 0.015498 
81.422310 -1.675760 -0.000031 0.002713 0.033495 0.000208 -0.000003 -0.008514 -0.014368 0.000075 0.000255 -0.000033 -0.002081 -0.015925 -0.000008 -0.000014 0.006884 0.000700 
81.469231 0.781539 0.000012 0.003810 -0.079201 0.000000 -0.000004 -0.012059 -0.030820 0.000000 0.000229 0.000309 -0.009647 0.047221 -0.000202 -0.000026 -0.001696 0.000000 
81.500633 3.260237 -0.000042 0.000371 -0.024570 0.000000 -0.000009 -0.009496 0.003516 0.000000 0.000361 -0.000657 0.017244 -0.009862 -0.000022 0.000014 -0.026709 0.000000 
81.516365 5.751956 -0.000018 0.002820 -0.013938 0.000000 0.000002 -0.004589 -0.001281 0.000000 0.000425 -0.001059 0.016286 -0.066935 -0.000003 0.000571 -0.010779 0.000000 
81.516365 8.248044 0.000016 -0.001142 -0.007798 0.000000 -0.000012 -0.000333 -0.001054 0.000000 0.000268 -0.001140 0.000624 0.089236 -0.000213 -0.000702 -0.006613 0.000000 
81.500633 10.739763 -0.000132 -0.001829 -0.009703 -0.000863 -0.000025 0.000138 0.000715 -0.000477 0.000513 0.000188 -0.000458 0.066947 -0.000223 -0.001455 -0.003483 -0.000658 
81.469231 13.218461 -0.000015 -0.001350 0.000279 0.000206 0.000001 -0.000177 0.000150 0.000012 0.001981 -0.003157 0.000970 -0.013395 -0.000011 -0.002750 0.000373 0.001119 
81.422310 15.675760 0.000000 0.000000 0.000573 0.000000 0.000000 0.000000 0.000000 0.000000 0.004888 -0.002632 -0.002446 -0.048416 0.000000 0.000000 0.001788 0.000000 
81.360092 18.103712 0.000000 0.000000 0.000069 0.000000 0.000000 0.000000 0.000000 0.000000 0.003251 -0.001992 -0.005271 0.002778 0.000000 0.000000 0.000822 0.000000 
81.282837 20.494946 0.000000 0.000000 0.000410 0.000000 0.000000 0.000000 0.000000 0.000000 0.003624 -0.001679 -0.009534 0.002972 0.000000 0.000000 0.001314 0.000000 
81.190887 22.842779 0.000000 0.000000 0.000648 0.000000 0.000000 0.000000 0.000002 0.000000 0.004383 -0.001355 -0.009971 0.006499 0.000000 0.000000 0.001462 0.000000 
81.084625 25.141304 0.000000 0.000000 0.001829 0.000000 0.000000 0.000000 0.000218 0.000000 0.005119 -0.002630 -0.012813 0.004213 0.000000 0.000000 0.005490 0.000000 
80.964455 27.385437 0.000000 0.000000 0.000265 0.000000 0.000000 0.000000 0.000345 0.000000 0.005860 -0.001607 -0.001704 0.007165 0.000000 0.000000 0.000563 0.000000 
80.830826 29.570934 0.000000 -0.000375 0.000209 0.000000 0.000000 -0.000087 0.000251 0.000000 0.004871 -0.000042 -0.001429 0.004930 0.000000 -0.000585 0.000144 0.000000 
80.684212 31.694389 0.000000 0.000067 0.000439 0.000000 0.000000 -0.000053 0.001015 0.000000 0.004939 -0.000132 -0.000126 0.005913 0.000000 0.000003 0.000491 0.000000 
80.525085 33.753201 0.000000 -0.000397 -0.000170 0.000000 0.000000 0.000079 0.000953 0.000000 0.003907 0.000181 0.000050 -0.002074 0.000000 -0.000113 0.000031 0.000000 
80.353943 35.745518 0.000000 0.000360 0.000510 0.000000 0.000000 -0.000031 0.000470 0.000000 0.000686 -0.000157 0.000125 -0.001497 0.000000 0.000117 -0.000071 0.000000 
80.171265 37.670177 0.000000 -0.000047 0.000230 0.000000 0.000000 -0.000048 0.000060 0.000000 0.001307 -0.000058 0.000352 -0.000268 0.000000 0.000007 0.000580 0.000000 
79.977524 39.526634 0.000000 0.000142 0.000461 0.000000 0.000000 -0.000050 0.000156 0.000000 0.000480 -0.000049 0.000071 -0.001778 0.000000 0.000028 0.000501 0.000000 
79.773201 41.314873 0.000000 -0.000064 0.000288 0.000000 0.000000 -0.000010 -0.000111 0.000000 0.000102 0.000024 -0.000049 0.002524 0.000000 -0.000009 0.000092 0.000000 
79.558739 43.035351 0.000000 -0.000011 -0.000167 0.000000 0.000000 0.000019 -0.000227 0.000000 -0.000006 0.000009 0.000131 0.003905 0.000000 -0.000000 -0.000133 0.000000 
79.334572 44.688896 0.000000 -0.000027 0.000199 0.000000 0.000000 0.000003 -0.000233 0.000000 0.000001 0.000026 -0.000028 0.003583 0.000000 -0.000010 -0.000006 0.000000 
79.101120 46.276649 0.000000 -0.000003 0.000326 0.000000 0.000000 -0.000015 0.000055 0.000000 -0.000008 -0.000017 -0.000020 0.002536 0.000000 0.000003 0.000078 0.000000 
78.858765 47.799999 0.000000 -0.000027 0.000164 0.000000 0.000000 -0.000012 0.000246 0.000000 -0.000007 0.000010 0.000049 0.001117 0.000000 -0.000006 0.000092 0.000000 
78.607887 49.260525 0.000000 0.000002 0.000379 0.000000 0.000000 -0.000007 0.000289 0.000000 -0.000014 -0.000004 0.000098 -0.001225 0.000000 0.000001 0.000208 0.000000 
78.348824 50.659927 0.000000 0.000001 -0.000299 0.000000 0.000000 0.000002 0.000325 0.000000 -0.000003 0.000002 0.000005 -0.003032 0.000000 0.000001 -0.000078 0.000000 
78.081909 52.000000 0.000000 -0.000013 -0.000056 0.000000 0.000000 0.000014 0.000272 0.000000 0.000024 -0.000004 0.000105 -0.001506 0.000000 -0.000002 0.000027 0.000000 
77.807434 53.282589 0.000000 -0.000021 0.000460 0.000000 0.000000 0.000023 0.000231 0.000000 0.000011 0.000057 0.000183 0.000328 0.000000 0.000014 0.000312 0.000000 
77.525696 54.509548 0.000000 0.000103 0.000150 0.000000 0.000000 0.000024 0.000259 0.000000 -0.000002 -0.000017 0.000089 -0.000332 0.000000 0.000114 0.000094 0.000000 
77.236946 55.682728 0.000000 0.000010 -0.000096 0.000000 0.000000 0.000002 0.000085 0.000000 0.000002 -0.000106 0.000232 0.000753 0.000000 0.000007 -0.000299 0.000000 
76.941429 56.803944 0.000000 0.000000 -0.000227 0.000000 0.000000 -0.000000 0.000048 0.000000 -0.000008 -0.000077 -0.000071 0.000559 0.000000 -0.000005 -0.000320 0.000000 
76.639389 57.874962 0.000000 -0.000000 0.000167 0.000000 0.000000 -0.000000 0.000042 0.000000 -0.000011 -0.000101 -0.000310 0.000354 0.000000 -0.000001 0.000233 0.000000 
76.331032 58.897488 0.000000 0.000000 0.000871 0.000000 0.000000 0.000000 0.000001 0.000000 -0.000008 -0.000055 0.000216 0.000189 0.000000 0.000000 0.000744 0.000000 
76.016563 59.873161 0.000000 0.000023 0.000348 0.000000 0.000000 0.000000 0.000003 0.000000 -0.000005 -0.000026 0.000681 -0.000125 0.000000 0.000010 0.000096 0.000000 
75.038445 62.534290 0.000000 0.000047 0.000050 0.000000 0.000000 -0.000038 -0.000002 0.000000 -0.000000 0.000003 -0.000067 0.000565 0.000000 0.000006 0.000040 0.000000 
74.701462 63.337406 0.000000 -0.000028 0.000282 0.000000 0.000000 0.000006 -0.000001 0.000000 0.000004 0.000003 0.000152 0.000111 0.000000 -0.000007 0.000108 0.000000 
74.359329 64.100723 0.000000 -0.000041 0.000166 0.000000 0.000000 0.000003 0.000000 0.000000 0.000000 0.000034 0.000080 -0.000218 0.000000 -0.000016 0.000056 0.000000 
74.012245 64.825432 0.000000 -0.000003 -0.000187 0.000000 0.000000 0.000001 0.000000 0.000000 0.000000 -0.000003 0.000086 -0.000309 0.000000 -0.000001 -0.000030 0.000000 
73.660431 65.512695 0.000000 -0.000002 0.000209 0.000000 0.000000 -0.000001 0.000001 0.000000 -0.000001 -0.000002 0.000196 -0.000163 0.000000 -0.000003 0.000036 0.000000 
73.304131 66.163582 0.000000 0.000006 0.000218 0.000000 0.000000 0.000001 0.000000 0.000000 -0.000000 -0.000003 0.000408 -0.000270 0.000000 0.000002 0.000052 0.000000 
72.943619 66.779137 0.000000 -0.000005 0.000046 0.000000 0.000000 -0.000000 -0.000000 0.000000 -0.000000 -0.000005 0.000060 -0.000085 0.000000 -0.000006 -0.000001 0.000000 
72.579216 67.360344 0.000000 0.000003 0.000023 0.000000 0.000000 -0.000000 0.000001 0.000000 -0.000001 0.000001 -0.000054 -0.000359 0.000000 0.000001 -0.000016 0.000000 
72.211327 67.908142 0.000000 -0.000001 0.000218 0.000000 0.000000 0.000000 0.000000 0.000000 -0.000000 0.000001 0.000247 0.000313 0.000000 -0.000000 0.000025 0.000000 
70.848160 -146.869476 0.000000 -0.000748 -0.001138 0.000000 0.000000 0.000353 0.000740 0.000000 0.000314 0.000095 -0.000689 -0.003366 0.000000 -0.000001 0.000085 0.000000 
71.225128 -146.460342 0.000000 0.002751 0.001235 0.000000 0.000000 -0.000293 0.000355 0.000000 0.000741 -0.000114 -0.000789 -0.005091 0.000000 0.000063 0.000354 0.000000 
71.604462 -146.018936 0.000000 0.000368 0.000904 0.000000 0.000000 -0.000184 -0.000670 0.000000 0.000325 0.000093 -0.000094 -0.003540 0.000000 0.000004 -0.000075 0.000000 
71.983055 -145.546555 0.000000 0.000011 -0.000026 0.000000 0.000000 -0.000214 -0.000671 0.000000 0.000062 -0.000055 0.000067 -0.003281 0.000000 0.000013 -0.000149 0.000000 
72.359604 -145.042877 0.000000 0.000330 0.001844 0.000000 0.000000 -0.000600 -0.000726 0.000000 -0.000021 -0.000008 0.000067 -0.018354 0.000000 -0.000001 -0.000113 0.000000 
72.733322 -144.507217 0.000174 0.000727 -0.000087 0.000000 -0.000005 -0.000982 -0.000623 0.000000 -0.000594 0.000069 0.000907 -0.019472 0.000107 -0.000012 -0.000545 0.000000 
73.103676 -143.938660 0.000159 0.001864 0.002983 0.000000 -0.000000 -0.001480 -0.000498 0.000000 0.000015 0.000218 0.000736 -0.001318 0.000108 -0.000020 0.000029 0.000000 
73.470238 -143.336227 -0.000009 0.003552 0.003753 0.000000 0.000002 -0.001850 -0.000342 0.000000 -0.000020 -0.000089 0.000062 0.009536 -0.000002 0.000002 -0.000006 0.000000 
73.832680 -142.698837 -0.000048 0.004998 0.004812 0.001040 0.000014 -0.001839 -0.000232 0.000000 0.000136 -0.000089 -0.000098 0.005702 -0.000009 -0.000017 -0.000025 0.004901 
74.190720 -142.025391 -0.000246 0.006528 0.005756 0.003816 0.000015 -0.001378 -0.000063 0.000007 0.000440 -0.000085 0.000010 -0.007837 -0.000095 -0.000026 -0.000026 0.005553 
74.544113 -141.314682 -0.006431 0.003241 0.002314 0.002055 -0.000194 -0.000635 -0.000005 0.000011 0.000774 0.001170 0.000119 -0.006882 -0.003910 -0.000194 -0.000012 0.004083 
74.892639 -140.565445 -0.013778 0.004138 0.001800 0.002001 -0.000495 -0.000003 0.000040 0.000012 0.001380 -0.000315 0.000616 -0.000338 -0.007784 -0.000017 0.000012 0.001491 
75.236099 -139.776382 -0.019454 -0.000801 -0.001559 -0.001426 -0.002086 0.000313 0.000108 -0.000003 0.001828 -0.000278 0.000462 -0.000027 -0.009513 0.000002 0.000012 -0.000593 
75.574287 -138.946075 -0.022684 -0.004794 -0.004690 -0.005665 -0.005486 0.000269 0.000149 -0.000009 0.002415 -0.000194 0.000348 0.000039 -0.010171 0.000004 0.000001 -0.001480 
75.907028 -138.073029 -0.016982 -0.006059 -0.005695 -0.007491 -0.008929 0.000087 0.000250 -0.000008 0.002408 0.000407 0.000361 0.000293 -0.007519 -0.000008 0.000014 -0.001379 
76.234123 -137.155655 -0.011250 -0.006836 -0.006777 -0.007339 -0.006561 -0.000007 0.000415 -0.000005 0.001612 0.000684 0.000514 0.000457 -0.004574 0.000004 -0.000072 -0.000968 
76.555397 -136.192276 -0.005594 -0.004472 -0.004421 -0.002723 -0.002079 0.000011 0.000449 -0.000005 0.000582 0.000881 0.000357 0.000584 -0.002198 -0.000008 0.000009 -0.000130 
76.870636 -135.181122 -0.001344 -0.001097 -0.001066 -0.000242 -0.000083 0.000062 0.000447 -0.000012 0.000002 0.000318 0.000389 0.000636 -0.000501 -0.000001 0.000005 0.000046 
77.179649 -134.120316 0.000003 0.000006 -0.000355 -0.000981 0.000106 0.000085 0.000334 0.000025 -0.000019 0.000019 0.000560 0.000589 0.000001 -0.000000 -0.000020 -0.000113 
77.482216 -133.007904 0.000024 0.000003 0.000309 0.000119 0.000027 0.000066 0.000247 0.000087 0.000010 -0.000020 0.000488 0.000486 0.000003 0.000000 0.000009 0.000003 
77.778107 -131.841812 -0.000027 -0.000043 0.000467 0.000101 -0.000022 0.000043 0.000175 0.000042 0.000016 -0.000043 0.000383 0.000444 -0.000003 0.000000 0.000019 -0.000010 
78.067062 -130.619934 -0.000026 -0.000041 0.000677 0.000947 -0.000032 0.000009 0.000145 0.000044 0.000008 -0.000009 -0.000284 0.000298 -0.000002 0.000000 0.000107 0.000100 
78.348824 -129.340073 -0.000047 -0.000031 0.000408 0.000303 -0.000028 -0.000018 0.000105 0.000065 0.000001 0.000003 -0.000163 0.000018 -0.000004 0.000000 0.000047 0.000024 
78.623100 -128.000000 0.000062 0.000094 0.000189 0.001055 -0.000019 -0.000046 0.000144 0.000001 -0.000007 0.000005 -0.000241 -0.000209 0.000004 0.000001 0.000010 0.000085 
78.889580 -126.597481 0.000005 0.000070 -0.000051 0.000386 -0.000014 -0.000059 0.000209 -0.000021 -0.000005 0.000002 0.000058 -0.000219 0.000000 0.000000 -0.000003 0.000032 
79.147926 -125.130287 -0.000054 0.000033 -0.000006 0.000041 -0.000011 -0.000044 0.000299 0.000002 -0.000000 0.000005 -0.000017 -0.000116 -0.000003 0.000000 0.000004 0.000004 
79.397766 -123.596268 -0.000109 -0.000013 -0.000142 0.000371 -0.000010 -0.000022 0.000329 0.000011 0.000000 0.000015 -0.000014 -0.000003 -0.000006 -0.000000 -0.000004 0.000030 
79.638725 -121.993385 -0.000045 0.000038 -0.000059 0.000634 -0.000010 -0.000008 0.000341 0.000008 0.000001 -0.000001 -0.000029 0.000039 -0.000003 0.000000 0.000003 0.000046 
79.870377 -120.319756 -0.000035 0.000040 -0.000126 -0.000010 -0.000018 0.000012 0.000390 -0.000002 0.000002 -0.000007 0.000010 0.000035 -0.000002 0.000000 -0.000003 0.000005 
80.092285 -118.573746 0.000037 0.000092 -0.000054 -0.000032 -0.000023 0.000018 0.000378 -0.000009 0.000003 -0.000001 0.000004 0.000003 0.000002 -0.000000 -0.000001 0.000000 
80.303970 -116.754036 0.000040 0.000071 -0.000078 0.000502 -0.000024 0.000028 0.000282 -0.000010 0.000001 -0.000010 -0.000002 0.000010 0.000002 -0.000000 -0.000001 0.000032 
80.504959 -114.859703 -0.000061 -0.000019 -0.000142 0.000252 -0.000017 0.000032 0.000207 -0.000005 0.000002 -0.000017 -0.000002 0.000004 -0.000003 -0.000000 -0.000000 0.000020 
80.694725 -112.890320 -0.000045 0.000004 -0.000084 -0.000122 -0.000016 0.000005 0.000174 -0.000004 0.000005 -0.000026 -0.000003 0.000005 -0.000002 0.000000 -0.000001 -0.000004 
80.872742 -110.846069 -0.000142 -0.000083 -0.000003 0.000285 -0.000016 -0.000024 0.000141 -0.000001 0.000005 -0.000017 0.000011 0.000047 -0.000007 0.000000 -0.000001 0.000016 
81.038483 -108.727798 -0.000001 0.000030 -0.000120 0.000057 -0.000016 -0.000036 0.000098 -0.000009 0.000009 -0.000010 -0.000036 0.000078 -0.000000 0.000000 0.000001 0.000010 
81.191391 -106.537178 -0.000021 0.000031 -0.000061 0.000243 -0.000015 -0.000026 0.000034 -0.000012 0.000017 -0.000009 -0.000012 0.000068 -0.000001 0.000000 -0.000001 0.000017 
81.330925 -104.276726 -0.000011 0.000040 -0.000044 -0.000144 -0.000015 -0.000002 -0.000007 -0.000009 0.000026 0.000011 0.000105 0.000095 -0.000001 0.000000 -0.000002 -0.000007 
81.456558 -101.949944 0.000033 0.000042 0.000105 0.000250 -0.000011 0.000026 0.000011 0.000022 0.000019 -0.000008 0.000009 0.000107 0.000002 -0.000000 0.000002 0.000013 
81.567780 -99.561317 -0.000021 0.000040 0.000070 -0.000305 -0.000009 -0.000085 0.000112 0.000039 -0.000006 -0.000030 -0.000035 0.000095 -0.000000 0.000000 0.000002 -0.000022 
81.664108 -97.116394 -0.000107 -0.000089 0.000344 0.001359 0.000025 -0.000197 0.000297 -0.000006 0.000006 0.000014 0.000013 0.000171 -0.000005 -0.000000 0.000006 0.000078 
81.745117 -94.621704 0.000237 0.000268 0.000965 0.001658 0.000045 -0.000269 0.000410 -0.000070 -0.000014 0.000018 0.000008 0.000360 0.000017 -0.000001 0.000027 0.000168 
81.810410 -92.084778 -0.000008 0.000207 0.000481 0.000343 -0.000048 -0.000203 0.000142 0.000402 -0.000018 0.000011 0.000017 0.000338 0.000001 -0.000000 0.000019 -0.000008 
81.456558 -64.050056 0.000006 0.000219 0.000436 0.000180 -0.000043 -0.000084 -0.000111 -0.000015 0.000007 0.000010 -0.000014 -0.000076 -0.000000 -0.000000 0.000004 -0.000006 
81.330925 -61.723274 0.000004 0.000015 -0.000021 0.000013 -0.000001 -0.000002 0.000004 -0.000001 0.000000 0.000003 0.000002 0.000003 0.000000 -0.000000 -0.000000 0.000002 
70.117966 -57.583580 0.000000 0.000000 0.001120 0.000000 0.000000 0.000000 -0.000060 0.000000 0.000164 0.000181 -0.000393 -0.000336 0.000000 0.000000 0.000288 0.000000 
70.484612 -57.237808 0.000000 0.000000 0.000645 0.000000 0.000000 0.000000 0.000081 0.000000 0.000136 -0.000078 -0.000093 -0.000811 0.000000 0.000000 0.000677 0.000000 
70.848160 -56.869480 0.000000 0.000000 -0.001217 0.000000 0.000000 0.000000 -0.000077 0.000000 0.000119 -0.000034 0.000019 0.000052 0.000000 0.000000 -0.000445 0.000000 
71.225128 -56.460342 0.000000 0.000000 -0.007331 0.000000 0.000000 0.000000 -0.000881 0.000000 0.000093 0.000004 0.000180 0.000383 0.000000 0.000000 -0.004845 0.000000 
71.604462 -56.018940 0.000000 0.000000 0.000137 0.000000 0.000000 0.000000 -0.001203 0.000000 0.000051 -0.000008 0.000321 0.000489 0.000000 0.000000 -0.001007 0.000000 
71.983055 -55.546551 0.000000 0.000000 -0.000573 0.000000 0.000000 0.000000 -0.000008 0.000000 0.000014 0.000019 0.000006 0.000659 0.000000 0.000000 0.000104 0.000000 
81.456558 -11.949941 0.000003 0.000012 -0.000862 0.000266 -0.000012 0.000080 0.000455 -0.000121 -0.000013 0.000014 0.000144 -0.000044 0.000003 -0.000002 -0.000038 0.000433 
81.567780 -9.561319 0.000027 -0.000013 -0.000837 -0.000544 -0.000008 0.000215 0.000192 0.000194 0.000003 -0.000006 -0.000049 -0.000187 0.000005 0.000001 -0.000091 -0.000185 
81.664108 -7.116392 0.000213 0.000438 0.000012 0.060630 -0.000003 -0.000867 -0.001764 0.000183 0.000002 0.000008 -0.000392 -0.003696 0.000042 0.000001 -0.000019 0.015464 
81.745117 -4.621706 -0.000008 0.001395 0.006338 0.051086 0.000002 -0.003226 -0.006334 0.000227 0.000020 -0.000019 -0.000934 -0.019183 -0.000010 -0.000006 -0.000040 0.047202 
81.810410 -2.084777 0.000014 0.003043 0.021103 0.003343 0.000001 -0.009209 -0.012500 0.000979 0.000098 -0.000062 -0.001519 -0.073462 0.000010 -0.000033 0.001855 0.008014 
81.859680 0.486013 -0.000018 0.004726 -0.028530 0.000679 -0.000007 -0.014315 -0.025031 0.000245 0.000163 -0.000240 -0.001500 -0.172369 -0.000012 0.000034 0.014246 0.000844 
81.892662 3.081548 -0.000055 0.004657 0.017343 -0.001314 -0.000011 -0.013316 0.006786 -0.000342 0.000237 -0.000413 -0.003373 -0.103083 -0.000060 0.000119 -0.035798 -0.002870 
81.909203 5.692161 -0.000052 0.003903 -0.005004 0.004617 0.000005 -0.008934 -0.001386 -0.002041 0.000420 -0.000378 -0.006534 -0.000456 -0.000016 0.000146 -0.006899 0.004800 
81.909203 8.307839 -0.000015 0.003343 -0.006842 0.001688 0.000023 -0.004690 -0.003805 0.000952 0.000069 -0.000670 -0.006111 -0.099240 0.000006 0.000252 0.004830 0.016441 
81.892662 10.918452 0.000143 0.002607 0.018184 0.001705 -0.000006 -0.002253 -0.005572 -0.001542 -0.000013 -0.000366 -0.001974 0.001459 0.000047 0.000187 0.007352 0.001372 
81.859680 13.513988 0.000024 -0.001420 0.003134 0.001872 0.000015 -0.001159 0.000485 0.000744 0.000344 0.000256 -0.003126 -0.003917 -0.000064 -0.000769 0.008825 0.002479 
81.810410 16.084776 -0.000036 0.000000 0.001094 0.000614 -0.000001 0.000000 0.000618 0.000221 0.002475 -0.000283 -0.004529 -0.116136 -0.000003 0.000000 0.002323 0.001559 
81.745117 18.621706 0.000000 0.000000 0.001179 0.000000 0.000000 0.000000 0.000249 0.000000 0.003793 0.004867 0.002252 -0.162069 0.000000 0.000000 0.002017 0.000000 
81.664108 21.116392 0.000000 0.000000 0.001570 0.000000 0.000000 0.000000 0.000424 0.000000 0.000592 -0.000675 -0.000880 -0.077695 0.000000 0.000000 0.001921 0.000000 
81.567780 23.561319 0.000000 0.000000 0.001150 0.000000 0.000000 0.000000 0.000560 0.000000 0.006566 0.000853 0.001308 -0.069511 0.000000 0.000000 0.000432 0.000000 
81.456558 25.949940 0.000000 0.000000 0.002655 0.000000 0.000000 0.000000 0.001069 0.000000 0.001571 -0.000561 -0.009544 0.000674 0.000000 0.000000 0.003991 0.000000 
81.330925 28.276726 0.000000 0.004212 0.002512 0.000000 0.000000 0.000473 0.000950 0.000000 0.005624 0.005369 -0.006230 0.006803 0.000000 0.008390 0.003317 0.000000 
81.191391 30.537176 0.000000 0.003251 -0.000848 0.000000 0.000000 -0.000183 0.001718 0.000000 0.006074 -0.000431 -0.000615 0.001382 0.000000 0.000600 0.000024 0.000000 
81.038483 32.727802 0.000000 0.001806 -0.000213 0.000000 0.000000 -0.000146 0.002119 0.000000 0.006540 -0.000511 -0.000301 0.008098 0.000000 0.000457 0.000199 0.000000 
80.872742 34.846069 0.000000 0.000855 0.000336 0.000000 0.000000 0.000011 0.000731 0.000000 0.007659 -0.000421 -0.000041 0.010000 0.000000 0.000257 0.000360 0.000000 
80.694725 36.890324 0.000000 0.000243 0.000065 0.000000 0.000000 -0.000043 0.000136 0.000000 0.003676 -0.000316 0.000018 0.005159 0.000000 0.000132 -0.000001 0.000000 
80.504959 38.859703 0.000000 -0.000168 0.001383 0.000000 0.000000 -0.000063 0.000414 0.000000 0.003604 -0.000067 0.000859 0.001119 0.000000 -0.000012 -0.001495 0.000000 
80.303970 40.754032 0.000000 0.000025 0.000196 0.000000 0.000000 -0.000017 -0.000086 0.000000 0.000932 -0.000037 -0.000205 -0.001655 0.000000 0.000000 0.000179 0.000000 
80.092285 42.573746 0.000000 -0.000003 0.000363 0.000000 0.000000 0.000034 -0.000749 0.000000 0.000086 -0.000053 -0.000025 0.001782 0.000000 0.000006 0.000081 0.000000 
79.870377 44.319756 0.000000 -0.000073 0.000337 0.000000 0.000000 0.000049 -0.000875 0.000000 0.000013 0.000002 0.000048 0.003663 0.000000 -0.000014 0.000059 0.000000 
79.638725 45.993385 0.000000 -0.000032 0.000270 0.000000 0.000000 0.000002 -0.000041 0.000000 0.000027 0.000013 0.000022 0.004943 0.000000 -0.000003 0.000011 0.000000 
79.397766 47.596272 0.000000 -0.000016 0.000270 0.000000 0.000000 -0.000016 0.000112 0.000000 0.000006 -0.000007 0.000031 0.004514 0.000000 0.000003 0.000065 0.000000 
79.147926 49.130287 0.000000 0.000017 0.000155 0.000000 0.000000 -0.000016 0.000231 0.000000 -0.000003 -0.000004 0.000074 0.001408 0.000000 0.000003 0.000044 0.000000 
78.889580 50.597477 0.000000 0.000008 0.000306 0.000000 0.000000 -0.000006 0.000364 0.000000 -0.000008 -0.000030 -0.000002 -0.001300 0.000000 0.000005 0.000077 0.000000 
78.623100 52.000000 0.000000 0.000009 0.000062 0.000000 0.000000 0.000002 0.000503 0.000000 0.000021 -0.000003 -0.000025 -0.002523 0.000000 0.000004 0.000067 0.000000 
78.348824 53.340073 0.000000 0.000011 0.000033 0.000000 0.000000 0.000012 0.000468 0.000000 0.000050 -0.000001 -0.000021 -0.001127 0.000000 0.000003 0.000092 0.000000 
78.067062 54.619938 0.000000 -0.000119 -0.000156 0.000000 0.000000 0.000026 0.000409 0.000000 0.000044 0.000063 -0.000027 0.000973 0.000000 -0.000061 0.000071 0.000000 
77.778107 55.841820 0.000000 -0.000285 -0.000018 0.000000 0.000000 0.000045 0.000413 0.000000 0.000015 0.000136 -0.000024 0.001885 0.000000 -0.000232 0.000041 0.000000 
77.482216 57.007904 0.000000 -0.000150 0.000141 0.000000 0.000000 -0.000006 0.000439 0.000000 0.000007 0.000344 0.000000 0.000830 0.000000 -0.000347 0.000004 0.000000 
77.179649 58.120323 0.000000 -0.000023 -0.000117 0.000000 0.000000 -0.000005 0.000246 0.000000 0.000011 0.000429 0.000134 0.000440 0.000000 -0.000271 -0.000115 0.000000 
76.870636 59.181126 0.000000 0.000000 -0.000053 0.000000 0.000000 0.000000 0.000077 0.000000 0.000026 0.000233 0.000081 0.000275 0.000000 0.000000 -0.000096 0.000000 
76.555397 60.192276 0.000000 0.000000 0.000580 0.000000 0.000000 0.000000 -0.000003 0.000000 -0.000010 -0.000074 0.000112 0.000167 0.000000 0.000000 0.000414 0.000000 
75.236099 63.776386 0.000000 0.000092 0.000119 0.000000 0.000000 -0.000052 0.000002 0.000000 -0.000011 -0.000006 0.000000 0.000295 0.000000 0.000015 0.000024 0.000000 
74.892639 64.565453 0.000000 -0.000013 -0.000052 0.000000 0.000000 0.000004 0.000003 0.000000 0.000005 0.000038 0.000087 0.000165 0.000000 -0.000007 0.000007 0.000000 
74.544113 65.314674 0.000000 -0.000021 -0.000172 0.000000 0.000000 0.000003 0.000002 0.000000 0.000002 0.000026 -0.000043 -0.000203 0.000000 -0.000007 -0.000037 0.000000 
74.190720 66.025391 0.000000 0.000009 -0.000294 0.000000 0.000000 -0.000000 0.000002 0.000000 -0.000001 -0.000006 -0.000086 -0.000199 0.000000 0.000005 -0.000015 0.000000 
73.832680 66.698845 0.000000 0.000002 0.000188 0.000000 0.000000 -0.000001 0.000002 0.000000 -0.000002 0.000002 -0.000074 -0.000195 0.000000 0.000000 -0.000006 0.000000 
73.470238 67.336227 0.000000 -0.000008 0.000047 0.000000 0.000000 0.000000 0.000001 0.000000 -0.000000 0.000000 -0.000167 -0.000223 0.000000 -0.000001 0.000007 0.000000 
73.103676 67.938660 0.000000 0.000006 -0.000168 0.000000 0.000000 -0.000000 -0.000000 0.000000 -0.000000 0.000000 -0.000473 0.000037 0.000000 0.000000 -0.000047 0.000000 
72.733322 68.507210 0.000000 -0.000003 -0.000025 0.000000 0.000000 -0.000000 0.000001 0.000000 -0.000000 0.000000 -0.000198 -0.000268 0.000000 -0.000000 -0.000013 0.000000 
70.970009 -147.977539 0.000000 -0.000455 -0.000366 0.000000 0.000000 0.000223 0.000835 0.000000 0.000112 0.000307 -0.000576 -0.002908 0.000000 -0.000008 0.000004 0.000000 
71.351967 -147.579010 0.000000 -0.001787 0.000414 0.000000 0.000000 0.000060 0.000025 0.000000 0.000464 0.000376 -0.001111 -0.005463 0.000000 -0.000155 0.000340 0.000000 
71.736473 -147.149002 0.000000 -0.001427 0.001221 0.000000 0.000000 -0.000230 -0.000580 0.000000 0.000260 0.000065 0.000001 -0.004527 0.000000 -0.000034 -0.000034 0.000000 
72.120407 -146.688736 0.000000 -0.000258 0.001702 0.000000 0.000000 -0.000252 -0.000586 0.000000 0.000107 0.000090 0.000225 -0.003047 0.000000 0.000002 -0.000089 0.000000 
72.502434 -146.197876 0.000000 0.000025 0.002160 0.000000 0.000000 -0.000724 -0.000523 0.000000 -0.000528 0.000084 0.000012 -0.013309 0.000000 -0.000012 -0.000067 0.000000 
72.881752 -145.675659 0.000346 0.000846 0.003129 0.000000 0.000010 -0.001188 -0.000384 0.000000 -0.001803 0.000061 0.000526 -0.021626 0.000418 -0.000010 -0.000071 0.000000 
73.257812 -145.121170 0.000178 0.002340 0.004163 0.001121 -0.000000 -0.001925 -0.000138 0.000000 0.000179 0.000042 0.000543 -0.026797 0.000094 -0.000003 0.000026 0.002008 
73.630196 -144.533310 0.000048 0.004380 0.004738 0.002005 0.000005 -0.002564 0.000058 0.000001 -0.000009 0.000016 0.000055 -0.014013 0.000026 -0.000012 -0.000003 0.003205 
73.998558 -143.910995 -0.000111 0.007143 0.005501 0.004002 0.000004 -0.002615 0.000285 0.000001 0.000033 -0.000095 0.000043 -0.027532 -0.000041 -0.000025 -0.000017 0.005956 
74.362617 -143.252975 -0.002275 0.008300 0.006376 0.010049 -0.000165 -0.002012 0.000325 0.000009 0.000691 -0.000209 0.000058 -0.014538 -0.001246 -0.000017 0.000011 0.010240 
74.722130 -142.558014 -0.013838 0.004902 0.002717 0.005890 -0.000534 -0.001042 0.000330 0.000007 0.001650 -0.000139 -0.000027 -0.000355 -0.007375 -0.000024 -0.000005 0.004199 
75.076866 -141.824722 -0.021542 0.001967 0.000236 0.000213 -0.001246 -0.000138 0.000356 -0.000002 0.002183 -0.000192 0.000225 0.000180 -0.011049 -0.000012 0.000003 0.000124 
75.426620 -141.051651 -0.026075 -0.001482 -0.002642 -0.002159 -0.003135 0.000334 0.000517 -0.000011 0.002770 -0.000172 0.000384 0.000227 -0.012311 0.000010 0.000008 -0.000711 
75.771210 -140.237274 -0.026455 -0.005112 -0.005412 -0.006902 -0.007226 0.000314 0.000438 -0.000014 0.003153 -0.000208 0.000323 0.000390 -0.011757 0.000015 -0.000075 -0.001627 
76.110443 -139.379944 -0.016941 -0.004888 -0.004988 -0.004809 -0.010487 0.000095 0.000508 -0.000007 0.002834 0.000465 0.000498 0.000439 -0.007741 -0.000005 -0.000089 -0.000743 
76.444138 -138.477905 -0.008457 -0.004944 -0.004724 -0.005337 -0.006759 -0.000041 0.000526 0.000005 0.001814 0.000957 0.000736 0.000437 -0.003736 -0.000009 -0.000098 -0.000672 
76.772095 -137.529266 -0.002827 -0.002790 -0.000871 0.000694 -0.001780 -0.000037 0.000505 -0.000003 0.000576 0.001087 0.000167 0.000524 -0.001099 -0.000014 0.000294 0.000306 
77.094139 -136.532074 0.000104 -0.000115 -0.000258 0.000871 -0.000044 0.000013 0.000431 -0.000007 0.000019 0.000530 0.000520 0.000655 0.000010 -0.000004 -0.000000 0.000152 
77.410049 -135.484192 -0.000025 0.000002 -0.000625 -0.000376 0.000084 0.000040 0.000342 0.000017 -0.000016 0.000132 0.000596 0.000640 -0.000002 0.000000 -0.000036 -0.000014 
77.719627 -134.383392 0.000147 0.000141 -0.000318 0.000578 -0.000022 0.000032 0.000293 0.000034 -0.000008 0.000016 0.000532 0.000448 0.000013 0.000000 -0.000011 0.000093 
78.022629 -133.227325 0.000138 0.000130 -0.000122 0.000346 -0.000033 0.000017 0.000265 0.000023 -0.000001 0.000006 0.000508 0.000373 0.000011 -0.000000 -0.000010 0.000046 
78.318802 -132.013535 0.000050 0.000031 -0.000385 -0.000016 -0.000024 0.000001 0.000239 0.000015 0.000001 -0.000008 0.000330 0.000219 0.000003 0.000000 -0.000056 0.000003 
78.607887 -130.739471 -0.000030 -0.000064 -0.007091 -0.008727 -0.000018 -0.000020 0.000195 0.000043 0.000004 0.000000 0.000225 0.000044 -0.000003 -0.000000 -0.000594 -0.000611 
78.889580 -129.402527 -0.000005 -0.000041 -0.001189 -0.000613 -0.000016 -0.000035 0.000195 -0.000009 0.000007 -0.000004 -0.000124 -0.000092 -0.000001 -0.000000 -0.000064 -0.000008 
79.163567 -128.000000 -0.000016 0.000001 0.000006 0.001310 -0.000013 -0.000038 0.000236 -0.000013 0.000008 0.000000 0.000004 -0.000006 -0.000001 -0.000000 0.000003 0.000108 
79.429489 -126.529213 -0.000043 -0.000006 0.000153 0.000311 -0.000011 -0.000030 0.000260 -0.000001 0.000004 0.000002 -0.000010 0.000088 -0.000003 0.000000 0.000001 0.000015 
79.686981 -124.987503 -0.000153 -0.000099 -0.000116 -0.000361 -0.000008 -0.000021 0.000284 0.000008 0.000002 0.000005 -0.000012 -0.000045 -0.000009 -0.000000 -0.000002 -0.000021 
79.935623 -123.372284 -0.000146 -0.000085 -0.000141 0.000450 -0.000006 -0.000006 0.000313 0.000005 0.000004 -0.000005 -0.000039 0.000031 -0.000008 -0.000000 0.000003 0.000039 
80.174980 -121.681099 0.000013 0.000051 0.000030 0.000070 -0.000009 0.000006 0.000328 -0.000003 0.000003 -0.000014 -0.000011 -0.000013 0.000001 0.000000 0.000005 0.000006 
80.404579 -119.911743 0.000015 0.000040 -0.000082 0.000374 -0.000012 0.000019 0.000323 -0.000008 0.000001 -0.000009 -0.000002 -0.000012 0.000001 0.000000 0.000001 0.000028 
80.623917 -118.062286 -0.000065 -0.000042 -0.000062 -0.000968 -0.000013 0.000026 0.000268 -0.000006 -0.000005 -0.000008 -0.000015 0.000007 -0.000004 0.000000 0.000007 -0.000052 
80.832466 -116.131241 -0.000005 -0.000002 0.000170 0.000360 -0.000012 0.000028 0.000233 0.000000 -0.000005 -0.000011 0.000014 0.000020 -0.000000 0.000000 0.000002 0.000013 
81.029663 -114.117607 -0.000069 -0.000065 0.000061 0.000117 -0.000014 0.000008 0.000204 0.000005 0.000002 -0.000013 -0.000017 0.000023 -0.000004 0.000000 0.000007 0.000006 
81.214920 -112.021057 0.000027 0.000033 -0.000041 -0.000040 -0.000014 -0.000003 0.000132 0.000005 0.000003 -0.000020 -0.000016 0.000036 0.000001 0.000000 0.000001 0.000000 
81.387650 -109.842033 -0.000015 0.000013 0.000003 0.000061 -0.000012 -0.000016 0.000087 0.000001 0.000007 -0.000007 -0.000019 0.000042 -0.000001 -0.000000 0.000001 0.000004 
81.547241 -107.581879 -0.000322 -0.000252 -0.000225 -0.000034 -0.000011 -0.000021 -0.000042 -0.000006 0.000013 -0.000004 0.000029 0.000026 -0.000017 0.000000 0.000000 0.000009 
81.693085 -105.242958 0.000035 0.000079 0.000057 0.000180 -0.000011 -0.000015 -0.000063 -0.000003 0.000018 0.000002 0.000124 -0.000004 0.000002 0.000000 -0.000006 0.000006 
81.824570 -102.828773 0.000023 0.000042 0.000125 0.000324 -0.000009 0.000001 -0.000078 0.000002 0.000027 -0.000003 -0.000009 -0.000018 0.000001 0.000000 0.000003 0.000016 
81.941116 -100.344048 0.000051 0.000130 0.000257 0.000277 -0.000007 0.000010 -0.000116 -0.000005 0.000020 -0.000045 -0.000052 -0.000042 0.000003 0.000000 0.000001 0.000006 
82.042183 -97.794769 -0.000025 0.000033 0.000182 -0.000002 -0.000006 -0.000058 0.000072 -0.000022 0.000006 -0.000026 -0.000042 -0.000027 -0.000001 -0.000000 0.000001 -0.000009 
82.127251 -95.188179 0.000113 0.000191 -0.000155 0.001177 0.000007 -0.000136 0.000536 -0.000055 -0.000003 0.000000 0.000029 0.000065 0.000007 0.000000 -0.000001 0.000112 
82.195885 -92.532745 -0.000025 0.000075 0.000133 0.001706 0.000098 -0.000170 0.000449 -0.000791 -0.000036 0.000012 0.000006 0.000130 -0.000000 -0.000000 0.000027 0.000198 
82.247704 -89.838028 0.000003 0.000085 0.000391 0.000546 0.000076 -0.000099 0.000219 -0.000021 -0.000003 0.000012 -0.000001 0.000145 0.000001 -0.000000 0.000021 0.000037 
82.282417 -87.114540 -0.000162 0.000030 -0.000077 0.000168 0.000014 -0.000075 0.000152 0.000519 -0.000014 0.000011 0.000006 0.000163 -0.000011 -0.000000 0.000011 0.000014 
81.824570 -63.171227 0.000002 0.000253 0.000269 0.000694 -0.000081 -0.000096 0.000098 0.000034 0.000025 0.000004 0.000033 -0.000040 -0.000002 0.000000 0.000003 0.000053 
70.229851 -58.673840 0.000000 0.000000 -0.000472 0.000000 0.000000 0.000000 -0.000028 0.000000 0.000067 -0.000655 -0.000583 0.000675 0.000000 0.000000 -0.000082 0.000000 
70.601555 -58.336571 0.000000 0.000000 0.000424 0.000000 0.000000 0.000000 -0.000126 0.000000 0.000067 0.000021 0.000175 -0.000062 0.000000 0.000000 -0.000001 0.000000 
70.970009 -57.977539 0.000000 0.000000 0.001231 0.000000 0.000000 0.000000 -0.000386 0.000000 0.000073 0.000003 0.000071 -0.000574 0.000000 0.000000 -0.000068 0.000000 
71.351967 -57.579002 0.000000 0.000000 -0.003949 0.000000 0.000000 0.000000 -0.000239 0.000000 0.000059 -0.000091 0.000098 -0.001352 0.000000 0.000000 -0.003120 0.000000 
71.736473 -57.149002 0.000000 0.000000 -0.002422 0.000000 0.000000 0.000000 -0.001131 0.000000 0.000035 -0.000044 0.000065 -0.000402 0.000000 0.000000 -0.001524 0.000000 
72.120407 -56.688736 0.000000 0.000000 0.000818 0.000000 0.000000 0.000000 -0.000493 0.000000 0.000020 -0.000026 -0.000321 -0.000128 0.000000 0.000000 0.001076 0.000000 
72.502434 -56.197876 0.000000 0.000000 0.002093 0.000000 0.000000 0.000000 -0.000253 0.000000 0.000011 -0.000025 -0.002317 -0.001355 0.000000 0.000000 0.002535 0.000000 
81.693085 -15.242955 -0.000145 -0.000115 0.001709 0.004478 -0.000030 0.000022 0.000615 0.000428 0.000014 -0.000173 0.001951 -0.000015 -0.000028 0.000021 -0.000383 0.000431 
81.824570 -12.828773 0.000005 0.000027 -0.001250 0.000118 -0.000013 -0.000035 0.000064 -0.000134 -0.000013 -0.000000 0.000325 0.000072 0.000004 0.000007 -0.000092 0.000035 
81.941116 -10.344049 0.000077 0.000080 -0.000552 -0.000169 -0.000011 0.000075 0.000177 0.000299 0.000002 0.000025 -0.000095 -0.000015 0.000017 0.000001 0.000020 0.000030 
82.042183 -7.794769 -0.000217 -0.000074 -0.000661 0.003589 -0.000007 -0.000469 -0.001540 0.000342 -0.000002 0.000012 -0.000249 -0.001588 -0.000021 -0.000000 -0.000008 0.000578 
82.127251 -5.188180 -0.000227 0.000582 0.002549 0.016278 -0.000002 -0.001848 -0.007340 0.000501 -0.000002 -0.000077 -0.000352 -0.035524 -0.000062 -0.000002 -0.000139 0.003076 
82.195885 -2.532746 -0.000010 0.003061 0.011081 0.007696 0.000009 -0.007888 -0.014860 0.000182 0.000057 -0.000194 -0.001970 -0.068578 -0.000013 -0.000008 0.000127 0.001464 
82.247704 0.161968 0.000002 0.005832 0.013806 0.050457 -0.000002 -0.014690 -0.019927 0.000974 0.000074 -0.000162 -0.004432 -0.166735 0.000002 -0.000013 0.000266 0.085579 
82.282417 2.885461 -0.000034 0.007104 0.031044 0.002128 -0.000002 -0.017699 -0.017416 0.000767 0.000093 -0.000665 -0.008240 -0.107641 -0.000010 0.000033 0.003855 0.002602 
82.299828 5.626518 -0.000013 0.003420 0.003340 -0.039790 0.000010 -0.012469 -0.025744 -0.011062 0.000082 -0.002768 -0.014144 0.128856 -0.000032 0.000536 0.010016 -0.072682 
82.299828 8.373482 0.000061 -0.000441 0.004333 -0.002231 0.000012 -0.003677 -0.014500 -0.005288 0.000008 -0.003909 -0.010485 0.025168 0.000042 0.001468 0.007907 -0.006816 
82.282417 11.114539 0.000060 -0.003540 0.006218 0.004152 -0.000002 -0.002452 -0.007172 -0.004462 0.000018 -0.000742 -0.001339 -0.004667 0.000020 0.000061 0.002770 0.000207 
82.247704 13.838032 -0.000276 -0.010057 0.003764 0.004568 -0.000006 -0.003807 -0.006790 -0.000597 0.000033 0.002904 -0.001628 -0.001383 -0.000183 -0.003337 0.007125 -0.001595 
82.195885 16.532745 -0.000026 -0.008034 0.002026 0.016769 -0.000009 -0.003035 -0.002694 0.001352 0.000893 0.000964 -0.006511 -0.021340 -0.000015 -0.002347 0.006177 0.042883 
82.127251 19.188181 -0.000061 -0.005574 0.005642 -0.007041 -0.000005 -0.001859 -0.000194 -0.002041 0.002008 0.002241 -0.012197 -0.052990 -0.000027 -0.004140 0.007157 -0.009198 
82.042183 21.794769 0.000043 -0.001755 -0.010581 -0.005168 -0.000001 -0.000585 -0.004216 -0.002043 0.001748 -0.000431 -0.000340 0.050228 -0.000116 -0.001332 -0.000323 -0.013955 
81.941116 24.344049 0.000002 -0.001071 0.002379 -0.004001 0.000000 -0.000186 0.000528 -0.001468 0.002821 0.000393 -0.001657 0.047566 -0.000000 -0.001577 0.001685 -0.004475 
81.824570 26.828772 0.000000 -0.000011 0.001997 -0.000398 0.000000 -0.000174 0.000843 -0.000143 -0.002578 0.000235 -0.000948 0.124065 0.000000 0.000262 0.000931 -0.002053 
81.693085 29.242954 0.000000 0.003498 0.001438 0.000000 0.000000 0.000060 0.001677 0.000000 0.003903 -0.001942 -0.000575 0.066201 0.000000 0.002484 0.000500 0.000000 
81.547241 31.581877 0.000000 -0.007928 0.000270 0.000000 0.000000 0.000165 0.003048 0.000000 0.002408 0.002252 0.001535 0.039069 0.000000 -0.002341 -0.000257 0.000000 
81.387650 33.842033 0.000000 -0.003404 0.000239 0.000000 0.000000 -0.000389 0.003458 0.000000 0.007168 0.001317 0.000316 0.057285 0.000000 -0.000828 0.000168 0.000000 
81.214920 36.021057 0.000000 -0.001222 0.000532 0.000000 0.000000 0.000005 0.001086 0.000000 0.009177 0.000033 0.000006 0.021983 0.000000 -0.000123 0.000306 0.000000 
81.029663 38.117607 0.000000 -0.000397 0.000356 0.000000 0.000000 -0.000063 -0.000135 0.000000 0.006167 -0.000192 0.000072 0.008928 0.000000 0.000009 0.000150 0.000000 
80.832466 40.131237 0.000000 -0.000546 0.001223 0.000000 0.000000 -0.000057 0.000153 0.000000 0.005551 0.000080 0.000289 0.001738 0.000000 -0.000058 0.000055 0.000000 
80.623917 42.062290 0.000000 -0.000275 -0.000412 0.000000 0.000000 0.000015 -0.000926 0.000000 0.001121 0.000027 0.000032 -0.006421 0.000000 -0.000045 -0.000021 0.000000 
80.404579 43.911743 0.000000 -0.000225 -0.000309 0.000000 0.000000 0.000098 -0.000456 0.000000 -0.000087 0.000221 0.000047 0.003101 0.000000 -0.000065 -0.000060 0.000000 
80.174980 45.681103 0.000000 -0.000710 0.000309 0.000000 0.000000 0.000116 -0.000244 0.000000 0.000018 0.000279 0.000127 0.006743 0.000000 -0.000122 -0.000013 0.000000 
79.935623 47.372280 0.000000 -0.000038 0.000051 0.000000 0.000000 -0.000006 0.000112 0.000000 0.000041 0.000036 0.000102 0.002220 0.000000 -0.000011 0.000001 0.000000 
79.686981 48.987503 0.000000 -0.000003 0.000277 0.000000 0.000000 -0.000009 0.000128 0.000000 -0.000039 -0.000002 0.000065 0.001606 0.000000 0.000001 0.000052 0.000000 
79.429489 50.529217 0.000000 0.000028 -0.000126 0.000000 0.000000 -0.000009 0.000165 0.000000 0.000016 -0.000008 0.000044 -0.000431 0.000000 0.000004 0.000024 0.000000 
79.163567 52.000000 0.000000 0.000028 0.000354 0.000000 0.000000 0.000004 0.000322 0.000000 0.000013 -0.000036 0.000018 -0.001855 0.000000 0.000010 0.000063 0.000000 
78.889580 53.402523 0.000000 0.000008 0.000106 0.000000 0.000000 0.000024 0.000530 0.000000 0.000047 -0.000017 -0.000025 -0.002337 0.000000 0.000007 0.000026 0.000000 
78.607887 54.739475 0.000000 -0.000179 -0.000257 0.000000 0.000000 0.000023 0.000587 0.000000 0.000052 -0.000002 -0.000004 -0.002316 0.000000 -0.000003 0.000022 0.000000 
78.318802 56.013531 0.000000 -0.000091 -0.000410 0.000000 0.000000 0.000035 0.000532 0.000000 0.000033 0.000049 0.000003 -0.000348 0.000000 -0.000033 -0.000003 0.000000 
78.022629 57.227322 0.000000 -0.000231 -0.000557 0.000000 0.000000 0.000080 0.000481 0.000000 0.000008 0.000151 -0.000004 0.002035 0.000000 -0.000131 -0.000017 0.000000 
77.719627 58.383385 0.000000 -0.000339 -0.000212 0.000000 0.000000 0.000005 0.000505 0.000000 0.000002 0.000209 0.000006 0.001145 0.000000 -0.000402 -0.000039 0.000000 
77.410049 59.484188 0.000000 -0.000018 0.000023 0.000000 0.000000 -0.000006 0.000409 0.000000 0.000018 0.000450 0.000024 0.000305 0.000000 -0.000007 0.000011 0.000000 
77.094139 60.532074 0.000000 0.000000 0.000177 0.000000 0.000000 0.000000 0.000221 0.000000 -0.000006 0.000237 0.000085 0.000113 0.000000 0.000000 0.000100 0.000000 
76.772095 61.529274 0.000000 0.000000 0.000034 0.000000 0.000000 0.000000 0.000093 0.000000 0.000002 -0.000055 0.000104 0.000293 0.000000 0.000000 0.000002 0.000000 
76.444138 62.477901 0.000000 0.000000 0.000692 0.000000 0.000000 0.000000 -0.000006 0.000000 -0.000031 -0.000227 0.000003 0.000480 0.000000 0.000000 0.000141 0.000000 
75.426620 65.051651 0.000000 0.000039 -0.000044 0.000000 0.000000 -0.000060 0.000015 0.000000 -0.000021 0.000058 -0.000032 -0.000076 0.000000 -0.000007 0.000003 0.000000 
75.076866 65.824715 0.000000 -0.000027 -0.000104 0.000000 0.000000 0.000002 0.000013 0.000000 -0.000003 0.000009 -0.000131 0.000207 0.000000 -0.000005 -0.000029 0.000000 
74.722130 66.558014 0.000000 0.000009 0.000058 0.000000 0.000000 0.000001 0.000011 0.000000 0.000001 -0.000014 -0.000154 -0.000332 0.000000 0.000005 -0.000004 0.000000 
74.362617 67.252983 0.000000 0.000009 0.000066 0.000000 0.000000 -0.000001 0.000005 0.000000 0.000000 -0.000009 -0.000034 -0.000017 0.000000 0.000003 0.000014 0.000000 
73.998558 67.910988 0.000000 0.000034 -0.000033 0.000000 0.000000 0.000000 0.000004 0.000000 0.000000 -0.000000 -0.000091 0.000005 0.000000 0.000002 -0.000019 0.000000 
73.630196 68.533318 0.000000 -0.000006 0.000031 0.000000 0.000000 0.000000 0.000002 0.000000 -0.000000 -0.000001 0.000008 -0.000345 0.000000 -0.000000 0.000008 0.000000 
73.257812 69.121162 0.000000 0.000003 0.000124 0.000000 0.000000 -0.000000 0.000000 0.000000 0.000001 -0.000005 0.000184 -0.000179 0.000000 0.000000 0.000020 0.000000 
71.087173 -149.100510 0.000000 0.001511 0.002190 0.000000 0.000000 -0.000018 0.001304 0.000000 0.000242 0.000474 -0.000749 -0.003201 0.000000 0.000044 0.000161 0.000000 
71.473877 -148.713638 0.000000 -0.000459 -0.000227 0.000000 0.000000 0.000157 0.000016 0.000000 0.000525 0.000600 -0.000932 -0.005774 0.000000 -0.000176 0.000184 0.000000 
71.863335 -148.296158 0.000000 0.004312 0.006209 0.000000 0.000000 -0.000248 -0.000432 0.000000 0.000089 0.000139 -0.000149 -0.004201 0.000000 0.000086 -0.000024 0.000000 
72.252365 -147.849213 0.000000 0.000223 0.003174 0.000000 0.000000 -0.000294 -0.000434 0.000000 0.000097 0.000050 0.000157 -0.001811 0.000000 -0.000009 -0.000037 0.000000 
72.639633 -147.372421 0.000000 0.000447 0.003466 0.000000 0.000000 -0.000854 -0.000362 0.000000 -0.000227 0.000035 -0.000051 -0.005121 0.000000 -0.000007 -0.000041 0.000000 
73.024315 -146.864990 0.000006 0.000938 0.003525 0.000000 -0.000000 -0.001576 -0.000036 0.000000 -0.001355 0.000019 0.000066 -0.011730 0.000001 -0.000005 -0.000030 0.000000 
73.405861 -146.325943 0.000628 0.002924 0.003924 0.000004 0.000002 -0.002662 0.000211 0.000000 0.000013 -0.000009 0.000251 -0.034171 0.000397 -0.000003 -0.000025 0.000343 
73.783836 -145.754166 0.000391 0.005486 0.005398 0.006502 0.000003 -0.003445 0.000387 0.000002 0.000578 -0.000169 0.000286 -0.024717 0.000171 0.000007 0.000023 0.008809 
74.157898 -145.148483 0.000188 0.008960 0.008209 0.012205 -0.000044 -0.003520 0.000496 0.000007 0.000181 -0.000305 0.000065 -0.008551 0.000047 0.000020 0.000031 0.012498 
74.527763 -144.507599 -0.009586 0.006713 0.006149 0.005240 -0.000543 -0.002840 0.000595 0.000016 0.001218 -0.000430 -0.000216 -0.001005 -0.005215 0.000018 0.000031 0.003475 
74.893188 -143.830170 -0.021614 0.003000 0.002190 0.006327 -0.001172 -0.001592 0.000616 0.000018 0.002125 -0.000288 -0.000408 -0.000041 -0.011233 -0.000005 0.000028 0.004134 
75.253937 -143.114716 -0.029492 -0.000890 -0.002350 -0.002434 -0.002106 -0.000367 0.000577 -0.000013 0.003169 -0.000205 -0.000192 0.000001 -0.014007 -0.000009 0.000014 -0.001016 
75.609818 -142.359680 -0.030014 -0.000311 -0.000791 0.001180 -0.004930 0.000299 0.000745 -0.000036 0.003479 0.000094 -0.000023 0.000091 -0.013914 -0.000002 0.000065 0.000527 
75.960632 -141.563416 -0.026335 -0.001514 -0.002224 -0.002537 -0.009944 0.000343 0.000546 -0.000013 0.003173 0.000352 0.000111 0.000387 -0.011568 -0.000002 -0.000002 -0.000470 
76.306206 -140.724121 -0.014319 -0.001057 -0.001837 -0.001301 -0.011152 0.000116 0.000659 0.000006 0.002404 0.000616 0.000276 0.000290 -0.006864 -0.000012 -0.000007 -0.000136 
76.646355 -139.839859 -0.005576 -0.002082 -0.002559 -0.004869 -0.006202 -0.000038 0.000580 0.000022 0.001505 0.001107 0.000645 0.000188 -0.002775 -0.000021 -0.000231 -0.000787 
76.980888 -138.908600 -0.000008 -0.000368 -0.000118 0.001121 -0.001474 -0.000030 0.000549 -0.000003 0.000497 0.000999 0.001183 0.000291 -0.000106 -0.000008 -0.000132 0.000144 
77.309624 -137.928116 -0.000062 -0.000374 -0.000003 0.000171 0.000104 0.000008 0.000436 0.000006 0.000051 0.000662 0.000630 0.000397 -0.000005 -0.000002 0.000019 0.000040 
77.632362 -136.896072 0.000030 -0.000098 0.001107 0.001453 0.000100 0.000032 0.000353 0.000001 -0.000023 0.000373 0.000694 0.000404 0.000005 -0.000007 0.000023 0.000122 
77.948883 -135.809952 0.000153 0.000090 -0.000426 -0.000939 -0.000016 0.000027 0.000316 0.000034 -0.000012 0.000104 0.000503 0.000281 0.000013 -0.000002 -0.000036 -0.000090 
78.258957 -134.667130 -0.000013 -0.000029 -0.000071 0.000091 -0.000021 0.000016 0.000287 0.000007 -0.000003 0.000017 0.000543 0.000251 -0.000001 -0.000001 -0.000004 0.000017 
78.562347 -133.464783 0.000056 0.000048 -0.000256 -0.000074 -0.000023 0.000004 0.000239 0.000004 -0.000003 -0.000017 0.000535 0.000219 0.000004 -0.000000 -0.000042 -0.000004 
78.858765 -132.199997 0.000139 0.000136 0.001114 0.002429 -0.000020 -0.000010 0.000177 -0.000027 0.000000 0.000004 0.000060 0.000050 0.000010 0.000000 0.000075 0.000182 
79.147926 -130.869720 -0.000048 -0.000046 0.000375 0.000840 -0.000015 -0.000016 0.000177 -0.000017 0.000004 0.000008 -0.000022 -0.000063 -0.000004 0.000000 0.000038 0.000064 
79.429489 -129.470779 -0.000213 -0.000171 -0.000018 0.000283 -0.000011 -0.000018 0.000198 0.000002 -0.000003 0.000006 0.000016 -0.000072 -0.000015 -0.000000 -0.000005 0.000022 
79.703110 -128.000000 0.000005 0.000040 -0.000503 -0.000566 -0.000008 -0.000015 0.000212 0.000008 -0.000004 0.000002 -0.000014 -0.000013 0.000000 0.000000 0.000001 -0.000013 
79.968384 -126.454124 -0.000084 -0.000032 0.000093 0.000264 -0.000003 -0.000011 0.000219 0.000004 -0.000001 -0.000002 -0.000003 0.000004 -0.000005 0.000000 0.000000 0.000015 
80.224899 -124.829964 -0.000029 0.000002 -0.000128 0.000034 -0.000001 -0.000001 0.000238 0.000000 0.000001 -0.000007 -0.000012 -0.000006 -0.000002 0.000000 -0.000000 0.000009 
80.472176 -123.124413 -0.000087 -0.000068 -0.000126 -0.000213 0.000001 0.000008 0.000244 -0.000005 0.000003 -0.000008 0.000002 -0.000015 -0.000005 -0.000000 0.000001 -0.000007 
80.709724 -121.334549 -0.000012 -0.000019 -0.000093 0.000748 -0.000001 0.000016 0.000220 -0.000009 0.000000 -0.000006 0.000003 -0.000014 -0.000001 -0.000000 0.000002 0.000053 
80.937004 -119.457756 0.000089 0.000047 0.000141 0.000515 -0.000002 0.000027 0.000214 -0.000004 -0.000007 -0.000006 0.000013 0.000002 0.000005 -0.000000 0.000001 0.000025 
81.153442 -117.491791 0.000020 0.000007 -0.000248 0.000333 -0.000003 0.000029 0.000234 0.000006 -0.000015 -0.000010 -0.000034 0.000021 0.000001 0.000000 -0.000002 0.000030 
81.358429 -115.434982 -0.000213 -0.000203 -0.000427 -0.000231 -0.000006 0.000015 0.000210 0.000010 -0.000003 -0.000008 -0.000032 0.000018 -0.000011 0.000000 -0.000000 0.000007 
81.551323 -113.286324 0.000067 0.000056 0.000119 0.000044 -0.000009 0.000007 0.000168 0.000006 -0.000004 -0.000010 0.000019 0.000003 0.000003 0.000000 -0.000000 -0.000003 
81.731461 -111.045662 -0.000134 -0.000110 -0.000124 -0.000091 -0.000008 -0.000005 0.000105 0.000002 -0.000001 -0.000008 0.000016 -0.000002 -0.000007 0.000000 0.000000 0.000001 
81.898163 -108.713898 -0.000073 -0.000033 -0.000131 0.000028 -0.000006 -0.000017 0.000030 -0.000002 0.000011 -0.000006 0.000001 0.000007 -0.000004 0.000000 0.000000 0.000008 
82.050743 -106.293076 -0.000142 -0.000093 -0.000116 0.000266 -0.000005 -0.000021 -0.000085 -0.000009 0.000018 -0.000004 -0.000002 0.000002 -0.000008 0.000000 -0.000001 0.000021 
82.188522 -103.786621 -0.000036 0.000000 -0.000008 0.000099 -0.000007 -0.000019 -0.000117 -0.000028 0.000017 -0.000008 0.000023 -0.000001 -0.000002 0.000000 -0.000002 0.000005 
82.310814 -101.199402 -0.000015 0.000000 -0.000035 -0.000257 -0.000014 -0.000004 -0.000100 -0.000046 0.000028 -0.000023 -0.000034 -0.000013 -0.000001 -0.000000 -0.000002 -0.000016 
82.417007 -98.537849 0.000059 0.000124 0.000222 -0.000235 -0.000011 0.000014 0.000034 -0.000035 0.000013 -0.000057 -0.000085 -0.000051 0.000004 0.000000 0.000002 -0.000025 
82.506493 -95.809975 -0.000029 -0.000038 0.000074 -0.000178 0.000002 -0.000022 0.000311 -0.000018 0.000014 -0.000008 -0.000005 0.000026 -0.000002 -0.000001 -0.000001 -0.000016 
82.578766 -93.025307 0.000100 0.000147 -0.000907 0.001849 -0.000000 -0.000057 0.000930 -0.000004 -0.000011 -0.000006 0.000050 0.000064 0.000006 -0.000001 -0.000003 0.000185 
82.633377 -90.194809 0.000027 0.000068 0.000426 0.001273 -0.000014 -0.000113 0.000517 0.000008 0.000001 -0.000010 0.000044 0.000049 0.000001 0.000000 0.000020 0.000073 
82.669983 -87.330627 0.000274 0.000364 0.000308 0.001240 0.000004 -0.000130 0.000354 -0.000266 -0.000013 -0.000010 0.000021 -0.000040 0.000017 0.000001 0.000019 0.000100 
82.688347 -84.445854 0.000070 0.000244 0.000341 0.000791 -0.000072 -0.000091 0.000230 -0.000132 -0.000024 -0.000005 0.000004 -0.000068 0.000004 0.000000 0.000016 0.000059 
82.688347 -81.554146 0.000070 0.000257 0.000259 0.000605 -0.000078 -0.000050 0.000351 -0.000130 -0.000037 -0.000018 0.000008 -0.000088 0.000004 0.000001 0.000003 0.000033 
82.188522 -62.213383 0.000058 0.000670 0.000393 0.000861 -0.000182 -0.000211 0.000289 0.000120 0.000057 0.000014 0.000075 -0.000005 -0.000001 0.000001 0.000004 0.000091 
82.050743 -59.706924 0.000031 0.000531 -0.000050 0.002390 -0.000192 -0.000160 0.000629 -0.000061 0.000024 -0.000003 0.000015 -0.000059 0.000000 0.000001 0.000003 0.000226 
70.337494 -59.777046 0.000000 0.000000 0.002851 0.000000 0.000000 0.000000 0.000002 0.000000 0.000012 -0.000113 -0.000420 0.002083 0.000000 0.000000 0.000408 0.000000 
70.714027 -59.449249 0.000000 0.000000 0.002867 0.000000 0.000000 0.000000 -0.000074 0.000000 0.000020 -0.000481 -0.001082 0.002540 0.000000 0.000000 0.001392 0.000000 
71.087173 -59.100517 0.000000 0.000000 0.000617 0.000000 0.000000 0.000000 -0.000001 0.000000 0.000024 -0.000051 -0.000349 0.003773 0.000000 0.000000 -0.000289 0.000000 
71.473877 -58.713634 0.000000 0.000000 -0.002701 0.000000 0.000000 0.000000 0.000256 0.000000 0.000034 -0.000011 -0.000017 0.002792 0.000000 0.000000 -0.001535 0.000000 
71.863335 -58.296158 0.000000 0.000000 -0.003774 0.000000 0.000000 0.000000 0.000003 0.000000 -0.000003 0.000057 0.000238 0.005008 0.000000 0.000000 -0.001070 0.000000 
72.252365 -57.849205 0.000000 0.000000 -0.001471 0.000000 0.000000 0.000000 -0.000070 0.000000 -0.000001 -0.000003 -0.000085 0.003589 0.000000 0.000000 -0.000242 0.000000 
72.639633 -57.372414 0.000000 0.000000 -0.000233 0.000000 0.000000 0.000000 -0.000126 0.000000 0.000004 -0.000021 0.000146 0.000958 0.000000 0.000000 -0.000190 0.000000 
73.024315 -56.864986 0.000000 0.000000 0.000816 0.000000 0.000000 0.000000 0.000021 0.000000 0.000007 -0.000021 0.000022 0.000530 0.000000 0.000000 0.000433 0.000000 
82.050743 -16.293076 -0.000085 0.000468 0.000552 0.002088 -0.000008 -0.000140 0.000513 0.000023 -0.000003 -0.000636 -0.000097 0.000000 -0.000030 0.000125 -0.000116 0.000433 
82.188522 -13.786619 -0.000220 -0.000106 -0.000040 0.000993 -0.000012 0.000009 0.000245 0.000022 0.000005 -0.000072 0.000003 0.000051 -0.000025 0.000011 -0.000004 0.000116 
82.310814 -11.199401 -0.000055 -0.000057 -0.000431 0.002283 -0.000012 0.000108 0.000436 0.000015 0.000002 0.000026 -0.000136 0.000074 -0.000005 -0.000001 -0.000001 0.000244 
82.417007 -8.537850 -0.000166 -0.000101 -0.000705 -0.013987 -0.000009 -0.000049 -0.000290 0.000093 0.000002 0.000003 -0.000309 0.000441 -0.000015 0.000000 0.000015 -0.001351 
82.506493 -5.809974 0.000003 0.000456 0.001076 0.004599 -0.000009 -0.001240 -0.005852 -0.000087 -0.000010 -0.000054 0.000053 -0.000535 -0.000001 -0.000001 -0.000102 0.000820 
82.578766 -3.025310 0.000023 0.002205 0.008024 0.009732 0.000015 -0.005780 -0.013593 0.000211 0.000025 -0.000188 0.000115 -0.022220 0.000020 -0.000010 0.000023 0.001800 
82.633377 -0.194810 -0.000011 0.005585 0.025437 0.018623 -0.000005 -0.013622 -0.020379 -0.000015 0.000049 -0.000331 -0.000772 -0.044628 -0.000002 -0.000010 -0.000003 0.004179 
82.669983 2.669369 0.000004 0.007469 0.033643 0.002368 0.000001 -0.017880 -0.018672 -0.000745 -0.000015 -0.000257 -0.002890 -0.069274 -0.000012 -0.000121 0.000342 0.008737 
82.688347 5.554146 0.000085 0.009917 0.038326 -0.018233 0.000005 -0.017200 -0.013921 -0.000925 -0.000015 -0.000847 -0.005418 -0.014097 0.000064 0.000023 0.001141 -0.017291 
82.688347 8.445854 0.000044 0.009227 0.039202 -0.017924 0.000006 -0.014207 -0.011202 -0.002011 -0.000043 -0.000808 -0.004701 -0.001570 0.000020 0.000007 0.001372 -0.020587 
82.669983 11.330631 0.000136 0.008698 0.029654 -0.020597 0.000016 -0.011529 -0.008629 -0.004931 0.000003 -0.000708 -0.003514 0.019708 0.000046 -0.000043 0.000336 -0.026900 
82.633377 14.194810 0.000021 0.007536 0.020456 -0.073565 0.000002 -0.009169 -0.007438 -0.001663 0.000009 -0.000183 -0.000309 -0.012063 0.000005 -0.000102 0.000580 -0.085183 
82.578766 17.025311 -0.000086 0.006355 0.023093 0.001381 -0.000011 -0.006820 -0.007498 -0.000563 0.000010 0.000160 0.003525 0.012990 0.000294 -0.000035 0.001008 -0.000559 
82.506493 19.809975 0.000029 0.006106 0.025974 -0.005694 0.000005 -0.005408 -0.009111 0.001877 -0.000021 0.000236 -0.000416 0.006654 0.000065 -0.000044 0.003500 -0.002459 
82.417007 22.537851 0.000044 0.005433 0.018448 -0.004194 -0.000005 -0.004539 -0.006137 0.000393 -0.000403 0.000095 -0.001298 0.003872 -0.000002 0.000074 0.001450 -0.002650 
82.310814 25.199402 0.000015 0.003619 0.000865 -0.011260 0.000006 -0.002339 -0.002786 0.000297 -0.000462 -0.001214 -0.002160 -0.007289 0.000133 0.000692 0.002128 -0.056934 
82.188522 27.786619 0.000000 -0.001488 0.003870 0.002505 0.000000 -0.000612 0.001314 0.000922 -0.000612 0.000555 0.001429 0.041383 0.000000 -0.001036 -0.000146 0.002790 
82.050743 30.293076 0.000000 0.000022 0.001233 0.000349 0.000000 0.000210 0.003098 0.000132 -0.000173 0.001024 0.000927 0.040375 0.000000 -0.001292 -0.000322 0.001201
[truncated: 1,314,569 more chars]
