# Supplementary material for: Atmospheric Warming Drives Growth in Arctic Sea Ice: A Key Role for Snow
Source: Geophys Res Lett. 2020 Oct 24;47(20):e2020GL090236. doi: 10.1029/2020GL090236 (PMC7685162; doi:10.1029/2020GL090236)
Supplement: Supplementary file 5 — Data Set S4 [file GRL-47-e2020GL090236-s005.unk]

%Lat Lon (a)[m/C.*1E5] (b)[m/C.*1E5] (c)[m/C.*1E5] (d)[m/C.*1E5] (e)[C]
70.028084 0.537126 0.000001 -0.000599 -0.001425 -0.001478 0.000000 
70.053574 1.708404 -0.000000 0.000164 -0.000806 -0.001124 0.000000 
70.073997 2.881954 -0.000006 0.000413 -0.001749 -0.001405 0.000000 
70.089340 4.057274 -0.000011 0.000391 -0.002792 -0.002064 0.000000 
70.099579 5.233858 -0.000006 0.000241 -0.003178 -0.001995 0.000000 
70.104706 6.411201 0.000014 -0.000242 -0.002420 -0.001314 0.000000 
70.104706 7.588799 0.000038 -0.000517 -0.000823 -0.000902 0.000000 
70.099579 8.766142 0.000103 -0.001453 -0.000337 -0.001351 0.000000 
70.089340 9.942726 0.000147 -0.001164 -0.002246 -0.005398 0.000000 
70.073997 11.118046 0.000134 -0.000853 -0.002565 -0.002032 0.000000 
70.053574 12.291596 -0.000071 -0.001592 0.002458 0.003709 0.000000 
70.028084 13.462874 -0.000429 -0.001114 0.001363 -0.000730 0.000000 
70.065659 -98.903214 0.000000 0.000000 0.000000 0.000000 0.000000 
70.133057 -97.754921 0.000000 0.000000 0.000000 0.000000 0.000000 
70.195602 -96.599808 0.000000 0.000000 0.000000 0.000000 0.000000 
70.065659 -67.096786 0.000002 0.000004 0.000028 -0.000019 0.000000 
70.065659 -8.903214 0.000001 -0.000030 -0.000763 -0.001455 0.000000 
70.133057 -7.754917 0.000002 -0.000029 0.000402 -0.000412 0.000000 
70.195602 -6.599810 0.000006 -0.000074 0.000201 0.001595 0.000000 
70.253212 -5.438421 0.000008 -0.000127 -0.004502 -0.000521 0.000000 
70.305801 -4.271281 0.000006 -0.000063 -0.006783 -0.001643 0.000000 
70.353317 -3.098924 0.000004 0.000058 -0.007144 -0.001742 0.000000 
70.395699 -1.921887 0.000004 -0.000182 -0.006063 -0.001463 0.000000 
70.432892 -0.740711 0.000002 -0.000293 -0.004303 -0.001392 0.000000 
70.464851 0.444060 0.000001 -0.000228 -0.002848 -0.001106 0.000000 
70.491539 1.631880 0.000001 -0.000058 -0.002210 -0.000760 0.000000 
70.512924 2.822199 -0.000004 0.000125 -0.002916 -0.000899 0.000000 
70.528992 4.014464 -0.000006 0.000388 -0.003673 -0.001734 0.000000 
70.539711 5.208122 -0.000002 0.000484 -0.003374 -0.002181 0.000000 
70.545074 6.402614 0.000012 -0.000311 -0.002060 -0.002047 0.000000 
70.545074 7.597386 0.000026 -0.000943 -0.000537 -0.001785 0.000000 
70.539711 8.791879 0.000055 -0.001747 -0.000714 -0.001589 0.000000 
70.528992 9.985536 0.000115 -0.002668 -0.001937 -0.003485 0.000000 
70.512924 11.177801 0.000165 -0.002720 -0.001506 -0.003875 0.000000 
70.491539 12.368119 0.000137 -0.005885 -0.001889 -0.002013 0.000000 
70.464851 13.555940 -0.000042 -0.005221 -0.002116 -0.002998 0.000000 
70.432892 14.740711 -0.000402 0.000765 -0.010223 -0.013235 0.000000 
70.395699 15.921887 -0.000545 -0.006071 -0.013543 -0.011506 0.000000 
70.353317 17.098925 -0.000394 -0.018656 -0.000184 0.000823 0.000000 
70.305801 18.271280 -0.000123 -0.005342 0.000837 0.000722 0.000000 
70.253212 19.438421 0.000002 0.001268 -0.001021 -0.001759 0.000000 
70.195602 20.599810 0.000014 -0.000556 -0.001548 -0.003068 0.000000 
70.322540 -101.427628 0.000000 0.000000 0.000000 0.000000 0.000000 
70.402931 -100.282051 0.000000 0.000000 0.000000 0.000000 0.000000 
70.478432 -99.127907 0.000000 0.000000 0.000000 0.000000 0.000000 
70.548943 -97.965759 0.000000 0.000000 0.000000 0.000000 0.000000 
70.614372 -96.796181 0.000000 0.000000 0.000000 0.000000 0.000000 
70.823669 -92.054993 0.000000 0.000000 0.000000 0.000000 0.000000 
70.862564 -90.856888 0.000000 0.000000 0.000000 0.000000 0.000000 
70.895988 -89.654846 0.000000 0.000000 0.000000 0.000000 0.000000 
70.548943 -68.034241 -0.000003 0.000002 0.000044 -0.000002 0.000000 
70.478432 -66.872093 -0.000012 0.000001 -0.000058 -0.000161 0.000000 
70.402931 -65.717949 0.000001 0.000025 -0.000013 -0.000268 0.000000 
70.322540 -64.572372 0.000016 0.000022 -0.000078 -0.000269 0.000000 
70.237373 -63.435925 0.000023 -0.000015 0.000036 -0.000272 0.000000 
70.147560 -62.309170 0.000023 -0.000023 0.000252 -0.000183 0.000000 
70.053230 -61.192680 0.000042 -0.000016 -0.000028 -0.000125 0.000000 
70.053230 -14.807319 0.000016 0.000113 -0.002877 -0.002240 0.000000 
70.147560 -13.690829 0.000006 0.000051 -0.002103 -0.003304 0.000000 
70.237373 -12.564076 0.000002 0.000058 -0.001110 -0.004134 0.000000 
70.322540 -11.427628 -0.000000 0.000032 -0.000994 -0.003820 0.000000 
70.402931 -10.282048 -0.000002 0.000020 -0.001263 -0.002204 0.000000 
70.478432 -9.127903 -0.000002 0.000012 -0.001330 -0.001615 0.000000 
70.548943 -7.965757 -0.000004 -0.000050 -0.001003 -0.000900 0.000000 
70.614372 -6.796178 -0.000002 -0.000058 0.000806 0.001371 0.000000 
70.674629 -5.619735 -0.000000 0.000008 -0.000843 0.000662 0.000000 
70.729645 -4.437004 -0.000002 -0.000078 -0.004207 -0.000828 0.000000 
70.779343 -3.248563 -0.000003 -0.000005 -0.005350 -0.001190 0.000000 
70.823669 -2.054996 -0.000000 -0.000010 -0.006203 -0.001452 0.000000 
70.862564 -0.856891 -0.000003 -0.000176 -0.006547 -0.001835 0.000000 
70.895988 0.345157 -0.000001 -0.000093 -0.006026 -0.001747 0.000000 
70.923904 1.550550 -0.000004 -0.000054 -0.004730 -0.001349 0.000000 
70.946274 2.758687 -0.000008 -0.000012 -0.003648 -0.000902 0.000000 
70.963074 3.968961 -0.000011 0.000370 -0.003995 -0.001336 0.000000 
70.974281 5.180765 -0.000008 0.000453 -0.004046 -0.001919 0.000000 
70.979889 6.393486 0.000002 -0.000912 -0.002822 -0.002120 0.000000 
70.979889 7.606514 0.000012 -0.002190 -0.001151 -0.002354 0.000000 
70.974281 8.819236 0.000017 -0.003608 -0.003497 -0.002535 0.000000 
70.963074 10.031038 0.000055 -0.004965 -0.005832 -0.003491 0.000000 
70.946274 11.241313 0.000129 -0.005296 -0.005787 -0.004313 0.000000 
70.923904 12.449450 0.000164 -0.008358 -0.005785 -0.006076 0.000000 
70.895988 13.654843 0.000086 -0.009374 -0.006378 -0.007448 0.000000 
70.862564 14.856892 -0.000164 -0.005046 -0.018225 -0.014030 0.000000 
70.823669 16.054996 -0.000330 -0.007826 -0.014136 -0.009029 0.000000 
70.779343 17.248564 -0.000380 -0.013543 0.002770 0.002015 0.000000 
70.729645 18.437004 -0.000295 -0.006460 0.004739 0.002508 0.000000 
70.674629 19.619736 -0.000168 -0.000270 -0.001503 -0.000419 0.000000 
70.614372 20.796179 -0.000046 0.000230 -0.001134 -0.000792 0.000000 
70.548943 21.965757 0.000059 0.000153 -0.001508 -0.002729 0.000000 
70.633247 -102.841820 0.000000 0.000000 0.000000 0.000000 0.000000 
70.722275 -101.692947 0.000000 0.000000 0.000000 0.000000 0.000000 
70.806297 -100.534172 0.000000 0.000000 0.000000 0.000000 0.000000 
70.885208 -99.366081 0.000000 0.000000 0.000000 0.000000 0.000000 
70.958893 -98.189293 0.000000 0.000000 0.000000 0.000000 0.000000 
71.027260 -97.004402 0.000000 0.000000 0.000000 0.000000 0.000000 
71.245941 -92.196220 0.000000 0.000000 0.000000 0.000000 0.000000 
71.286575 -90.980171 0.000000 0.000000 0.000000 0.000000 0.000000 
71.321503 -89.759804 0.000000 0.000000 0.000000 0.000000 0.000000 
71.027260 -68.995598 -0.000010 0.000017 -0.000004 -0.000056 0.000000 
70.958893 -67.810707 -0.000020 0.000018 -0.000042 -0.000173 0.000000 
70.885208 -66.633919 -0.000015 0.000004 -0.000098 -0.000285 0.000000 
70.806297 -65.465828 0.000003 -0.000016 -0.000083 -0.000347 0.000000 
70.722275 -64.307053 0.000015 -0.000018 -0.000151 -0.000425 0.000000 
70.633247 -63.158184 0.000017 -0.000018 -0.000029 -0.000542 0.000000 
70.539345 -62.019825 0.000019 -0.000013 0.000158 -0.000481 0.000000 
70.440712 -60.892578 0.000037 0.000022 0.000378 -0.000204 0.000000 
70.337494 -59.777046 0.000039 0.000055 -0.000096 -0.000000 0.000000 
70.229851 -58.673840 0.000042 0.000018 -0.000101 -0.000012 0.000382 
70.117966 -57.583580 0.000043 -0.000107 -0.000007 0.000204 0.001229 
70.002045 -56.506905 0.000031 -0.000067 -0.000863 0.001017 0.001584 
70.002045 -19.493095 0.000131 -0.000310 0.000235 0.004913 0.008928 
70.117966 -18.416420 0.000094 -0.000212 -0.000246 0.003529 0.006899 
70.229851 -17.326160 0.000063 -0.000050 -0.001431 0.001008 0.004245 
70.337494 -16.222954 0.000039 -0.000033 -0.001087 0.000038 0.000000 
70.440712 -15.107422 0.000018 0.000086 -0.003492 -0.002209 0.000000 
70.539345 -13.980175 0.000005 0.000054 -0.002980 -0.004037 0.000000 
70.633247 -12.841817 0.000002 0.000088 -0.002650 -0.004811 0.000000 
70.722275 -11.692950 -0.000000 0.000029 -0.002071 -0.003648 0.000000 
70.806297 -10.534172 -0.000001 0.000026 -0.001651 -0.000708 0.000000 
70.885208 -9.366085 -0.000002 0.000064 -0.001190 -0.001486 0.000000 
70.958893 -8.189292 -0.000003 0.000008 -0.000405 -0.001001 0.000000 
71.027260 -7.004401 -0.000001 0.000014 0.001028 0.000771 0.000000 
71.090218 -5.812026 0.000002 -0.000124 -0.000435 0.001741 0.000000 
71.147697 -4.612785 0.000003 -0.000363 -0.003518 0.000026 0.000000 
71.199631 -3.407306 0.000002 -0.000128 -0.004266 -0.000813 0.000000 
71.245941 -2.196221 0.000001 0.000038 -0.005547 -0.001459 0.000000 
71.286575 -0.980171 0.000000 -0.000138 -0.006594 -0.001888 0.000000 
71.321503 0.240198 -0.000001 -0.000059 -0.007073 -0.001509 0.000000 
71.350662 1.464233 -0.000005 0.000054 -0.006375 -0.001643 0.000000 
71.374039 2.691275 -0.000009 0.000219 -0.005171 -0.001458 0.000000 
71.391586 3.920662 -0.000011 0.000627 -0.005234 -0.001228 0.000000 
71.403297 5.151725 -0.000010 0.000143 -0.005060 -0.001335 0.000000 
71.409157 6.383796 -0.000002 -0.002333 -0.003302 -0.001609 0.000000 
71.409157 7.616204 0.000010 -0.005073 -0.003581 -0.001977 0.000000 
71.403297 8.848274 0.000009 -0.007367 -0.007804 -0.003080 0.000000 
71.391586 10.079338 0.000017 -0.008555 -0.010396 -0.004134 0.000000 
71.374039 11.308724 0.000063 -0.009671 -0.009248 -0.004843 0.000000 
71.350662 12.535767 0.000103 -0.012785 -0.009320 -0.007340 0.000000 
71.321503 13.759802 0.000073 -0.014002 -0.015122 -0.009400 0.000000 
71.286575 14.980171 -0.000047 -0.012084 -0.018778 -0.011731 0.000000 
71.245941 16.196220 -0.000187 -0.011028 -0.011972 -0.010921 0.000000 
71.199631 17.407307 -0.000208 -0.014595 -0.005134 -0.005288 0.000000 
71.147697 18.612785 -0.000292 -0.014347 -0.002272 -0.000462 0.000000 
71.090218 19.812025 -0.000272 -0.005464 -0.000204 -0.000251 0.000000 
71.027260 21.004402 -0.000217 -0.000389 -0.000988 0.000830 0.000000 
70.958893 22.189293 -0.000007 0.000744 -0.001051 -0.000751 0.000000 
70.885208 23.366085 0.000060 0.000113 -0.001827 -0.003311 0.000000 
70.229851 31.326160 -0.000037 0.000004 -0.001362 -0.002688 0.000000 
70.117966 32.416420 0.000016 0.000322 -0.000980 -0.005687 0.000000 
70.002045 33.493095 0.000010 0.000175 -0.000313 -0.002666 0.000000 
71.022926 -103.135620 0.000000 0.000000 0.000000 0.000000 0.000000 
71.115875 -101.973663 0.000000 0.000000 0.000000 0.000000 0.000000 
71.203598 -100.800972 0.000000 0.000000 0.000000 0.000000 0.000000 
71.285973 -99.618172 0.000000 0.000000 0.000000 0.000000 0.000000 
71.434250 -97.224869 0.000000 0.000000 0.000000 0.000000 0.000000 
71.499969 -96.015656 0.000000 0.000000 0.000000 0.000000 0.000000 
71.614166 -93.575470 0.000000 0.000000 0.000000 0.000000 0.000000 
71.662506 -92.345848 0.000000 0.000000 0.000000 0.000000 0.000000 
71.704926 -91.110802 0.000000 0.000000 0.000000 0.000000 0.000000 
71.741379 -89.871033 0.000000 0.000000 0.000000 0.000000 0.000000 
71.559967 -71.201035 -0.000012 -0.000031 -0.000007 -0.000064 0.000000 
71.499969 -69.984344 -0.000021 -0.000003 -0.000001 -0.000078 0.000000 
71.434250 -68.775131 -0.000029 0.000016 0.000043 -0.000113 0.000000 
71.362892 -67.574074 -0.000017 0.000005 0.000032 -0.000068 0.000000 
71.285973 -66.381828 -0.000003 0.000015 0.000054 -0.000130 0.000000 
71.203598 -65.199028 0.000010 -0.000018 -0.000039 -0.000218 0.000000 
71.115875 -64.026337 0.000013 -0.000027 -0.000083 -0.000366 0.000000 
71.022926 -62.864376 0.000013 -0.000020 -0.000075 -0.000615 0.000000 
70.924873 -61.713787 0.000019 -0.000028 0.000427 -0.000595 0.000000 
70.821854 -60.575199 0.000039 0.000004 0.000459 0.000073 0.000000 
70.714027 -59.449249 0.000039 0.000044 0.000003 0.000112 0.000000 
70.601555 -58.336571 0.000027 0.000053 0.000242 0.000077 0.000207 
70.484612 -57.237808 0.000019 0.000061 -0.000093 0.000041 0.000919 
70.363403 -56.153629 0.000009 -0.000066 -0.001003 0.000405 0.001027 
70.238144 -55.084705 -0.000005 -0.000197 -0.000942 0.001371 0.001436 
70.109055 -21.968258 0.000129 -0.000093 0.000465 0.002545 0.007649 
70.238144 -20.915295 0.000135 -0.000305 0.000171 0.002099 0.009886 
70.363403 -19.846371 0.000198 -0.000303 0.000156 0.006144 0.010044 
70.484612 -18.762192 0.000145 -0.000480 -0.000564 0.005664 0.008668 
70.601555 -17.663431 0.000084 0.000024 -0.001430 0.001603 0.006428 
70.714027 -16.550751 0.000048 -0.000053 -0.003104 0.000247 0.001051 
70.821854 -15.424799 0.000021 0.000069 -0.003575 -0.002015 0.000000 
70.924873 -14.286212 0.000006 0.000030 -0.003392 -0.004560 0.000000 
71.022926 -13.135623 0.000002 0.000154 -0.002556 -0.005522 0.000000 
71.115875 -11.973664 -0.000002 0.000066 -0.001592 -0.002288 0.000000 
71.203598 -10.800969 -0.000004 -0.000101 -0.001266 0.001270 0.000000 
71.285973 -9.618176 -0.000003 -0.000055 -0.000884 -0.001869 0.000000 
71.362892 -8.425924 -0.000004 -0.000044 -0.000494 -0.001047 0.000000 
71.434250 -7.224866 -0.000005 -0.000137 0.000053 0.000428 0.000000 
71.499969 -6.015658 -0.000010 -0.000566 -0.001030 0.001924 0.000000 
71.559967 -4.798968 -0.000014 -0.000627 -0.002182 -0.000083 0.000000 
71.614166 -3.575470 -0.000013 -0.000290 -0.003140 -0.001260 0.000000 
71.662506 -2.345851 -0.000010 -0.000246 -0.003928 -0.001662 0.000000 
71.704926 -1.110805 -0.000002 -0.000466 -0.004644 -0.001934 0.000000 
71.741379 0.128965 -0.000002 -0.000716 -0.004596 -0.000930 0.000000 
71.771820 1.372746 -0.000006 -0.000750 -0.005047 -0.001506 0.000000 
71.796211 2.619819 -0.000013 0.000042 -0.005296 -0.001954 0.000000 
71.814537 3.869461 -0.000015 -0.000055 -0.006181 -0.001838 0.000000 
71.826759 5.120941 -0.000015 -0.001264 -0.005790 -0.001628 0.000000 
71.832878 6.373524 -0.000009 -0.004771 -0.004599 -0.002293 0.000000 
71.832878 7.626476 0.000006 -0.009033 -0.007177 -0.002732 0.000000 
71.826759 8.879060 0.000006 -0.010867 -0.011769 -0.004148 0.000000 
71.814537 10.130539 -0.000004 -0.011101 -0.011293 -0.004683 0.000000 
71.796211 11.380180 0.000010 -0.013549 -0.009444 -0.005527 0.000000 
71.771820 12.627254 0.000019 -0.018219 -0.013527 -0.007044 0.000000 
71.741379 13.871036 -0.000012 -0.019351 -0.017931 -0.007110 0.000000 
71.704926 15.110805 -0.000029 -0.015040 -0.012839 -0.007113 0.000000 
71.662506 16.345850 -0.000008 -0.009214 -0.004741 -0.007435 0.000000 
71.614166 17.575470 -0.000086 -0.007494 0.002105 -0.002203 0.000000 
71.559967 18.798967 -0.000135 -0.007769 0.000840 -0.001893 0.000000 
71.499969 20.015659 -0.000178 -0.004734 -0.000247 -0.002036 0.000000 
71.434250 21.224867 -0.000268 -0.000973 -0.002194 -0.001381 0.000000 
71.362892 22.425924 -0.000190 0.000981 -0.001129 -0.001007 0.000000 
71.285973 23.618176 0.000083 0.000400 -0.001314 0.000092 0.000000 
71.203598 24.800970 0.000076 0.000261 -0.002175 -0.001883 0.000000 
71.115875 25.973663 0.000002 -0.000018 -0.002344 -0.002939 0.000000 
71.022926 27.135622 -0.000017 -0.000274 -0.002480 -0.004211 0.000000 
70.821854 29.424799 -0.000035 0.000150 0.000530 -0.004565 0.000000 
70.714027 30.550751 -0.000024 0.000037 -0.001252 -0.003076 0.000000 
70.601555 31.663431 -0.000078 0.000053 -0.001480 -0.002967 0.000000 
70.484612 32.762192 0.000018 0.000350 -0.001192 -0.003234 0.000000 
70.363403 33.846371 0.000038 0.000346 -0.001549 0.001286 0.000000 
70.238144 34.915295 0.000050 0.000273 -0.000958 -0.001458 0.000000 
70.109055 35.968258 0.000066 0.000230 -0.000651 -0.001496 0.000000 
72.074417 -73.495499 -0.000014 -0.000031 0.000007 -0.000047 0.000000 
72.024124 -72.246208 -0.000025 -0.000023 0.000007 -0.000099 0.000000 
71.967720 -71.003578 -0.000041 -0.000032 -0.000027 -0.000162 0.000000 
71.905289 -69.768349 -0.000031 -0.000016 -0.000075 -0.000140 0.000000 
71.836899 -68.541245 -0.000020 0.000021 -0.000020 -0.000104 0.000000 
71.762642 -67.322983 0.000001 -0.000006 -0.000099 -0.000069 0.000000 
71.682594 -66.114265 0.000008 0.000001 -0.000125 -0.000094 0.000000 
71.596863 -64.915787 0.000012 -0.000010 -0.000175 -0.000180 0.000000 
71.505562 -63.728222 0.000011 -0.000021 -0.000079 -0.000274 0.000000 
71.408813 -62.552250 0.000014 -0.000022 -0.000070 -0.000365 0.000000 
71.306732 -61.388531 0.000029 -0.000029 0.000635 -0.000569 0.000000 
71.199471 -60.237736 0.000043 -0.000042 0.000579 0.000273 0.000000 
71.087173 -59.100517 0.000052 -0.000030 0.000430 0.000505 0.000000 
70.970009 -57.977539 0.000033 0.000074 0.000229 0.000030 0.000000 
70.848160 -56.869480 0.000019 0.000119 -0.000110 -0.000120 0.000000 
70.721817 -55.777012 0.000012 -0.000169 -0.001225 0.000028 0.000000 
70.591194 -54.700836 -0.000002 -0.000241 -0.001074 0.001081 0.000347 
70.456512 -22.358324 0.000016 -0.000122 -0.000179 0.000260 0.005040 
70.591194 -21.299162 0.000069 -0.000254 0.000077 0.000986 0.008210 
70.721817 -20.222988 0.000264 -0.000405 -0.000035 0.007279 0.009541 
70.848160 -19.130522 0.000226 -0.000122 -0.000148 0.007284 0.009225 
70.970009 -18.022459 0.000113 0.000397 -0.000728 0.002372 0.007824 
71.087173 -16.899485 0.000059 -0.000274 -0.001218 0.000429 0.003051 
71.199471 -15.762266 0.000040 -0.000067 -0.001755 -0.001566 0.000000 
71.306732 -14.611467 0.000017 0.000094 -0.002103 -0.003842 0.000000 
71.408813 -13.447751 0.000014 -0.000210 -0.003351 -0.003995 0.000000 
71.505562 -12.271778 0.000001 0.000080 -0.001965 -0.000130 0.000000 
71.596863 -11.084214 -0.000008 -0.000062 0.000951 0.002004 0.000000 
71.682594 -9.885734 -0.000006 -0.000303 -0.000402 -0.000925 0.000000 
71.762642 -8.677016 -0.000001 -0.000389 0.003719 -0.000376 0.000118 
71.836899 -7.458755 0.000003 -0.000426 0.000872 -0.000020 0.000000 
71.905289 -6.231652 0.000004 -0.000559 0.001526 0.000506 0.000000 
71.967720 -4.996422 0.000001 -0.000406 -0.000963 -0.000727 0.000000 
72.024124 -3.753793 -0.000002 -0.000343 -0.001426 -0.000767 0.000000 
72.074417 -2.504503 -0.000001 -0.000180 -0.000956 -0.000541 0.000000 
72.118561 -1.249303 0.000005 -0.000417 -0.000737 -0.000517 0.000000 
72.156494 0.011043 0.000014 -0.000280 -0.001075 0.000099 0.000000 
72.188164 1.275763 0.000018 -0.000428 -0.002995 -0.000905 0.000000 
72.213554 2.544075 0.000012 -0.000200 -0.003496 -0.001769 0.000000 
72.232613 3.815190 -0.000000 -0.001497 -0.004638 -0.002121 0.000000 
72.245338 5.088310 0.000016 -0.003548 -0.004190 -0.000899 0.000000 
72.251701 6.362636 0.000014 -0.006713 -0.008394 -0.001948 0.000000 
72.251701 7.637364 0.000015 -0.011287 -0.012613 -0.002676 0.000000 
72.245338 8.911690 0.000014 -0.012958 -0.014574 -0.003500 0.000000 
72.232613 10.184811 0.000001 -0.014315 -0.009311 -0.004092 0.000000 
72.213554 11.455924 -0.000006 -0.019870 -0.008227 -0.005130 0.000000 
72.188164 12.724236 -0.000021 -0.024155 -0.013818 -0.004913 0.000000 
72.156494 13.988956 -0.000066 -0.022203 -0.010791 -0.003605 0.000000 
72.118561 15.249303 -0.000054 -0.014842 -0.004848 -0.005418 0.000000 
72.074417 16.504503 -0.000056 -0.007278 -0.001257 -0.006537 0.000000 
72.024124 17.753794 -0.000097 -0.005065 -0.003819 -0.002241 0.000000 
71.967720 18.996422 -0.000074 -0.001598 -0.002985 0.001792 0.000000 
71.905289 20.231651 -0.000120 -0.001157 -0.001437 -0.001708 0.000000 
71.836899 21.458755 -0.000249 0.000747 -0.001719 -0.001839 0.000000 
71.762642 22.677017 -0.000241 0.001505 0.000232 0.001536 0.000000 
71.682594 23.885733 -0.000057 0.000578 0.000652 0.003152 0.000000 
71.596863 25.084213 0.000068 0.000691 -0.000096 0.001366 0.000000 
71.505562 26.271778 0.000027 0.000002 -0.001313 -0.000018 0.000000 
71.408813 27.447750 -0.000035 -0.000218 -0.001305 0.000705 0.000000 
71.306732 28.611467 -0.000003 -0.000059 -0.001383 -0.000918 0.000000 
71.199471 29.762266 -0.000075 -0.000069 -0.000655 -0.002341 0.000000 
71.087173 30.899485 -0.000147 -0.000077 -0.000745 -0.001268 0.000000 
70.970009 32.022461 -0.000159 -0.000074 -0.001717 -0.002391 0.000000 
70.848160 33.130520 -0.000035 0.000192 -0.001415 -0.000623 0.000000 
70.721817 34.222988 0.000024 0.000202 -0.001153 0.002944 0.000000 
70.591194 35.299164 0.000017 0.000116 -0.000681 0.002228 0.000000 
70.456512 36.358326 0.000025 0.000133 -0.000932 0.000623 0.000000 
70.318024 37.399723 0.000031 0.000099 -0.001858 -0.001911 0.000000 
70.176003 38.422569 0.000029 0.000021 -0.003399 -0.001209 0.000000 
70.030754 39.426037 0.000030 0.000080 -0.004075 0.001125 0.000000 
72.585648 -75.880669 -0.000007 0.000003 -0.000019 -0.000062 0.000000 
72.546227 -74.597565 -0.000024 -0.000008 -0.000002 -0.000090 0.000000 
72.500343 -73.320068 -0.000046 -0.000012 0.000021 -0.000127 0.000000 
72.448059 -72.049004 -0.000041 -0.000013 0.000028 -0.000024 0.000000 
72.389442 -70.785187 -0.000031 -0.000014 0.000035 0.000063 0.000000 
72.324547 -69.529419 -0.000012 -0.000022 -0.000001 0.000147 0.000000 
72.253464 -68.282478 0.000001 -0.000005 0.000009 0.000135 0.000000 
72.176270 -67.045128 0.000006 -0.000008 0.000065 0.000091 0.000000 
72.093063 -65.818123 0.000010 0.000015 0.000211 -0.000004 0.000000 
72.003937 -64.602196 0.000009 0.000028 0.000088 -0.000057 0.000000 
71.909019 -63.398067 0.000010 -0.000056 -0.000050 -0.000100 0.000000 
71.808418 -62.206455 0.000026 -0.000121 0.000097 -0.000007 0.000090 
71.702263 -61.028049 0.000049 -0.000134 0.000539 -0.000169 0.000224 
71.590698 -59.863544 0.000062 -0.000093 0.000037 0.000278 0.000000 
71.473877 -58.713634 0.000075 -0.000248 -0.000114 0.000712 0.000000 
71.351967 -57.579002 0.000063 -0.000116 -0.001026 -0.001279 0.000000 
71.225128 -56.460342 0.000046 -0.000200 -0.001159 -0.001335 0.000000 
71.093567 -55.358349 0.000017 -0.000298 -0.002154 0.000007 0.000000 
70.957489 -21.726254 0.000019 -0.000194 -0.000191 0.000116 0.006165 
71.093567 -20.641649 0.000184 -0.000327 -0.000006 0.004955 0.007899 
71.225128 -19.539660 0.000186 -0.000238 0.000094 0.006437 0.008694 
71.351967 -18.420998 0.000142 0.000019 -0.000408 0.003386 0.008412 
71.473877 -17.286366 0.000098 0.000297 -0.000228 0.001622 0.004888 
71.590698 -16.136454 0.000081 -0.000587 -0.000418 -0.000678 0.000568 
71.702263 -14.971951 0.000053 0.000287 -0.001658 -0.002341 0.000000 
71.808418 -13.793547 0.000039 0.001237 -0.001025 -0.001931 0.000000 
71.909019 -12.601931 0.000012 0.000022 -0.002214 0.001295 0.000000 
72.003937 -11.397805 -0.000012 0.000086 0.001554 0.001992 0.000000 
72.093063 -10.181878 -0.000010 -0.000045 0.001225 0.000083 0.000223 
72.176270 -8.954871 -0.000003 0.000008 0.001091 -0.000330 0.000000 
72.253464 -7.717522 -0.000002 -0.000031 0.000053 -0.000625 0.000000 
72.324547 -6.470580 -0.000005 0.000118 -0.002326 -0.000627 0.000000 
72.389442 -5.214811 -0.000015 0.000377 -0.002806 -0.000660 0.000000 
72.448059 -3.950997 -0.000022 0.000288 -0.002447 -0.000196 0.000000 
72.500343 -2.679935 -0.000019 0.000285 -0.002043 -0.000014 0.000000 
72.546227 -1.402437 -0.000000 0.000230 -0.001935 0.000040 0.000000 
72.585648 -0.119331 0.000008 0.000029 -0.002116 0.000138 0.000000 
72.618576 1.168546 0.000008 0.000105 -0.002267 -0.000111 0.000000 
72.644958 2.460341 0.000001 -0.000145 -0.003032 -0.000155 0.000000 
72.664772 3.755195 -0.000008 -0.001140 -0.002095 0.000224 0.000000 
72.677994 5.052239 0.000001 -0.002805 -0.002057 0.001441 0.000000 
72.684616 6.350600 -0.000005 -0.007311 -0.011261 -0.001507 0.000000 
72.684616 7.649400 -0.000006 -0.013060 -0.011640 -0.001563 0.000000 
72.677994 8.947761 -0.000004 -0.015894 -0.012141 -0.001556 0.000000 
72.664772 10.244805 -0.000013 -0.017958 -0.006491 -0.003233 0.000000 
72.644958 11.539659 -0.000024 -0.023954 -0.007293 -0.006132 0.000000 
72.618576 12.831454 -0.000036 -0.026704 -0.010879 -0.004496 0.000000 
72.585648 14.119330 -0.000063 -0.023146 -0.004542 -0.002100 0.000000 
72.546227 15.402437 -0.000094 -0.011498 -0.000130 -0.004137 0.000000 
72.500343 16.679935 0.000004 0.000039 -0.000826 -0.005777 0.000000 
72.448059 17.950996 -0.000008 -0.004485 -0.002535 -0.004469 0.000000 
72.389442 19.214811 -0.000029 -0.003458 -0.003414 -0.002316 0.000000 
72.324547 20.470581 -0.000069 -0.000910 -0.001913 -0.003812 0.000000 
72.253464 21.717522 -0.000133 0.001333 -0.003444 -0.003683 0.000000 
72.176270 22.954872 -0.000146 0.001977 -0.002641 0.000149 0.000000 
72.093063 24.181877 -0.000061 0.000501 -0.000918 0.004120 0.000000 
72.003937 25.397804 0.000029 0.000191 -0.000360 0.001432 0.000000 
71.909019 26.601931 -0.000024 -0.000902 -0.003318 -0.001131 0.000000 
71.808418 27.793547 -0.000124 -0.000492 -0.001162 0.000365 0.000000 
71.702263 28.971952 -0.000223 -0.001097 -0.005549 0.000181 0.000000 
71.590698 30.136454 -0.000305 -0.001383 -0.001275 -0.000457 0.000000 
71.473877 31.286366 -0.000250 -0.000607 0.001310 -0.003215 0.000000 
71.351967 32.420998 -0.000106 0.000077 -0.001252 -0.006812 0.000000 
71.225128 33.539658 0.000064 0.000313 -0.001482 -0.005727 0.000000 
71.093567 34.641651 0.000085 0.000179 -0.001000 -0.002136 0.000000 
70.957489 35.726254 0.000033 -0.000014 -0.000810 -0.000139 0.000000 
70.817108 36.792732 0.000023 0.000017 -0.001509 -0.000710 0.000000 
70.672668 37.840324 0.000033 0.000077 -0.003146 -0.002576 0.000000 
70.524437 38.868229 0.000031 0.000124 -0.005108 -0.001803 0.000382 
70.372696 39.875595 0.000017 0.000107 -0.004105 0.000790 0.001112 
70.217751 40.861515 -0.000024 -0.000020 -0.000730 0.000834 0.003388 
70.059937 41.825024 0.000022 0.000080 0.000323 0.001191 0.002002 
73.019470 -75.739563 -0.000050 -0.000010 0.000045 0.000019 0.000225 
72.978477 -74.431847 -0.000049 0.000008 -0.000021 0.000124 0.000020 
72.930771 -73.130249 -0.000041 -0.000002 0.000027 0.000072 0.000000 
72.876411 -71.835678 -0.000024 -0.000009 0.000004 0.000024 0.000000 
72.815460 -70.548996 -0.000007 -0.000013 -0.000011 -0.000069 0.000000 
72.747986 -69.271072 0.000002 -0.000017 -0.000059 -0.000102 0.000000 
72.674080 -68.002739 0.000005 -0.000014 -0.000055 -0.000113 0.000000 
72.593819 -66.744835 0.000006 -0.000001 -0.000232 -0.000053 0.000000 
72.507301 -65.498138 0.000006 0.000002 -0.000365 0.000050 0.000000 
72.414635 -64.263443 0.000010 0.000003 -0.000296 0.000052 0.000000 
72.315933 -63.041515 0.000021 -0.000026 -0.000125 0.000204 0.000000 
72.211311 -61.833092 0.000042 0.000032 0.001078 0.000146 0.000351 
72.100914 -60.638912 0.000064 0.000003 -0.000286 0.000009 0.000275 
71.984871 -59.459698 0.000066 -0.000151 -0.000517 0.000923 0.000000 
71.863335 -58.296158 0.000075 -0.000367 -0.000928 -0.000332 0.000000 
71.736473 -57.149002 0.000062 -0.000629 -0.002343 -0.003123 0.000000 
71.604462 -56.018940 0.000020 -0.000560 -0.002271 -0.001768 0.000000 
71.467476 -21.093311 0.000063 -0.000333 -0.000362 0.001203 0.005902 
71.604462 -19.981060 0.000156 -0.000410 -0.000058 0.004494 0.007387 
71.736473 -18.850998 0.000149 -0.000410 -0.000125 0.004230 0.008148 
71.863335 -17.703842 0.000119 0.000171 0.000153 0.003357 0.006287 
71.984871 -16.540302 0.000112 -0.000897 0.000031 0.001470 0.003671 
72.100914 -15.361086 0.000097 -0.002280 -0.001766 -0.000499 0.003007 
72.211311 -14.166906 0.000082 -0.002894 -0.013282 -0.000232 0.002401 
72.315933 -12.958485 0.000043 0.000055 -0.001799 0.001726 0.001116 
72.414635 -11.736554 0.000008 -0.000041 0.001150 0.001389 0.000920 
72.507301 -10.501861 -0.000007 -0.000559 0.001380 -0.000129 0.000809 
72.593819 -9.255168 -0.000007 0.000414 0.000399 -0.000518 0.000000 
72.674080 -7.997258 -0.000004 0.000336 -0.001982 -0.000729 0.000000 
72.747986 -6.728930 0.000005 0.000550 -0.003043 -0.000736 0.000000 
72.815460 -5.451006 0.000012 0.000689 -0.002373 -0.000602 0.000000 
72.876411 -4.164326 0.000014 0.000664 -0.001374 -0.000340 0.000000 
72.930771 -2.869749 0.000011 0.000669 -0.001228 -0.000282 0.000000 
72.978477 -1.568154 0.000007 0.000674 -0.001482 -0.000254 0.000000 
73.019470 -0.260439 0.000005 0.000622 -0.001733 -0.000185 0.000000 
73.053711 1.052485 0.000002 0.000526 -0.001963 -0.000075 0.000000 
73.081146 2.369690 0.000000 0.000393 -0.002359 0.000089 0.000000 
73.101753 3.690239 -0.000001 -0.000076 -0.001564 0.000242 0.000000 
73.115501 5.013184 0.000003 -0.001703 -0.000696 0.001184 0.000000 
73.122383 6.337568 -0.000004 -0.006430 -0.003722 -0.000409 0.000000 
73.122383 7.662432 -0.000003 -0.013986 -0.007035 -0.000867 0.000000 
73.115501 8.986816 -0.000013 -0.018195 -0.009551 -0.001074 0.000000 
73.101753 10.309760 -0.000022 -0.019492 -0.003917 -0.001950 0.000000 
73.081146 11.630309 -0.000031 -0.025084 -0.004344 -0.003984 0.000000 
73.053711 12.947515 -0.000037 -0.029857 -0.003931 -0.003712 0.000000 
73.019470 14.260439 -0.000045 -0.029690 -0.001966 -0.003344 0.000000 
72.978477 15.568154 -0.000003 -0.019401 -0.001441 -0.003754 0.000000 
72.930771 16.869749 -0.000007 -0.005335 -0.008187 -0.005868 0.000000 
72.876411 18.164326 -0.000061 -0.008198 -0.009217 -0.002030 0.000000 
72.815460 19.451006 -0.000132 -0.006728 -0.011048 -0.006035 0.000000 
72.747986 20.728930 -0.000131 -0.006947 -0.009945 -0.006784 0.000000 
72.674080 21.997257 -0.000091 -0.003874 -0.011741 -0.007303 0.000000 
72.593819 23.255169 -0.000071 -0.002376 -0.009449 -0.009411 0.000000 
72.507301 24.501862 -0.000037 -0.000000 0.000320 -0.005140 0.000000 
72.414635 25.736555 0.000013 -0.000087 -0.000789 -0.006059 0.000000 
72.315933 26.958485 0.000001 -0.001136 -0.002308 -0.007924 0.000000 
72.211311 28.166906 -0.000063 -0.001486 -0.001704 -0.006372 0.000000 
72.100914 29.361086 -0.000151 -0.001972 0.000128 -0.006990 0.000000 
71.984871 30.540302 -0.000200 -0.001844 0.002329 -0.006758 0.000000 
71.863335 31.703842 -0.000152 -0.001045 0.000646 -0.008748 0.000000 
71.736473 32.850998 0.000059 0.000083 0.000170 -0.011568 0.000000 
71.604462 33.981060 0.000231 0.000560 -0.000746 -0.010180 0.000000 
71.467476 35.093311 0.000193 0.000333 -0.000732 -0.007173 0.000000 
71.325737 36.187027 0.000068 -0.000009 -0.000933 -0.003687 0.000000 
71.179443 37.261459 0.000005 -0.000086 -0.001069 -0.002175 0.000000 
71.028831 38.315834 0.000005 -0.000025 -0.000901 -0.002108 0.000000 
70.874161 39.349350 0.000027 0.000030 -0.004351 0.000055 0.002579 
70.715698 40.361149 0.000039 0.000071 -0.005777 0.001644 0.004238 
70.553726 41.350327 -0.000036 -0.000115 -0.002487 -0.002107 0.006941 
70.388573 42.315907 -0.000062 -0.000177 -0.000263 -0.004121 0.004989 
70.220558 43.256828 0.000067 0.000209 0.000572 0.003196 0.000018 
70.050064 44.171932 0.000084 0.000270 0.000351 -0.000400 0.000000 
73.490112 -76.927750 -0.000039 -0.000031 -0.000823 0.000262 0.000000 
73.454506 -75.587929 -0.000078 -0.000049 -0.000264 -0.000613 0.000000 
73.411873 -74.253807 -0.000032 -0.000001 0.000104 -0.000284 0.000000 
73.362267 -72.926361 -0.000005 -0.000004 -0.000009 -0.000082 0.000000 
73.305740 -71.606583 0.000001 0.000003 -0.000013 -0.000096 0.000000 
73.242371 -70.295410 0.000002 0.000009 -0.000001 -0.000107 0.000000 
73.172218 -68.993774 0.000006 0.000008 -0.000006 -0.000057 0.000000 
73.095367 -67.702576 0.000004 -0.000001 0.000100 -0.000115 0.000000 
73.011925 -66.422699 0.000005 0.000012 0.000306 -0.000093 0.000000 
72.921974 -65.154991 0.000006 0.000006 0.000427 -0.000058 0.000000 
72.825630 -63.900284 0.000021 0.000012 0.000076 0.000012 0.000000 
72.723007 -62.659382 0.000047 -0.000096 -0.000063 0.000134 0.000000 
72.614235 -61.433064 0.000071 -0.000001 0.000358 0.000011 0.000274 
72.499443 -60.222099 0.000072 0.000024 -0.001132 0.000556 0.000000 
72.378769 -59.027237 0.000068 0.000215 -0.001003 0.001600 0.000000 
72.252365 -57.849205 0.000057 -0.000113 -0.000958 -0.000273 0.000000 
72.120407 -56.688736 0.000023 -0.000591 -0.001987 -0.002672 0.000000 
71.983055 -55.546551 0.000006 -0.000281 -0.001596 -0.001742 0.000000 
71.983055 -20.453451 0.000063 -0.000295 -0.000105 0.001913 0.005454 
72.120407 -19.311264 0.000096 -0.000329 -0.000000 0.002860 0.006979 
72.252365 -18.150793 0.000115 -0.000191 0.000091 0.003769 0.006904 
72.378769 -16.972763 0.000124 -0.001101 0.000097 0.003638 0.006050 
72.499443 -15.777899 0.000129 -0.000531 -0.001033 0.001458 0.006180 
72.614235 -14.566936 0.000108 0.000923 -0.003661 0.001468 0.005505 
72.723007 -13.340620 0.000066 0.000810 0.001742 0.002419 0.003744 
72.825630 -12.099716 0.000028 0.000181 0.000796 0.000769 0.002537 
72.921974 -10.845008 0.000011 0.000670 0.000409 -0.001046 0.001375 
73.011925 -9.577301 -0.000003 0.000454 -0.001200 -0.000899 0.000000 
73.095367 -8.297422 -0.000010 0.000566 -0.002233 -0.000585 0.000000 
73.172218 -7.006227 -0.000009 0.000677 -0.002072 -0.000607 0.000000 
73.242371 -5.704591 -0.000014 0.000575 -0.000883 -0.000489 0.000000 
73.305740 -4.393418 -0.000021 0.000389 0.000020 -0.000349 0.000000 
73.362267 -3.073636 -0.000024 0.000334 0.000074 -0.000388 0.000000 
73.411873 -1.746196 -0.000020 0.000367 -0.000064 -0.000463 0.000000 
73.454506 -0.412069 -0.000015 0.000449 -0.000235 -0.000476 0.000000 
73.490112 0.927750 -0.000020 0.000538 -0.000302 -0.000522 0.000000 
73.518646 2.272253 -0.000030 0.000660 -0.000195 -0.000630 0.000000 
73.540070 3.620414 -0.000035 0.000872 0.000115 -0.000804 0.000000 
73.554375 4.971198 -0.000029 0.000492 -0.000600 -0.000879 0.000000 
73.561531 6.323557 -0.000028 -0.002730 -0.001070 -0.001215 0.000000 
73.561531 7.676443 -0.000023 -0.011893 -0.004420 -0.002172 0.000000 
73.554375 9.028803 -0.000030 -0.018180 -0.004336 -0.002060 0.000000 
73.540070 10.379585 -0.000035 -0.019282 0.001634 -0.002488 0.000000 
73.518646 11.727747 -0.000045 -0.026807 -0.000078 -0.004389 0.000000 
73.490112 13.072249 -0.000041 -0.032557 -0.000861 -0.003436 0.000000 
73.454506 14.412069 -0.000049 -0.034680 -0.000885 -0.003347 0.000000 
73.411873 15.746196 0.000025 -0.028244 -0.002180 -0.004681 0.000000 
73.362267 17.073635 0.000088 -0.018530 0.000651 -0.005912 0.000000 
73.305740 18.393417 0.000099 -0.017743 -0.001795 -0.005946 0.000000 
73.242371 19.704590 0.000055 -0.013115 -0.008526 -0.007083 0.000000 
73.172218 21.006227 -0.000057 -0.012573 -0.008689 -0.007731 0.000000 
73.095367 22.297422 -0.000053 -0.009045 -0.009409 -0.006999 0.000000 
73.011925 23.577301 -0.000018 -0.010379 -0.006640 -0.005774 0.000000 
72.921974 24.845009 -0.000007 -0.006094 -0.000028 -0.002067 0.000000 
72.825630 26.099716 0.000020 -0.004692 -0.001560 -0.000610 0.000000 
72.723007 27.340620 0.000014 -0.003492 0.001711 -0.001988 0.000000 
72.614235 28.566935 -0.000061 -0.004020 0.003766 0.000063 0.000000 
72.499443 29.777899 -0.000121 -0.003161 0.008196 -0.004087 0.000000 
72.378769 30.972763 -0.000143 -0.001922 0.005753 -0.006381 0.000000 
72.252365 32.150795 -0.000065 -0.001081 -0.001298 -0.008903 0.000000 
72.120407 33.311264 0.000142 -0.000186 -0.000174 -0.011715 0.000000 
71.983055 34.453449 0.000284 0.000491 -0.000811 -0.012921 0.000000 
71.840492 35.576630 0.000203 0.000423 -0.001160 -0.013430 0.000000 
71.692924 36.680073 0.000116 0.000120 -0.001217 -0.008692 0.000000 
71.540558 37.763031 0.000034 -0.000022 -0.001045 -0.004297 0.000000 
71.383621 38.824726 0.000020 0.000018 -0.001274 -0.000878 0.000000 
71.222343 39.864365 0.000074 0.000140 -0.004546 0.004388 0.001626 
71.056992 40.881100 0.000134 0.000242 -0.006440 0.009469 0.005007 
70.887833 41.874031 0.000057 0.000056 -0.003714 0.003843 0.008650 
70.715157 42.842197 -0.000054 -0.000122 -0.001794 -0.003011 0.006999 
70.539291 43.784554 0.000010 0.000034 0.000710 0.000074 0.002443 
70.360550 44.699963 0.000042 0.000099 0.001051 -0.004873 0.000000 
70.179291 45.587170 0.000011 0.000039 -0.000285 -0.005638 0.000000 
73.668724 -95.976036 0.001500 -0.079087 0.027389 0.383303 0.463704 
73.926331 -89.205925 -0.007508 -0.116454 0.002832 0.049556 0.121697 
73.956001 -87.832184 -0.007143 -0.080250 0.003489 -0.013449 0.022046 
73.978287 -86.454437 0.000583 -0.030561 0.003984 -0.026156 0.012292 
73.993164 -85.073814 -0.000441 -0.004281 0.000351 -0.007161 0.000000 
74.000603 -83.691467 0.000459 -0.003740 -0.000470 -0.002110 0.000000 
74.000603 -82.308533 -0.000232 -0.000852 -0.000888 -0.000758 0.000000 
73.993164 -80.926186 -0.000258 -0.000556 -0.002325 0.003904 0.000000 
73.978287 -79.545563 -0.000444 -0.000474 -0.001203 0.003021 0.000000 
73.956001 -78.167816 -0.000058 -0.000150 -0.004483 0.001454 0.000000 
73.926331 -76.794075 -0.000056 0.000024 -0.000784 0.000167 0.000000 
73.889305 -75.425461 -0.000027 0.000013 0.000359 0.000493 0.000000 
73.844971 -74.063072 -0.000006 0.000024 0.000126 0.000505 0.000000 
73.793388 -72.707993 0.000002 0.000005 0.000043 0.000081 0.000000 
73.734619 -71.361282 0.000007 0.000004 -0.000004 -0.000055 0.000000 
73.668724 -70.023964 -0.000002 -0.000006 -0.000014 -0.000146 0.000000 
73.595795 -68.697044 0.000004 0.000003 0.000036 -0.000186 0.000000 
73.515907 -67.381477 0.000002 0.000006 -0.000206 -0.000208 0.000000 
73.429161 -66.078224 0.000011 0.000019 -0.000567 -0.000091 0.000000 
73.335663 -64.788170 0.000017 0.000002 -0.000789 -0.000010 0.000005 
73.235519 -63.512211 0.000041 0.000033 0.000151 0.000051 0.000059 
73.128853 -62.251179 0.000065 -0.000039 -0.002977 -0.000131 0.000000 
73.015793 -61.005905 0.000081 -0.000095 -0.002294 -0.000662 0.000175 
72.896469 -59.777172 0.000064 -0.000135 -0.002518 -0.000517 0.000000 
72.771034 -58.565758 0.000060 0.000054 -0.001916 0.001705 0.000000 
72.639633 -57.372414 0.000034 -0.000631 -0.001993 -0.001367 0.000000 
72.502434 -56.197876 0.000001 -0.001384 -0.002214 -0.002949 0.000000 
72.359604 -20.957121 0.000022 0.000085 -0.000127 -0.000080 0.003518 
72.502434 -19.802122 0.000068 -0.000279 -0.000051 0.001493 0.005483 
72.639633 -18.627586 0.000093 -0.000185 -0.000025 0.003455 0.006730 
72.771034 -17.434242 0.000132 -0.000486 -0.000030 0.004577 0.007313 
72.896469 -16.222828 0.000156 -0.000803 -0.000179 0.003152 0.008269 
73.015793 -14.994097 0.000132 -0.003637 -0.003638 0.002939 0.007905 
73.128853 -13.748819 0.000086 0.000797 -0.002043 0.003497 0.005980 
73.235519 -12.487790 0.000048 0.000771 0.001080 0.001429 0.004198 
73.335663 -11.211827 0.000027 -0.000632 -0.000477 -0.001252 0.002405 
73.429161 -9.921779 0.000006 0.000214 -0.001266 -0.001584 0.000077 
73.515907 -8.618520 -0.000005 0.000535 -0.001593 -0.000711 0.000000 
73.595795 -7.302959 -0.000012 0.000275 -0.001063 -0.000388 0.000000 
73.668724 -5.976035 -0.000010 -0.000013 -0.000092 -0.000202 0.000000 
73.734619 -4.638717 -0.000000 -0.000195 0.000266 -0.000103 0.000000 
73.793388 -3.292005 0.000009 -0.000122 0.000007 -0.000251 0.000000 
73.844971 -1.936929 0.000013 -0.000114 -0.000283 -0.000368 0.000000 
73.889305 -0.574543 0.000015 -0.000040 -0.000461 -0.000386 0.000000 
73.926331 0.794072 0.000016 0.000008 -0.000655 -0.000396 0.000000 
73.956001 2.167814 0.000015 0.000234 -0.000784 -0.000401 0.000000 
73.978287 3.545563 0.000010 0.000109 -0.000826 0.000053 0.000000 
73.993164 4.926186 0.000004 0.000353 -0.000467 0.000983 0.000000 
74.000603 6.308537 -0.000002 -0.000157 -0.001114 0.000917 0.000000 
74.000603 7.691463 0.000003 -0.006191 -0.001135 -0.001097 0.000000 
73.993164 9.073814 -0.000006 -0.014583 0.002181 -0.002589 0.000000 
73.978287 10.454436 -0.000009 -0.020205 0.004750 -0.002799 0.000000 
73.956001 11.832186 -0.000030 -0.027530 0.004904 -0.003776 0.000000 
73.926331 13.205928 -0.000023 -0.034371 0.000277 -0.003423 0.000000 
73.889305 14.574543 -0.000020 -0.035815 -0.003657 -0.002734 0.000000 
73.844971 15.936929 -0.000030 -0.026222 -0.004160 -0.002181 0.000000 
73.793388 17.292006 0.000070 -0.018722 -0.002771 -0.002876 0.000000 
73.734619 18.638718 0.000205 -0.022878 -0.001396 -0.003822 0.000000 
73.668724 19.976034 0.000238 -0.021262 -0.002029 -0.004705 0.000000 
73.595795 21.302959 0.000078 -0.022111 -0.003802 -0.005592 0.000000 
73.515907 22.618521 0.000012 -0.017820 -0.007043 -0.005947 0.000000 
73.429161 23.921778 0.000010 -0.017543 -0.009895 -0.006905 0.000000 
73.335663 25.211828 0.000013 -0.014705 -0.004354 -0.004322 0.000000 
73.235519 26.487791 0.000026 -0.016005 -0.001344 -0.003317 0.000000 
73.128853 27.748819 0.000058 -0.013746 -0.002998 -0.001848 0.000000 
73.015793 28.994097 0.000035 -0.006944 -0.003552 0.002191 0.000000 
72.896469 30.222828 0.000026 -0.002994 -0.001511 0.002427 0.000000 
72.771034 31.434242 0.000036 -0.001252 -0.005129 -0.001949 0.000000 
72.639633 32.627586 0.000049 -0.000551 -0.004817 -0.005463 0.000000 
72.502434 33.802124 0.000168 -0.000109 -0.002425 -0.008281 0.000000 
72.359604 34.957123 0.000228 0.000357 -0.003417 -0.011921 0.000000 
72.211327 36.091858 0.000192 0.000385 -0.002185 -0.014433 0.000000 
72.057800 37.205597 0.000145 0.000258 -0.001373 -0.010740 0.000000 
71.899231 38.297604 0.000086 0.000089 -0.000679 -0.005916 0.000000 
71.735825 39.367115 0.000058 0.000050 -0.001542 -0.002817 0.000000 
71.567810 40.413345 0.000136 0.000156 -0.005791 0.003373 0.000000 
71.395439 41.435467 0.000245 0.000367 -0.010911 0.011653 0.004344 
71.218971 42.432610 0.000260 0.000349 -0.010823 0.010678 0.008306 
71.038673 43.403835 0.000170 0.000265 -0.006749 0.005849 0.006789 
70.854828 44.348133 0.000170 0.000333 -0.002145 0.002845 0.002572 
70.667732 45.264416 0.000166 0.000341 -0.007050 -0.004714 0.000000 
70.477707 46.151470 0.000083 0.000147 -0.006613 -0.005026 0.000000 
70.285072 47.007980 0.000054 0.000171 -0.009034 -0.003007 0.000000 
70.090149 47.832466 0.000016 0.000194 -0.008579 -0.007071 0.000000 
73.934837 -98.961380 -0.068107 -0.064316 -0.011777 -0.101318 0.091864 
74.017868 -97.619926 -0.030328 -0.116161 -0.023085 0.387632 0.300075 
74.093681 -96.266098 -0.000914 -0.071100 -0.006967 0.702748 0.519257 
74.162186 -94.900925 0.001882 -0.039229 0.004588 0.722459 0.693317 
74.223289 -93.525505 -0.009085 -0.013551 0.005166 0.614205 0.602741 
74.276917 -92.140930 0.016023 -0.005157 -0.001771 0.487482 0.396097 
74.323013 -90.748360 -0.050326 -0.166681 -0.035481 0.201043 0.255190 
74.361519 -89.348969 -0.015819 -0.097148 -0.012848 0.111021 0.121697 
74.392380 -87.943962 -0.003170 -0.050607 -0.003273 0.014749 0.022046 
74.415558 -86.534554 0.001980 -0.027918 -0.002271 -0.004806 0.012292 
74.431023 -85.121994 0.000459 -0.007535 -0.000434 -0.007679 0.000000 
74.438766 -83.707542 0.003024 -0.003601 -0.001084 -0.011532 0.000000 
74.438766 -82.292458 0.002495 -0.002717 0.001759 -0.013302 0.000000 
74.431023 -80.878006 0.001919 -0.003742 0.001787 -0.002446 0.000000 
74.415558 -79.465446 0.000801 -0.003416 0.002623 -0.001897 0.000000 
74.392380 -78.056038 0.000419 -0.001286 0.000073 -0.003142 0.000000 
74.361519 -76.651031 0.000144 0.000430 -0.000705 -0.002074 0.000000 
74.323013 -75.251640 0.000040 -0.000041 0.000471 0.000338 0.000000 
74.276917 -73.859070 0.000013 0.000043 -0.000106 -0.000062 0.000000 
74.223289 -72.474495 0.000000 -0.000002 0.000097 -0.000647 0.000000 
74.162186 -71.099075 -0.000001 0.000042 -0.000071 -0.000080 0.000000 
74.093681 -69.733902 -0.000015 0.000030 -0.000160 0.000032 0.000000 
74.017868 -68.380074 -0.000008 -0.000018 -0.000168 -0.000260 0.000000 
73.934837 -67.038620 -0.000007 0.000010 -0.000402 -0.000197 0.000000 
73.844681 -65.710541 0.000003 0.000039 0.000482 0.000079 0.000000 
73.747513 -64.396805 0.000012 0.000008 0.002342 0.000125 0.000000 
73.643456 -63.098343 0.000044 -0.000047 0.001068 0.000158 0.000220 
73.532623 -61.816036 0.000067 -0.000150 -0.000423 -0.000157 0.000000 
73.415146 -60.550743 0.000078 -0.000311 0.001895 -0.000520 0.000000 
73.291168 -59.303280 0.000050 -0.000557 -0.001074 -0.000913 0.000000 
73.160843 -58.074436 0.000067 -0.000617 -0.001945 -0.000325 0.000000 
73.024315 -56.864986 0.000014 -0.001354 -0.002320 -0.002939 0.000000 
72.881752 -20.324333 0.000020 -0.000056 -0.000084 0.000260 0.003850 
73.024315 -19.135015 0.000065 -0.000115 -0.000089 0.001979 0.005575 
73.160843 -17.925562 0.000100 -0.000226 -0.000215 0.003822 0.007161 
73.291168 -16.696722 0.000162 -0.000661 -0.000427 0.003764 0.008931 
73.415146 -15.449258 0.000141 -0.000743 -0.001310 0.003402 0.009273 
73.532623 -14.183962 0.000087 -0.001870 0.005474 0.004375 0.007787 
73.643456 -12.901656 0.000054 0.000413 0.001977 0.002976 0.006030 
73.747513 -11.603192 0.000039 0.001480 0.001402 0.000496 0.004001 
73.844681 -10.289459 0.000020 0.000830 -0.001022 -0.001190 0.001523 
73.934837 -8.961384 0.000006 0.000135 -0.001321 -0.001391 0.000000 
74.017868 -7.619928 0.000002 -0.000457 -0.000545 -0.000627 0.000000 
74.093681 -6.266096 -0.000004 0.000454 0.000296 0.000028 0.000000 
74.162186 -4.900928 -0.000011 0.000265 0.000503 0.000175 0.000000 
74.223289 -3.525502 -0.000011 0.000042 0.000112 -0.000109 0.000000 
74.276917 -2.140931 -0.000007 -0.000044 -0.000075 -0.000320 0.000000 
74.323013 -0.748362 -0.000006 -0.000072 -0.000163 -0.000380 0.000000 
74.361519 0.651030 -0.000006 0.000007 -0.000334 -0.000449 0.000000 
74.392380 2.056040 -0.000003 0.000287 -0.000519 -0.000638 0.000000 
74.415558 3.465446 -0.000001 0.000052 -0.001027 -0.000351 0.000000 
74.431023 4.878003 -0.000005 -0.001054 -0.000268 0.000651 0.000000 
74.438766 6.292457 -0.000008 0.001079 -0.002255 0.001222 0.000000 
74.438766 7.707543 0.000001 0.001608 -0.003831 -0.000006 0.000000 
74.431023 9.121997 0.000007 -0.004183 -0.001718 -0.001506 0.000000 
74.415558 10.534554 0.000022 -0.014686 0.001762 -0.002613 0.000000 
74.392380 11.943959 -0.000002 -0.026291 0.003941 -0.003828 0.000000 
74.361519 13.348970 -0.000013 -0.034766 -0.000232 -0.003203 0.000000 
74.323013 14.748362 0.000010 -0.034513 -0.005552 -0.002364 0.000000 
74.276917 16.140930 0.000037 -0.025940 -0.006996 -0.002334 0.000000 
74.223289 17.525501 -0.000036 -0.019054 -0.006748 -0.002120 0.000000 
74.162186 18.900928 0.000116 -0.019039 -0.006170 -0.003689 0.000000 
74.093681 20.266096 0.000186 -0.017789 -0.003624 -0.004715 0.000000 
74.017868 21.619928 0.000121 -0.020041 -0.003073 -0.005844 0.000000 
73.934837 22.961384 0.000064 -0.019659 -0.005259 -0.006409 0.000000 
73.844681 24.289459 0.000020 -0.019464 -0.009419 -0.006749 0.000000 
73.747513 25.603191 -0.000005 -0.019111 -0.010186 -0.005544 0.000000 
73.643456 26.901655 0.000008 -0.018349 -0.006597 -0.004357 0.000000 
73.532623 28.183962 0.000004 -0.011646 0.000054 -0.003056 0.000000 
73.415146 29.449257 -0.000005 -0.003838 -0.005327 0.000352 0.000000 
73.291168 30.696722 -0.000017 -0.001251 -0.009943 0.002109 0.000000 
73.160843 31.925562 0.000009 -0.000654 -0.018070 -0.003057 0.000000 
73.024315 33.135014 0.000072 -0.000011 -0.011937 -0.005480 0.000000 
72.881752 34.324333 0.000140 0.000056 -0.005915 -0.004320 0.000000 
72.733322 35.492786 0.000187 0.000294 -0.003850 -0.006121 0.000000 
72.579216 36.639656 0.000213 0.000301 -0.002647 -0.009872 0.000000 
72.419609 37.764217 0.000185 0.000323 -0.001461 -0.009091 0.000000 
72.254715 38.865749 0.000098 0.000145 -0.000832 -0.007072 0.000000 
72.084732 39.943512 0.000037 0.000052 0.001067 -0.006335 0.000000 
71.909882 40.996746 0.000069 0.000069 -0.001746 -0.003232 0.000000 
71.730408 42.024654 0.000163 0.000241 -0.007933 0.002638 0.004178 
71.546532 43.026405 0.000206 0.000298 -0.015942 0.006213 0.008313 
71.358528 44.001102 0.000170 0.000254 -0.015316 0.008101 0.006735 
71.166641 44.947796 0.000192 0.000377 -0.012803 0.004890 0.002452 
70.971146 45.865444 0.000251 0.000511 -0.020494 -0.000696 0.000000 
70.772331 46.752930 0.000231 0.000350 -0.019510 0.002283 0.000000 
70.570465 47.609009 0.000196 0.000162 -0.017040 0.001890 0.000000 
70.365822 48.432327 0.000121 -0.000090 -0.011931 -0.002431 0.000000 
70.158676 49.221397 0.000004 0.000017 -0.006772 -0.001861 0.000000 
73.103676 -112.061340 0.015879 -0.050626 -0.040707 -0.134621 0.000000 
73.257812 -110.878838 -0.019357 -0.469270 -0.075540 -0.198277 0.000000 
73.405861 -109.674065 -0.052179 -0.328374 -0.066362 -0.221641 0.000000 
73.547638 -108.447746 -0.132428 -0.442505 -0.076665 -0.228229 0.000000 
73.682976 -107.200630 -0.722403 -0.514949 -0.107561 -0.312999 0.000000 
73.811729 -105.933487 -0.387318 -0.389023 -0.051078 -0.213595 0.000000 
73.933739 -104.647125 -0.046665 -0.028015 -0.019511 -0.160859 0.000000 
74.048859 -103.342392 -0.066809 -0.281916 -0.061470 -0.186205 0.000000 
74.156960 -102.020172 -0.015494 -0.012610 -0.016118 -0.313676 0.000000 
74.257904 -100.681389 -0.140782 -0.359004 -0.062859 -0.326599 0.000000 
74.351585 -99.327034 -0.080904 -0.466880 -0.086793 -0.188636 0.008285 
74.437866 -97.958107 -0.025350 -0.231237 -0.026835 0.108657 0.245419 
74.516663 -96.575699 -0.009958 -0.060185 0.005514 0.314818 0.519257 
74.587860 -95.180908 -0.054950 -0.061501 -0.018005 0.453066 0.693317 
74.651382 -93.774910 -0.017416 -0.019367 -0.008088 0.467269 0.602741 
74.707146 -92.358902 0.055545 0.092632 0.005568 0.328109 0.396097 
74.755074 -90.934135 -0.297257 -0.239331 -0.051199 -0.133404 0.255190 
74.851303 -79.379768 0.001598 -0.000596 0.001227 -0.003737 0.000000 
74.827202 -77.936531 0.001045 -0.000579 -0.001270 -0.003537 0.000000 
74.795105 -76.498116 0.000412 0.000529 -0.000327 -0.001743 0.000000 
74.755074 -75.065865 0.000068 0.000006 0.000482 0.000240 0.000000 
74.707146 -73.641098 -0.000012 0.000083 0.000068 0.000515 0.000000 
74.651382 -72.225090 -0.000017 0.000081 0.000023 -0.000583 0.000000 
74.587860 -70.819092 -0.000008 0.000069 0.000049 0.000251 0.000000 
74.516663 -69.424301 -0.000010 0.000021 -0.000173 -0.000452 0.000000 
74.437866 -68.041893 0.000003 -0.000010 -0.000326 -0.001159 0.000000 
74.351585 -66.672966 0.000019 0.000008 0.000295 -0.000509 0.000000 
74.257904 -65.318611 0.000034 -0.000065 0.001176 0.000488 0.000000 
74.156960 -63.979828 0.000029 -0.000017 0.001845 0.000044 0.000000 
74.048859 -62.657608 0.000035 -0.000008 -0.000489 0.000178 0.000000 
73.933739 -61.352875 0.000058 -0.000204 -0.008972 0.000201 0.000000 
73.811729 -60.066513 0.000086 -0.000486 0.002049 0.000333 0.000000 
73.682976 -58.799374 0.000083 -0.000210 -0.001695 -0.000305 0.000000 
73.547638 -57.552254 0.000077 -0.001104 -0.001737 -0.001281 0.000000 
73.257812 -20.878838 0.000003 0.000014 -0.000085 -0.000355 0.002381 
73.405861 -19.674065 0.000041 0.000021 -0.000020 0.000742 0.003893 
73.547638 -18.447746 0.000100 -0.000024 -0.000134 0.002864 0.005763 
73.682976 -17.200628 0.000116 -0.000349 -0.000246 0.003723 0.008096 
73.811729 -15.933485 0.000140 -0.000822 -0.000406 0.003608 0.009262 
73.933739 -14.647125 0.000109 -0.000552 -0.000710 0.004436 0.008754 
74.048859 -13.342392 0.000062 -0.001844 -0.002646 0.003711 0.007604 
74.156960 -12.020171 0.000029 0.000313 0.000126 0.002251 0.005779 
74.257904 -10.681392 0.000020 0.000625 0.000705 0.000945 0.003259 
74.351585 -9.327031 0.000017 0.001229 0.000045 -0.000341 0.001467 
74.437866 -7.958109 0.000005 0.000068 -0.000191 -0.000588 0.000662 
74.516663 -6.575696 0.000002 -0.000633 0.000111 -0.000187 0.000306 
74.587860 -5.180910 -0.000006 -0.000823 0.000308 0.000193 0.000045 
74.651382 -3.774911 -0.000000 -0.000107 0.000223 0.000051 0.000000 
74.707146 -2.358904 0.000018 0.000237 0.000191 -0.000239 0.000000 
74.755074 -0.934135 0.000011 0.000406 -0.000035 -0.000498 0.000000 
74.795105 0.498113 0.000013 0.000308 -0.000256 -0.000625 0.000000 
74.827202 1.936529 0.000030 0.000741 -0.000464 -0.000874 0.000000 
74.851303 3.379769 0.000038 0.000951 -0.000803 -0.000802 0.000000 
74.867393 4.826472 0.000035 -0.001920 0.000193 0.000100 0.000000 
74.875443 6.275259 0.000036 0.000072 -0.000912 0.001017 0.000000 
74.875443 7.724741 0.000059 0.003371 -0.002818 0.000686 0.000000 
74.867393 9.173528 0.000062 0.002928 -0.003314 -0.001081 0.000000 
74.851303 10.620231 0.000064 -0.009316 -0.000253 -0.002291 0.000000 
74.827202 12.063471 0.000045 -0.024651 0.002957 -0.002626 0.000000 
74.795105 13.501886 0.000019 -0.033596 -0.001656 -0.002152 0.000000 
74.755074 14.934135 0.000074 -0.030185 -0.005808 -0.002399 0.000000 
74.707146 16.358904 -0.000082 -0.025266 -0.004972 -0.001554 0.000000 
74.651382 17.774910 -0.000069 -0.023426 -0.005169 -0.002510 0.000000 
74.587860 19.180910 0.000047 -0.022160 -0.003221 -0.005244 0.000000 
74.516663 20.575697 0.000086 -0.023930 -0.006360 -0.005154 0.000000 
74.437866 21.958109 0.000088 -0.019813 -0.003128 -0.005457 0.000000 
74.351585 23.327030 0.000066 -0.019367 -0.000743 -0.006091 0.000000 
74.257904 24.681393 0.000030 -0.018371 -0.005012 -0.005369 0.000000 
74.156960 26.020170 0.000003 -0.017164 -0.007454 -0.002320 0.000000 
74.048859 27.342392 0.000014 -0.018580 -0.012671 -0.000980 0.000000 
73.933739 28.647125 0.000051 -0.014392 -0.010155 -0.001357 0.000000 
73.811729 29.933485 0.000094 -0.005152 -0.007160 0.001902 0.000000 
73.682976 31.200628 0.000112 -0.001335 -0.009116 0.004867 0.000000 
73.547638 32.447746 0.000116 -0.000827 -0.011181 0.002363 0.000000 
73.405861 33.674065 0.000149 0.000027 -0.008302 -0.001078 0.000000 
73.257812 34.878838 0.000198 0.000124 -0.005055 -0.000396 0.000000 
73.103676 36.061340 0.000251 0.000330 -0.003887 -0.001112 0.000000 
72.943619 37.220867 0.000256 0.000298 -0.002745 -0.004564 0.000000 
72.777832 38.356716 0.000215 0.000378 -0.001274 -0.005895 0.000000 
72.606514 39.468185 0.000106 0.000173 -0.000512 -0.006833 0.000000 
72.429863 40.554573 0.000024 0.000044 0.000060 -0.008136 0.000000 
72.248100 41.615150 0.000015 -0.000013 0.000184 -0.006354 0.000000 
72.061440 42.649170 0.000071 0.000090 -0.005262 -0.000986 0.001321 
71.870110 43.655849 0.000092 0.000131 -0.013622 0.003688 0.006462 
71.674347 44.634357 0.000049 0.000022 -0.016308 0.004699 0.006007 
71.474396 45.583801 0.000021 0.000008 -0.012524 0.001733 0.002770 
71.270500 46.503231 0.000070 0.000070 -0.022792 -0.003732 0.000000 
71.062904 47.391605 0.000200 0.000128 -0.027072 -0.000300 0.000000 
70.851860 48.247814 0.000270 0.000039 -0.023220 0.002041 0.000000 
70.637604 49.070625 0.000191 0.000025 -0.015568 0.001989 0.000000 
70.420349 49.858730 0.000057 0.000005 -0.006196 0.001577 0.000000 
70.200279 50.610687 -0.000042 0.000110 -0.004105 0.000019 0.000000 
73.304131 -113.836418 -0.028203 -0.275607 -0.061897 -0.144002 0.000000 
73.470238 -112.663773 -0.026213 -0.395238 -0.056642 -0.164464 0.000000 
73.630196 -111.466682 -0.061716 -0.546657 -0.083118 -0.290451 0.000000 
73.783836 -110.245834 -0.074458 -0.368135 -0.042832 -0.250042 0.000000 
73.930977 -109.001938 0.008805 -0.015510 0.034176 0.068337 0.000000 
74.071449 -107.735725 -0.789911 -0.983920 -0.261564 -0.714704 0.000000 
74.205101 -106.447983 -0.839049 -0.985460 -0.192658 -0.266168 0.000000 
74.331764 -105.139526 -0.934923 -1.016318 -0.176557 -0.211704 0.000000 
74.451294 -103.811218 -0.325763 -0.456130 -0.060904 -0.202541 0.000000 
74.563553 -102.463974 -0.036102 -0.094986 -0.019742 -0.245898 0.000000 
74.668404 -101.098770 -0.274262 -0.326881 -0.068130 -0.418441 0.000000 
74.765709 -99.716621 -0.158410 -0.241078 -0.092671 -0.344957 0.000000 
74.855362 -98.318611 -0.047421 -0.071344 -0.045661 0.326153 0.130922 
74.937233 -96.905891 -0.016251 -0.051772 -0.010960 0.481743 0.473261 
75.285126 -79.288200 0.001119 -0.000467 0.002112 -0.000588 0.000000 
75.260056 -77.808815 0.000978 -0.000825 -0.000031 -0.000714 0.000000 
75.226685 -76.334740 0.000432 0.000161 -0.000376 -0.001554 0.000000 
75.185059 -74.867439 0.000057 0.000007 0.000142 -0.001261 0.000000 
75.135223 -73.408348 -0.000022 0.000113 0.000184 -0.000343 0.000000 
75.077255 -71.958870 -0.000010 0.000017 0.000377 -0.000228 0.000000 
75.011230 -70.520355 0.000023 0.000075 0.000571 0.000684 0.000000 
74.937233 -69.094109 0.000051 0.000004 -0.000340 -0.000739 0.000000 
74.855362 -67.681389 0.000050 -0.000177 -0.000256 -0.002864 0.000000 
74.765709 -66.283379 0.000060 -0.000235 -0.000884 -0.002992 0.000000 
74.668404 -64.901230 0.000071 -0.000225 0.005632 0.000139 0.000000 
74.563553 -63.536026 0.000054 -0.000267 0.008822 0.001197 0.000000 
74.451294 -62.188782 0.000040 -0.000065 0.012249 0.000285 0.000000 
74.331764 -60.860474 0.000076 -0.000153 0.009002 0.000043 0.000000 
74.205101 -59.552017 0.000118 -0.000399 0.003874 0.000075 0.000000 
74.071449 -58.264275 0.000087 -0.000475 -0.000490 -0.000290 0.000000 
73.930977 -56.998066 0.000066 -0.000405 -0.001574 -0.000757 0.000000 
73.783836 -20.245834 0.000006 0.000000 -0.000081 -0.000045 0.002238 
73.930977 -19.001934 0.000042 0.000008 -0.000051 0.001197 0.003743 
74.071449 -17.735725 0.000064 -0.000047 -0.000026 0.002273 0.006204 
74.205101 -16.447983 0.000060 -0.000438 -0.000208 0.003631 0.008024 
74.331764 -15.139525 0.000065 -0.001037 -0.000627 0.004284 0.008589 
74.451294 -13.811218 0.000074 -0.000054 0.000357 0.003863 0.008326 
74.563553 -12.463975 0.000021 -0.002292 -0.005454 0.003270 0.007082 
74.668404 -11.098767 -0.000021 -0.001363 -0.002160 0.002456 0.004737 
74.765709 -9.716619 -0.000008 0.000638 -0.000813 0.001166 0.002832 
74.855362 -8.318612 -0.000011 0.000912 -0.000226 0.000567 0.001685 
74.937233 -6.905888 -0.000016 0.001683 0.000101 0.000369 0.000998 
75.011230 -5.479643 -0.000008 0.001080 0.000312 0.000348 0.000508 
75.077255 -4.041129 0.000026 0.000366 0.000234 0.000074 0.000007 
75.135223 -2.591651 0.000023 0.000232 0.000026 -0.000420 0.000000 
75.185059 -1.132562 0.000003 -0.000233 -0.000235 -0.000831 0.000000 
75.226685 0.334739 -0.000017 0.000085 -0.000430 -0.001008 0.000000 
75.260056 1.808816 -0.000029 0.000815 -0.000714 -0.000979 0.000000 
75.285126 3.288199 -0.000019 0.000568 -0.001017 -0.000641 0.000000 
75.301857 4.771390 0.000010 -0.002004 -0.000713 0.000030 0.000000 
75.310226 6.256875 0.000058 -0.000886 -0.001772 0.000431 0.000000 
75.310226 7.743125 0.000072 0.000388 -0.002848 0.000190 0.000000 
75.301857 9.228610 0.000050 -0.001808 -0.003085 -0.001967 0.000000 
75.285126 10.711802 0.000069 -0.017742 0.001793 -0.003154 0.000000 
75.260056 12.191184 0.000067 -0.035166 0.001057 -0.002941 0.000000 
75.226685 13.665261 0.000055 -0.043012 -0.010710 -0.001847 0.000000 
75.185059 15.132563 0.000051 -0.036585 -0.013631 -0.001921 0.000000 
75.135223 16.591652 0.000046 -0.031201 -0.010884 -0.001628 0.000000 
75.077255 18.041128 -0.000026 -0.024238 -0.008763 -0.002969 0.000000 
75.011230 19.479643 0.000056 -0.025498 0.000133 -0.008288 0.000000 
74.937233 20.905888 0.000059 -0.026316 -0.003508 -0.007361 0.000000 
74.855362 22.318613 0.000043 -0.022701 -0.004680 -0.007612 0.000000 
74.765709 23.716619 0.000026 -0.022871 -0.005523 -0.006965 0.000000 
74.668404 25.098766 -0.000009 -0.020261 -0.002334 -0.006245 0.000000 
74.563553 26.463976 -0.000017 -0.017582 -0.005639 -0.003480 0.000000 
74.451294 27.811218 -0.000011 -0.016838 -0.007933 -0.000133 0.000000 
74.331764 29.139526 0.000008 -0.010819 -0.005800 0.001277 0.000000 
74.205101 30.447983 0.000033 -0.001481 -0.002629 0.001376 0.000000 
74.071449 31.735725 0.000015 0.000309 -0.003597 0.001524 0.000000 
73.930977 33.001934 0.000003 -0.000615 -0.003653 0.001631 0.000000 
73.783836 34.245834 0.000044 0.000072 -0.002550 0.001084 0.000000 
73.630196 35.466686 0.000134 0.000312 -0.002518 0.001445 0.000000 
73.470238 36.663776 0.000229 0.000468 -0.003158 0.000797 0.000000 
73.304131 37.836422 0.000275 0.000402 -0.002606 -0.002489 0.000000 
73.132072 38.983948 0.000244 0.000403 -0.001592 -0.005516 0.000000 
72.954247 40.105698 0.000124 0.000148 -0.000557 -0.006581 0.000000 
72.770859 41.201000 0.000046 0.000042 0.000868 -0.006972 0.000000 
72.582115 42.269184 0.000029 -0.000006 -0.000574 -0.005542 0.000000 
72.388222 43.309555 0.000093 0.000095 -0.010771 -0.000723 0.000000 
72.189400 44.321396 0.000136 0.000143 -0.022217 0.003108 0.001697 
71.985870 45.303944 0.000140 0.000184 -0.023323 0.002107 0.002711 
71.777855 46.256393 0.000024 -0.000002 -0.022648 -0.000225 0.001624 
71.565575 47.177887 -0.000082 -0.000269 -0.023075 -0.006503 0.000000 
71.349266 48.067501 0.000069 -0.000074 -0.019959 -0.004959 0.000000 
71.129143 48.924236 0.000180 -0.000040 -0.015753 -0.002104 0.000000 
70.905411 49.747025 0.000163 0.000008 -0.013035 0.000883 0.000000 
70.678246 50.534733 0.000084 0.000041 -0.003217 0.002689 0.000000 
70.447815 51.286144 -0.000013 0.000053 0.000740 0.001442 0.000000 
70.214226 52.000000 -0.000047 0.000139 0.001236 -0.000557 0.000000 
73.660431 -114.487305 0.001879 -0.099380 -0.017157 -0.106409 0.000000 
73.832680 -113.301155 -0.125482 -0.735975 -0.090451 -0.220709 0.000000 
73.998558 -112.089012 -0.713716 -0.889980 -0.230591 -0.490872 0.000000 
74.157898 -110.851524 -0.513926 -0.573934 -0.136151 -0.295557 0.000000 
74.310516 -109.589378 -0.145237 -0.231141 0.003014 0.174563 0.000000 
74.456245 -108.303299 -0.101769 -0.035807 0.035381 0.063551 0.000000 
74.594910 -106.994072 -0.762628 -1.064563 -0.217060 -0.345284 0.000000 
74.726357 -105.662506 -0.851319 -1.080394 -0.270872 -0.374925 0.000000 
74.850418 -104.309479 -0.403032 -0.541885 -0.111112 0.010571 0.000000 
74.966957 -102.935944 0.033473 -0.068943 0.009512 -0.241022 0.000000 
75.075829 -101.542908 -0.410141 -0.438666 -0.073070 -0.455468 0.000000 
75.716721 -79.190353 0.000828 -0.000316 0.001195 -0.000115 0.000000 
75.690651 -77.672379 0.000712 -0.000730 -0.001232 -0.000725 0.000000 
75.655945 -76.160248 0.000344 -0.000240 -0.000526 -0.000377 0.000000 
75.612663 -74.655571 0.000113 0.000029 0.000049 -0.005689 0.000000 
75.560852 -73.159927 0.000019 -0.000077 0.000264 -0.005877 0.000000 
75.500595 -71.674835 0.000007 -0.000230 0.000022 -0.001115 0.000000 
75.431969 -70.201775 0.000105 0.000139 0.000714 0.006581 0.000000 
75.355080 -68.742157 0.000149 -0.000336 -0.000357 0.003416 0.000000 
75.270012 -67.297325 0.000111 -0.000215 0.000437 -0.002620 0.000000 
75.176888 -65.868568 0.000065 -0.000324 -0.000974 -0.003925 0.000000 
75.075829 -64.457092 0.000066 -0.000465 0.003720 -0.004712 0.000000 
74.966957 -63.064053 0.000066 -0.000270 -0.093370 -0.003677 0.000000 
74.850418 -61.690517 0.000075 -0.000047 0.032528 -0.000251 0.000000 
74.726357 -60.337498 0.000128 -0.000233 0.007895 -0.000546 0.000000 
74.594910 -59.005928 0.000122 -0.000410 0.003731 -0.000947 0.000000 
74.456245 -57.696697 0.000038 -0.000307 0.000570 -0.001358 0.000000 
74.310516 -19.589376 0.000013 0.000013 0.000020 -0.000064 0.002099 
74.456245 -18.303303 0.000006 -0.000100 -0.000059 -0.000317 0.004195 
74.594910 -16.994070 0.000015 0.000340 0.000291 0.001928 0.006129 
74.726357 -15.662503 0.000049 -0.000036 0.000333 0.004251 0.007413 
74.850418 -14.309482 0.000040 -0.000325 0.000076 0.003862 0.008040 
74.966957 -12.935946 0.000028 -0.001551 -0.000112 0.003401 0.007526 
75.075829 -11.542906 0.000014 0.000249 -0.000012 0.002379 0.005682 
75.176888 -10.131434 -0.000055 -0.001625 -0.002360 0.001580 0.003946 
75.270012 -8.702677 -0.000034 -0.001411 -0.001691 0.000880 0.002640 
75.355080 -7.257846 -0.000042 -0.000536 -0.000947 0.000902 0.001630 
75.431969 -5.798225 -0.000045 -0.000207 -0.000331 0.000840 0.000925 
75.500595 -4.325163 -0.000034 0.000427 -0.000095 0.000272 0.000325 
75.560852 -2.840073 -0.000008 0.001766 -0.000109 -0.000520 0.000000 
75.612663 -1.344427 0.000006 0.000205 -0.000278 -0.000905 0.000000 
75.655945 0.160249 0.000009 0.000460 -0.000555 -0.001174 0.000000 
75.690651 1.672381 -0.000002 0.000712 -0.000946 -0.001054 0.000000 
75.716721 3.190356 0.000010 -0.000185 -0.000911 -0.000195 0.000000 
75.734123 4.712529 0.000027 -0.003039 -0.001217 0.000665 0.000000 
75.742828 6.237228 0.000169 0.000072 -0.003797 -0.000133 0.000000 
75.742828 7.762772 0.000172 -0.001346 -0.001628 -0.000558 0.000000 
75.734123 9.287472 0.000133 -0.009360 0.002241 -0.002660 0.000000 
75.716721 10.809644 0.000124 -0.030773 0.006041 -0.002858 0.000000 
75.690651 12.327619 0.000092 -0.040208 0.000684 -0.001435 0.000000 
75.655945 13.839751 0.000084 -0.039082 -0.010209 -0.000175 0.000000 
75.612663 15.344427 0.000070 -0.030220 -0.011704 -0.000831 0.000000 
75.560852 16.840073 -0.000031 -0.029444 -0.010231 0.000395 0.000000 
75.500595 18.325163 -0.000046 -0.027797 -0.010114 -0.001855 0.000000 
75.431969 19.798225 0.000025 -0.031007 -0.000447 -0.008842 0.000000 
75.355080 21.257847 0.000072 -0.035190 0.002002 -0.010427 0.000000 
75.270012 22.702677 0.000050 -0.026466 -0.000468 -0.008416 0.000000 
75.176888 24.131435 0.000012 -0.022847 -0.002729 -0.006142 0.000000 
75.075829 25.542906 -0.000007 -0.020243 -0.002236 -0.005542 0.000000 
74.966957 26.935947 -0.000016 -0.018929 -0.001250 -0.004057 0.000000 
74.850418 28.309481 0.000019 -0.018013 -0.004714 -0.003840 0.000000 
74.726357 29.662504 0.000061 -0.013145 -0.003445 -0.003025 0.000000 
74.594910 30.994070 0.000112 -0.005322 -0.002069 -0.002968 0.000000 
74.456245 32.303303 0.000113 -0.001865 -0.000329 -0.003065 0.000000 
74.310516 33.589375 0.000070 -0.000836 0.000590 -0.001897 0.000000 
74.157898 34.851521 0.000070 0.000079 -0.000076 0.000048 0.000187 
73.998558 36.089008 0.000102 0.000303 -0.002162 0.001493 0.000000 
73.832680 37.301159 0.000186 0.000365 -0.003669 0.001052 0.000000 
73.660431 38.487309 0.000265 0.000382 -0.002717 -0.002465 0.000000 
73.482018 39.646832 0.000265 0.000363 -0.001450 -0.006807 0.000000 
73.297615 40.779106 0.000175 0.000122 -0.000975 -0.007674 0.000000 
73.107422 41.883526 0.000070 0.000026 0.000020 -0.006640 0.000000 
72.911652 42.959480 0.000038 0.000005 0.000649 -0.005301 0.000000 
72.710495 44.006340 0.000076 0.000102 -0.004361 -0.002462 0.000000 
72.504158 45.023460 0.000116 0.000169 -0.014741 0.001423 0.000000 
72.292862 46.010174 0.000206 0.000324 -0.025017 0.002976 0.000000 
72.076813 46.965763 0.000101 0.000109 -0.027453 0.002700 0.000000 
71.856216 47.889481 -0.000122 -0.000292 -0.021111 -0.005200 0.000000 
71.631279 48.780518 -0.000095 -0.000185 -0.011599 -0.008855 0.000000 
71.402206 49.638020 -0.000059 -0.000130 -0.002694 -0.004443 0.000000 
71.169167 50.461079 -0.000004 -0.000044 -0.001887 -0.003145 0.000000 
70.932343 51.248737 0.000094 0.000034 0.003880 0.000079 0.000000 
70.691856 52.000000 0.000063 -0.000021 0.002452 0.001248 0.000000 
70.447815 52.713856 0.000015 -0.000001 0.000690 0.000348 0.000000 
70.200279 53.389313 -0.000014 -0.000016 0.000779 0.000737 0.000000 
73.827393 -116.346298 -0.198296 -0.126027 -0.049110 -0.050314 0.000000 
74.012245 -115.174568 -0.033049 -0.116491 -0.049844 -0.120883 0.000000 
74.190720 -113.974609 -0.194309 -0.675548 -0.163171 -0.326622 0.000000 
74.362617 -112.747017 -0.613368 -0.618040 -0.243448 -0.382904 0.000000 
74.527763 -111.492401 -0.593173 -0.677444 -0.193943 -0.306884 0.000000 
74.685974 -110.211411 -0.641238 -0.750786 -0.182076 -0.307588 0.000000 
74.837067 -108.904755 -0.194101 -0.209339 -0.022403 -0.039060 0.000000 
74.980873 -107.573181 -0.570067 -0.704293 -0.084880 -0.302919 0.000000 
75.366898 -103.437553 -0.339676 -0.526930 -0.120218 -0.649340 0.000000 
75.479904 -102.015266 -0.959649 -0.793452 -0.146571 -0.570837 0.000000 
76.145851 -79.085815 0.000339 -0.000354 0.001665 0.002607 0.000856 
76.118736 -77.526642 0.000823 -0.000578 -0.000661 0.001755 0.000000 
76.082649 -75.973907 0.000435 -0.000388 -0.000648 0.000203 0.000000 
76.037643 -74.429390 0.000149 -0.000089 0.000021 -0.005881 0.000000 
75.983780 -72.894821 0.000049 -0.000581 -0.000288 -0.010636 0.000000 
75.921143 -71.371864 0.000063 -0.000528 -0.001386 -0.009741 0.000000 
75.849823 -69.862122 0.000186 -0.000183 -0.000065 -0.008227 0.000000 
75.769928 -68.367126 0.000195 -0.001208 -0.001733 -0.003898 0.000000 
75.681557 -66.888329 0.000202 -0.000918 -0.000461 -0.002546 0.000000 
75.584839 -65.427101 0.000131 -0.000651 0.008937 -0.002704 0.000000 
75.479904 -63.984737 0.000097 -0.001194 0.020314 -0.009275 0.000000 
75.366898 -62.562443 0.000064 -0.000196 -0.016663 -0.008123 0.000000 
75.245949 -61.161343 0.000076 0.000147 0.007287 -0.002947 0.000000 
75.117226 -59.782482 0.000104 -0.000348 0.005091 -0.002606 0.000000 
74.980873 -58.426819 0.000038 -0.000363 0.003875 -0.002330 0.000000 
74.685974 -20.211411 -0.000004 -0.000012 -0.000052 -0.000402 0.000773 
74.837067 -18.904751 -0.000004 -0.000026 0.000012 -0.000788 0.002337 
74.980873 -17.573181 0.000022 -0.000125 -0.000021 -0.000032 0.004037 
75.117226 -16.217518 0.000085 -0.000140 0.000168 0.003070 0.005618 
75.245949 -14.838656 0.000060 -0.000108 0.000176 0.003427 0.006860 
75.366898 -13.437557 0.000033 -0.000255 0.000068 0.002707 0.006972 
75.479904 -12.015265 0.000020 -0.000182 -0.000078 0.001874 0.005713 
75.584839 -10.572901 -0.000001 -0.000022 0.000785 0.001161 0.004361 
75.681557 -9.111674 -0.000014 -0.000791 -0.002040 0.000641 0.003223 
75.769928 -7.632875 -0.000066 -0.001244 -0.002146 0.000850 0.002224 
75.849823 -6.137877 -0.000056 -0.000635 -0.001546 0.001010 0.001547 
75.921143 -4.628135 -0.000036 -0.000183 -0.000925 0.000449 0.000928 
75.983780 -3.105177 -0.000006 0.000627 -0.000677 -0.000410 0.000000 
76.037643 -1.570607 -0.000007 -0.006176 -0.000533 -0.000686 0.000000 
76.082649 -0.026093 -0.000030 0.002504 -0.000612 -0.001000 0.000000 
76.118736 1.526640 -0.000073 0.001452 -0.000752 -0.001038 0.000000 
76.145851 3.085819 -0.000054 -0.000154 -0.000789 0.000290 0.000000 
76.163956 4.649631 -0.000077 -0.001763 -0.001891 0.001243 0.000000 
76.173012 6.216233 0.000154 0.000744 -0.004171 -0.000522 0.000000 
76.173012 7.783767 0.000228 -0.007847 -0.000402 -0.001460 0.000000 
76.163956 9.350369 0.000229 -0.019417 0.003690 -0.003783 0.000000 
76.145851 10.914181 0.000195 -0.032619 0.001993 -0.002872 0.000000 
76.118736 12.473360 0.000175 -0.038680 -0.007232 -0.001218 0.000000 
76.082649 14.026093 0.000212 -0.034716 -0.013562 0.000348 0.000000 
76.037643 15.570607 0.000014 -0.030936 -0.012918 -0.000732 0.000000 
75.983780 17.105177 -0.000031 -0.024339 -0.013058 -0.001561 0.000000 
75.921143 18.628134 -0.000051 -0.029270 -0.013442 -0.004116 0.000000 
75.849823 20.137878 -0.000024 -0.044611 -0.006108 -0.006072 0.000000 
75.769928 21.632875 0.000055 -0.041086 -0.004662 -0.006343 0.000000 
75.681557 23.111675 0.000092 -0.034221 -0.001202 -0.007828 0.000000 
75.584839 24.572901 0.000020 -0.027006 -0.001750 -0.007633 0.000000 
75.479904 26.015265 0.000011 -0.020120 -0.002757 -0.006665 0.000000 
75.366898 27.437557 -0.000004 -0.019433 -0.002021 -0.004813 0.000000 
75.245949 28.838655 -0.000006 -0.019422 -0.005148 -0.004799 0.000000 
75.117226 30.217518 0.000005 -0.016195 -0.007356 -0.004174 0.000000 
74.980873 31.573181 0.000017 -0.008056 -0.005724 -0.003731 0.000000 
74.837067 32.904751 -0.000025 -0.003013 -0.002138 -0.003281 0.000000 
74.685974 34.211411 -0.000045 -0.000407 0.000005 -0.002570 0.000000 
74.527763 35.492401 -0.000047 0.000179 -0.000862 -0.000432 0.000000 
74.362617 36.747017 -0.000013 0.000157 -0.002365 0.001616 0.000000 
74.190720 37.974609 0.000087 0.000187 -0.003365 0.001278 0.000000 
74.012245 39.174564 0.000222 0.000335 -0.002198 -0.002120 0.000000 
73.827393 40.346302 0.000295 0.000377 -0.001596 -0.006947 0.000000 
73.636345 41.489258 0.000228 0.000229 -0.001353 -0.007572 0.000000 
73.439301 42.602894 0.000120 0.000082 -0.000300 -0.006396 0.000000 
73.236465 43.686668 0.000036 -0.000001 -0.000591 -0.005671 0.000000 
73.028023 44.740040 0.000031 0.000025 -0.006479 -0.004318 0.000000 
72.814178 45.762447 0.000046 0.000107 -0.016441 -0.000826 0.000000 
72.595139 46.753323 0.000188 0.000325 -0.025858 0.002019 0.000000 
72.371101 47.712051 0.000184 0.000225 -0.030011 0.003486 0.000000 
72.142265 48.638004 0.000032 -0.000076 -0.021269 -0.001514 0.000000 
71.908813 49.530502 -0.000010 -0.000343 -0.015520 -0.003085 0.000000 
71.670937 50.388840 -0.000052 -0.000303 -0.004659 -0.001148 0.000000 
71.428795 51.212261 -0.000144 -0.000295 0.001357 -0.003384 0.000000 
71.182556 52.000000 -0.000072 -0.000184 0.002076 -0.001949 0.000000 
70.932343 52.751263 -0.000033 -0.000119 0.002333 -0.000738 0.000000 
70.678246 53.465267 -0.000031 -0.000007 0.001703 -0.000686 0.000000 
70.420349 54.141270 -0.000023 0.000128 0.002010 -0.000424 0.000000 
70.158676 54.778603 -0.000044 0.000270 0.000382 -0.000997 0.000000 
70.090149 -132.167526 -0.001026 0.010625 0.003806 -0.001525 0.000000 
70.365822 -131.567673 -0.001653 0.004753 0.002046 -0.004561 0.000000 
70.637604 -130.929367 -0.001780 -0.000695 0.000268 -0.007552 0.000000 
70.905411 -130.252975 -0.002090 -0.004509 -0.000442 -0.008287 0.000000 
71.169167 -129.538925 -0.002760 -0.024634 -0.002582 -0.012456 0.000000 
71.428795 -128.787735 -0.004279 -0.050106 -0.006037 -0.016476 0.000000 
71.684189 -128.000000 -0.006116 -0.063246 -0.008438 -0.017002 0.000000 
71.935219 -127.176300 -0.002722 -0.071574 -0.005004 -0.015648 0.000000 
72.181732 -126.317245 -0.000032 -0.055756 -0.006177 -0.019261 0.000000 
74.167961 -117.083344 -0.143374 -0.047642 -0.027048 0.034304 0.000000 
74.359329 -115.899277 -0.230186 -0.003149 0.016025 -0.059196 0.000000 
74.544113 -114.685326 -0.190919 -0.769027 -0.082982 -0.289730 0.000000 
75.763130 -103.970421 -0.726923 -0.741209 -0.129574 -0.661720 0.000000 
76.544159 -77.370941 0.000675 -0.000144 0.000346 0.000399 0.000000 
76.506622 -75.774887 0.000402 -0.000435 -0.000611 -0.000480 0.000000 
76.459824 -74.187912 0.000151 0.000068 -0.000313 -0.001414 0.000000 
76.403824 -72.611916 0.000209 -0.000328 -0.000029 -0.019427 0.000000 
76.338715 -71.048706 0.000075 0.000177 -0.003311 -0.019260 0.000000 
76.264595 -69.500046 0.000063 -0.000275 -0.001673 -0.025775 0.000000 
76.089790 -66.452881 0.000061 -0.001234 -0.008542 -0.015267 0.000000 
75.989357 -64.957413 0.000060 -0.001135 0.000113 -0.011661 0.000000 
75.880417 -63.482559 0.000064 -0.001062 0.000552 -0.010277 0.000000 
75.763130 -62.029579 0.000060 -0.000852 0.003058 -0.006599 0.000000 
75.637642 -60.599648 0.000055 -0.000614 0.003729 -0.005522 0.000000 
75.504128 -59.193840 0.000036 -0.000643 0.005694 -0.005151 0.000000 
75.362747 -18.186865 0.000021 -0.000097 -0.000165 -0.000469 0.002142 
75.504128 -16.806160 0.000079 -0.000274 -0.000258 0.001065 0.003601 
75.637642 -15.400352 0.000066 0.000010 0.000200 0.001952 0.004936 
75.763130 -13.970421 0.000045 -0.000344 -0.000058 0.002669 0.005486 
75.880417 -12.517442 -0.000006 -0.000564 0.000169 0.002459 0.004966 
75.989357 -11.042585 -0.000049 0.000298 0.000087 0.000817 0.004247 
76.089790 -9.547122 -0.000087 -0.000244 0.000299 0.000237 0.003623 
76.181580 -8.032423 -0.000124 -0.000505 -0.000116 0.000421 0.003122 
76.264595 -6.499958 -0.000073 -0.000340 -0.001301 0.001016 0.002819 
76.338715 -4.951292 -0.000075 -0.000770 -0.001662 0.000853 0.002240 
76.403824 -3.388086 -0.000027 -0.000052 -0.001253 0.000098 0.001125 
76.459824 -1.812084 -0.000022 -0.000204 -0.001063 -0.000346 0.000000 
76.506622 -0.225112 0.000038 0.001113 -0.000968 -0.000861 0.000000 
76.544159 1.370938 0.000028 0.000755 -0.000555 -0.001217 0.000000 
76.572365 2.974111 -0.000016 -0.002039 -0.000297 0.000265 0.000000 
76.591187 4.582407 -0.000145 -0.002395 -0.001683 0.001013 0.000000 
76.600609 6.193792 0.000147 -0.001024 -0.002988 -0.001412 0.000000 
76.600609 7.806208 0.000341 -0.018438 0.003887 -0.002061 0.000000 
76.591187 9.417592 0.000288 -0.043864 0.000060 -0.001702 0.000000 
76.572365 11.025888 0.000232 -0.051650 -0.009256 0.001340 0.000000 
76.544159 12.629062 0.000242 -0.038913 -0.016948 0.001748 0.000000 
76.506622 14.225112 0.000066 -0.034320 -0.016980 0.000657 0.000000 
76.459824 15.812084 -0.000108 -0.026541 -0.014528 -0.002916 0.000000 
76.089790 23.547123 0.000030 -0.036096 0.000797 -0.010011 0.000000 
75.989357 25.042585 0.000040 -0.027606 -0.002922 -0.009789 0.000000 
75.880417 26.517441 -0.000000 -0.021315 -0.004053 -0.008858 0.000000 
75.763130 27.970421 -0.000030 -0.022500 -0.002324 -0.006642 0.000000 
75.637642 29.400352 -0.000017 -0.023227 -0.002722 -0.007793 0.000000 
75.504128 30.806160 0.000067 -0.015884 -0.004170 -0.006441 0.000000 
75.362747 32.186863 0.000135 -0.007677 -0.002813 -0.004380 0.000000 
75.213676 33.541573 0.000117 -0.004638 -0.000237 -0.002764 0.000000 
75.057098 34.869476 0.000067 -0.001183 -0.000304 -0.001709 0.000000 
74.893188 36.169838 0.000010 -0.000410 -0.002029 -0.000265 0.000000 
74.722130 37.441990 -0.000003 -0.000138 -0.002458 0.000790 0.000000 
74.544113 38.685322 0.000034 0.000036 -0.003265 0.000142 0.000000 
74.359329 39.899281 0.000133 0.000270 -0.003221 -0.002403 0.000000 
74.167961 41.083344 0.000251 0.000405 -0.003415 -0.006133 0.000000 
73.970215 42.237026 0.000222 0.000334 -0.003223 -0.006070 0.000000 
73.766281 43.359856 0.000154 0.000181 -0.002055 -0.005854 0.000000 
73.556343 44.451389 0.000040 0.000061 -0.001918 -0.005914 0.000000 
73.340614 45.511166 0.000014 0.000037 -0.005783 -0.006733 0.000000 
73.119278 46.538734 0.000029 0.000104 -0.018574 -0.004922 0.000000 
72.892525 47.533627 0.000220 0.000330 -0.025394 -0.003194 0.000000 
72.660561 48.495354 0.000292 0.000071 -0.029477 0.001362 0.000000 
72.423569 49.423405 0.000232 -0.000097 -0.020851 0.002519 0.000000 
72.181732 50.317242 0.000052 -0.000097 -0.013148 0.004160 0.000000 
71.935219 51.176304 -0.000002 -0.000724 -0.001928 -0.002064 0.000000 
70.637604 54.929375 0.000002 0.000125 -0.000433 -0.000802 0.000000 
70.365822 55.567673 -0.000017 0.000047 0.000464 -0.001255 0.000000 
70.090149 56.167534 -0.000146 0.000180 0.002898 0.002205 0.000000 
70.285072 -132.992020 -0.001878 0.006531 0.003158 -0.001328 0.000000 
70.570465 -132.390991 -0.001586 -0.007222 -0.000184 -0.006951 0.000000 
70.851860 -131.752182 -0.001180 -0.020084 -0.001703 -0.011171 0.000000 
71.129143 -131.075760 -0.000918 -0.044051 -0.006538 -0.014008 0.000000 
71.402206 -130.361984 -0.001150 -0.048894 -0.006799 -0.016728 0.000000 
71.670937 -129.611160 -0.001678 -0.054542 -0.005274 -0.017407 0.000000 
71.935219 -128.823700 -0.000871 -0.048828 -0.006951 -0.016610 0.000000 
72.194916 -128.000000 0.004085 -0.083940 -0.012940 -0.021369 0.000000 
72.449898 -127.140495 -0.000984 -0.069539 -0.012461 -0.023453 0.000000 
72.699989 -126.245605 -0.005982 -0.073548 -0.012627 -0.030729 0.000000 
72.945038 -125.315750 -0.002796 -0.078804 -0.010041 -0.032771 0.000000 
74.299019 -119.023300 -0.095433 -0.229320 -0.052199 -0.041540 0.000000 
74.503525 -117.858978 -0.169998 -0.256489 -0.027489 -0.052312 0.000000 
74.701462 -116.662598 -0.436563 -0.634917 -0.110629 -0.204801 0.000000 
74.892639 -115.434547 -0.633856 -0.804964 -0.171149 -0.332641 0.000000 
76.025307 -105.996323 -0.476854 -0.544553 -0.103296 -0.452385 0.000000 
76.155464 -104.536308 -0.510720 -0.763389 -0.082197 -0.618775 0.000000 
76.966782 -77.204536 0.000414 -0.000223 0.000387 0.001039 0.000000 
76.927734 -75.562271 0.000113 -0.000607 -0.000612 0.005684 0.000000 
76.879066 -73.930046 0.000097 0.000459 0.000371 -0.005744 0.000000 
76.820839 -72.309944 0.000253 -0.001043 -0.000908 -0.027114 0.000000 
76.753151 -70.703972 -0.000009 -0.000210 0.004783 -0.026832 0.000000 
76.676125 -69.114021 0.000013 -0.000304 -0.001928 -0.029684 0.000000 
75.740318 -18.836805 0.000026 -0.000031 -0.000236 -0.000472 0.000970 
75.886864 -17.430155 0.000044 -0.000117 -0.000072 0.000366 0.002117 
76.025307 -15.996326 0.000065 -0.000006 0.000124 0.001016 0.003216 
76.155464 -14.536307 0.000083 -0.000123 -0.000027 0.001859 0.003857 
76.277168 -13.051200 0.000073 -0.000328 0.000262 0.002350 0.003814 
76.390244 -11.542219 0.000045 0.000349 0.000113 0.000797 0.003633 
76.494530 -10.010700 0.000071 0.000669 0.000209 0.000215 0.003468 
76.589867 -8.458095 0.000074 0.000933 0.000378 0.000313 0.003514 
76.676125 -6.885975 0.000015 0.000256 0.000335 0.001209 0.003714 
76.753151 -5.296030 -0.000047 -0.000526 0.000684 0.001544 0.003375 
76.820839 -3.690055 -0.000043 -0.000668 -0.000764 0.001131 0.002263 
76.879066 -2.069956 -0.000023 -0.000145 -0.000978 0.000153 0.000288 
76.927734 -0.437731 -0.000041 0.000475 -0.001054 -0.000898 0.000104 
76.966782 1.204539 -0.000063 0.000657 -0.000778 -0.001492 0.000241 
76.996117 2.854699 -0.000043 -0.002759 -0.000503 0.001008 0.000000 
77.015709 4.510536 -0.000061 -0.004708 -0.002661 0.001536 0.000000 
77.025505 6.169797 0.000296 -0.006820 -0.002548 -0.002679 0.000000 
77.025505 7.830203 0.000420 -0.035922 0.002202 -0.002534 0.000000 
77.015709 9.489464 0.000230 -0.048247 -0.009414 -0.001311 0.000000 
76.996117 11.145301 0.000174 -0.050881 -0.017032 0.002191 0.000000 
76.966782 12.795461 0.000210 -0.039278 -0.020628 0.001267 0.000000 
76.927734 14.437731 -0.000113 -0.031781 -0.018245 -0.001888 0.000000 
76.494530 24.010700 -0.000026 -0.031355 0.002847 -0.010981 0.000000 
76.390244 25.542219 0.000009 -0.025177 0.000328 -0.010645 0.000000 
76.277168 27.051199 0.000006 -0.020310 -0.002921 -0.010184 0.000000 
76.155464 28.536306 0.000005 -0.025970 0.002844 -0.008140 0.000000 
76.025307 29.996326 0.000007 -0.022849 -0.000568 -0.008057 0.000000 
75.886864 31.430155 -0.000001 -0.012955 -0.006389 -0.005814 0.000000 
75.740318 32.836803 -0.000021 -0.007679 -0.006397 -0.003910 0.000000 
75.585854 34.215389 -0.000022 -0.005763 -0.004304 -0.002430 0.000000 
75.423668 35.565117 -0.000047 -0.001920 -0.003899 -0.001959 0.000000 
75.253937 36.885288 -0.000048 -0.000288 -0.003993 -0.001886 0.000000 
75.076866 38.175282 -0.000041 -0.000079 -0.002141 -0.001313 0.000000 
74.892639 39.434547 -0.000052 0.000019 -0.001242 -0.002017 0.000000 
74.701462 40.662594 0.000004 0.000179 -0.003597 -0.003333 0.000000 
74.503525 41.858982 0.000109 0.000428 -0.004951 -0.005015 0.000000 
74.299019 43.023300 0.000168 0.000491 -0.006484 -0.005390 0.000000 
74.088142 44.155182 0.000135 0.000363 -0.008268 -0.006566 0.000000 
73.871101 45.254272 0.000031 0.000162 -0.008376 -0.008129 0.000000 
73.648071 46.320221 0.000013 0.000095 -0.014821 -0.008769 0.000000 
73.419266 47.352684 0.000034 0.000113 -0.025149 -0.008013 0.000000 
73.184853 48.351315 0.000246 0.000379 -0.027667 -0.006891 0.000000 
72.945038 49.315750 0.000322 0.000247 -0.019920 0.002246 0.000000 
72.699989 50.245609 0.000185 -0.000206 -0.013818 0.007824 0.000000 
72.449898 51.140495 0.000067 -0.000472 -0.012883 0.003745 0.000000 
72.194916 52.000000 -0.000018 -0.000259 -0.000363 -0.003212 0.000000 
70.285072 56.992020 0.000216 -0.001489 -0.008002 -0.008596 0.000000 
70.179291 -134.412827 -0.002262 0.007152 0.003690 0.001120 0.000000 
70.477707 -133.848526 -0.002412 0.000447 0.002254 -0.002626 0.000000 
70.772331 -133.247070 -0.001725 -0.010309 -0.002459 -0.016743 0.000000 
71.062904 -132.608398 -0.001207 -0.016328 -0.001946 -0.017591 0.000000 
71.349266 -131.932495 -0.001109 -0.014090 -0.004288 -0.020361 0.000000 
71.631279 -131.219482 -0.001831 0.002435 -0.002195 -0.016942 0.000000 
71.908813 -130.469498 -0.002262 0.010260 0.002710 -0.021680 0.000000 
72.181732 -129.682755 -0.002811 -0.036994 -0.004745 -0.021656 0.000000 
72.449898 -128.859497 -0.001679 -0.123508 -0.015771 -0.026293 0.000000 
72.713165 -128.000000 -0.005667 -0.138666 -0.022312 -0.031891 0.000000 
72.971375 -127.104507 -0.013964 -0.133065 -0.021630 -0.037573 0.000000 
73.224365 -126.173286 -0.017574 -0.185341 -0.027647 -0.049885 0.000000 
73.471954 -125.206589 -0.020354 -0.148233 -0.022822 -0.042000 0.000000 
74.404709 -120.989662 0.041113 0.068948 0.024326 0.065856 0.000000 
74.622551 -119.849022 -0.125563 -0.145302 -0.010855 0.021752 0.000000 
74.833862 -118.674278 -0.547257 -0.693834 -0.124916 -0.282341 0.000000 
75.038445 -117.465706 -0.769119 -0.998885 -0.160247 -0.292681 0.000000 
76.408752 -106.628502 -0.472705 -0.625452 -0.102346 -0.453398 0.000000 
76.543732 -105.137161 -0.494404 -1.008402 -0.142800 -0.318875 0.000000 
77.386513 -77.026619 0.000375 -0.000104 0.000294 0.005147 0.000000 
77.345894 -75.335014 -0.000038 -0.000259 -0.000335 0.006098 0.000000 
77.295265 -73.654541 0.000354 0.000701 0.000234 -0.038586 0.000000 
77.234711 -71.987511 0.000348 -0.001611 -0.001321 -0.037480 0.000000 
76.113388 -19.524826 0.000003 -0.000020 -0.000137 -0.000409 0.000270 
76.265236 -18.091389 -0.000002 -0.000095 -0.000428 -0.000567 0.001062 
76.408752 -16.628502 0.000045 -0.000105 -0.000074 0.000428 0.001895 
76.543732 -15.137158 0.000041 -0.000060 -0.000048 0.001062 0.002413 
76.669998 -13.618478 -0.000050 -0.000196 0.000035 0.000953 0.002748 
76.787354 -12.073717 -0.000140 0.000500 0.000171 0.000781 0.003060 
76.895630 -10.504272 -0.000131 0.000682 0.000307 0.001874 0.003167 
76.994659 -8.911678 -0.000182 0.000725 0.000245 0.002209 0.003476 
77.084282 -7.297617 -0.000102 0.000473 0.000094 0.002422 0.004062 
77.164337 -5.663905 -0.000041 0.000115 -0.000152 0.002727 0.003916 
77.234711 -4.012493 0.000050 -0.000505 -0.000758 0.002309 0.002812 
77.295265 -2.345457 0.000044 -0.000295 -0.000934 0.000805 0.000706 
77.345894 -0.664989 0.000047 -0.000065 -0.000986 -0.000668 0.001052 
77.386513 1.026617 0.000057 0.001306 -0.001159 -0.002003 0.000712 
77.417038 2.726981 0.000052 -0.001116 -0.000257 0.002241 0.000000 
77.437424 4.433651 -0.000030 -0.004936 -0.002669 0.001477 0.000000 
77.447624 6.144126 0.000395 -0.012899 0.000199 -0.006119 0.000000 
77.447624 7.855874 0.000236 -0.070129 -0.004058 -0.002350 0.000000 
77.437424 9.566349 -0.000095 -0.068942 -0.031012 0.002512 0.000000 
77.417038 11.273020 0.000063 -0.055445 -0.028921 0.003323 0.000094 
77.386513 12.973383 0.000075 -0.036190 -0.024674 -0.002118 0.000769 
76.895630 24.504271 -0.000024 -0.022353 0.001570 -0.012648 0.000000 
76.787354 26.073717 0.000029 -0.016380 0.000675 -0.012742 0.000000 
76.669998 27.618479 -0.000008 -0.018936 -0.001021 -0.011803 0.000000 
76.543732 29.137159 0.000014 -0.022719 0.002271 -0.009859 0.000000 
76.408752 30.628502 0.000040 -0.025057 -0.002882 -0.008457 0.000000 
76.265236 32.091389 0.000081 -0.014700 -0.002150 -0.006767 0.000000 
76.113388 33.524826 0.000097 -0.011495 -0.002409 -0.004992 0.000000 
75.953400 34.927948 0.000120 -0.008033 -0.001571 -0.003663 0.000000 
75.785477 36.299992 0.000066 -0.003127 -0.002657 -0.002754 0.000000 
75.609818 37.640312 0.000031 -0.000294 -0.003163 -0.002600 0.000000 
75.426620 38.948345 0.000019 0.000085 -0.000792 -0.002075 0.000000 
75.236099 40.223614 -0.000009 0.000057 0.002630 -0.002972 0.000000 
75.038445 41.465710 0.000005 0.000078 -0.000590 -0.002731 0.000000 
74.833862 42.674278 0.000051 0.000214 -0.003189 -0.003197 0.000000 
74.622551 43.849022 0.000114 0.000550 -0.008004 -0.004104 0.000000 
74.404709 44.989666 0.000114 0.000515 -0.011616 -0.006775 0.000000 
74.180542 46.095970 0.000041 0.000271 -0.015336 -0.010202 0.000000 
73.950226 47.167706 -0.000008 0.000203 -0.025764 -0.011156 0.000000 
73.713974 48.204655 -0.000071 -0.000001 -0.030341 -0.014212 0.000000 
73.471954 49.206593 0.000108 0.000246 -0.027483 -0.012802 0.000000 
73.224365 50.173290 0.000371 0.000413 -0.010528 0.001744 0.000000 
72.971375 51.104507 0.000126 -0.000259 -0.012561 0.005389 0.000000 
72.713165 52.000000 0.000044 -0.001213 -0.010421 -0.005064 0.000000 
71.062904 56.608395 0.000006 0.000025 -0.000480 0.000204 0.000000 
70.477707 57.848530 -0.000084 -0.001186 -0.006720 -0.025917 0.000000 
70.050064 -135.828064 -0.001785 0.007080 0.003202 -0.000353 0.000000 
70.360550 -135.300034 -0.001798 0.002536 0.001137 -0.003384 0.000000 
70.667732 -134.735580 -0.001422 0.000456 -0.000384 -0.021083 0.000000 
70.971146 -134.134552 -0.000744 -0.002857 -0.003573 -0.033994 0.000000 
71.270500 -133.496765 -0.000321 0.003422 -0.000842 -0.019125 0.000000 
71.565575 -132.822113 -0.000015 -0.000366 -0.001567 -0.016203 0.000000 
71.856216 -132.110519 0.000043 0.018386 0.002134 -0.009042 0.000000 
72.142265 -131.362000 0.000150 0.015776 0.006018 -0.013506 0.000000 
72.423569 -130.576599 -0.001132 0.024440 0.010074 -0.014045 0.000000 
72.699989 -129.754395 -0.001065 0.015332 0.013668 -0.022643 0.000000 
72.971375 -128.895493 -0.008100 -0.035757 -0.006875 -0.038918 0.000000 
73.237564 -128.000000 -0.009398 -0.102665 -0.023375 -0.027900 0.000000 
73.498383 -127.068024 0.000418 -0.203616 -0.036341 -0.043726 0.000000 
73.753662 -126.099655 -0.037163 -0.261913 -0.039049 -0.039380 0.000000 
74.003227 -125.095001 -0.097707 -0.213066 -0.027369 -0.077500 0.000000 
74.484482 -122.977150 0.038182 -0.019463 -0.005290 0.042853 0.000000 
74.715790 -121.864120 -0.194139 -0.318382 -0.109963 -0.026710 0.000000 
74.940628 -120.715149 -0.836348 -1.351197 -0.283102 -0.825488 0.000000 
75.158791 -119.530357 -0.706461 -0.860412 -0.144106 -0.333305 0.000000 
75.370079 -118.309883 -0.630645 -0.753828 -0.135326 -0.301209 0.000000 
76.787819 -107.298988 -0.400252 -0.557888 -0.101185 -0.290913 0.000000 
76.927780 -105.775116 -0.483734 -0.726942 -0.137746 -0.212852 0.000000 
77.803299 -76.836235 0.000031 -0.000156 -0.001246 0.009444 0.000000 
77.761032 -75.091942 0.000010 0.000056 -0.000346 0.003513 0.000000 
77.708351 -73.360023 0.000508 0.000135 0.001345 -0.057985 0.000000 
77.645363 -71.643021 0.000052 0.001110 -0.001823 -0.039539 0.000000 
77.572189 -69.943336 0.000008 0.000321 0.003040 -0.011920 0.000000 
76.481789 -20.252911 -0.000000 -0.000004 -0.000010 -0.000042 0.000000 
76.787819 -17.298988 0.000048 0.000000 -0.000134 -0.000061 0.001038 
76.927780 -15.775113 0.000068 -0.000007 -0.000028 0.000859 0.001412 
77.058754 -14.221420 0.000098 -0.000252 -0.000012 0.000734 0.001873 
77.180557 -12.639200 0.000133 0.000200 0.000145 0.000365 0.002317 
77.292976 -11.029908 0.000161 0.000378 0.000265 0.000604 0.002465 
77.395844 -9.395167 0.000208 0.000362 -0.000013 0.001460 0.002924 
77.488968 -7.736768 0.000122 0.000120 -0.000313 0.002126 0.003696 
77.572189 -6.056666 0.000009 -0.000260 -0.000381 0.003184 0.003697 
77.645363 -4.356979 -0.000059 0.000368 -0.000918 0.002458 0.002613 
77.708351 -2.639975 -0.000045 -0.000357 -0.000996 0.000815 0.000782 
77.761032 -0.908060 -0.000069 -0.000288 -0.000957 -0.000587 0.002140 
77.803299 0.836236 -0.000045 0.003282 -0.001284 -0.002920 0.001229 
77.835075 2.590276 0.000010 -0.003943 -0.000547 0.003418 0.000000 
77.856293 4.351338 0.000072 -0.008189 -0.004247 0.001455 0.000000 
77.866913 6.116641 0.000530 -0.017397 0.001714 -0.009240 0.000000 
77.866913 7.883359 -0.000017 -0.072456 -0.008654 -0.001873 0.000000 
77.856293 9.648662 0.000007 -0.052178 -0.026267 0.003181 0.000000 
77.835075 11.409724 0.000019 -0.045760 -0.022759 0.003094 0.000821 
77.803299 13.163764 0.000002 -0.036947 -0.026259 -0.001607 0.001334 
77.292976 25.029909 -0.000022 -0.019763 0.000866 -0.013462 0.000000 
77.180557 26.639200 0.000011 -0.009656 0.002804 -0.013074 0.000000 
77.058754 28.221420 -0.000023 -0.016716 0.002313 -0.012600 0.000000 
76.927780 29.775114 -0.000010 -0.024754 0.001229 -0.011046 0.000000 
76.787819 31.298988 -0.000037 -0.019997 0.001374 -0.010391 0.000000 
76.639084 32.791916 -0.000036 -0.012787 0.005074 -0.007612 0.000000 
76.481789 34.252911 -0.000027 -0.008879 0.010016 -0.006157 0.000000 
76.316139 35.681141 -0.000004 -0.006221 0.009640 -0.005585 0.000000 
76.142349 37.075893 0.000020 -0.003656 0.012723 -0.004791 0.000000 
75.960632 38.436581 -0.000003 -0.001695 0.013670 -0.004122 0.000000 
75.771210 39.762722 -0.000010 -0.000381 0.013566 -0.003062 0.000000 
75.574287 41.053925 -0.000012 0.000187 0.013075 -0.003066 0.000000 
75.370079 42.309887 0.000008 0.000070 0.003369 -0.001648 0.000000 
75.158791 43.530357 0.000049 0.000091 0.000075 -0.001419 0.000000 
74.940628 44.715149 0.000102 0.000463 -0.007312 -0.002947 0.000000 
74.715790 45.864117 0.000120 0.000446 -0.012836 -0.006999 0.000000 
74.484482 46.977146 0.000063 0.000219 -0.018396 -0.011400 0.000000 
74.246895 48.054134 -0.000020 0.000166 -0.020577 -0.013903 0.000000 
74.003227 49.095001 -0.000151 -0.000239 -0.020714 -0.016045 0.000000 
73.753662 50.099659 0.000073 -0.000017 -0.023549 -0.011824 0.000000 
73.498383 51.068024 0.000442 0.000342 -0.007050 0.001035 0.000000 
73.237564 52.000000 0.000173 -0.000454 -0.012576 -0.007945 0.000000 
72.971375 52.895493 0.000028 -0.001063 -0.008118 -0.014130 0.000000 
71.856216 56.110519 0.000014 -0.000480 -0.005480 -0.002627 0.000000 
71.565575 56.822113 0.000042 -0.000405 -0.002884 -0.003637 0.000000 
71.270500 57.496769 0.000001 -0.000154 -0.002621 -0.005362 0.000000 
70.971146 58.134556 0.000170 -0.000020 -0.004953 -0.005309 0.000000 
70.667732 58.735584 0.000148 -0.000954 -0.006223 -0.008842 0.000000 
70.360550 59.300037 0.000065 -0.000331 -0.000050 0.002630 0.000000 
70.220558 -136.743179 -0.001315 0.000607 0.000226 -0.009327 0.000000 
70.539291 -136.215454 -0.001095 -0.002504 -0.000861 -0.014088 0.000000 
70.854828 -135.651871 -0.000862 -0.000854 -0.000825 -0.022356 0.000000 
71.166641 -135.052200 -0.000396 -0.002880 -0.001200 -0.021060 0.000000 
71.474396 -134.416199 -0.000206 -0.001088 -0.001201 -0.002952 0.000000 
71.777855 -133.743607 -0.000032 0.000313 -0.001754 -0.002075 0.000000 
72.076813 -133.034241 -0.000329 0.008272 0.000322 0.002249 0.000000 
72.371101 -132.287949 -0.000419 0.019113 0.006468 0.009969 0.000000 
72.660561 -131.504639 -0.000415 0.014218 0.003817 -0.012851 0.000000 
72.945038 -130.684250 0.001819 -0.008851 0.008220 -0.014890 0.000000 
73.224365 -129.826706 0.004444 -0.049231 -0.006731 -0.030836 0.000000 
73.498383 -128.931976 -0.011108 -0.158170 -0.031755 -0.021472 0.000000 
73.766914 -128.000000 -0.042847 -0.325855 -0.057303 -0.020855 0.000000 
74.029800 -127.030724 -0.081631 -0.282346 -0.045602 0.010205 0.000000 
74.286858 -126.024094 -0.124426 -0.312533 -0.043691 0.027878 0.000000 
74.537903 -124.980034 -0.179139 -0.317026 -0.040622 0.108064 0.000000 
74.782745 -123.898491 -0.276032 -0.295337 -0.031876 -0.102883 0.000000 
75.021194 -122.779396 -0.317671 -0.401792 -0.067584 -0.147929 0.000000 
75.253059 -121.622704 -0.648377 -0.782364 -0.102754 -0.332011 0.000000 
75.478119 -120.428383 -0.644877 -0.870364 -0.179764 -0.316500 0.000000 
77.162361 -108.010101 -0.356262 -0.409631 -0.075945 -0.207605 0.000000 
77.307465 -106.452530 -0.413165 -0.355154 -0.086516 0.090274 0.000000 
78.173103 -74.831726 0.000064 0.000032 0.002288 0.039590 0.000000 
78.118279 -73.044922 0.000568 -0.000529 -0.000177 -0.072117 0.000000 
77.162361 -18.010098 0.000029 0.000025 -0.000201 -0.000557 0.000467 
77.307465 -16.452528 0.000026 0.000033 -0.000100 0.000146 0.000676 
77.443329 -14.862398 0.000016 -0.000117 0.000026 0.000450 0.001202 
77.569733 -13.241027 -0.000149 0.000039 0.000275 0.000166 0.001781 
77.686462 -11.589922 -0.000158 0.000165 0.000186 0.000727 0.002031 
77.793320 -9.910792 -0.000188 0.000080 -0.000167 0.000973 0.002700 
77.890106 -8.205543 -0.000221 -0.000292 -0.000478 0.000715 0.003541 
77.976631 -6.476280 0.000068 -0.000736 -0.000576 0.001210 0.003575 
78.052742 -4.725300 0.000079 -0.002178 -0.000766 0.001812 0.002438 
78.118279 -2.955081 0.000003 -0.001519 -0.001454 0.001016 0.001074 
78.173103 -1.168270 0.000004 -0.000680 -0.001267 -0.000811 0.003701 
78.217110 0.632336 0.000153 0.001335 -0.001805 -0.002430 0.001736 
78.250198 2.443812 0.000017 -0.007944 -0.000924 0.005468 0.000000 
78.272293 4.263129 0.000154 -0.010544 -0.004390 -0.000509 0.000000 
78.283356 6.087182 0.000383 -0.026887 0.001350 -0.014777 0.000000 
78.283356 7.912818 -0.000672 -0.091005 -0.022064 0.000274 0.000000 
78.272293 9.736871 0.000231 -0.052882 -0.037123 0.002045 0.000000 
78.250198 11.556188 0.000039 -0.049147 -0.034382 -0.000687 0.002119 
78.217110 13.367664 -0.000044 -0.042986 -0.033983 -0.002721 0.001799 
77.686462 25.589922 -0.000065 -0.019121 -0.022193 -0.013090 0.000000 
77.569733 27.241028 -0.000004 -0.010586 0.003633 -0.012407 0.000000 
77.443329 28.862398 0.000002 -0.016437 0.003079 -0.014092 0.000000 
77.307465 30.452528 -0.000049 -0.014168 0.004297 -0.011083 0.000000 
77.162361 32.010098 -0.000173 -0.013820 0.010003 -0.011385 0.000000 
77.008247 33.533981 -0.000214 -0.005184 0.009997 -0.003803 0.000000 
76.845345 35.023216 -0.000169 -0.002030 0.005395 -0.001553 0.000000 
76.673889 36.477016 -0.000108 -0.003382 0.005378 -0.001633 0.000000 
76.494095 37.894741 -0.000080 -0.003626 0.008859 -0.003134 0.000000 
76.306206 39.275883 -0.000026 -0.002791 0.012356 -0.003088 0.000000 
76.110443 40.620056 0.000034 -0.000319 0.012501 -0.001916 0.000000 
75.907028 41.926975 0.000064 0.000132 0.008930 -0.001772 0.000000 
75.696182 43.196461 0.000067 -0.000123 -0.002904 -0.001163 0.000000 
75.478119 44.428387 0.000092 0.000104 -0.003997 -0.001134 0.000000 
75.253059 45.622700 0.000120 0.000328 -0.004312 -0.002670 0.000000 
75.021194 46.779392 0.000114 0.000388 -0.007538 -0.006129 0.000000 
74.782745 47.898487 0.000051 0.000144 -0.011333 -0.008205 0.000000 
74.537903 48.980034 -0.000011 0.000150 -0.017026 -0.007369 0.000000 
74.286858 50.024090 -0.000096 -0.000040 -0.016218 -0.008121 0.000000 
74.029800 51.030724 0.000168 -0.000073 -0.019437 -0.005973 0.000000 
73.766914 52.000000 0.000363 0.000148 -0.010373 -0.004556 0.000000 
73.498383 52.931976 0.000026 -0.000525 -0.014045 -0.022014 0.000000 
72.371101 56.287949 0.000017 -0.000045 -0.001828 -0.002681 0.000000 
72.076813 57.034237 -0.000008 0.000020 -0.000349 -0.004643 0.000000 
71.777855 57.743607 0.000036 0.000052 0.001066 -0.004305 0.000000 
71.474396 58.416199 -0.000147 0.000626 0.002033 -0.003966 0.000000 
71.166641 59.052204 -0.000185 0.000664 0.010321 -0.003947 0.000000 
70.854828 59.651867 -0.000323 -0.000255 0.005792 0.009129 0.000000 
70.539291 60.215446 -0.000155 -0.000206 0.002554 -0.000924 0.000000 
70.220558 60.743172 -0.000011 -0.000071 0.000537 -0.000156 0.000000 
70.059937 -138.174973 -0.000420 -0.000991 -0.000379 -0.008509 0.000000 
70.388573 -137.684097 -0.000453 -0.000928 -0.001194 -0.013844 0.000000 
70.715157 -137.157806 -0.000453 -0.004300 0.000158 -0.013834 0.000000 
71.038673 -136.596161 0.000001 -0.002207 -0.000835 -0.010238 0.000000 
71.358528 -135.998901 0.000171 -0.000748 0.000125 -0.005171 0.000000 
71.674347 -135.365646 0.000133 -0.001067 0.000453 0.003337 0.000000 
71.985870 -134.696060 0.000274 0.003515 0.000758 -0.006118 0.000159 
72.292862 -133.989822 0.000925 -0.000314 -0.001053 0.005421 0.000000 
72.595139 -133.246674 0.002393 0.007870 0.001352 0.048781 0.000000 
72.892525 -132.466370 0.001790 -0.037446 -0.008080 -0.075204 0.000000 
73.184853 -131.648682 -0.000186 0.006802 -0.000468 -0.012138 0.000000 
73.471954 -130.793411 0.007554 -0.054381 0.007629 0.033384 0.000000 
73.753662 -129.900345 0.000754 -0.074348 0.003581 -0.004439 0.000000 
74.029800 -128.969269 -0.000899 -0.118168 -0.000001 0.006579 0.000000 
74.300201 -128.000000 -0.319710 -0.475856 -0.079571 -0.219961 0.000000 
74.564690 -126.992294 -0.372701 -0.558161 -0.080537 -0.271018 0.000000 
74.823067 -125.945938 -0.452621 -0.628603 -0.092679 -0.309900 0.000000 
75.075150 -124.860703 -0.921789 -0.928166 -0.139112 -0.495434 0.000000 
75.320747 -123.736366 -0.711060 -0.774132 -0.129984 -0.310054 0.000000 
75.559654 -122.572731 -0.606232 -0.619654 -0.102122 -0.128538 0.000000 
75.791664 -121.369598 -0.604630 -0.734528 -0.152985 0.046688 0.000000 
77.532242 -108.764374 -0.358005 -0.290132 -0.061568 -0.162109 0.000000 
77.682655 -107.172005 -0.384758 -0.344456 -0.090870 0.511181 0.000000 
78.582108 -74.552872 -0.000149 0.000144 -0.003459 -0.090590 0.000000 
78.525024 -72.707443 0.000700 0.000958 0.000747 -0.090934 0.000000 
77.532242 -18.764374 0.000006 -0.000011 -0.000208 -0.000106 0.000251 
77.682655 -17.172003 0.000013 0.000032 -0.000073 0.000175 0.000297 
77.823578 -15.544041 0.000046 0.000035 0.000125 0.000461 0.000515 
77.954773 -13.881820 0.000057 -0.000169 0.000133 0.000086 0.000842 
78.075989 -12.186893 0.000232 -0.000114 0.000025 0.000221 0.000797 
78.187012 -10.461052 0.000312 -0.000127 -0.000175 -0.000531 0.001026 
78.287621 -8.706322 0.000067 -0.000180 -0.000439 -0.001139 0.001788 
78.377617 -6.924965 -0.000102 0.000406 -0.000346 0.000109 0.002026 
78.456810 -5.119473 0.000043 -0.000232 -0.000221 0.000918 0.001142 
78.525024 -3.292556 0.000111 0.006692 -0.000223 0.000860 0.000855 
78.582108 -1.447129 0.000126 0.000977 -0.001247 -0.001646 0.005348 
78.627937 0.413710 -0.000437 0.000069 -0.001458 -0.001086 0.001627 
78.662407 2.286709 -0.000068 -0.010506 -0.001659 0.007963 0.000000 
78.685425 4.168487 0.000384 -0.008681 -0.003358 -0.002921 0.000000 
78.696953 6.055571 0.000213 -0.020998 0.000560 -0.019177 0.000000 
78.696953 7.944429 -0.000884 -0.082786 -0.025993 0.002212 0.000000 
78.685425 9.831512 0.000338 -0.047280 -0.038909 0.003833 0.000000 
78.287621 22.706322 0.000004 -0.001879 -0.000171 -0.000206 0.000000 
78.187012 24.461052 0.000015 -0.006317 0.003942 -0.007547 0.000000 
78.075989 26.186893 -0.000036 -0.015087 0.000645 -0.012409 0.000000 
77.954773 27.881819 0.000018 -0.009575 0.002582 -0.010434 0.000000 
77.823578 29.544041 0.000052 -0.016566 -0.004726 -0.014535 0.000000 
77.682655 31.172003 0.000022 -0.010329 0.007302 -0.007451 0.000000 
77.532242 32.764374 -0.000047 -0.007197 0.009863 -0.007444 0.000000 
77.372574 34.320042 -0.000109 -0.000186 0.005562 -0.000995 0.000000 
77.203903 35.838089 -0.000021 0.000790 0.001150 0.001655 0.000000 
77.026482 37.317802 0.000115 -0.000065 0.002318 -0.000382 0.000000 
76.840553 38.758617 0.000187 -0.001796 0.006457 -0.002065 0.000000 
76.646355 40.160137 0.000155 -0.001646 0.011156 -0.001392 0.000000 
76.444138 41.522099 0.000026 0.000194 0.010268 -0.000106 0.000000 
76.234123 42.844349 0.000009 -0.000029 0.003591 -0.001170 0.000000 
76.016563 44.126839 0.000019 0.000018 -0.005712 -0.001826 0.000000 
75.791664 45.369602 0.000063 -0.000102 -0.010589 -0.002376 0.000000 
75.559654 46.572727 0.000108 0.000162 -0.004853 -0.003542 0.000000 
75.320747 47.736366 0.000084 0.000359 0.000954 -0.005739 0.000000 
75.075150 48.860703 0.000013 0.000108 0.002532 -0.007634 0.000000 
74.823067 49.945938 -0.000033 0.000085 -0.010709 -0.003126 0.000000 
74.564690 50.992294 0.000008 0.000134 -0.015595 -0.002568 0.000000 
74.300201 52.000000 0.000255 -0.000004 -0.010086 0.000477 0.000000 
74.029800 52.969276 0.000235 0.000042 -0.014559 -0.017284 0.000000 
72.892525 56.466373 -0.000005 -0.000092 -0.001466 -0.001560 0.000000 
72.595139 57.246677 0.000003 -0.000054 -0.001349 -0.002758 0.000000 
72.292862 57.989826 -0.000017 0.000031 0.000177 -0.003043 0.000000 
71.985870 58.696056 0.000052 -0.000072 0.000261 -0.003491 0.000000 
71.674347 59.365643 -0.000001 0.000040 0.000757 0.000028 0.000000 
71.358528 59.998898 0.000101 -0.000032 0.003232 -0.002116 0.000000 
71.038673 60.596165 -0.000043 0.000065 -0.000045 0.002364 0.000000 
70.715157 61.157803 -0.000008 -0.000120 -0.002092 -0.009920 0.000000 
70.388573 61.684093 0.000005 -0.000174 -0.000852 -0.003707 0.000000 
70.059937 62.174976 -0.000003 -0.000083 -0.000562 -0.000945 0.000000 
70.217751 -139.138489 -0.000349 -0.002514 -0.000820 -0.007676 0.000000 
70.553726 -138.649673 -0.000003 0.001459 -0.000679 -0.010195 0.000000 
70.887833 -138.125977 -0.000097 -0.001559 0.000942 -0.006804 0.000000 
71.218971 -137.567398 0.000003 -0.004208 0.000060 0.002705 0.000000 
71.546532 -136.973602 0.000050 0.000867 0.000403 0.003048 0.000000 
71.870110 -136.344147 -0.000278 0.000212 -0.000141 0.006071 0.000000 
72.189400 -135.678604 0.000040 0.000888 -0.001612 -0.000471 0.008724 
72.504158 -134.976532 -0.000903 -0.005242 -0.003358 -0.005425 0.011443 
72.814178 -134.237549 0.003286 0.005475 0.000487 0.041073 0.050171 
73.119278 -133.461258 -0.000941 -0.036983 -0.009287 -0.047377 0.019959 
73.419266 -132.647308 0.001546 0.006819 0.006262 0.004663 0.000000 
73.713974 -131.795349 -0.032767 -0.125768 -0.000177 0.008461 0.000000 
74.003227 -130.904999 -0.385483 -0.621945 -0.082276 -0.197891 0.000000 
74.286858 -129.975906 -0.784549 -1.010132 -0.144190 -0.456769 0.000000 
74.564690 -129.007706 -0.755431 -0.475732 -0.121404 -0.458588 0.000000 
74.836533 -128.000000 -0.744506 -0.767872 -0.116376 -0.486192 0.000000 
75.102203 -126.952408 -0.719453 -0.724914 -0.107833 -0.462906 0.000000 
75.361511 -125.864525 -0.681371 -0.682151 -0.100565 -0.270446 0.000000 
75.614258 -124.735962 -0.623748 -0.676163 -0.112887 0.281218 0.000000 
75.860237 -123.566338 -0.577509 -0.667072 -0.096558 0.411009 0.000000 
77.897301 -109.564606 -0.362838 -0.247174 -0.080948 -0.162113 0.000000 
78.053223 -107.936409 -0.362437 -0.303568 -0.085701 -0.209966 0.000000 
78.199402 -106.269264 -0.350832 -0.290994 -0.079371 -0.267806 0.000000 
78.988029 -74.253639 -0.000106 0.000324 -0.001841 -0.209805 0.000000 
78.928558 -72.345573 0.001006 -0.000316 0.001638 0.016125 0.000000 
78.857529 -70.458214 0.000038 0.006337 0.003990 0.046054 0.000000 
78.053223 -17.936411 0.000017 0.000077 -0.000043 0.000296 0.000037 
78.199402 -16.269266 0.000075 0.000026 -0.000019 0.000067 0.000214 
78.335571 -14.564503 0.000027 -0.000033 0.000014 -0.000107 0.000341 
78.461472 -12.823711 -0.000053 -0.000146 0.000022 0.000388 0.000288 
78.576859 -11.048759 0.000385 -0.000150 -0.000134 0.000417 0.000000 
78.681473 -9.241789 0.000174 -0.000873 0.000191 0.000503 0.000000 
78.775101 -7.405231 0.000085 -0.000955 0.000142 0.001005 0.000000 
78.857529 -5.541788 -0.000026 -0.004013 -0.000256 0.000809 0.000000 
78.928558 -3.654425 0.000336 -0.000651 0.000056 0.000600 0.000308 
78.988029 -1.746357 -0.000215 0.004923 -0.000343 -0.001237 0.006163 
79.035789 0.178980 0.000223 -0.000500 -0.001290 0.001699 0.000309 
79.071709 2.117960 0.000725 -0.011105 -0.001612 0.011033 0.000000 
79.095711 4.066799 0.000177 -0.002172 -0.000680 -0.007569 0.000000 
79.107727 6.021601 -0.000603 -0.023715 -0.003676 -0.023062 0.000000 
79.107727 7.978399 -0.001615 -0.093715 -0.037046 0.004400 0.000000 
79.095711 9.933201 0.000070 -0.049343 -0.045013 0.004139 0.000000 
78.681473 23.241789 -0.000023 -0.003261 0.001858 -0.009082 0.000000 
78.576859 25.048758 -0.000038 -0.010367 0.000713 -0.013085 0.000000 
78.461472 26.823711 -0.000043 -0.013438 0.003589 -0.012740 0.000000 
78.335571 28.564503 0.000051 -0.007500 0.011577 -0.010193 0.000000 
78.199402 30.269266 0.000229 -0.004929 -0.003569 -0.004119 0.000000 
78.053223 31.936411 0.000281 0.000257 0.003213 0.000857 0.000000 
77.897301 33.564610 0.000050 -0.000016 0.006940 -0.003903 0.000000 
77.731903 35.152782 -0.000252 0.001411 0.003274 -0.000595 0.000000 
77.557297 36.700089 -0.000290 -0.000114 0.002029 0.002275 0.000000 
77.373749 38.205891 -0.000293 -0.001233 0.001839 0.000120 0.000000 
77.181526 39.669754 -0.000218 -0.002007 0.002298 -0.000726 0.000000 
76.980888 41.091404 -0.000211 -0.002290 0.004391 0.000701 0.000000 
76.772095 42.470726 -0.000096 -0.000524 0.006239 0.001403 0.000000 
76.555397 43.807724 0.000011 -0.000234 0.002215 -0.001676 0.000000 
76.331032 45.102512 0.000034 -0.000066 -0.005921 -0.003308 0.000000 
76.099236 46.355293 0.000048 -0.000026 -0.012136 -0.003882 0.000000 
75.860237 47.566334 0.000063 -0.000011 -0.008010 -0.003625 0.000000 
75.614258 48.735958 0.000045 0.000036 -0.002703 -0.004519 0.000000 
75.361511 49.864521 -0.000054 -0.000040 0.015677 -0.012872 0.000000 
75.102203 50.952404 -0.000138 -0.000067 0.002751 -0.005455 0.000000 
74.836533 52.000000 0.000026 0.000186 -0.014655 0.005278 0.000000 
74.564690 53.007706 0.000336 0.000352 -0.003050 0.003971 0.000000 
74.286858 53.975910 0.000131 -0.000051 -0.014624 -0.029507 0.000000 
73.119278 57.461266 0.000005 -0.000169 0.000352 -0.001584 0.000000 
72.814178 58.237553 0.000008 0.000029 0.000107 -0.003184 0.000000 
72.504158 58.976540 -0.000020 0.000157 -0.000569 -0.002136 0.000000 
72.189400 59.678604 -0.000001 0.000094 0.000271 -0.001591 0.000000 
71.870110 60.344151 -0.000016 0.000055 0.000668 0.003007 0.000000 
71.546532 60.973595 0.000019 -0.000122 0.000215 -0.000433 0.000000 
71.218971 61.567390 -0.000034 -0.000178 -0.000916 0.001202 0.000000 
70.887833 62.125969 -0.000019 -0.000002 -0.001156 -0.005567 0.000000 
70.553726 62.649673 -0.000041 -0.000168 -0.000235 -0.005319 0.000000 
70.217751 63.138485 -0.000031 -0.000126 0.000685 -0.004379 0.000000 
70.030754 -140.573959 -0.000378 0.000833 0.003060 -0.008612 0.000000 
70.372696 -140.124405 -0.000313 -0.001554 0.000535 -0.013185 0.000000 
70.715698 -139.638855 -0.000094 0.002576 0.000402 -0.009419 0.000000 
71.056992 -139.118896 0.000009 -0.003456 0.000421 -0.003550 0.000000 
71.395439 -138.564529 -0.000030 -0.003587 -0.000641 0.006089 0.000000 
71.730408 -137.975342 0.000239 -0.000875 -0.001829 0.005364 0.000000 
72.061440 -137.350830 -0.000134 -0.001168 -0.001560 0.009866 0.002952 
72.388222 -136.690445 0.001380 0.003511 -0.003083 0.001185 0.009807 
72.710495 -135.993668 -0.001706 0.015876 -0.003825 -0.012159 0.004063 
73.028023 -135.259964 0.010197 0.001722 -0.000973 0.012256 0.026352 
73.340614 -134.488831 -0.002723 -0.044741 -0.001124 -0.023641 0.000000 
73.648071 -133.679779 -0.022192 -0.070007 0.006231 0.032735 0.000000 
73.950226 -132.832291 -0.326022 -0.546976 -0.081650 -0.174608 0.000000 
74.246895 -131.945862 -0.773120 -0.874401 -0.138544 -0.396331 0.000000 
74.537903 -131.019974 -0.753505 -0.924262 -0.134644 -0.468505 0.000000 
74.823067 -130.054062 -0.725746 -0.925514 -0.126868 -0.505839 0.000000 
75.102203 -129.047592 -0.708374 -0.788256 -0.108507 -0.334737 0.000000 
75.375122 -128.000000 -0.686797 -0.764746 -0.096765 -0.240104 0.000000 
75.641632 -126.910698 -0.640972 -0.379942 -0.094602 -0.223212 0.000000 
75.901527 -125.779106 -0.594060 -0.308514 -0.089298 -0.156480 0.000000 
76.154602 -124.604668 -0.551293 -0.326617 -0.094196 0.277689 0.096661 
76.400627 -123.386810 -0.639658 -0.892842 -0.092445 0.308193 0.356055 
76.639389 -122.125038 -0.567571 -0.720282 -0.104913 0.778641 0.452068 
76.870636 -120.818878 -0.585658 -0.520739 -0.050050 0.688012 0.447195 
78.419037 -108.748932 -0.325964 -0.269227 -0.086113 -0.098496 0.000000 
78.570679 -107.041313 -0.317156 -0.182866 -0.079163 -0.087539 0.000000 
79.328896 -71.957001 -0.000821 -0.004049 -0.000907 0.031660 0.000000 
79.254890 -70.005150 -0.000224 -0.000795 0.003701 0.026042 0.000000 
79.169052 -68.080070 -0.000155 -0.000607 0.004890 -0.010622 0.000000 
78.419037 -18.748930 0.000006 -0.000018 -0.000114 -0.000263 0.000000 
78.570679 -17.041315 -0.000059 0.000070 -0.000066 -0.000068 0.000000 
78.712036 -15.292341 -0.000134 0.000175 -0.000057 -0.000169 0.000000 
78.842834 -13.503617 -0.000286 -0.000096 -0.000166 -0.000122 0.000000 
78.962776 -11.677074 -0.000615 -0.000383 -0.000102 -0.000320 0.000000 
79.071602 -9.814980 -0.000639 -0.000308 -0.000341 -0.001367 0.000000 
79.169052 -7.919929 0.000722 0.001258 -0.000386 -0.001958 0.000000 
79.254890 -5.994853 -0.000149 0.008531 0.000825 0.000700 0.000000 
79.328896 -4.043002 -0.003364 0.006227 0.001342 0.000506 0.001664 
79.390884 -2.067922 0.000308 0.014077 0.003001 -0.001086 0.007150 
79.440681 -0.073434 0.000137 -0.000374 -0.001947 0.003181 0.000000 
79.478157 1.936408 0.000500 -0.012587 -0.000739 0.013111 0.000000 
79.503197 3.957361 -0.000184 0.000845 0.002817 -0.014763 0.000000 
79.515732 5.985036 -0.001119 -0.025686 -0.010251 -0.022250 0.000584 
79.515732 8.014963 -0.002257 -0.100940 -0.051078 0.015225 0.000000 
79.503197 10.042640 0.000019 -0.050493 -0.048030 0.007338 0.005374 
79.071602 23.814980 -0.000007 -0.000680 0.004702 -0.002868 0.000000 
78.962776 25.677074 0.000036 -0.005991 -0.016164 -0.012806 0.000000 
78.842834 27.503616 0.000079 -0.011213 -0.000538 -0.013178 0.000000 
78.712036 29.292341 0.000064 -0.009228 -0.007279 -0.009616 0.000000 
78.570679 31.041315 0.000162 -0.003664 0.000816 -0.004534 0.000000 
78.419037 32.748932 0.000222 -0.000773 0.000157 0.001136 0.000000 
78.257401 34.413879 -0.000028 0.001136 -0.001073 0.000596 0.000000 
78.086075 36.035152 -0.000145 0.000752 0.000249 0.000887 0.000000 
77.905350 37.611992 0.000016 0.002385 -0.000234 0.001198 0.000127 
77.715508 39.143894 0.000189 0.002068 -0.000253 0.000461 0.000914 
77.516838 40.630562 0.000250 0.001075 0.000560 0.000801 0.000626 
77.309624 42.071884 0.000250 0.000202 0.000813 0.001108 0.000000 
77.094139 43.467926 0.000070 -0.000262 -0.000007 0.000247 0.000000 
76.870636 44.818874 -0.000007 -0.000095 0.001542 -0.001514 0.000000 
76.639389 46.125038 0.000061 0.000667 -0.005627 -0.002523 0.000000 
76.400627 47.386814 0.000083 0.000212 -0.009257 -0.002249 0.000000 
76.154602 48.604664 0.000061 -0.000096 -0.004890 -0.003099 0.000000 
75.901527 49.779110 0.000034 0.000203 0.007423 -0.007500 0.000000 
75.641632 50.910698 -0.000104 -0.000023 0.027038 -0.019801 0.000000 
75.375122 52.000000 -0.000236 -0.000330 0.016499 -0.008549 0.000000 
75.102203 53.047596 -0.000065 -0.000371 -0.010173 0.008044 0.000000 
74.823067 54.054062 0.000277 0.000452 0.003183 -0.005054 0.000000 
74.537903 55.019966 -0.000011 -0.000091 -0.014351 -0.042153 0.000000 
73.648071 57.679779 -0.000002 -0.000135 -0.000995 -0.001793 0.000000 
73.340614 58.488834 0.000013 -0.000152 -0.001973 -0.002791 0.000000 
73.028023 59.259960 0.000011 0.000025 0.000291 -0.003313 0.000000 
72.710495 59.993660 -0.000006 0.000086 -0.000819 -0.002276 0.000000 
72.388222 60.690445 -0.000005 -0.000045 -0.000807 -0.002329 0.000000 
72.061440 61.350830 -0.000014 0.000121 -0.000523 0.001233 0.000000 
71.730408 61.975346 0.000016 0.000351 -0.001190 -0.002200 0.000000 
71.395439 62.564533 0.000026 -0.000022 -0.002897 0.000242 0.000000 
71.056992 63.118900 0.000074 0.000217 -0.002624 -0.005261 0.000000 
70.715698 63.638851 0.000080 0.000247 -0.001336 -0.005304 0.000000 
70.372696 64.124405 0.000063 0.000165 -0.000678 -0.004247 0.000000 
70.030754 64.573967 0.000029 0.000188 -0.001056 -0.003382 0.000000 
70.176003 -141.577423 -0.000431 0.001932 0.002691 -0.009032 0.000000 
70.524437 -141.131775 -0.000431 -0.001197 0.000493 -0.012312 0.000000 
70.874161 -140.650650 -0.000208 0.001424 0.000278 -0.012684 0.000000 
71.222343 -140.135635 0.000158 -0.008116 -0.000815 -0.007421 0.000000 
71.567810 -139.586655 -0.000104 -0.006746 -0.000741 0.003900 0.000000 
71.909882 -139.003250 0.000266 -0.004789 -0.001397 0.000249 0.002510 
72.248100 -138.384857 -0.000269 -0.000262 -0.000012 0.006255 0.006955 
72.582115 -137.730820 0.001185 0.016315 -0.001778 0.003499 0.005310 
72.911652 -137.040527 -0.000985 0.046534 0.000654 -0.005212 0.000000 
73.236465 -136.313324 0.007749 -0.043060 -0.007946 -0.025281 0.000000 
73.556343 -135.548615 -0.018890 -0.159510 -0.006358 0.164161 0.000000 
73.871101 -134.745728 -0.121670 -0.344765 -0.024086 0.334942 0.000000 
74.180542 -133.904037 -0.587192 -0.786802 -0.123694 -0.092152 0.000000 
74.484482 -133.022858 -0.744883 -0.916777 -0.137022 -0.212716 0.000000 
74.782745 -132.101517 -0.734764 -0.794475 -0.119735 -0.297435 0.000000 
75.075150 -131.139297 -0.709464 -0.729187 -0.108828 -0.228840 0.000000 
75.361511 -130.135483 -0.690997 -0.686478 -0.101748 -0.335270 0.000000 
75.641632 -129.089310 -0.672629 -0.686088 -0.095755 -0.178181 0.000000 
75.915314 -128.000000 -0.626592 -0.740968 -0.104121 -0.184397 0.000000 
76.182358 -126.866791 -0.562297 -0.669540 -0.098776 -0.030374 0.050373 
76.442543 -125.688904 -0.537465 -0.800809 -0.123316 -0.089363 0.242916 
76.695648 -124.465569 -0.535405 -0.713039 -0.100983 0.354282 0.423965 
76.941429 -123.196060 -0.480157 -0.607368 -0.095538 0.090914 0.463885 
77.179649 -121.879677 -0.510029 -0.596023 -0.087959 0.313338 0.420397 
77.410049 -120.515808 -0.520257 -0.549900 -0.072175 0.297080 0.375637 
77.632362 -119.103928 -0.477733 -0.399334 -0.077791 0.236975 0.299853 
77.846298 -117.643623 -0.453122 -0.250295 -0.079929 0.257876 0.192384 
78.051575 -116.134621 -0.418968 -0.516412 -0.079528 0.213299 0.122588 
78.247887 -114.576828 -0.500940 -0.733926 -0.077254 0.040363 0.013534 
78.612396 -111.315575 -0.311555 -0.315929 -0.098593 -0.094763 0.000000 
78.779945 -109.613075 -0.346710 -0.290751 -0.067840 0.014004 0.000000 
78.937279 -107.863800 -0.335247 -0.262597 -0.091682 -0.138851 0.000000 
79.726044 -71.539062 0.000073 -0.001711 0.006296 0.014972 0.000000 
79.648880 -69.518349 0.002355 -0.007973 0.003070 -0.007251 0.000000 
79.559433 -67.527702 0.002579 -0.008288 -0.004602 -0.033496 0.000000 
79.457954 -65.570663 -0.000376 -0.002148 0.017238 -0.044625 0.000000 
78.779945 -19.613077 0.000017 -0.000007 -0.000074 -0.000283 0.000000 
78.937279 -17.863798 -0.000168 0.000018 -0.000014 -0.000048 0.000000 
79.084061 -16.068989 0.000607 0.000137 0.000003 0.000060 0.000000 
79.219971 -14.230253 0.000431 0.001214 0.000260 0.000264 0.000000 
79.344704 -12.349576 0.000791 0.001105 0.000130 -0.000152 0.000000 
79.457954 -10.429335 -0.001407 -0.000721 0.000399 0.000924 0.000000 
79.559433 -8.472301 -0.010442 -0.003176 -0.000917 -0.003083 0.000000 
79.648880 -6.481650 0.002863 -0.013470 -0.002257 -0.005358 0.000000 
79.726044 -4.460938 0.002876 0.005754 0.001131 0.000109 0.002090 
79.790695 -2.414088 0.003921 0.009969 0.001208 0.000724 0.006316 
79.842659 -0.345354 -0.000490 -0.002960 -0.001788 0.006004 0.000000 
79.881775 1.740720 0.001030 -0.019315 -0.003363 0.008500 0.000000 
79.907913 3.839357 -0.001454 -0.012065 0.006365 -0.024139 0.000000 
79.921005 5.945603 -0.002614 -0.050102 -0.023106 -0.022224 0.001320 
79.921005 8.054398 -0.003388 -0.116700 -0.066766 0.025632 0.002894 
79.907913 10.160643 -0.000425 -0.056582 -0.055861 0.015283 0.019130 
79.881775 12.259280 0.002485 0.016517 -0.037583 -0.010167 0.032981 
79.842659 14.345354 0.001342 0.011066 -0.029389 -0.009212 0.019136 
79.344704 26.349577 -0.000059 -0.004402 0.003067 -0.009876 0.000000 
79.219971 28.230253 -0.000083 -0.007626 -0.003007 -0.014403 0.000000 
79.084061 30.068989 -0.000103 -0.013062 0.003715 -0.012130 0.000000 
78.937279 31.863798 -0.000076 -0.004554 0.000614 -0.004408 0.000000 
78.779945 33.613075 0.000081 -0.009219 -0.000573 0.001348 0.000000 
78.612396 35.315571 -0.000012 -0.010769 -0.000561 0.002389 0.000000 
78.434929 36.970364 -0.000136 0.004814 -0.000015 0.001574 0.000899 
78.247887 38.576828 -0.000181 0.000526 -0.000976 0.000227 0.001131 
78.051575 40.134621 -0.000165 -0.002378 -0.000585 -0.000082 0.001387 
77.846298 41.643623 -0.000066 -0.002326 -0.000688 0.000355 0.001255 
77.632362 43.103931 0.000096 -0.000107 -0.000859 -0.000290 0.000000 
77.410049 44.515812 0.000292 0.000106 -0.001229 -0.000916 0.000000 
77.179649 45.879677 0.000234 -0.000082 -0.002869 -0.001720 0.000000 
76.941429 47.196056 0.000158 0.000027 -0.003193 -0.000999 0.000000 
76.695648 48.465569 0.000089 -0.000042 -0.013144 -0.000162 0.000000 
76.442543 49.688904 0.000029 -0.000219 -0.012790 -0.004161 0.000000 
76.182358 50.866795 0.000044 0.000314 0.039675 -0.014617 0.000000 
75.915314 52.000000 -0.000060 0.000448 0.032958 -0.027131 0.000000 
75.641632 53.089302 -0.000167 0.000040 0.017960 -0.016313 0.000000 
75.361511 54.135479 -0.000036 -0.000231 -0.015838 0.015928 0.000000 
75.075150 55.139297 0.000249 0.000490 -0.001550 -0.027242 0.000000 
73.871101 58.745728 -0.000005 -0.000209 -0.002797 -0.001597 0.000000 
73.556343 59.548611 0.000015 -0.000224 0.000350 -0.002710 0.000000 
73.236465 60.313332 0.000024 -0.000024 -0.000269 -0.002453 0.000000 
72.911652 61.040520 -0.000002 0.000262 -0.001159 -0.003526 0.000000 
72.582115 61.730816 -0.000024 0.000249 -0.001038 -0.003931 0.000000 
72.248100 62.384850 -0.000030 0.000123 -0.000316 -0.001562 0.000000 
71.909882 63.003254 0.000016 0.000268 -0.000165 -0.003096 0.000000 
71.567810 63.586655 0.000030 -0.000065 -0.000819 0.000772 0.000000 
71.222343 64.135635 0.000048 0.000091 -0.001503 -0.006410 0.000000 
70.874161 64.650650 0.000084 0.000170 -0.001998 -0.006003 0.000000 
70.524437 65.131775 0.000072 0.000140 -0.002489 -0.004646 0.000000 
70.176003 65.577431 0.000034 0.000163 -0.002576 -0.006695 0.000000 
70.318024 -142.600281 -0.000591 0.001491 0.002037 -0.008213 0.000000 
70.672668 -142.159668 -0.000482 -0.000189 0.000330 -0.012973 0.000000 
71.028831 -141.684158 -0.000251 -0.006546 -0.001461 -0.015211 0.000000 
71.383621 -141.175278 0.000173 -0.010974 -0.000221 -0.006929 0.000000 
71.735825 -140.632889 0.000038 -0.005679 -0.000275 0.002287 0.000000 
72.084732 -140.056488 0.000953 -0.006674 -0.000918 0.000658 0.000790 
72.429863 -139.445435 0.001762 -0.001287 0.000904 0.000888 0.010195 
72.770859 -138.798996 0.004610 0.023862 0.001636 0.000853 0.000000 
73.107422 -138.116470 0.009124 0.072194 0.006253 0.007722 0.000000 
73.439301 -137.397110 -0.015145 -0.149975 -0.021704 -0.014968 0.000000 
73.766281 -136.640137 -0.212787 -0.507954 -0.071733 -0.061654 0.000000 
74.088142 -135.844818 -0.433874 -0.751046 -0.114853 -0.148041 0.000000 
74.404709 -135.010330 -0.746496 -1.071463 -0.149187 -0.225186 0.000000 
74.715790 -134.135880 -0.724793 -0.938340 -0.126941 -0.245313 0.000000 
75.021194 -133.220612 -0.706755 -0.861322 -0.116525 -0.316953 0.000000 
75.320747 -132.263626 -0.678882 -0.735257 -0.112773 -0.235604 0.000000 
75.614258 -131.264038 -0.663072 -0.687868 -0.103987 0.089557 0.000000 
75.901527 -130.220886 -0.639610 -0.635868 -0.096714 0.059949 0.000000 
76.182358 -129.133209 -0.545434 -0.750151 -0.088592 0.005864 0.004541 
76.456543 -128.000000 -0.499308 -0.693276 -0.092620 0.012788 0.134278 
76.723854 -126.820267 -0.463722 -0.718251 -0.092731 0.012664 0.258684 
76.984070 -125.593018 -0.436004 -0.586111 -0.083316 0.028802 0.375750 
77.236946 -124.317276 -0.409534 -0.590362 -0.078989 0.085055 0.408848 
77.482216 -122.992096 -0.410200 -0.551792 -0.079186 -0.007357 0.380463 
77.719627 -121.616615 -0.423420 -0.506195 -0.075205 0.300126 0.313976 
77.948883 -120.190041 -0.405292 -0.421280 -0.079668 0.205873 0.218251 
78.169693 -118.711708 -0.396010 -0.367093 -0.073793 0.134706 0.110330 
78.381744 -117.181099 -0.309097 -0.319792 -0.062684 0.131096 0.046036 
78.584717 -115.597878 -0.256085 -0.487785 -0.078868 0.004854 0.000000 
78.778282 -113.961929 -0.279372 -0.637337 -0.072163 0.024780 0.000000 
78.962097 -112.273399 -0.268723 -0.332662 -0.074085 -0.112204 0.000000 
79.135811 -110.532738 -0.240560 -0.165055 -0.063213 -0.082293 0.000000 
79.299072 -108.740730 -0.242588 -0.241564 -0.079099 -0.195856 0.000000 
79.451515 -106.898529 -0.270886 -0.452820 -0.061412 -0.084914 0.000000 
79.592796 -105.007721 -0.324257 -0.572307 -0.066144 -0.066235 0.000000 
80.119995 -71.088715 -0.000428 -0.006682 0.011098 0.015089 0.000000 
80.039490 -68.994408 -0.011406 -0.012365 0.035220 -0.070137 0.000000 
79.946228 -66.933945 0.005421 0.031331 0.014159 -0.077463 0.000000 
79.840485 -64.911232 0.003131 0.003277 0.025203 -0.009522 0.000000 
79.299072 -18.740728 0.000335 -0.000001 0.000005 -0.000044 0.000000 
79.451515 -16.898531 0.000033 0.000051 -0.000048 -0.000184 0.000000 
79.592796 -15.007719 -0.001810 -0.001075 -0.000468 -0.001196 0.000000 
79.722565 -13.070306 0.005374 -0.003659 -0.002020 -0.002562 0.000000 
79.840485 -11.088767 0.021775 0.002291 -0.000851 -0.003782 0.000000 
79.946228 -9.066053 0.046439 0.006311 0.001337 0.000350 0.000000 
80.039490 -7.005593 -0.103235 -0.002795 -0.000262 -0.002245 0.000000 
80.119995 -4.911283 -0.144670 0.007830 0.002355 0.001700 0.000000 
80.187492 -2.787464 -0.136408 0.002838 -0.003313 0.002876 0.000000 
80.241760 -0.638885 -0.003551 -0.007800 -0.002572 0.009418 0.000000 
80.282623 1.529350 0.002502 -0.017603 -0.003591 0.001533 0.000000 
80.309944 3.711843 -0.001977 -0.019815 0.006808 -0.032113 0.000000 
80.323631 5.902982 -0.001868 -0.090653 -0.046441 -0.016154 0.000000 
80.323631 8.097017 -0.002523 -0.138538 -0.080864 0.035034 0.003879 
80.309944 10.288157 -0.003263 -0.131004 -0.068163 0.034005 0.029881 
80.282623 12.470651 -0.000049 -0.098277 -0.062997 0.016780 0.049188 
80.241760 14.638885 0.002984 -0.047356 -0.047452 0.003148 0.036693 
80.187492 16.787464 0.002601 0.063059 -0.025802 -0.009900 0.022299 
79.722565 27.070307 0.000125 -0.003540 0.003742 -0.008967 0.000000 
79.592796 29.007719 0.000053 -0.003715 0.001344 -0.006117 0.000000 
79.451515 30.898531 -0.000181 -0.002875 0.000347 -0.002627 0.000000 
79.299072 32.740730 -0.000163 -0.007097 -0.000585 -0.004631 0.000000 
79.135811 34.532742 0.000136 -0.037676 0.000185 -0.001066 0.000000 
78.962097 36.273403 -0.000252 -0.049105 -0.001621 0.001050 0.000000 
78.778282 37.961929 -0.000743 -0.022365 -0.000647 0.000862 0.000000 
78.584717 39.597878 -0.000914 0.009269 -0.001156 0.001333 0.000548 
78.381744 41.181103 -0.000317 0.002536 -0.000656 0.000925 0.000218 
78.169693 42.711712 0.000283 0.004143 -0.000518 0.000545 0.000917 
77.948883 44.190041 0.000230 0.002737 -0.000483 -0.000881 0.000000 
77.719627 45.616615 0.000112 0.000587 -0.001613 -0.001296 0.000000 
77.482216 46.992096 0.000150 0.001574 -0.003500 -0.002079 0.000000 
77.236946 48.317272 0.000133 0.001059 -0.002401 -0.000448 0.000000 
76.984070 49.593018 0.000020 0.000124 -0.008517 0.001257 0.000000 
76.723854 50.820271 -0.000046 -0.000004 -0.015914 -0.001527 0.000000 
76.456543 52.000000 0.000040 0.000197 0.046024 -0.014693 0.000000 
76.182358 53.133205 0.000020 0.000470 0.015633 -0.033569 0.000000 
75.901527 54.220890 -0.000047 -0.000224 -0.009390 -0.022207 0.000000 
75.614258 55.264042 0.000119 0.000140 -0.011913 -0.012292 0.000000 
75.320747 56.263634 0.000223 0.000727 0.001851 -0.050077 0.000000 
74.088142 59.844818 -0.000004 -0.000501 -0.000561 -0.002183 0.000000 
73.766281 60.640144 0.000012 -0.000169 0.000483 -0.002751 0.000000 
73.439301 61.397106 0.000041 0.000194 0.000399 -0.004346 0.000000 
73.107422 62.116474 0.000033 0.000164 -0.001802 -0.005817 0.000000 
72.770859 62.799000 0.000012 0.000288 -0.001547 -0.003978 0.000000 
72.429863 63.445427 -0.000006 0.000230 0.001463 -0.001151 0.000000 
72.084732 64.056488 0.000012 0.000294 0.001542 0.000283 0.000000 
71.735825 64.632881 0.000014 -0.000288 0.000727 0.002013 0.000000 
71.383621 65.175270 -0.000002 0.000258 -0.001183 -0.008125 0.000000 
71.028831 65.684166 0.000048 0.000128 -0.000392 -0.003817 0.000000 
70.672668 66.159676 0.000038 0.000054 -0.000596 -0.002321 0.000000 
70.318024 66.600281 0.000017 -0.000054 -0.000554 -0.003020 0.000000 
70.456512 -143.641678 -0.000660 0.001275 0.001843 -0.010143 0.000000 
70.817108 -143.207260 -0.000564 -0.004089 -0.000246 -0.014471 0.000000 
71.179443 -142.738541 -0.000189 -0.016333 -0.004271 -0.017242 0.000000 
71.540558 -142.236969 0.000245 -0.013221 -0.000933 -0.005956 0.000000 
71.899231 -141.702393 0.000219 -0.005001 0.000185 0.001484 0.000000 
72.254715 -141.134247 0.001717 -0.007448 -0.000115 0.003880 0.000000 
72.606514 -140.531815 0.002864 -0.017003 -0.002318 -0.000070 0.000000 
72.954247 -139.894302 0.005031 -0.010654 -0.005274 -0.006162 0.000000 
73.297615 -139.220901 0.015905 0.017801 0.002828 0.021453 0.000000 
73.636345 -138.510742 -0.084305 -0.317696 -0.036488 -0.010319 0.000000 
73.970215 -137.762970 -0.481375 -0.801295 -0.122394 -0.193490 0.000000 
74.299019 -136.976700 -0.747692 -1.046160 -0.161753 -0.299325 0.000000 
74.622551 -136.150986 -0.725631 -1.067459 -0.141365 -0.332385 0.000000 
74.940628 -135.284851 -0.711136 -0.934274 -0.128912 -0.313632 0.000000 
75.253059 -134.377304 -0.684792 -0.851637 -0.126507 0.268553 0.000000 
75.559654 -133.427277 -0.653883 -0.778228 -0.113750 0.211502 0.071231 
75.860237 -132.433670 -0.629413 -0.526146 -0.089897 0.216872 0.106272 
76.154602 -131.395340 -0.608621 -0.517412 -0.094019 0.151820 0.111021 
76.442543 -130.311096 -0.503283 -0.707353 -0.095437 0.067257 0.107977 
76.723854 -129.179733 -0.443228 -0.546583 -0.093579 0.110496 0.151902 
76.998314 -128.000000 -0.396214 -0.440838 -0.081306 0.108132 0.138002 
77.265678 -126.770653 -0.370922 -0.416605 -0.076845 0.065075 0.158297 
77.525696 -125.490456 -0.370282 -0.487882 -0.077997 -0.019509 0.169631 
77.778107 -124.158180 -0.375089 -0.683342 -0.084411 -0.090182 0.169860 
78.022629 -122.772682 -0.368108 -0.611732 -0.074016 -0.046890 0.128010 
78.258957 -121.332870 -0.273488 -0.519625 -0.076016 -0.085122 0.111386 
78.486794 -119.837784 -0.264438 -0.377699 -0.079273 -0.009223 0.051971 
78.705803 -118.286606 -0.251313 -0.420695 -0.078398 -0.040833 0.000000 
78.915634 -116.678703 -0.221688 -0.445396 -0.079202 -0.036976 0.000000 
79.115936 -115.013695 -0.212740 -0.416898 -0.070500 -0.056097 0.000000 
79.306335 -113.291458 -0.211654 -0.294370 -0.073811 -0.181984 0.000000 
79.486450 -111.512222 -0.210205 -0.194566 -0.065210 -0.153894 0.000000 
79.655899 -109.676575 -0.185664 -0.197135 -0.064416 -0.170440 0.000000 
79.814278 -107.785553 -0.187365 -0.254500 -0.060688 -0.151215 0.000000 
79.961205 -105.840637 -0.199957 -0.315080 -0.060707 -0.128646 0.000000 
80.096283 -103.843849 -0.254581 -0.408557 -0.069822 -0.141813 0.000000 
80.219131 -101.797737 -0.252554 -0.415007 -0.058437 -0.105425 0.000000 
80.329391 -99.705429 -0.395885 -0.698827 -0.068720 -0.142320 0.000000 
80.426712 -68.429382 -0.360211 -0.158518 -0.106663 -0.134203 0.000000 
79.814278 -17.785551 -0.000773 -0.000010 -0.000111 -0.000444 0.000000 
79.961205 -15.840637 -0.002025 -0.001893 -0.001467 -0.006446 0.000000 
80.096283 -13.843848 -0.555278 -0.060164 -0.024424 -0.017425 0.000000 
80.219131 -11.797739 -0.342323 -0.024147 -0.006238 -0.006593 0.000000 
80.329391 -9.705429 -0.239084 -0.057173 -0.003533 -0.000640 0.000000 
80.426712 -7.570615 -0.264023 -0.003647 -0.001920 -0.002678 0.000000 
80.510780 -5.397562 -0.429665 0.024594 0.009805 -0.019981 0.000000 
80.581306 -3.191078 -0.311854 -0.003821 -0.005424 0.010739 0.000000 
80.638039 -0.956475 0.005864 -0.006337 -0.003611 0.015266 0.000000 
80.680771 1.300496 0.008051 -0.015686 -0.002905 -0.003287 0.000000 
80.709358 3.573719 -0.004826 -0.033919 0.008802 -0.038475 0.000000 
80.723671 5.856804 -0.002273 -0.112532 -0.003917 -0.034047 0.000000 
80.723671 8.143196 -0.002562 -0.132610 -0.080664 0.029264 0.000000 
80.709358 10.426281 -0.004754 -0.155706 -0.078901 0.044586 0.029252 
80.680771 12.699504 -0.006852 -0.144799 -0.080816 0.037395 0.057110 
80.638039 14.956474 -0.001478 -0.122447 -0.062428 0.024308 0.054787 
80.581306 17.191078 0.002054 -0.056424 -0.031070 0.007585 0.049828 
80.510780 19.397562 0.000245 0.024096 -0.000970 -0.005816 0.040719 
80.219131 25.797739 -0.000127 0.038858 0.006352 -0.011503 0.012283 
80.096283 27.843849 -0.000183 -0.006766 0.008688 -0.012672 0.002986 
79.961205 29.840637 -0.000369 0.002023 0.003633 -0.005162 0.000000 
79.814278 31.785551 -0.000082 0.009258 -0.001310 0.001307 0.000000 
79.655899 33.676579 0.000154 0.003917 -0.000367 0.000129 0.000000 
79.486450 35.512222 0.000174 -0.042213 0.003454 -0.001880 0.000000 
79.306335 37.291462 -0.000183 -0.087952 -0.001447 -0.002444 0.000000 
79.115936 39.013695 -0.000521 -0.083447 -0.002086 -0.002709 0.000000 
78.915634 40.678703 -0.001851 0.021145 -0.002055 0.002832 0.000000 
78.705803 42.286602 -0.003961 0.012500 -0.000291 0.000097 0.000000 
78.486794 43.837784 -0.002739 -0.001013 -0.001382 0.001355 0.000000 
78.258957 45.332870 -0.000790 -0.004530 -0.000237 -0.000814 0.000000 
78.022629 46.772678 0.000148 -0.022538 -0.002002 -0.000522 0.000000 
77.778107 48.158180 0.000367 -0.009482 -0.001207 -0.000796 0.000000 
77.525696 49.490452 0.000076 -0.001279 -0.001722 0.000010 0.000000 
77.265678 50.770653 -0.000138 -0.000570 -0.010856 0.001232 0.000000 
76.998314 52.000000 -0.000182 -0.000042 -0.008925 0.000143 0.000000 
76.723854 53.179729 0.000013 0.000184 0.032626 -0.011616 0.000000 
76.442543 54.311096 0.000075 0.000631 0.021151 -0.038731 0.000000 
76.154602 55.395336 0.000040 0.000364 -0.009212 -0.047929 0.000000 
75.860237 56.433666 0.000260 0.001257 0.004485 -0.064589 0.000000 
75.559654 57.427273 0.000126 0.000642 0.003655 -0.066376 0.000000 
74.622551 60.150978 -0.000001 -0.000146 0.000113 -0.000795 0.000000 
74.299019 60.976700 -0.000004 -0.000364 -0.000187 -0.000115 0.000000 
73.970215 61.762974 0.000022 0.000135 -0.000228 -0.007140 0.000000 
73.636345 62.510742 0.000064 0.000182 0.000394 -0.006709 0.000000 
73.297615 63.220894 0.000051 0.000078 -0.001550 -0.007219 0.000000 
72.954247 63.894302 -0.000009 0.000102 -0.002054 -0.003857 0.000000 
72.606514 64.531815 -0.000050 -0.000239 0.003131 -0.000552 0.000000 
72.254715 65.134247 -0.000005 -0.000101 0.002933 -0.000084 0.000000 
71.899231 65.702393 0.000080 0.000264 0.000169 -0.002294 0.000000 
71.540558 66.236969 0.000032 0.000320 -0.000096 -0.005086 0.000000 
70.591194 -144.700836 -0.000896 0.000497 0.000980 -0.012769 0.000000 
70.957489 -144.273743 -0.000823 -0.006092 -0.000143 -0.014317 0.000000 
71.325737 -143.812973 -0.000041 -0.020484 -0.003410 -0.014687 0.000000 
71.692924 -143.319931 0.000503 -0.012849 -0.001668 -0.003734 0.000000 
72.057800 -142.794403 0.000269 -0.004254 -0.000383 0.004516 0.000000 
72.419609 -142.235779 -0.000349 -0.015113 -0.001862 0.004949 0.000000 
72.777832 -141.643280 0.000449 -0.055481 -0.005140 -0.003496 0.000000 
73.132072 -141.016052 0.014294 -0.065351 -0.005722 -0.012025 0.000000 
73.482018 -140.353165 -0.008930 -0.140267 -0.001172 0.038987 0.000000 
73.827393 -139.653702 -0.322034 -0.683597 -0.100448 -0.148702 0.000000 
74.167961 -138.916656 -0.688653 -0.990127 -0.155936 -0.287195 0.000000 
74.503525 -138.141022 -0.763672 -1.025360 -0.153013 -0.236380 0.000000 
74.833862 -137.325714 -0.750581 -0.930948 -0.134301 -0.233721 0.000000 
75.158791 -136.469650 -0.697184 -0.915155 -0.126573 0.230117 0.101676 
75.478119 -135.571609 -0.668934 -0.834577 -0.112982 0.309143 0.291647 
75.791664 -134.630402 -0.625872 -0.892376 -0.106162 0.227668 0.326333 
76.099236 -133.644699 -0.540012 -0.988733 -0.112528 0.125909 0.309999 
76.400627 -132.613190 -0.521393 -0.835585 -0.095957 0.154046 0.250480 
76.695648 -131.534424 -0.497934 -0.728159 -0.085216 0.142947 0.201367 
76.984070 -130.406982 -0.430587 -0.569179 -0.083057 0.145173 0.152673 
77.265678 -129.229340 -0.361745 -0.436168 -0.078883 0.128797 0.107900 
77.540215 -128.000000 -0.294749 -0.418924 -0.071900 0.087122 0.061730 
77.807434 -126.717415 -0.286666 -0.403641 -0.067288 0.049139 0.024397 
78.067062 -125.380066 -0.279540 -0.522501 -0.076983 -0.119796 0.000000 
78.318802 -123.986465 -0.275571 -0.847292 -0.085457 -0.192899 0.000000 
78.562347 -122.535210 -0.258875 -0.418739 -0.070951 -0.156344 0.000000 
78.797363 -121.024986 -0.251602 -0.292240 -0.068616 -0.093943 0.000000 
79.023499 -119.454620 -0.213772 -0.196749 -0.065821 -0.117030 0.000000 
79.240395 -117.823151 -0.215060 -0.246282 -0.065379 -0.123575 0.000000 
79.447655 -116.129829 -0.210514 -0.290525 -0.067307 -0.147042 0.000000 
79.644890 -114.374229 -0.200171 -0.279318 -0.066230 -0.181035 0.000000 
79.831673 -112.556282 -0.184315 -0.212058 -0.064217 -0.180801 0.000000 
80.007591 -110.676323 -0.183494 -0.191508 -0.064005 -0.184571 0.000000 
80.172195 -108.735184 -0.178410 -0.187899 -0.060634 -0.140292 0.000000 
80.325058 -106.734230 -0.177359 -0.190509 -0.066667 -0.151214 0.000000 
80.465736 -104.675415 -0.179117 -0.232439 -0.066024 -0.215749 0.000000 
80.593819 -102.561348 -0.179285 -0.236781 -0.063823 -0.132404 0.000000 
80.708878 -100.395302 -0.243890 -0.353688 -0.086708 -0.206369 0.000000 
80.810524 -98.181252 -0.388369 -0.614441 -0.067161 -0.036947 0.000000 
80.898392 -95.923859 -0.517979 -0.601932 -0.063089 -0.110073 0.000000 
80.810524 -67.818748 -0.214746 -0.075374 -0.074589 -0.066923 0.000000 
80.708878 -65.604698 -0.364667 -0.114024 -0.061357 0.139753 0.000000 
70.238144 -55.084705 -0.000005 -0.000197 -0.000942 0.001371 0.001436 
70.591194 -54.700836 -0.000002 -0.000241 -0.001074 0.001081 0.000347 
80.465736 -14.675414 -0.552401 -0.070276 -0.024904 -0.029764 0.000000 
80.593819 -12.561347 -0.436924 -0.066666 -0.011058 0.021741 0.000000 
80.708878 -10.395305 -0.386332 -0.081728 -0.002579 0.006332 0.000000 
80.810524 -8.181255 -0.288801 -0.042704 -0.012769 -0.032919 0.000000 
80.898392 -5.923862 -0.528226 -0.300376 -0.119177 -0.177828 0.000000 
80.972160 -3.628453 -0.472298 -0.006249 -0.015541 0.001925 0.000000 
81.031532 -1.300981 -0.095186 -0.012224 -0.002296 0.020380 0.000000 
81.076286 1.052053 0.006343 -0.009593 -0.004322 -0.000284 0.000000 
81.106224 3.423691 -0.005240 -0.016168 0.004986 -0.042311 0.000000 
81.121223 5.806633 -0.004883 -0.053884 -0.004299 -0.039347 0.000000 
81.121223 8.193367 0.003963 0.022011 0.008744 -0.001372 0.000000 
81.106224 10.576308 0.027519 -0.149753 -0.041735 0.020085 0.015556 
81.076286 12.947947 -0.021820 -0.180237 -0.096755 0.049057 0.053231 
81.031532 15.300981 -0.012587 -0.216751 -0.091726 0.046645 0.063267 
80.972160 17.628452 0.001462 -0.153404 -0.080923 0.029181 0.068864 
80.898392 19.923862 0.001767 -0.040414 -0.018510 0.005476 0.063391 
80.810524 22.181255 -0.000484 -0.026670 -0.003262 0.001342 0.059416 
80.708878 24.395304 -0.000351 -0.020399 0.001884 -0.004279 0.054845 
80.593819 26.561348 -0.000428 -0.019563 -0.002826 -0.003157 0.044135 
80.465736 28.675413 -0.000687 -0.005499 -0.000895 -0.004967 0.028033 
80.325058 30.734228 -0.000525 -0.001985 0.000322 -0.005487 0.015974 
80.007591 34.676327 0.000524 0.004472 0.002525 0.000423 0.000000 
79.831673 36.556282 0.000528 -0.004356 0.002144 -0.003523 0.000000 
79.644890 38.374233 0.001033 -0.020029 0.001807 -0.001707 0.000000 
79.447655 40.129829 0.000936 -0.069251 -0.001146 -0.012596 0.000000 
79.240395 41.823147 -0.000684 -0.082275 -0.006826 0.003871 0.000000 
79.023499 43.454624 -0.002087 -0.043605 -0.004770 0.001107 0.000000 
78.797363 45.024986 -0.002683 -0.015006 -0.003187 0.001636 0.000000 
78.562347 46.535213 -0.003938 0.002136 -0.001660 -0.001986 0.000000 
78.318802 47.986469 -0.001993 0.020856 0.000280 -0.003667 0.000000 
78.067062 49.380062 -0.000758 -0.004467 -0.000523 -0.001645 0.000000 
77.807434 50.717411 -0.000425 -0.002451 -0.000192 -0.000541 0.000000 
77.540215 52.000000 -0.000398 -0.000579 0.004165 0.000589 0.000000 
77.265678 53.229347 -0.000148 -0.000360 -0.007055 0.005683 0.000000 
76.984070 54.406982 0.000039 0.000402 0.022235 -0.000590 0.000000 
76.695648 55.534431 0.000118 0.000970 0.020534 -0.034025 0.000000 
76.400627 56.613186 0.000092 -0.002300 -0.003714 -0.054060 0.000000 
76.099236 57.644707 0.000231 0.000620 -0.003314 -0.071183 0.000000 
75.791664 58.630398 0.000025 0.000555 0.002119 -0.061805 0.000000 
74.833862 61.325722 -0.000007 -0.000074 0.000167 -0.000453 0.000000 
74.503525 62.141018 0.000001 -0.000061 -0.000793 -0.005967 0.000000 
74.167961 62.916656 0.000017 0.000153 0.000417 -0.014800 0.000000 
73.827393 63.653698 0.000072 -0.000028 0.001947 -0.012286 0.000000 
73.482018 64.353172 0.000075 -0.000121 -0.001499 -0.008255 0.000000 
73.132072 65.016052 0.000039 -0.000037 0.000897 -0.005261 0.000000 
72.777832 65.643288 0.000039 -0.000218 0.006815 -0.004774 0.000000 
72.419609 66.235786 0.000082 -0.000254 0.001871 -0.004052 0.000000 
72.057800 66.794403 0.000137 -0.000136 0.003110 -0.002869 0.000000 
71.692924 67.319923 0.000059 0.000085 0.001442 0.001197 0.000000 
70.721817 -145.777008 -0.000706 0.000936 0.000419 -0.017164 0.000000 
71.093567 -145.358353 -0.000945 -0.004181 -0.000591 -0.017394 0.000000 
71.467476 -144.906693 0.000364 -0.021719 -0.004756 -0.011794 0.000000 
71.840492 -144.423370 0.000583 -0.015219 -0.002677 -0.007376 0.000000 
72.211327 -143.908142 -0.001863 -0.016927 -0.000374 -0.000087 0.000000 
72.579216 -143.360352 -0.012639 -0.037324 -0.008758 -0.002129 0.000000 
72.943619 -142.779129 -0.037987 -0.119248 -0.015641 -0.016132 0.000000 
73.304131 -142.163574 -0.032604 -0.170250 -0.015365 -0.025742 0.000000 
73.660431 -141.512695 -0.199239 -0.498297 -0.073558 -0.099254 0.000000 
74.012245 -140.825439 -0.472560 -0.906438 -0.120960 -0.189063 0.000000 
74.359329 -140.100723 -0.805411 -1.310899 -0.165909 -0.184109 0.000000 
74.701462 -139.337402 -0.787053 -1.170079 -0.150236 -0.188248 0.052077 
75.038445 -138.534286 -0.751728 -1.020219 -0.137832 0.362537 0.274693 
75.370079 -137.690109 -0.710870 -0.974642 -0.127696 0.297881 0.488544 
75.696182 -136.803543 -0.673390 -0.937567 -0.115010 0.237074 0.566998 
76.016563 -135.873154 -0.612397 -0.801833 -0.102909 0.188209 0.478025 
76.331032 -134.897491 -0.528298 -0.850810 -0.105079 0.087371 0.366729 
76.639389 -133.874954 -0.506306 -0.689561 -0.091101 0.101861 0.217843 
76.941429 -132.803940 -0.449185 -0.631032 -0.085708 0.016675 0.114880 
77.236946 -131.682724 -0.335789 -0.474895 -0.078238 0.001872 0.051607 
77.525696 -130.509552 -0.316359 -0.455397 -0.075619 -0.022654 0.000000 
77.807434 -129.282593 -0.283572 -0.435009 -0.071357 0.015197 0.000000 
78.081909 -128.000000 -0.268989 -0.389653 -0.068023 -0.031940 0.000000 
78.348824 -126.659927 -0.267833 -0.418238 -0.064698 0.121470 0.000000 
78.607887 -125.260521 -0.253619 -0.611352 -0.075195 -0.023012 0.000000 
78.858765 -123.800003 -0.219819 -0.400174 -0.068807 -0.061898 0.000000 
79.101120 -122.276649 -0.216060 -0.301573 -0.065690 -0.087690 0.000000 
79.334572 -120.688896 -0.212284 -0.198414 -0.064935 -0.151405 0.000000 
79.558739 -119.035355 -0.215079 -0.191928 -0.061350 -0.162314 0.000000 
79.773201 -117.314873 -0.212670 -0.208718 -0.061335 -0.164758 0.000000 
79.977524 -115.526634 -0.173368 -0.248170 -0.060971 -0.202531 0.000000 
80.171265 -113.670174 -0.156468 -0.233672 -0.061159 -0.213489 0.000000 
80.353943 -111.745514 -0.167732 -0.219710 -0.060947 -0.217578 0.000000 
80.525085 -109.753197 -0.172718 -0.194759 -0.062545 -0.194670 0.000000 
80.684212 -107.694389 -0.174664 -0.190700 -0.061228 -0.151475 0.000000 
80.830826 -105.570930 -0.177398 -0.164393 -0.060098 -0.147276 0.000000 
80.964455 -103.385437 -0.178107 -0.204692 -0.064957 -0.165940 0.000000 
81.084625 -101.141304 -0.172699 -0.223301 -0.073529 -0.210204 0.000000 
81.190887 -98.842781 -0.195388 -0.249173 -0.067419 -0.133703 0.000000 
81.282837 -96.494942 -0.295781 -0.550753 -0.065326 -0.090569 0.000000 
81.360092 -94.103714 -0.510824 -0.569826 -0.078206 -0.158205 0.000000 
81.084625 -64.858696 -0.325773 -0.100976 -0.093063 -0.019864 0.000000 
70.002045 -56.506905 0.000031 -0.000067 -0.000863 0.001017 0.001584 
70.363403 -56.153629 0.000009 -0.000066 -0.001003 0.000405 0.001027 
70.721817 -55.777012 0.000012 -0.000169 -0.001225 0.000028 0.000000 
71.093567 -55.358349 0.000017 -0.000298 -0.002154 0.000007 0.000000 
80.964455 -13.385437 -0.330343 -0.191337 -0.107669 -0.201581 0.000000 
81.084625 -11.141305 -0.458061 -0.249595 -0.027935 -0.073229 0.000000 
81.190887 -8.842779 -0.381510 -0.008926 -0.000319 0.012860 0.000000 
81.282837 -6.494946 -0.424584 -0.150954 -0.104901 -0.140557 0.000000 
81.360092 -4.103712 -0.501715 0.014654 -0.017003 0.031372 0.000000 
81.422310 -1.675760 -0.162840 0.007228 -0.005852 0.043729 0.000000 
81.469231 0.781539 -0.041387 -0.007799 0.001724 0.015922 0.000000 
81.500633 3.260237 -0.012623 -0.013452 0.000210 -0.043111 0.000000 
81.516365 5.751956 -0.026355 -0.012948 0.000229 -0.045231 0.000000 
81.516365 8.248044 -0.062881 0.030229 0.001065 -0.020496 0.000000 
81.500633 10.739763 -0.174367 -0.018892 -0.007825 -0.014537 0.000000 
81.469231 13.218461 -0.062368 -0.059728 0.020311 0.029499 0.028459 
81.422310 15.675760 -0.037567 -0.217049 -0.076050 0.045834 0.050376 
81.360092 18.103712 -0.013056 -0.293124 -0.132808 0.048284 0.063238 
81.282837 20.494946 -0.002594 -0.275690 -0.142886 0.049041 0.065244 
81.190887 22.842779 0.001072 -0.230393 -0.112548 0.056751 0.068368 
81.084625 25.141304 0.001980 -0.178521 -0.084596 0.050937 0.071926 
80.964455 27.385437 -0.002748 -0.124165 -0.074083 0.053744 0.071918 
80.830826 29.570934 0.000156 -0.068753 -0.019220 0.036197 0.063691 
80.684212 31.694389 -0.000881 -0.002219 0.001904 -0.010019 0.055528 
80.525085 33.753201 -0.000678 0.001376 0.000299 -0.005937 0.035029 
80.353943 35.745518 0.000629 0.003347 0.001982 0.000523 0.011021 
80.171265 37.670177 0.000107 0.014644 0.002638 -0.002280 0.000000 
79.977524 39.526634 0.000119 -0.022740 0.007722 -0.002051 0.000000 
79.773201 41.314873 -0.000191 -0.030094 0.002925 -0.023760 0.000000 
79.558739 43.035351 -0.003278 -0.045040 -0.005433 -0.015324 0.000000 
79.334572 44.688896 -0.004357 -0.050369 -0.002432 -0.003576 0.000000 
79.101120 46.276649 0.003033 -0.027134 0.000322 0.001723 0.000000 
78.858765 47.799999 0.001625 0.089747 0.001280 -0.001386 0.000000 
78.607887 49.260525 0.001517 0.177801 0.010668 -0.002813 0.000000 
78.348824 50.659927 -0.000491 0.016569 0.001022 -0.002612 0.000000 
78.081909 52.000000 -0.000175 0.006118 0.000731 -0.004831 0.000000 
77.807434 53.282589 -0.000833 0.001508 0.006299 0.002056 0.000000 
77.525696 54.509548 -0.000206 0.002538 0.000989 0.004934 0.000000 
77.236946 55.682728 -0.000022 0.000775 0.018202 -0.006667 0.000000 
76.941429 56.803944 0.000170 0.000126 0.013657 -0.039311 0.000000 
76.639389 57.874962 0.000280 0.000555 -0.004047 -0.053139 0.000000 
76.331032 58.897488 0.000246 0.002363 -0.003775 -0.072070 0.000000 
76.016563 59.873161 0.000006 0.000752 -0.000335 -0.079795 0.000000 
75.038445 62.534290 -0.000010 0.000093 0.000257 -0.002320 0.000000 
74.701462 63.337406 -0.000005 0.000036 0.000595 -0.011752 0.000000 
74.359329 64.100723 0.000014 -0.000155 0.004418 -0.017936 0.000000 
74.012245 64.825432 0.000097 -0.000353 0.007182 -0.016880 0.000000 
73.660431 65.512695 0.000071 -0.000132 0.006486 -0.008957 0.000000 
73.304131 66.163582 0.000022 -0.000184 0.001813 -0.003872 0.000000 
72.943619 66.779137 0.000041 -0.000500 0.038997 -0.006841 0.000000 
72.579216 67.360344 0.000188 -0.000070 0.005240 -0.009841 0.000000 
72.211327 67.908142 0.000134 -0.000316 0.003715 0.002360 0.000000 
70.848160 -146.869476 -0.000728 0.001011 0.000436 -0.017606 0.000000 
71.225128 -146.460342 -0.000822 -0.002840 0.000395 -0.017398 0.000000 
71.604462 -146.018936 0.000336 -0.009776 -0.001384 -0.009217 0.000000 
71.983055 -145.546555 0.000831 -0.016620 -0.002597 -0.011609 0.000000 
72.359604 -145.042877 0.008555 -0.030748 -0.001269 -0.003902 0.000000 
72.733322 -144.507217 0.013243 0.000646 0.003292 -0.011399 0.000000 
73.103676 -143.938660 -0.054520 -0.129316 -0.018333 -0.034320 0.000000 
73.470238 -143.336227 -0.130439 -0.398182 -0.049239 0.015749 0.000000 
73.832680 -142.698837 -0.254512 -0.582685 -0.081797 -0.062555 0.000000 
74.190720 -142.025391 -0.728149 -1.137618 -0.168882 -0.099876 0.000000 
74.544113 -141.314682 -0.812124 -1.306248 -0.170553 -0.223874 0.199333 
74.892639 -140.565445 -0.791108 -1.230008 -0.154886 -0.151724 0.428850 
75.236099 -139.776382 -0.782855 -1.050062 -0.138378 0.604003 0.652568 
75.574287 -138.946075 -0.733899 -1.025216 -0.128508 0.409428 0.825313 
75.907028 -138.073029 -0.676979 -0.950297 -0.114626 0.248808 0.738198 
76.234123 -137.155655 -0.603245 -0.913653 -0.103740 0.178891 0.498327 
76.555397 -136.192276 -0.522135 -0.716465 -0.088140 0.039662 0.258807 
76.870636 -135.181122 -0.491023 -0.648409 -0.091715 -0.003379 0.064324 
77.179649 -134.120316 -0.353986 -0.477843 -0.081129 0.009622 0.000000 
77.482216 -133.007904 -0.304157 -0.424547 -0.074957 -0.019694 0.000000 
77.778107 -131.841812 -0.290100 -0.455068 -0.075553 -0.065552 0.000000 
78.067062 -130.619934 -0.272970 -0.422916 -0.072159 -0.042604 0.000000 
78.348824 -129.340073 -0.265106 -0.363003 -0.067737 0.008445 0.000000 
78.623100 -128.000000 -0.250042 -0.405746 -0.066449 -0.046520 0.000000 
78.889580 -126.597481 -0.243834 -0.509649 -0.065882 -0.097802 0.000000 
79.147926 -125.130287 -0.212548 -0.460856 -0.069770 -0.156357 0.000000 
79.397766 -123.596268 -0.207464 -0.311903 -0.065501 -0.171134 0.000000 
79.638725 -121.993385 -0.208543 -0.268070 -0.065705 -0.178229 0.000000 
79.870377 -120.319756 -0.212368 -0.209786 -0.063804 -0.193299 0.000000 
80.092285 -118.573746 -0.206187 -0.205252 -0.061106 -0.169080 0.000000 
80.303970 -116.754036 -0.160982 -0.224610 -0.060678 -0.207818 0.000000 
80.504959 -114.859703 -0.142922 -0.239779 -0.060657 -0.217260 0.000000 
80.694725 -112.890320 -0.167097 -0.221157 -0.061061 -0.217170 0.000000 
80.872742 -110.846069 -0.174893 -0.201371 -0.062225 -0.198817 0.000000 
81.038483 -108.727798 -0.173631 -0.196608 -0.062862 -0.166479 0.000000 
81.191391 -106.537178 -0.176586 -0.193756 -0.063881 -0.123657 0.000000 
81.330925 -104.276726 -0.180120 -0.200923 -0.064428 -0.159028 0.000000 
81.456558 -101.949944 -0.176639 -0.231216 -0.062370 -0.158989 0.000000 
81.567780 -99.561317 -0.179437 -0.268105 -0.064180 -0.167109 0.000000 
81.664108 -97.116394 -0.190206 -0.320410 -0.085283 -0.170969 0.000000 
81.745117 -94.621704 -0.297301 -0.448120 -0.063789 -0.067062 0.000000 
81.810410 -92.084778 -0.297043 -0.433200 -0.068593 -0.054036 0.000000 
81.456558 -64.050056 -0.308257 -0.103542 -0.104208 -0.104250 0.000000 
81.330925 -61.723274 -0.315825 -0.071246 -0.087557 0.025907 0.000000 
70.117966 -57.583580 0.000043 -0.000107 -0.000007 0.000204 0.001229 
70.484612 -57.237808 0.000019 0.000061 -0.000093 0.000041 0.000919 
70.848160 -56.869480 0.000019 0.000119 -0.000110 -0.000120 0.000000 
71.225128 -56.460342 0.000046 -0.000200 -0.001159 -0.001335 0.000000 
71.604462 -56.018940 0.000020 -0.000560 -0.002271 -0.001768 0.000000 
71.983055 -55.546551 0.000006 -0.000281 -0.001596 -0.001742 0.000000 
81.456558 -11.949941 -0.503772 -0.154462 -0.033709 -0.055359 0.000000 
81.567780 -9.561319 -0.464557 -0.273987 -0.120928 -0.196286 0.000000 
81.664108 -7.116392 -0.352693 -0.078664 -0.093286 -0.230573 0.000000 
81.745117 -4.621706 -0.321934 0.020824 -0.010278 -0.097630 0.000000 
81.810410 -2.084777 -0.219100 -0.014746 -0.011423 -0.019313 0.000000 
81.859680 0.486013 -0.125291 -0.005516 -0.006612 0.037093 0.000000 
81.892662 3.081548 -0.024394 -0.021365 -0.004563 -0.027594 0.000000 
81.909203 5.692161 -0.052139 -0.055370 -0.002426 -0.072900 0.000000 
81.909203 8.307839 -0.180160 -0.008575 0.003656 -0.052317 0.000000 
81.892662 10.918452 -0.519363 0.007047 0.002000 -0.026582 0.000000 
81.859680 13.513988 -0.271447 -0.013973 0.006975 0.013782 0.000000 
81.810410 16.084776 -0.186208 0.016770 0.044966 0.023194 0.013227 
81.745117 18.621706 -0.034118 -0.213569 -0.059721 0.031130 0.037388 
81.664108 21.116392 -0.022405 -0.293002 -0.115166 0.025051 0.044567 
81.567780 23.561319 -0.014443 -0.343134 -0.149149 0.046101 0.044465 
81.456558 25.949940 -0.009743 -0.303378 -0.151503 0.054241 0.062404 
81.330925 28.276726 -0.006359 -0.279897 -0.140556 0.070923 0.084998 
81.191391 30.537176 -0.000148 -0.168050 -0.055769 0.058595 0.089202 
81.038483 32.727802 -0.002844 -0.092193 -0.000760 0.011289 0.093095 
80.872742 34.846069 0.000599 0.036813 -0.007300 -0.022731 0.079572 
80.694725 36.890324 0.001135 -0.021898 0.001803 0.003966 0.045299 
80.504959 38.859703 -0.000486 -0.003744 0.003706 0.005807 0.018399 
80.303970 40.754032 0.001967 -0.007922 0.011893 -0.004767 0.000000 
80.092285 42.573746 0.001166 -0.019057 -0.000528 -0.032462 0.000000 
79.870377 44.319756 -0.003547 -0.078406 -0.008829 -0.034781 0.000000 
79.638725 45.993385 -0.020331 0.025105 0.004646 0.014866 0.000000 
79.397766 47.596272 0.000391 0.058058 0.010126 0.004629 0.000000 
79.147926 49.130287 -0.007091 0.069701 0.006275 0.000310 0.000000 
78.889580 50.597477 0.004904 0.143593 0.012907 -0.001757 0.000000 
78.623100 52.000000 -0.002276 0.016592 0.002895 -0.003469 0.000000 
78.348824 53.340073 0.000075 0.004055 0.002415 -0.008022 0.000000 
78.067062 54.619938 -0.000575 0.000253 0.002100 -0.002168 0.000000 
77.778107 55.841820 -0.000141 -0.000028 0.001735 -0.015504 0.000000 
77.482216 57.007904 -0.000059 0.001114 -0.007755 -0.021986 0.000000 
77.179649 58.120323 0.000083 0.000586 -0.033305 -0.036244 0.000000 
76.870636 59.181126 0.000518 0.000536 0.057013 -0.051917 0.000000 
76.555397 60.192276 0.000279 0.004434 -0.001815 -0.068140 0.000000 
75.236099 63.776386 0.000010 0.000120 0.001100 -0.003040 0.000000 
74.892639 64.565453 0.000012 -0.000040 0.002003 -0.013824 0.000000 
74.544113 65.314674 0.000058 -0.000250 0.004956 -0.021886 0.000000 
74.190720 66.025391 0.000115 -0.000612 0.021944 -0.019577 0.000000 
73.832680 66.698845 0.000114 -0.000248 0.005219 -0.007074 0.000000 
73.470238 67.336227 0.000139 -0.000712 0.007647 -0.008318 0.000000 
73.103676 67.938660 0.000212 0.000314 0.003088 -0.012645 0.000000 
72.733322 68.507210 0.000116 -0.000001 0.002713 -0.004370 0.000000 
70.970009 -147.977539 -0.000855 0.001452 0.000696 -0.018655 0.000000 
71.351967 -147.579010 -0.000581 -0.002596 0.002599 -0.018589 0.000000 
71.736473 -147.149002 -0.000040 -0.000498 -0.001680 -0.010966 0.000000 
72.120407 -146.688736 -0.000325 -0.015445 -0.000485 -0.022912 0.000000 
72.502434 -146.197876 0.006815 -0.034051 -0.007470 -0.004312 0.000000 
72.881752 -145.675659 0.021603 -0.090879 -0.006716 -0.057783 0.000000 
73.257812 -145.121170 -0.038308 -0.141366 -0.016233 -0.040189 0.000000 
73.630196 -144.533310 -0.282541 -0.529252 -0.081657 -0.102592 0.000000 
73.998558 -143.910995 -0.425484 -0.690418 -0.109880 -0.066371 0.000000 
74.362617 -143.252975 -0.659047 -1.082088 -0.146532 -0.064929 0.073143 
74.722130 -142.558014 -0.816306 -1.204986 -0.158362 -0.102007 0.447087 
75.076866 -141.824722 -0.815565 -1.186873 -0.148914 0.641442 0.707534 
75.426620 -141.051651 -0.813970 -1.024444 -0.135591 0.683383 0.907224 
75.771210 -140.237274 -0.756218 -0.930770 -0.119352 0.464165 1.030426 
76.110443 -139.379944 -0.693846 -0.919099 -0.106515 0.278665 0.803058 
76.444138 -138.477905 -0.588031 -0.977886 -0.100541 -0.014849 0.437770 
76.772095 -137.529266 -0.491246 -0.887928 -0.092891 -0.050273 0.137035 
77.094139 -136.532074 -0.455464 -0.695145 -0.087798 -0.061969 0.000000 
77.410049 -135.484192 -0.359467 -0.465541 -0.078010 -0.076012 0.000000 
77.719627 -134.383392 -0.293569 -0.413124 -0.074082 -0.136315 0.000000 
78.022629 -133.227325 -0.274460 -0.423156 -0.070874 -0.215327 0.000000 
78.318802 -132.013535 -0.262403 -0.404338 -0.069948 -0.232522 0.000000 
78.607887 -130.739471 -0.244590 -0.366076 -0.068023 -0.205101 0.000000 
78.889580 -129.402527 -0.242807 -0.400482 -0.069496 -0.187193 0.000000 
79.163567 -128.000000 -0.253300 -0.447546 -0.068081 -0.185551 0.000000 
79.429489 -126.529213 -0.202847 -0.443658 -0.067377 -0.201640 0.000000 
79.686981 -124.987503 -0.200568 -0.391794 -0.066162 -0.199611 0.000000 
79.935623 -123.372284 -0.203008 -0.362895 -0.065129 -0.196229 0.000000 
80.174980 -121.681099 -0.197181 -0.267645 -0.063886 -0.210261 0.000000 
80.404579 -119.911743 -0.196354 -0.238949 -0.062372 -0.225633 0.000000 
80.623917 -118.062286 -0.180249 -0.243232 -0.061901 -0.206901 0.000000 
80.832466 -116.131241 -0.168703 -0.247578 -0.062160 -0.208322 0.000000 
81.029663 -114.117607 -0.162903 -0.226128 -0.062335 -0.202274 0.000000 
81.214920 -112.021057 -0.169343 -0.203867 -0.063392 -0.209258 0.000000 
81.387650 -109.842033 -0.171724 -0.198793 -0.063513 -0.186797 0.000000 
81.547241 -107.581879 -0.178035 -0.208333 -0.063157 -0.150678 0.000000 
81.693085 -105.242958 -0.181114 -0.204096 -0.063725 -0.125848 0.000000 
81.824570 -102.828773 -0.178547 -0.238241 -0.065157 -0.187136 0.000000 
81.941116 -100.344048 -0.183925 -0.291119 -0.064335 -0.126073 0.000000 
82.042183 -97.794769 -0.177238 -0.256155 -0.055212 -0.081192 0.000000 
82.127251 -95.188179 -0.227216 -0.434876 -0.079056 -0.108768 0.000000 
82.195885 -92.532745 -0.259789 -0.438860 -0.063342 -0.039183 0.000000 
82.247704 -89.838028 -0.239358 -0.355315 -0.078445 -0.069730 0.000000 
82.282417 -87.114540 -0.244767 -0.364492 -0.057699 -0.047084 0.000000 
81.824570 -63.171227 -0.272984 -0.069383 -0.091691 -0.099229 0.000000 
70.229851 -58.673840 0.000042 0.000018 -0.000101 -0.000012 0.000382 
70.601555 -58.336571 0.000027 0.000053 0.000242 0.000077 0.000207 
70.970009 -57.977539 0.000033 0.000074 0.000229 0.000030 0.000000 
71.351967 -57.579002 0.000063 -0.000116 -0.001026 -0.001279 0.000000 
71.736473 -57.149002 0.000062 -0.000629 -0.002343 -0.003123 0.000000 
72.120407 -56.688736 0.000023 -0.000591 -0.001987 -0.002672 0.000000 
72.502434 -56.197876 0.000001 -0.001384 -0.002214 -0.002949 0.000000 
81.693085 -15.242955 -0.370709 -0.364451 -0.036908 -0.116409 0.000000 
81.824570 -12.828773 -0.489577 -0.224967 -0.042968 -0.050566 0.000000 
81.941116 -10.344049 -0.307421 -0.109913 -0.086664 -0.204732 0.000000 
82.042183 -7.794769 -0.224539 -0.118400 -0.093427 -0.245398 0.000000 
82.127251 -5.188180 -0.165083 0.007912 -0.024119 -0.064797 0.000000 
82.195885 -2.532746 -0.251101 0.002280 -0.008211 -0.099214 0.000000 
82.247704 0.161968 -0.211566 -0.003361 -0.005352 -0.016616 0.000000 
82.282417 2.885461 -0.148656 -0.001755 -0.000157 -0.030150 0.000000 
82.299828 5.626518 -0.186372 -0.018726 -0.000527 -0.096902 0.000000 
82.299828 8.373482 -0.342457 -0.005329 0.005256 -0.073206 0.000000 
82.282417 11.114539 -0.500540 -0.031897 -0.005132 -0.041582 0.000000 
82.247704 13.838032 -0.465942 -0.045035 -0.012070 -0.038458 0.000000 
82.195885 16.532745 -0.310935 -0.333469 -0.007267 -0.012443 0.000000 
82.127251 19.188181 -0.262215 -0.227576 -0.030634 0.038322 0.000000 
82.042183 21.794769 -0.257626 -0.069700 0.120017 -0.009241 0.000000 
81.941116 24.344049 -0.152038 -0.132751 -0.000060 -0.015042 0.000000 
81.824570 26.828772 -0.030398 -0.250653 -0.122712 0.007095 0.000000 
81.693085 29.242954 -0.015748 -0.327071 -0.161286 0.043567 0.013545 
81.547241 31.581877 -0.004394 -0.334044 -0.130171 0.106992 0.048938 
81.387650 33.842033 -0.009312 -0.271044 -0.036858 0.073825 0.085159 
81.214920 36.021057 -0.002112 -0.112616 -0.007513 0.047957 0.096465 
81.029663 38.117607 -0.001207 -0.079160 0.016719 0.034932 0.068835 
80.832466 40.131237 -0.001571 0.006234 0.003805 -0.015374 0.041899 
80.623917 42.062290 0.001613 0.005500 0.007578 -0.004957 0.000000 
80.404579 43.911743 -0.012024 0.003280 0.006932 0.002850 0.000000 
80.174980 45.681103 -0.011880 -0.163911 -0.015607 -0.087833 0.000000 
79.935623 47.372280 -0.010922 0.082173 0.014372 -0.009743 0.000000 
79.686981 48.987503 0.044155 0.021947 0.008855 -0.010421 0.000000 
79.429489 50.529217 0.023641 0.057668 0.012285 -0.003287 0.000000 
79.163567 52.000000 0.016279 0.063990 0.017556 0.003512 0.000000 
78.889580 53.402523 0.001766 0.012327 0.008791 0.001235 0.000000 
78.607887 54.739475 -0.001201 -0.006863 0.000890 -0.005251 0.000000 
78.318802 56.013531 0.000029 0.003449 0.005762 -0.006910 0.000000 
78.022629 57.227322 -0.000361 0.003534 0.005008 -0.017835 0.000000 
77.719627 58.383385 0.000102 0.003654 0.002109 -0.033100 0.000000 
77.410049 59.484188 -0.000025 0.000209 -0.006069 -0.030953 0.000000 
77.094139 60.532074 0.000770 -0.001462 0.057450 -0.050252 0.000000 
76.772095 61.529274 0.000426 0.008057 -0.011262 -0.047621 0.000000 
76.444138 62.477901 0.000134 0.000922 -0.021670 -0.027777 0.000000 
75.426620 65.051651 0.000021 0.000092 0.002898 -0.003293 0.000000 
75.076866 65.824715 0.000027 -0.000025 0.000098 -0.020307 0.000000 
74.722130 66.558014 0.000070 -0.000150 0.005001 -0.023228 0.000000 
74.362617 67.252983 0.000104 -0.000490 0.004710 -0.017483 0.000000 
73.998558 67.910988 0.000143 -0.000326 0.000584 -0.000507 0.000000 
73.630196 68.533318 0.000287 -0.000029 0.000164 -0.024513 0.000000 
73.257812 69.121162 0.000164 -0.000011 0.000801 -0.013099 0.000000 
71.087173 -149.100510 -0.001026 0.001385 0.001201 -0.018371 0.000000 
71.473877 -148.713638 -0.000439 0.003682 0.007499 -0.014686 0.000000 
71.863335 -148.296158 0.000510 0.001666 -0.001086 -0.014201 0.000000 
72.252365 -147.849213 -0.004823 -0.013562 0.000859 -0.040140 0.000000 
72.639633 -147.372421 -0.020513 -0.065702 -0.011517 0.007072 0.000000 
73.024315 -146.864990 -0.037435 -0.110211 -0.016693 0.010693 0.000000 
73.405861 -146.325943 -0.081989 -0.181808 -0.020622 0.001092 0.000000 
73.783836 -145.754166 -0.313132 -0.538007 -0.077953 -0.089888 0.000000 
74.157898 -145.148483 -0.514477 -0.977338 -0.121527 0.166096 0.000000 
74.527763 -144.507599 -0.642238 -1.034726 -0.137298 0.026531 0.317964 
74.893188 -143.830170 -0.762612 -1.154811 -0.146186 0.031075 0.713650 
75.253937 -143.114716 -0.823600 -1.069665 -0.139286 0.795363 0.995707 
75.609818 -142.359680 -0.816287 -0.978207 -0.124833 0.649699 1.102970 
75.960632 -141.563416 -0.723292 -0.876365 -0.112428 0.487953 1.093745 
76.306206 -140.724121 -0.662811 -0.878232 -0.105100 0.314587 0.736937 
76.646355 -139.839859 -0.574878 -1.003531 -0.098554 0.093518 0.332994 
76.980888 -138.908600 -0.473302 -0.968060 -0.095503 -0.068175 0.013368 
77.309624 -137.928116 -0.429064 -0.769115 -0.087451 -0.123582 0.000000 
77.632362 -136.896072 -0.346433 -0.569838 -0.080832 -0.199688 0.000000 
77.948883 -135.809952 -0.298793 -0.474749 -0.075176 -0.223454 0.000000 
78.258957 -134.667130 -0.290420 -0.435074 -0.071606 -0.192195 0.000000 
78.562347 -133.464783 -0.264063 -0.371994 -0.069746 -0.246839 0.000000 
78.858765 -132.199997 -0.245069 -0.362880 -0.068727 -0.252188 0.000000 
79.147926 -130.869720 -0.239182 -0.374347 -0.067400 -0.231241 0.000000 
79.429489 -129.470779 -0.236182 -0.368269 -0.065577 -0.235337 0.000000 
79.703110 -128.000000 -0.197776 -0.404517 -0.065529 -0.230744 0.000000 
79.968384 -126.454124 -0.200769 -0.418144 -0.066096 -0.232120 0.000000 
80.224899 -124.829964 -0.193603 -0.371817 -0.065032 -0.220589 0.000000 
80.472176 -123.124413 -0.188934 -0.361924 -0.063955 -0.228517 0.000000 
80.709724 -121.334549 -0.187977 -0.320044 -0.063380 -0.231580 0.000000 
80.937004 -119.457756 -0.194644 -0.233423 -0.063818 -0.213643 0.000000 
81.153442 -117.491791 -0.171630 -0.242696 -0.063523 -0.220921 0.000000 
81.358429 -115.434982 -0.173008 -0.248512 -0.061861 -0.200091 0.000000 
81.551323 -113.286324 -0.177692 -0.219820 -0.062915 -0.183334 0.000000 
81.731461 -111.045662 -0.180479 -0.235120 -0.063502 -0.188246 0.000000 
81.898163 -108.713898 -0.171887 -0.197428 -0.062889 -0.156268 0.000000 
82.050743 -106.293076 -0.181532 -0.198529 -0.063160 -0.146026 0.000000 
82.188522 -103.786621 -0.180913 -0.213627 -0.062225 -0.144897 0.000000 
82.310814 -101.199402 -0.179244 -0.312177 -0.066301 -0.173263 0.000000 
82.417007 -98.537849 -0.179021 -0.342269 -0.067753 -0.132990 0.000000 
82.506493 -95.809975 -0.186701 -0.249053 -0.065586 -0.040648 0.000000 
82.578766 -93.025307 -0.202570 -0.351098 -0.062761 -0.047702 0.000000 
82.633377 -90.194809 -0.195343 -0.343400 -0.065680 -0.098817 0.000000 
82.669983 -87.330627 -0.219627 -0.388881 -0.053084 -0.041991 0.000000 
82.688347 -84.445854 -0.215682 -0.328038 -0.072028 -0.096097 0.000000 
82.688347 -81.554146 -0.180515 -0.210699 -0.061627 0.022370 0.000000 
82.188522 -62.213383 -0.000064 0.032463 0.050987 0.118448 0.000000 
82.050743 -59.706924 -0.280199 -0.113851 -0.104274 -0.083529 0.000000 
70.337494 -59.777046 0.000039 0.000055 -0.000096 -0.000000 0.000000 
70.714027 -59.449249 0.000039 0.000044 0.000003 0.000112 0.000000 
71.087173 -59.100517 0.000052 -0.000030 0.000430 0.000505 0.000000 
71.473877 -58.713634 0.000075 -0.000248 -0.000114 0.000712 0.000000 
71.863335 -58.296158 0.000075 -0.000367 -0.000928 -0.000332 0.000000 
72.252365 -57.849205 0.000057 -0.000113 -0.000958 -0.000273 0.000000 
72.639633 -57.372414 0.000034 -0.000631 -0.001993 -0.001367 0.000000 
73.024315 -56.864986 0.000014 -0.001354 -0.002320 -0.002939 0.000000 
82.050743 -16.293076 -0.347830 -0.184771 -0.083796 -0.220605 0.000000 
82.188522 -13.786619 -0.233941 -0.089991 -0.065587 -0.194904 0.000000 
82.310814 -11.199401 -0.207676 -0.047093 -0.067466 -0.199156 0.000000 
82.417007 -8.537850 -0.197866 -0.149867 -0.107669 -0.300952 0.000000 
82.506493 -5.809974 -0.132595 -0.016913 -0.022856 -0.082550 0.000000 
82.578766 -3.025310 -0.167420 -0.004803 -0.029181 -0.064785 0.000000 
82.633377 -0.194810 -0.210814 -0.011813 -0.034622 -0.294123 0.000000 
82.669983 2.669369 -0.482303 0.000291 -0.006082 -0.151280 0.000000 
82.688347 5.554146 -0.538343 -0.002401 0.010900 -0.156067 0.000000 
82.688347 8.445854 -0.608665 -0.022596 0.000018 -0.015610 0.000000 
82.669983 11.330631 -0.500855 -0.044660 -0.014678 -0.058097 0.000000 
82.633377 14.194810 -0.386025 0.045093 0.013388 -0.026671 0.000000 
82.578766 17.025311 -0.356224 -0.034585 0.000960 0.000919 0.000000 
82.506493 19.809975 -0.379170 -0.192530 0.001082 -0.025967 0.000000 
82.417007 22.537851 -0.497747 -0.117388 -0.003187 -0.091695 0.000000 
82.310814 25.199402 -0.354205 -0.048501 0.005175 -0.008532 0.000000 
82.188522 27.786619 -0.211373 -0.017660 0.005643 -0.020954 0.000000 
82.050743 30.293076 -0.060700 -0.234632 -0.074832 -0.061783 0.000000 
81.898163 32.713894 -0.023478 -0.424952 -0.099089 0.073626 0.000000 
81.731461 35.045666 -0.027682 -0.467814 -0.079266 0.097308 0.056153 
81.551323 37.286320 -0.032602 -0.351953 -0.028904 0.096363 0.093030 
81.358429 39.434982 -0.021821 -0.264393 -0.027383 0.079641 0.071907 
81.153442 41.491795 0.007445 0.084001 0.002302 0.005970 0.050176 
80.937004 43.457756 0.002291 -0.014685 0.009513 -0.001681 0.001379 
80.709724 45.334553 -0.008860 -0.019088 0.012996 0.008716 0.000000 
80.472176 47.124413 -0.123357 -0.143842 0.020964 -0.057067 0.000000 
80.224899 48.829964 -0.562865 -0.472117 -0.163117 -0.113309 0.000000 
79.968384 50.454128 -0.429349 -0.350230 -0.135528 -0.139934 0.000000 
79.703110 52.000000 -0.082787 -0.136044 -0.030413 -0.034602 0.000000 
79.429489 53.470783 0.018396 0.104799 0.017950 0.002689 0.000000 
79.147926 54.869713 -0.008085 -0.038632 -0.006837 -0.012121 0.000000 
78.858765 56.200001 0.000577 0.002302 0.009419 -0.003611 0.000000 
78.562347 57.464787 0.000560 -0.000297 0.006528 -0.006049 0.000000 
78.258957 58.667130 -0.000539 0.005845 0.008218 -0.012045 0.000000 
77.948883 59.809959 0.000141 0.009366 0.004914 -0.026083 0.000000 
77.632362 60.896069 -0.000136 0.004254 0.043425 -0.005703 0.000000 
77.309624 61.928116 0.000848 0.003062 0.037662 -0.032402 0.000000 
76.980888 62.908596 0.000275 0.007460 -0.032844 -0.090449 0.000000 
76.646355 63.839863 0.000322 0.002544 -0.031195 -0.071066 0.000000 
75.609818 66.359688 0.000033 -0.000014 0.001787 -0.003951 0.000000 
75.253937 67.114716 0.000090 -0.000070 0.002369 -0.022831 0.000000 
74.893188 67.830162 0.000127 -0.000047 0.006974 -0.024946 0.000000 
74.527763 68.507599 0.000123 -0.000084 0.002636 -0.022250 0.000000 
74.157898 69.148476 0.000067 -0.000093 0.000200 -0.009208 0.000000 
73.783836 69.754166 0.000119 0.000005 0.000690 -0.021614 0.000000 
71.199471 -150.237732 -0.000816 0.000429 0.001025 -0.016873 0.000000 
71.590698 -149.863541 -0.000168 0.004161 0.017588 -0.012210 0.000000 
71.984871 -149.459702 0.001108 0.005169 0.003034 -0.017520 0.000000 
72.378769 -149.027237 -0.004062 -0.009478 0.001248 -0.064416 0.000000 
72.771034 -148.565765 -0.023867 -0.040737 -0.004401 -0.009433 0.000000 
73.160843 -148.074432 -0.082694 -0.078525 -0.013120 0.086390 0.000000 
73.547638 -147.552261 -0.153104 -0.176047 -0.027301 0.106524 0.000000 
73.930977 -146.998062 -0.300496 -0.526043 -0.069272 -0.108628 0.024911 
74.310516 -146.410629 -0.656822 -0.997480 -0.143469 -0.053085 0.188642 
74.685974 -145.788589 -0.835511 -1.191797 -0.169930 -0.025527 0.584590 
75.057098 -145.130524 -0.840037 -1.148640 -0.155627 -0.016864 0.966051 
75.423668 -144.434891 -0.832602 -1.018650 -0.138736 0.787608 1.239417 
75.785477 -143.700012 -0.811886 -0.920766 -0.127053 0.505471 1.200449 
76.142349 -142.924103 -0.698119 -0.889589 -0.111538 0.395796 1.053457 
76.494095 -142.105255 -0.612703 -0.811181 -0.100701 0.232086 0.609270 
76.840553 -141.241379 -0.501770 -1.000180 -0.098785 0.085138 0.241771 
77.181526 -140.330246 -0.468341 -1.049681 -0.094069 -0.018878 0.000000 
77.516838 -139.369446 -0.378155 -0.933524 -0.087769 -0.151904 0.000000 
77.846298 -138.356384 -0.339060 -0.716547 -0.082675 -0.201497 0.000000 
78.169693 -137.288284 -0.290432 -0.523608 -0.075591 -0.233278 0.000000 
78.486794 -136.162216 -0.263796 -0.482247 -0.072176 -0.223384 0.000000 
78.797363 -134.975021 -0.250783 -0.397251 -0.068969 -0.239944 0.000000 
79.101120 -133.723358 -0.242878 -0.365058 -0.068703 -0.253657 0.000000 
79.397766 -132.403732 -0.219917 -0.387039 -0.068553 -0.219059 0.000000 
79.686981 -131.012497 -0.210160 -0.379444 -0.067354 -0.242025 0.000000 
79.968384 -129.545868 -0.205784 -0.432983 -0.066477 -0.236472 0.000000 
80.241585 -128.000000 -0.197054 -0.424105 -0.065236 -0.225585 0.000000 
80.506134 -126.370987 -0.200613 -0.400624 -0.065122 -0.235860 0.000000 
80.761551 -124.654968 -0.194543 -0.368110 -0.063926 -0.246600 0.000000 
81.007309 -122.848236 -0.191078 -0.308339 -0.063556 -0.247003 0.000000 
81.242828 -120.947289 -0.173992 -0.271136 -0.063864 -0.220076 0.000000 
81.467499 -118.949036 -0.169857 -0.217842 -0.064481 -0.225885 0.000000 
81.680649 -116.850883 -0.173563 -0.259675 -0.062771 -0.214700 0.000000 
81.881592 -114.650993 -0.178821 -0.265136 -0.061516 -0.206081 0.000000 
82.069588 -112.348419 -0.178789 -0.280775 -0.062765 -0.204584 0.000000 
82.243881 -109.943382 -0.176341 -0.198455 -0.062426 -0.200487 0.000000 
82.403687 -107.437462 -0.175511 -0.216462 -0.062825 -0.168027 0.000000 
82.548233 -104.833801 -0.181518 -0.288030 -0.063217 -0.164889 0.000000 
82.676750 -102.137337 -0.180649 -0.327342 -0.066337 -0.162317 0.000000 
82.788513 -99.354897 -0.174548 -0.335763 -0.064150 -0.141581 0.000000 
82.882820 -96.495293 -0.175531 -0.329609 -0.062975 -0.185803 0.000000 
82.959076 -93.569283 -0.183440 -0.316044 -0.059600 -0.053966 0.000000 
83.016754 -90.589432 -0.180907 -0.388972 -0.067341 -0.120544 0.000000 
83.055435 -87.569893 -0.202534 -0.528819 -0.062646 -0.107896 0.000000 
83.074852 -84.526031 -0.178133 -0.396935 -0.058500 -0.093191 0.000000 
83.074852 -81.473969 -0.183744 -0.483213 -0.063759 -0.008034 0.000000 
83.055435 -78.430107 -0.182536 -0.212901 -0.050117 0.092022 0.000000 
83.016754 -75.410568 -0.164160 -0.124031 -0.062275 -0.055149 0.000000 
82.548233 -61.166199 -0.295707 -0.132777 -0.122571 -0.176700 0.011757 
82.403687 -58.562542 -0.265767 -0.108933 -0.066328 -0.008924 0.000000 
82.243881 -56.056614 -0.326029 -0.197611 -0.045341 0.022430 0.000000 
70.053230 -61.192680 0.000042 -0.000016 -0.000028 -0.000125 0.000000 
70.440712 -60.892578 0.000037 0.000022 0.000378 -0.000204 0.000000 
70.821854 -60.575199 0.000039 0.000004 0.000459 0.000073 0.000000 
71.199471 -60.237736 0.000043 -0.000042 0.000579 0.000273 0.000000 
71.590698 -59.863544 0.000062 -0.000093 0.000037 0.000278 0.000000 
71.984871 -59.459698 0.000066 -0.000151 -0.000517 0.000923 0.000000 
72.378769 -59.027237 0.000068 0.000215 -0.001003 0.001600 0.000000 
72.771034 -58.565758 0.000060 0.000054 -0.001916 0.001705 0.000000 
73.160843 -58.074436 0.000067 -0.000617 -0.001945 -0.000325 0.000000 
73.547638 -57.552254 0.000077 -0.001104 -0.001737 -0.001281 0.000000 
73.930977 -56.998066 0.000066 -0.000405 -0.001574 -0.000757 0.000000 
82.403687 -17.437458 -0.228258 -0.093305 -0.069579 -0.180402 0.000000 
82.548233 -14.833800 -0.221543 -0.138218 -0.067346 -0.181835 0.000000 
82.676750 -12.137335 -0.212329 -0.069466 -0.066767 -0.187753 0.000000 
82.788513 -9.354897 -0.198244 -0.127042 -0.089030 -0.288034 0.000000 
82.882820 -6.495292 -0.238134 -0.042570 -0.086805 -0.281318 0.000000 
82.959076 -3.569279 -0.341674 -0.020771 -0.037948 -0.181460 0.000000 
83.016754 -0.589431 -0.451729 -0.031766 -0.053115 -0.233983 0.000000 
83.055435 2.430105 -0.434357 -0.020357 -0.021404 -0.152332 0.000000 
83.074852 5.473969 -0.567782 -0.104505 -0.085842 -0.208714 0.000000 
83.074852 8.526031 -0.393125 0.018392 0.013235 0.035351 0.000000 
83.055435 11.569895 -0.308386 -0.102239 -0.084840 -0.175299 0.000000 
83.016754 14.589432 -0.388160 -0.199669 -0.105451 -0.164595 0.000000 
82.959076 17.569279 -0.345161 0.049131 0.017705 -0.171504 0.000000 
82.882820 20.495293 -0.551094 0.109429 0.020418 -0.350934 0.000000 
82.788513 23.354897 -0.582320 -0.021609 -0.014369 -0.365907 0.000000 
82.676750 26.137335 -0.548602 -0.063579 -0.005563 -0.212799 0.000000 
82.548233 28.833799 -0.470310 -0.236244 -0.085037 -0.171195 0.000000 
82.403687 31.437458 -0.275433 -0.137997 0.002436 -0.156479 0.000000 
82.243881 33.943386 -0.125011 -0.319157 -0.466632 -0.063594 0.000000 
82.069588 36.348423 -0.012215 -0.303852 0.058664 -0.007926 0.000000 
81.881592 38.650993 -0.073247 -0.081615 0.107162 0.045774 0.052696 
81.680649 40.850883 -0.057992 -0.403516 -0.019029 0.102904 0.066535 
81.467499 42.949032 0.002416 -0.005176 -0.003748 0.050070 0.069042 
81.242828 44.947289 0.001802 -0.026037 0.011482 -0.004977 0.023437 
81.007309 46.848232 -0.049388 -0.021549 0.020556 -0.015335 0.000000 
80.761551 48.654968 -0.316930 -0.092466 0.053686 -0.042732 0.000000 
79.968384 53.545872 -0.067935 -0.125448 -0.007711 -0.032933 0.000000 
79.686981 55.012497 -0.043743 -0.138774 -0.020761 -0.026882 0.000000 
79.397766 56.403728 -0.019972 -0.107231 -0.007295 -0.021302 0.000000 
79.101120 57.723351 0.004669 0.010997 0.009792 -0.004278 0.000000 
78.797363 58.975014 -0.001297 0.002063 0.007108 -0.012096 0.000000 
78.486794 60.162216 -0.001012 0.009674 0.009126 -0.025238 0.000000 
78.169693 61.288288 -0.000558 0.012877 0.010129 -0.021054 0.000000 
77.846298 62.356377 -0.000086 -0.003105 0.001927 -0.005272 0.000000 
77.516838 63.369438 0.000772 -0.001836 0.005768 -0.023380 0.000000 
77.181526 64.330246 0.000451 0.006940 -0.061649 -0.047305 0.000000 
76.840553 65.241386 0.000272 0.002559 -0.034635 -0.058592 0.000000 
75.785477 67.700005 0.000020 -0.000124 0.002083 -0.005754 0.000000 
75.423668 68.434883 0.000129 -0.000082 0.002741 -0.025880 0.000000 
75.057098 69.130524 0.000172 -0.000052 0.002372 -0.030969 0.000000 
74.685974 69.788589 0.000140 0.000200 0.000999 -0.026507 0.000000 
74.310516 70.410622 0.000033 -0.000096 -0.000525 -0.013454 0.000000 
73.930977 70.998062 0.000054 -0.000320 0.000198 -0.010657 0.000000 
73.547638 71.552254 -0.000016 0.000058 -0.000772 0.001534 0.000000 
73.160843 72.074440 0.000004 -0.000028 0.000105 0.000687 0.000000 
71.306732 -151.388535 -0.000499 0.000130 0.001151 -0.013549 0.000000 
71.702263 -151.028046 0.000008 0.003616 0.000936 -0.009758 0.000000 
72.100914 -150.638916 0.000778 0.002364 0.001530 -0.026035 0.000000 
72.499443 -150.222107 0.000002 -0.009812 0.000719 -0.080334 0.000000 
72.896469 -149.777176 -0.003487 -0.053201 -0.004301 -0.060796 0.000000 
73.291168 -149.303284 -0.032856 -0.059290 0.000459 0.028191 0.000000 
73.682976 -148.799377 -0.084017 -0.096926 -0.016165 -0.017992 0.000000 
74.071449 -148.264267 -0.368251 -0.717630 -0.093467 -0.162440 0.111296 
74.456245 -147.696701 -0.833172 -1.190406 -0.168733 -0.307568 0.383871 
74.837067 -147.095245 -0.843560 -1.159254 -0.164405 0.513859 0.764998 
75.213676 -146.458420 -0.844930 -1.161670 -0.149721 0.669365 1.133974 
75.585854 -145.784607 -0.829004 -1.052015 -0.134127 0.640543 1.400172 
75.953400 -145.072052 -0.796585 -0.966750 -0.122953 0.407026 1.215577 
76.316139 -144.318863 -0.706103 -0.892184 -0.110670 0.269652 0.988577 
76.673889 -143.522980 -0.620448 -0.934146 -0.102140 0.169771 0.580730 
77.026482 -142.682205 -0.504043 -1.037755 -0.098817 -0.061877 0.253786 
77.373749 -141.794113 -0.482851 -1.165005 -0.093002 -0.162507 0.004306 
77.715508 -140.856110 -0.452875 -1.008315 -0.086854 -0.175772 0.000000 
78.051575 -139.865387 -0.400201 -0.787818 -0.082226 -0.168981 0.000000 
78.381744 -138.818893 -0.270042 -0.575818 -0.075384 -0.021618 0.000000 
78.705803 -137.713394 -0.247705 -0.475270 -0.072289 -0.174808 0.000000 
79.023499 -136.545380 -0.245376 -0.459325 -0.069815 -0.197172 0.000000 
79.334572 -135.311111 -0.240653 -0.429166 -0.068788 -0.208774 0.000000 
79.638725 -134.006607 -0.211367 -0.393175 -0.067360 -0.236034 0.000000 
79.935623 -132.627716 -0.214759 -0.379964 -0.067366 -0.245726 0.000000 
80.224899 -131.170029 -0.207285 -0.408418 -0.065193 -0.238590 0.000000 
80.506134 -129.629013 -0.203125 -0.404215 -0.064541 -0.239684 0.000000 
80.778885 -128.000000 -0.200995 -0.386156 -0.065130 -0.251201 0.000000 
81.042648 -126.278282 -0.195637 -0.379269 -0.064396 -0.253402 0.000000 
81.296860 -124.459198 -0.173365 -0.356238 -0.064104 -0.246673 0.000000 
81.540924 -122.538261 -0.158127 -0.238281 -0.064229 -0.209761 0.000000 
81.774170 -120.511292 -0.166034 -0.259129 -0.064488 -0.211463 0.000000 
81.995888 -118.374619 -0.168444 -0.262653 -0.063907 -0.219549 0.000000 
82.205322 -116.125290 -0.174999 -0.267077 -0.062994 -0.219560 0.000000 
82.401657 -113.761330 -0.175048 -0.266824 -0.062047 -0.211464 0.000000 
82.584038 -111.282005 -0.173829 -0.239395 -0.062156 -0.198119 0.000000 
82.751610 -108.688156 -0.175182 -0.203294 -0.062665 -0.195568 0.000000 
82.903473 -105.982445 -0.191716 -0.349160 -0.062650 -0.192370 0.000000 
83.038750 -103.169678 -0.180793 -0.324954 -0.065160 -0.180104 0.000000 
83.156593 -100.257004 -0.178267 -0.343474 -0.064381 -0.174024 0.000000 
83.256195 -97.254051 -0.177008 -0.382933 -0.068273 -0.188102 0.000000 
83.336830 -94.172935 -0.176483 -0.349411 -0.063396 -0.129667 0.000000 
83.397888 -91.028145 -0.172342 -0.306250 -0.061402 -0.156732 0.000000 
83.438881 -87.836220 -0.161492 -0.342994 -0.064594 -0.153796 0.000000 
83.459457 -84.615334 -0.157556 -0.355589 -0.062333 -0.193645 0.000000 
83.459457 -81.384666 -0.161303 -0.385634 -0.064497 -0.192148 0.000000 
83.438881 -78.163780 -0.177143 -0.388480 -0.071182 -0.187874 0.000000 
83.397888 -74.971855 -0.198525 -0.393936 -0.066269 0.130311 0.000000 
83.336830 -71.827065 -0.203057 -0.126811 -0.063543 0.080734 0.070991 
83.256195 -68.745949 -0.176185 -0.109060 -0.055676 0.043902 0.131938 
83.156593 -65.742996 -0.171261 -0.104502 -0.044827 0.072346 0.120135 
83.038750 -62.830322 -0.238590 -0.135407 -0.054564 0.053446 0.047640 
82.903473 -60.017559 -0.236948 -0.199206 -0.080306 -0.035504 0.018192 
82.751610 -57.311848 -0.209039 -0.075012 -0.041018 0.056204 0.000000 
82.584038 -54.717991 -0.247174 -0.141327 -0.043023 0.008057 0.000000 
70.147560 -62.309170 0.000023 -0.000023 0.000252 -0.000183 0.000000 
70.539345 -62.019825 0.000019 -0.000013 0.000158 -0.000481 0.000000 
70.924873 -61.713787 0.000019 -0.000028 0.000427 -0.000595 0.000000 
71.306732 -61.388531 0.000029 -0.000029 0.000635 -0.000569 0.000000 
71.702263 -61.028049 0.000049 -0.000134 0.000539 -0.000169 0.000224 
72.100914 -60.638912 0.000064 0.000003 -0.000286 0.000009 0.000275 
72.499443 -60.222099 0.000072 0.000024 -0.001132 0.000556 0.000000 
72.896469 -59.777172 0.000064 -0.000135 -0.002518 -0.000517 0.000000 
73.291168 -59.303280 0.000050 -0.000557 -0.001074 -0.000913 0.000000 
73.682976 -58.799374 0.000083 -0.000210 -0.001695 -0.000305 0.000000 
74.071449 -58.264275 0.000087 -0.000475 -0.000490 -0.000290 0.000000 
74.456245 -57.696697 0.000038 -0.000307 0.000570 -0.001358 0.000000 
82.751610 -18.688152 -0.224543 -0.117884 -0.055946 -0.121263 0.000000 
82.903473 -15.982442 -0.193331 -0.090806 -0.070260 -0.178971 0.000000 
83.038750 -13.169676 -0.199589 -0.064054 -0.065164 -0.190624 0.000000 
83.156593 -10.257003 -0.202243 -0.131783 -0.065913 -0.212479 0.000000 
83.256195 -7.254049 -0.214449 -0.069210 -0.073547 -0.244689 0.000000 
83.336830 -4.172935 -0.250630 -0.051507 -0.067483 -0.219207 0.000000 
83.397888 -1.028143 -0.365329 -0.038304 -0.087714 -0.264331 0.000000 
83.438881 2.163780 -0.273970 -0.011031 -0.070109 -0.176751 0.000000 
83.459457 5.384669 -0.259707 -0.018307 -0.076861 -0.169162 0.000000 
83.459457 8.615332 -0.339034 -0.048577 -0.088795 -0.191221 0.000000 
83.438881 11.836221 -0.233060 -0.110891 -0.089286 -0.172322 0.000000 
83.397888 15.028143 -0.274713 -0.216320 -0.093527 -0.152821 0.000000 
83.336830 18.172935 -0.324245 -0.123394 -0.063387 -0.146996 0.000000 
83.256195 21.254049 -0.484878 -0.337058 -0.073961 -0.170647 0.000000 
83.156593 24.257004 -0.602118 -0.090343 -0.065261 -0.090146 0.000000 
83.038750 27.169676 -0.555438 -0.048482 -0.038046 -0.154349 0.000000 
82.903473 29.982441 -0.525072 -0.002291 0.025399 -0.107493 0.000000 
82.751610 32.688152 -0.585092 -0.015389 -0.008306 -0.108129 0.000000 
82.584038 35.282009 -0.526900 -0.070422 1.268378 -0.043250 0.000000 
82.401657 37.761330 -0.291403 0.008354 -0.310038 -0.067914 0.000000 
82.205322 40.125294 -0.143332 -0.000888 0.022449 -0.005151 0.000000 
81.995888 42.374619 -0.082902 -0.168453 -0.005446 0.057240 0.020300 
81.774170 44.511292 -0.011887 0.008746 -0.001073 0.048936 0.035807 
81.540924 46.538258 -0.022612 -0.057281 -0.004752 -0.027280 0.019321 
81.296860 48.459198 -0.201000 -0.104366 -0.016816 -0.038275 0.000000 
81.042648 50.278278 -0.451531 -0.007557 0.005189 -0.022014 0.000000 
79.638725 58.006615 -0.023087 -0.089567 -0.007112 -0.018932 0.000000 
79.334572 59.311104 0.003872 -0.004373 0.001183 -0.017352 0.000000 
79.023499 60.545376 -0.001209 0.009967 0.006965 -0.031142 0.000000 
78.705803 61.713398 -0.000641 0.005569 0.008388 -0.048313 0.000000 
78.381744 62.818897 -0.000982 0.010251 0.010784 -0.031008 0.000000 
78.051575 63.865379 0.000085 -0.002330 0.003692 -0.037603 0.000000 
77.715508 64.856110 0.000597 0.000175 0.047752 -0.051207 0.000000 
77.373749 65.794106 0.000652 0.007338 -0.091004 -0.060179 0.000000 
77.026482 66.682198 0.000569 0.001876 -0.029858 -0.084986 0.000000 
75.953400 69.072052 0.000024 -0.000083 -0.002619 -0.006140 0.000000 
75.585854 69.784615 0.000215 0.000005 0.001867 -0.020982 0.000000 
75.213676 70.458427 0.000205 -0.000304 0.001435 -0.026750 0.000000 
74.837067 71.095245 -0.000036 -0.000367 -0.000205 -0.012778 0.000000 
74.456245 71.696701 -0.000055 -0.000167 -0.001625 -0.008291 0.000000 
74.071449 72.264275 0.000021 0.000101 -0.000175 -0.002827 0.000000 
73.682976 72.799370 0.000059 0.000041 0.000057 0.002927 0.000000 
73.291168 73.303276 0.000072 -0.000013 -0.000090 0.001082 0.000000 
72.896469 73.777176 0.000025 0.000006 0.000008 -0.000024 0.001074 
72.499443 74.222099 0.000012 0.000012 0.000163 -0.000170 0.000236 
71.408813 -152.552246 -0.000764 0.000699 0.001174 -0.013321 0.000000 
71.808418 -152.206451 -0.000029 0.001661 0.000727 -0.009624 0.000000 
72.211311 -151.833099 0.000315 0.004033 0.001728 -0.026814 0.000000 
72.614235 -151.433060 0.000663 0.000261 0.004008 -0.080081 0.000000 
73.015793 -151.005905 0.003850 -0.061936 -0.003495 -0.112858 0.000000 
73.415146 -150.550735 -0.001876 -0.240359 -0.021659 -0.035830 0.000000 
73.811729 -150.066513 -0.029430 -0.157439 0.006176 -0.007174 0.000000 
74.205101 -149.552017 -0.480650 -1.081617 -0.109872 -0.202527 0.142860 
74.594910 -149.005936 -0.875373 -1.268625 -0.164772 -0.266945 0.538388 
74.980873 -148.426819 -0.865220 -1.170776 -0.156288 0.877678 0.936272 
75.362747 -147.813141 -0.847450 -1.110106 -0.143245 0.814518 1.299575 
75.740318 -147.163193 -0.832040 -0.996946 -0.129652 0.476879 1.564526 
76.113388 -146.475174 -0.787085 -1.010094 -0.121052 0.267181 1.240152 
76.481789 -145.747086 -0.711496 -0.950768 -0.108067 0.132613 0.929689 
76.845345 -144.976776 -0.633985 -1.037888 -0.102561 0.007769 0.572172 
77.203903 -144.161911 -0.531002 -1.153507 -0.097803 0.069225 0.312683 
77.557297 -143.299911 -0.500865 -1.140558 -0.091186 -0.059889 0.110003 
77.905350 -142.388000 -0.467735 -1.130172 -0.087207 -0.036504 0.000000 
78.247887 -141.423172 -0.388526 -0.807072 -0.081299 -0.070143 0.000000 
78.584717 -140.402115 -0.258072 -0.569647 -0.073155 -0.032783 0.000000 
78.915634 -139.321289 -0.245176 -0.504167 -0.070085 -0.131434 0.000000 
79.240395 -138.176849 -0.241185 -0.450540 -0.068505 -0.197783 0.000000 
79.558739 -136.964645 -0.240319 -0.419065 -0.068102 -0.224315 0.000000 
79.870377 -135.680237 -0.218086 -0.382665 -0.066123 -0.233759 0.000000 
80.174980 -134.318893 -0.216494 -0.369306 -0.066196 -0.244982 0.000000 
80.472176 -132.875595 -0.211306 -0.401692 -0.065048 -0.242097 0.000000 
80.761551 -131.345032 -0.205774 -0.383628 -0.064444 -0.250815 0.000000 
81.042648 -129.721725 -0.201260 -0.379578 -0.063872 -0.252569 0.000000 
81.314941 -128.000000 -0.176004 -0.351354 -0.064429 -0.239347 0.000000 
81.577850 -126.174149 -0.161882 -0.314575 -0.063863 -0.187608 0.000000 
81.830750 -124.238487 -0.157653 -0.286595 -0.064059 -0.199929 0.000000 
82.072929 -122.187584 -0.156525 -0.267816 -0.064053 -0.196392 0.000000 
82.303627 -120.016403 -0.163550 -0.278252 -0.064301 -0.212304 0.000000 
82.522011 -117.720619 -0.166365 -0.295689 -0.063869 -0.217099 0.000000 
82.727196 -115.296867 -0.169281 -0.323725 -0.062621 -0.213216 0.000000 
82.918243 -112.743149 -0.173535 -0.324468 -0.062315 -0.207191 0.000000 
83.094162 -110.059181 -0.169312 -0.259539 -0.062375 -0.208869 0.000000 
83.253944 -107.246841 -0.176178 -0.337989 -0.063790 -0.202856 0.000000 
83.396591 -104.310539 -0.177074 -0.340663 -0.065521 -0.202871 0.000000 
83.521095 -101.257561 -0.178031 -0.325554 -0.066041 -0.204001 0.000000 
83.626518 -98.098320 -0.166622 -0.374633 -0.066632 -0.206583 0.000000 
83.712013 -94.846451 -0.160084 -0.382323 -0.064096 -0.180737 0.000000 
83.776833 -91.518661 -0.159902 -0.239204 -0.062766 -0.127139 0.000000 
83.820381 -88.134430 -0.156086 -0.303603 -0.060493 -0.135010 0.000000 
83.842270 -84.715401 -0.147991 -0.251052 -0.060509 -0.142508 0.000000 
83.842270 -81.284599 -0.150543 -0.219920 -0.062438 -0.050232 0.000000 
83.820381 -77.865570 -0.159368 -0.167426 -0.065285 -0.080511 0.000000 
83.776833 -74.481339 -0.164601 -0.150974 -0.059383 -0.027824 0.005801 
83.712013 -71.153549 -0.157391 -0.132854 -0.058798 0.101956 0.095737 
83.626518 -67.901680 -0.150352 -0.104526 -0.063484 0.119462 0.179849 
83.521095 -64.742439 -0.157126 -0.180382 -0.067686 0.130185 0.156484 
83.396591 -61.689461 -0.158341 -0.169036 -0.054565 0.094815 0.072631 
83.253944 -58.753155 -0.164214 -0.165731 -0.057208 -0.030877 0.014000 
83.094162 -55.940815 -0.164852 -0.118982 -0.069082 -0.109401 0.000000 
82.918243 -53.256851 -0.221119 -0.172694 -0.064085 0.086205 0.000000 
82.727196 -50.703133 -0.217563 -0.197574 -0.066966 0.020409 0.000000 
70.237373 -63.435925 0.000023 -0.000015 0.000036 -0.000272 0.000000 
70.633247 -63.158184 0.000017 -0.000018 -0.000029 -0.000542 0.000000 
71.022926 -62.864376 0.000013 -0.000020 -0.000075 -0.000615 0.000000 
71.408813 -62.552250 0.000014 -0.000022 -0.000070 -0.000365 0.000000 
71.808418 -62.206455 0.000026 -0.000121 0.000097 -0.000007 0.000090 
72.211311 -61.833092 0.000042 0.000032 0.001078 0.000146 0.000351 
72.614235 -61.433064 0.000071 -0.000001 0.000358 0.000011 0.000274 
73.015793 -61.005905 0.000081 -0.000095 -0.002294 -0.000662 0.000175 
73.415146 -60.550743 0.000078 -0.000311 0.001895 -0.000520 0.000000 
73.811729 -60.066513 0.000086 -0.000486 0.002049 0.000333 0.000000 
74.205101 -59.552017 0.000118 -0.000399 0.003874 0.000075 0.000000 
74.594910 -59.005928 0.000122 -0.000410 0.003731 -0.000947 0.000000 
74.980873 -58.426819 0.000038 -0.000363 0.003875 -0.002330 0.000000 
82.918243 -22.743149 -0.210640 -0.092974 -0.033041 -0.176051 0.000000 
83.094162 -20.059183 -0.198355 -0.065998 -0.055552 -0.161663 0.000000 
83.253944 -17.246845 -0.196998 -0.109599 -0.080368 -0.199827 0.000000 
83.396591 -14.310539 -0.201874 -0.097869 -0.068715 -0.200765 0.000000 
83.521095 -11.257561 -0.201330 -0.069512 -0.065982 -0.207385 0.000000 
83.626518 -8.098323 -0.213641 -0.016006 -0.069796 -0.234279 0.000000 
83.712013 -4.846450 -0.213445 0.004919 -0.064066 -0.201207 0.000000 
83.776833 -1.518663 -0.220204 -0.072274 -0.071156 -0.198113 0.000000 
83.820381 1.865569 -0.217428 -0.049169 -0.074288 -0.169804 0.000000 
83.842270 5.284603 -0.224372 -0.034257 -0.070474 -0.149721 0.000000 
83.842270 8.715397 -0.243017 -0.047419 -0.069604 -0.125414 0.000000 
83.820381 12.134431 -0.243656 -0.251709 -0.086472 -0.179610 0.000000 
83.776833 15.518663 -0.246357 -0.050063 -0.091833 -0.162282 0.000000 
83.712013 18.846451 -0.247598 0.007716 -0.070182 -0.164004 0.000000 
83.626518 22.098322 -0.267249 -0.167734 -0.092034 -0.243191 0.000000 
83.521095 25.257561 -0.319845 -0.139891 -0.091315 -0.201145 0.000000 
83.396591 28.310539 -0.359088 -0.221131 -0.132842 -0.293423 0.000000 
83.253944 31.246845 -0.523255 -0.191375 -0.065845 -0.156030 0.000000 
83.094162 34.059185 -0.634289 -0.019528 -0.037251 -0.319445 0.000000 
82.918243 36.743149 -0.616630 0.015724 -0.052774 -0.215811 0.000000 
82.727196 39.296867 -0.511346 -0.009585 -0.060147 -0.138711 0.000000 
82.522011 41.720619 -0.262947 0.012703 0.021115 -0.012990 0.000000 
82.303627 44.016407 -0.107377 -0.251154 -0.005650 0.043929 0.000000 
82.072929 46.187584 -0.067089 -0.205278 0.004951 0.044389 0.000000 
81.830750 48.238487 -0.045541 -0.012695 0.003861 0.012178 0.000000 
81.577850 50.174145 -0.423608 -0.285611 -0.043769 0.019521 0.000000 
81.314941 52.000000 -0.356452 -0.376578 -0.069866 0.001563 0.000000 
79.870377 59.680244 -0.037091 -0.113200 0.004337 -0.011762 0.000000 
79.558739 60.964649 0.003133 -0.005004 -0.014176 -0.023209 0.000000 
79.240395 62.176853 -0.000699 0.019752 0.010475 -0.043800 0.000000 
78.915634 63.321297 -0.000598 0.007524 0.010194 -0.060678 0.000000 
78.584717 64.402122 0.000189 -0.007210 0.004530 -0.038779 0.000000 
78.247887 65.423172 0.000753 -0.013142 0.009435 -0.053594 0.000000 
77.905350 66.388008 0.001084 -0.003051 0.025045 -0.081429 0.000000 
77.557297 67.299911 0.001030 -0.000594 -0.023513 -0.053167 0.000000 
77.203903 68.161911 0.001472 0.003494 -0.044852 -0.080721 0.000000 
76.845345 68.976784 0.000360 0.000430 0.055385 -0.003712 0.000000 
76.481789 69.747086 0.000081 0.000298 0.006467 -0.032961 0.000000 
76.113388 70.475174 0.000063 0.000476 -0.001971 -0.016130 0.000000 
75.740318 71.163193 0.000322 -0.000344 0.001661 -0.021958 0.000000 
75.362747 71.813133 0.000203 -0.000634 0.001656 -0.026617 0.000000 
74.980873 72.426819 -0.000098 -0.000502 -0.000174 -0.015421 0.000000 
74.594910 73.005928 -0.000030 -0.000139 -0.001511 -0.008302 0.000000 
74.205101 73.552017 0.000050 -0.000023 -0.000102 -0.002159 0.000000 
73.811729 74.066513 0.000136 -0.000022 0.000212 0.001598 0.000000 
73.415146 74.550743 0.000059 0.000005 0.000744 0.000390 0.000000 
71.505562 -153.728226 -0.000665 -0.000503 0.001124 -0.010401 0.000000 
71.909019 -153.398071 -0.000061 0.001598 -0.000422 -0.008946 0.000000 
72.315933 -153.041519 -0.000155 -0.000775 0.001110 -0.015574 0.000000 
72.723007 -152.659378 0.001484 0.018276 0.008211 -0.074829 0.000000 
73.128853 -152.251175 0.006091 -0.039714 -0.001541 -0.161589 0.000000 
73.532623 -151.816040 0.013219 -0.238610 -0.035496 -0.067023 0.000000 
73.933739 -151.352875 0.000523 -0.124005 0.022806 -0.035430 0.000000 
74.331764 -150.860474 -0.665241 -1.131034 -0.151959 -0.302575 0.182644 
74.726357 -150.337494 -0.907545 -1.264496 -0.176416 -0.237690 0.711690 
75.117226 -149.782486 -0.882196 -1.230277 -0.159300 1.030732 1.123355 
75.504128 -149.193832 -0.865168 -1.116573 -0.146260 0.795783 1.507816 
75.886864 -148.569839 -0.861877 -1.001369 -0.131487 0.522691 1.759668 
76.265236 -147.908615 -0.792952 -1.038286 -0.118590 0.379359 1.297927 
76.639084 -147.208084 -0.681660 -0.987421 -0.107843 0.233118 0.914319 
77.008247 -146.466019 -0.569393 -1.006733 -0.102005 0.160766 0.632237 
77.372574 -145.679962 -0.524818 -1.051865 -0.098405 0.216210 0.430025 
77.731903 -144.847214 -0.492987 -1.047380 -0.092071 0.133803 0.257810 
78.086075 -143.964844 -0.457882 -0.816201 -0.085119 -0.028032 0.127522 
78.434929 -143.029633 -0.391028 -0.643071 -0.073283 0.080439 0.000000 
78.778282 -142.038071 -0.277163 -0.574239 -0.073204 -0.054870 0.000000 
79.115936 -140.986313 -0.261443 -0.513239 -0.068989 -0.168044 0.000000 
79.447655 -139.870178 -0.254203 -0.476133 -0.066176 -0.210117 0.000000 
79.773201 -138.685120 -0.220838 -0.436805 -0.067788 -0.250707 0.000000 
80.092285 -137.426254 -0.223510 -0.359140 -0.067672 -0.251042 0.000000 
80.404579 -136.088257 -0.215144 -0.331594 -0.065540 -0.244905 0.000000 
80.709724 -134.665451 -0.207644 -0.362035 -0.065278 -0.251724 0.000000 
81.007309 -133.151764 -0.199726 -0.389746 -0.064705 -0.258316 0.000000 
81.296860 -131.540802 -0.200100 -0.389854 -0.064504 -0.259206 0.000000 
81.577850 -129.825851 -0.178407 -0.326057 -0.064336 -0.176585 0.000000 
81.849693 -128.000000 -0.161724 -0.261847 -0.063525 -0.175592 0.000000 
82.111710 -126.056221 -0.161982 -0.275496 -0.064308 -0.176905 0.000000 
82.363174 -123.987572 -0.152252 -0.273880 -0.063931 -0.185116 0.000000 
82.603264 -121.787392 -0.154158 -0.281085 -0.063557 -0.192674 0.000000 
82.831085 -119.449623 -0.156665 -0.296363 -0.062577 -0.153784 0.000000 
83.045670 -116.969124 -0.162510 -0.340283 -0.063416 -0.153672 0.000000 
83.245972 -114.342163 -0.167179 -0.346587 -0.063950 -0.217589 0.000000 
83.430885 -111.566902 -0.166584 -0.328009 -0.063994 -0.209315 0.000000 
83.599281 -108.643929 -0.175341 -0.266370 -0.063344 -0.126235 0.000000 
83.749969 -105.576859 -0.178518 -0.366101 -0.063848 -0.155804 0.000000 
83.881813 -102.372841 -0.160642 -0.313679 -0.064226 -0.156494 0.000000 
83.993690 -99.042953 -0.156659 -0.390662 -0.063671 -0.153965 0.000000 
84.084579 -95.602432 -0.157413 -0.362083 -0.062856 -0.142885 0.000000 
84.153603 -92.070633 -0.156329 -0.267829 -0.063117 -0.153974 0.000000 
84.200035 -88.470581 -0.156357 -0.278441 -0.060087 -0.102934 0.000000 
84.223381 -84.828293 -0.150491 -0.284401 -0.059274 0.039002 0.000000 
84.223381 -81.171707 -0.146223 -0.297128 -0.065043 -0.074494 0.000000 
84.200035 -77.529419 -0.144026 -0.176839 -0.060702 -0.074221 0.000000 
84.153603 -73.929367 -0.146562 -0.130365 -0.054853 -0.075619 0.040605 
84.084579 -70.397568 -0.143983 -0.168883 -0.058514 0.072131 0.134352 
83.993690 -66.957047 -0.140573 -0.150206 -0.062117 0.107714 0.231655 
83.881813 -63.627159 -0.138459 -0.166753 -0.065016 0.142025 0.204461 
83.749969 -60.423138 -0.130883 -0.161704 -0.065072 0.109050 0.101996 
83.599281 -57.356071 -0.141341 -0.165327 -0.057718 -0.002009 0.019270 
83.430885 -54.433098 -0.145264 -0.172025 -0.068258 -0.203655 0.000000 
83.245972 -51.657833 -0.192642 -0.195965 -0.065188 -0.091015 0.000000 
83.045670 -49.030876 -0.201830 -0.137218 -0.070476 -0.032985 0.000000 
70.322540 -64.572372 0.000016 0.000022 -0.000078 -0.000269 0.000000 
70.722275 -64.307053 0.000015 -0.000018 -0.000151 -0.000425 0.000000 
71.115875 -64.026337 0.000013 -0.000027 -0.000083 -0.000366 0.000000 
71.505562 -63.728222 0.000011 -0.000021 -0.000079 -0.000274 0.000000 
71.909019 -63.398067 0.000010 -0.000056 -0.000050 -0.000100 0.000000 
72.315933 -63.041515 0.000021 -0.000026 -0.000125 0.000204 0.000000 
72.723007 -62.659382 0.000047 -0.000096 -0.000063 0.000134 0.000000 
73.128853 -62.251179 0.000065 -0.000039 -0.002977 -0.000131 0.000000 
73.532623 -61.816036 0.000067 -0.000150 -0.000423 -0.000157 0.000000 
73.933739 -61.352875 0.000058 -0.000204 -0.008972 0.000201 0.000000 
74.331764 -60.860474 0.000076 -0.000153 0.009002 0.000043 0.000000 
74.726357 -60.337498 0.000128 -0.000233 0.007895 -0.000546 0.000000 
75.117226 -59.782482 0.000104 -0.000348 0.005091 -0.002606 0.000000 
75.504128 -59.193840 0.000036 -0.000643 0.005694 -0.005151 0.000000 
83.245972 -24.342165 -0.201532 -0.063502 -0.053204 -0.130223 0.000000 
83.430885 -21.566900 -0.192527 -0.076289 -0.083417 -0.243005 0.000000 
83.599281 -18.643930 -0.180193 -0.070393 -0.049144 -0.127321 0.000000 
83.749969 -15.576861 -0.184443 -0.080851 -0.062244 -0.156094 0.000000 
83.881813 -12.372839 -0.200734 -0.179435 -0.064235 -0.172409 0.000000 
83.993690 -9.042951 -0.213250 -0.047790 -0.062958 -0.164002 0.000000 
84.084579 -5.602436 -0.204402 -0.015973 -0.059502 -0.158084 0.000000 
84.153603 -2.070632 -0.200994 -0.071227 -0.066617 -0.172962 0.000000 
84.200035 1.529418 -0.201774 -0.083200 -0.069490 -0.170949 0.000000 
84.223381 5.171706 -0.206469 -0.077278 -0.065681 -0.159384 0.000000 
84.223381 8.828295 -0.219384 -0.086162 -0.065916 -0.138483 0.000000 
84.200035 12.470582 -0.226038 -0.231557 -0.080588 -0.185725 0.000000 
84.153603 16.070633 -0.232078 -0.240544 -0.092600 -0.207850 0.000000 
84.084579 19.602436 -0.230983 0.093093 -0.080744 -0.189431 0.000000 
83.993690 23.042950 -0.183934 0.080935 -0.081877 -0.234471 0.000000 
83.881813 26.372839 -0.214659 -0.083756 -0.090521 -0.238884 0.000000 
83.749969 29.576860 -0.218179 -0.230765 -0.125383 -0.306830 0.000000 
83.599281 32.643929 -0.281992 -0.257889 -0.087101 -0.231923 0.000000 
83.430885 35.566902 -0.519893 -0.065158 -0.050883 -0.126455 0.000000 
83.245972 38.342167 -0.538821 -0.116834 -0.028213 -0.180379 0.000000 
83.045670 40.969124 -0.640134 -0.068849 -0.000468 -0.058253 0.000000 
82.831085 43.449619 -0.475923 -0.050712 -0.009260 -0.115208 0.000000 
82.603264 45.787395 -0.176720 -0.124786 0.009820 -0.031675 0.000000 
82.363174 47.987572 -0.132300 -0.267104 0.021108 -0.015132 0.000000 
82.111710 50.056221 -0.161443 -0.179723 0.042208 -0.028641 0.000000 
81.849693 52.000000 -0.305404 -0.190950 -0.023464 -0.020891 0.000000 
81.577850 53.825855 -0.430267 -0.179160 -0.044185 -0.008345 0.000000 
81.296860 55.540802 -0.574569 -0.753335 -0.138765 0.095007 0.000000 
81.007309 57.151768 -0.412739 -0.777902 -0.131863 -0.227598 0.000000 
80.092285 61.426254 -0.044273 -0.051276 0.003600 -0.014919 0.000000 
79.773201 62.685127 -0.001996 -0.004982 -0.017808 -0.050091 0.000000 
79.447655 63.870171 0.003690 -0.005465 -0.001022 -0.064115 0.000000 
79.115936 64.986305 0.002527 0.002750 0.004542 -0.057729 0.000000 
78.778282 66.038071 0.002592 -0.024178 -0.010277 -0.043375 0.000000 
78.434929 67.029640 0.000423 -0.035594 -0.006004 -0.042126 0.000000 
78.086075 67.964851 0.001560 0.001490 0.061346 -0.050325 0.000000 
77.731903 68.847214 0.000977 -0.005763 0.111870 -0.051341 0.000000 
77.372574 69.679962 0.002155 0.003491 -0.102418 -0.097767 0.000000 
77.008247 70.466019 0.001087 0.001599 0.001960 -0.032112 0.000000 
76.639084 71.208084 0.000629 0.001918 0.006039 -0.010096 0.000000 
76.265236 71.908607 0.000195 0.002163 -0.002754 -0.022423 0.000000 
75.886864 72.569847 0.000345 0.001582 0.001799 -0.031120 0.000000 
75.504128 73.193840 0.000050 0.000231 0.002093 -0.026723 0.000000 
75.117226 73.782478 -0.000067 -0.000523 -0.000515 -0.014687 0.000000 
74.726357 74.337494 -0.000002 -0.000069 -0.001012 -0.009082 0.000000 
74.331764 74.860474 0.000054 0.000035 0.000266 -0.001895 0.000000 
73.933739 75.352875 0.000083 0.000083 0.001100 0.000924 0.000000 
71.596863 -154.915787 -0.001411 -0.000500 0.002088 -0.010884 0.000000 
72.003937 -154.602188 0.000101 -0.000053 -0.000363 -0.010626 0.000000 
72.414635 -154.263443 -0.000324 -0.001991 0.000179 -0.006676 0.000000 
72.825630 -153.900284 0.001930 0.014283 0.003560 -0.052181 0.000000 
73.235519 -153.512207 0.002181 -0.013740 -0.000214 -0.200453 0.000000 
73.643456 -153.098343 -0.016943 -0.291289 -0.043587 -0.202789 0.000000 
74.048859 -152.657608 -0.103819 -0.457589 -0.031179 -0.381115 0.000000 
74.451294 -152.188782 -0.881021 -1.160645 -0.173314 -0.257760 0.243372 
74.850418 -151.690521 -0.903201 -1.184981 -0.167884 0.045091 0.801248 
75.245949 -151.161346 -0.897951 -1.133878 -0.150982 1.174128 1.212170 
75.637642 -150.599655 -0.902419 -1.121904 -0.138769 0.842205 1.599906 
76.025307 -150.003677 -0.871596 -1.111519 -0.131265 0.552790 1.817969 
76.408752 -149.371490 -0.789601 -0.993145 -0.116508 0.434558 1.297483 
76.787819 -148.701004 -0.691761 -0.967949 -0.109712 0.356550 0.926653 
77.162361 -147.989899 -0.583434 -1.060136 -0.105572 0.297361 0.722254 
77.532242 -147.235626 -0.544466 -1.065412 -0.098790 0.209126 0.554224 
77.897301 -146.435394 -0.501098 -0.959604 -0.091594 0.108671 0.415151 
78.257401 -145.586121 -0.471303 -0.766340 -0.083466 0.223398 0.279770 
78.612396 -144.684433 -0.411958 -0.566084 -0.072967 0.058917 0.109118 
78.962097 -143.726593 -0.282340 -0.529690 -0.068742 -0.071789 0.000000 
79.306335 -142.708542 -0.268017 -0.562698 -0.069375 -0.172660 0.000000 
79.644890 -141.625763 -0.263083 -0.559229 -0.070790 -0.247455 0.000000 
79.977524 -140.473373 -0.227161 -0.451448 -0.067392 -0.236914 0.000000 
80.303970 -139.245972 -0.219627 -0.376907 -0.066780 -0.246501 0.000000 
80.623917 -137.937714 -0.213276 -0.310333 -0.066173 -0.172172 0.000000 
80.937004 -136.542252 -0.199231 -0.350978 -0.066404 -0.185943 0.000000 
81.242828 -135.052704 -0.193687 -0.347047 -0.065387 -0.197907 0.000000 
81.540924 -133.461746 -0.175371 -0.348411 -0.065075 -0.188482 0.000000 
81.830750 -131.761505 -0.171109 -0.280969 -0.064017 -0.174124 0.000000 
82.111710 -129.943771 -0.166317 -0.310977 -0.064657 -0.180358 0.000000 
82.383118 -128.000000 -0.163698 -0.288173 -0.063825 -0.183624 0.000000 
82.644203 -125.921486 -0.155270 -0.254195 -0.063206 -0.184549 0.000000 
82.894104 -123.699638 -0.146857 -0.301277 -0.063603 -0.132309 0.000000 
83.131851 -121.326248 -0.142642 -0.326502 -0.062703 -0.144765 0.000000 
83.356407 -118.793930 -0.149196 -0.394562 -0.064624 -0.142161 0.000000 
83.566612 -116.096657 -0.162354 -0.346857 -0.065362 -0.144049 0.000000 
83.761238 -113.230377 -0.147763 -0.289952 -0.064558 -0.123477 0.000000 
83.938988 -110.193779 -0.149560 -0.294689 -0.063847 -0.121143 0.000000 
84.098511 -106.989067 -0.156076 -0.284147 -0.064463 -0.133636 0.000000 
84.238457 -103.622757 -0.158548 -0.310743 -0.066759 -0.186357 0.000000 
84.357513 -100.106339 -0.162310 -0.370172 -0.065743 -0.184086 0.000000 
84.454460 -96.456711 -0.159480 -0.352598 -0.063677 -0.172050 0.000000 
84.528214 -92.696243 -0.158653 -0.301013 -0.062426 -0.147524 0.000000 
84.577896 -88.852379 -0.158740 -0.319935 -0.061620 0.035862 0.000000 
84.602898 -84.956657 -0.157453 -0.300679 -0.060847 0.113227 0.000000 
84.602898 -81.043343 -0.158669 -0.225255 -0.060557 0.084570 0.000000 
84.577896 -77.147621 -0.152665 -0.259507 -0.061362 -0.067149 0.058774 
84.528214 -73.303757 -0.147625 -0.232593 -0.056954 -0.051197 0.100231 
84.454460 -69.543289 -0.148392 -0.184784 -0.052464 0.069041 0.157978 
84.357513 -65.893661 -0.138262 -0.203989 -0.055647 0.090952 0.223683 
84.238457 -62.377243 -0.136083 -0.167299 -0.052676 0.164571 0.201094 
84.098511 -59.010929 -0.133057 -0.181903 -0.061520 0.125889 0.080899 
83.938988 -55.806217 -0.133270 -0.206334 -0.066078 -0.029097 0.000000 
83.761238 -52.769619 -0.138693 -0.154741 -0.068503 -0.109137 0.000000 
83.566612 -49.903343 -0.174851 -0.178010 -0.063045 -0.152238 0.000000 
83.356407 -47.206070 -0.190565 -0.150316 -0.067644 -0.066957 0.000000 
83.131851 -44.673756 -0.184794 -0.148501 -0.072378 -0.081014 0.000000 
70.402931 -65.717949 0.000001 0.000025 -0.000013 -0.000268 0.000000 
70.806297 -65.465828 0.000003 -0.000016 -0.000083 -0.000347 0.000000 
71.203598 -65.199028 0.000010 -0.000018 -0.000039 -0.000218 0.000000 
71.596863 -64.915787 0.000012 -0.000010 -0.000175 -0.000180 0.000000 
72.003937 -64.602196 0.000009 0.000028 0.000088 -0.000057 0.000000 
72.414635 -64.263443 0.000010 0.000003 -0.000296 0.000052 0.000000 
72.825630 -63.900284 0.000021 0.000012 0.000076 0.000012 0.000000 
73.235519 -63.512211 0.000041 0.000033 0.000151 0.000051 0.000059 
73.643456 -63.098343 0.000044 -0.000047 0.001068 0.000158 0.000220 
74.048859 -62.657608 0.000035 -0.000008 -0.000489 0.000178 0.000000 
74.451294 -62.188782 0.000040 -0.000065 0.012249 0.000285 0.000000 
74.850418 -61.690517 0.000075 -0.000047 0.032528 -0.000251 0.000000 
75.245949 -61.161343 0.000076 0.000147 0.007287 -0.002947 0.000000 
75.637642 -60.599648 0.000055 -0.000614 0.003729 -0.005522 0.000000 
83.566612 -26.096657 -0.194350 -0.068424 -0.053995 -0.120896 0.000000 
83.761238 -23.230379 -0.192314 -0.086306 -0.056328 -0.160133 0.000000 
83.938988 -20.193781 -0.172975 -0.078858 -0.057829 -0.145519 0.000000 
84.098511 -16.989069 -0.182852 -0.256026 -0.060993 -0.144786 0.000000 
84.238457 -13.622758 -0.201018 -0.300139 -0.067734 -0.142416 0.000000 
84.357513 -10.106338 -0.208353 -0.154394 -0.066455 -0.165231 0.000000 
84.454460 -6.456708 -0.201812 -0.060174 -0.064663 -0.162771 0.000000 
84.528214 -2.696245 -0.193282 -0.082471 -0.063884 -0.151499 0.000000 
84.577896 1.147623 -0.194186 -0.073848 -0.062342 -0.156447 0.000000 
84.602898 5.043342 -0.199384 -0.090598 -0.067295 -0.166844 0.000000 
84.602898 8.956658 -0.206423 -0.116792 -0.071648 -0.166395 0.000000 
84.577896 12.852377 -0.228726 -0.227401 -0.074784 -0.172040 0.000000 
84.528214 16.696245 -0.209479 -0.366413 -0.088791 -0.206313 0.000000 
84.454460 20.456709 -0.157577 -0.614648 -0.088689 -0.199284 0.000000 
84.357513 24.106337 -0.167134 -0.371391 -0.076718 -0.172949 0.000000 
84.238457 27.622757 -0.165238 -0.050240 -0.075429 -0.205529 0.000000 
84.098511 30.989069 -0.183325 -0.222095 -0.091741 -0.237078 0.000000 
83.938988 34.193783 -0.224714 -0.207354 -0.091682 -0.316930 0.000000 
83.761238 37.230381 -0.288656 -0.024653 -0.103115 -0.369236 0.000000 
83.566612 40.096657 -0.417906 -0.148839 -0.100986 -0.144479 0.000000 
83.356407 42.793930 -0.602057 -0.025022 -0.018568 -0.099004 0.000000 
83.131851 45.326244 -0.670099 -0.067293 -0.031718 -0.196469 0.000000 
82.894104 47.699638 -0.317053 -0.141893 0.004150 -0.109031 0.000000 
82.644203 49.921486 -0.214703 -0.220810 0.008149 -0.087125 0.000000 
82.383118 52.000000 -0.290111 -0.147056 0.016656 -0.164518 0.000000 
82.111710 53.943779 -0.353171 -0.171055 -0.021854 -0.100442 0.000000 
81.830750 55.761513 -0.795214 -0.211824 -0.024063 -0.038879 0.000000 
81.540924 57.461742 -0.386050 -0.774963 -0.113220 0.010152 0.000000 
81.242828 59.052711 -0.423496 -1.156549 -0.180072 -0.093289 0.000000 
80.937004 60.542244 -0.430336 -1.181293 -0.183360 -0.442118 0.000000 
80.303970 63.245968 -0.122182 -0.084944 -0.008982 -0.018785 0.000000 
79.977524 64.473366 -0.037908 -0.056421 -0.025101 -0.046989 0.000000 
79.644890 65.625771 -0.003311 -0.034194 -0.007220 -0.063716 0.000000 
79.306335 66.708542 -0.004464 -0.062970 -0.019215 -0.047724 0.000000 
78.962097 67.726601 -0.002123 -0.076134 -0.032286 -0.045708 0.000000 
78.612396 68.684425 -0.001307 -0.066171 -0.017152 -0.038313 0.000000 
78.257401 69.586121 0.001670 -0.061669 0.032536 -0.022822 0.000000 
77.897301 70.435394 0.000569 -0.022585 0.061393 -0.033391 0.000000 
77.532242 71.235626 0.001829 0.006096 0.084166 -0.084849 0.000000 
77.162361 71.989899 0.000838 -0.001313 0.038028 -0.098259 0.000000 
76.787819 72.701012 0.000909 -0.001526 0.018667 -0.061809 0.000000 
76.408752 73.371498 0.000329 -0.000108 0.002400 -0.063834 0.000000 
76.025307 74.003677 0.000298 -0.000725 0.001675 -0.040531 0.000000 
75.637642 74.599648 -0.000058 -0.000477 0.000917 -0.023603 0.000000 
75.245949 75.161346 -0.000062 -0.000540 0.000295 -0.009655 0.000000 
74.850418 75.690521 -0.000001 -0.000033 -0.000625 -0.006842 0.000000 
74.451294 76.188782 0.000030 -0.000017 0.000319 -0.001597 0.000000 
74.048859 76.657608 0.000026 0.000076 0.000148 0.000727 0.000000 
73.643456 77.098343 -0.000009 0.000096 0.000299 0.000394 0.000686 
71.682594 -156.114273 -0.001120 -0.001361 0.002990 -0.010157 0.000000 
72.093063 -155.818115 0.000798 -0.001453 -0.000259 -0.005901 0.000000 
72.507301 -155.498138 -0.000481 -0.004858 -0.003131 -0.007029 0.000000 
72.921974 -155.154999 0.001874 0.003557 -0.005692 -0.038886 0.000000 
73.335663 -154.788177 0.004302 -0.019410 -0.002235 -0.126649 0.000000 
73.747513 -154.396805 -0.039652 -0.292942 -0.046417 -0.183083 0.000000 
74.156960 -153.979828 -0.226250 -0.661609 -0.091469 -0.249393 0.000000 
74.563553 -153.536026 -0.945870 -1.086085 -0.174846 -0.378143 0.340719 
74.966957 -153.064056 -0.923326 -1.073691 -0.159472 -0.004257 0.891672 
75.366898 -152.562439 -0.927197 -1.085957 -0.154670 1.152082 1.294747 
75.763130 -152.029572 -0.920743 -1.026814 -0.145900 0.826318 1.630847 
76.155464 -151.463699 -0.891360 -1.147803 -0.143718 0.546532 1.830112 
76.543732 -150.862839 -0.821749 -0.996985 -0.126645 0.412273 1.290669 
76.927780 -150.224884 -0.680164 -1.008468 -0.116065 0.335462 0.964695 
77.307465 -149.547470 -0.608438 -1.119352 -0.116214 0.264976 0.823196 
77.682655 -148.828003 -0.554972 -0.996814 -0.104071 0.318772 0.710270 
78.053223 -148.063583 -0.511355 -0.606838 -0.088039 0.368670 0.605219 
78.419037 -147.251068 -0.476884 -0.615932 -0.072272 0.232210 0.458849 
78.779945 -146.386917 -0.391574 -0.703615 -0.078642 -0.007960 0.259818 
79.135811 -145.467255 -0.269408 -0.563791 -0.072238 -0.004030 0.007529 
79.486450 -144.487778 -0.273813 -0.542018 -0.067663 -0.041980 0.000000 
79.831673 -143.443710 -0.231437 -0.586531 -0.070773 -0.137352 0.000000 
80.171265 -142.329819 -0.222703 -0.527582 -0.070068 -0.085861 0.000000 
80.504959 -141.140305 -0.211882 -0.414910 -0.066245 -0.111566 0.000000 
80.832466 -139.868759 -0.206392 -0.331744 -0.066688 -0.140766 0.000000 
81.153442 -138.508209 -0.198410 -0.384157 -0.067200 -0.154965 0.000000 
81.467499 -137.050964 -0.191161 -0.344632 -0.066322 -0.165469 0.000000 
81.774170 -135.488708 -0.169156 -0.296724 -0.064952 -0.187565 0.000000 
82.072929 -133.812424 -0.165207 -0.280939 -0.065234 -0.202548 0.000000 
82.363174 -132.012436 -0.162200 -0.269740 -0.065241 -0.200674 0.000000 
82.644203 -130.078506 -0.156083 -0.259138 -0.064340 -0.199001 0.000000 
82.915222 -128.000000 -0.153685 -0.252433 -0.063418 -0.188223 0.000000 
83.175331 -125.765999 -0.151162 -0.311455 -0.062073 -0.129242 0.000000 
83.423508 -123.365738 -0.137964 -0.352842 -0.065329 -0.154561 0.000000 
83.658623 -120.788986 -0.118428 -0.362356 -0.064334 -0.147272 0.000000 
83.879417 -118.026711 -0.120228 -0.410447 -0.063856 -0.132171 0.000000 
84.084526 -115.071854 -0.148230 -0.339864 -0.065614 -0.117954 0.000000 
84.272469 -111.920288 -0.152916 -0.301634 -0.067791 -0.131207 0.000000 
84.441704 -108.571922 -0.151124 -0.326753 -0.066317 -0.134485 0.000000 
84.590652 -105.031883 -0.157986 -0.382252 -0.067459 -0.158869 0.000000 
84.717751 -101.311539 -0.163249 -0.306159 -0.066979 -0.179763 0.000000 
84.821518 -97.429344 -0.163702 -0.340668 -0.063810 -0.168528 0.000000 
84.900635 -93.411133 -0.152616 -0.314873 -0.062676 -0.110415 0.000000 
84.954025 -89.289764 -0.151577 -0.342939 -0.061701 0.021011 0.000000 
84.980927 -85.103905 -0.158602 -0.263183 -0.061167 0.084913 0.000000 
84.980927 -80.896095 -0.166247 -0.257801 -0.062089 0.065471 0.000000 
84.954025 -76.710236 -0.157532 -0.265620 -0.061665 0.065519 0.068538 
84.900635 -72.588867 -0.152378 -0.324140 -0.062753 0.055907 0.098693 
84.821518 -68.570656 -0.156685 -0.303487 -0.060977 0.062992 0.147216 
84.717751 -64.688461 -0.147569 -0.298957 -0.057494 0.068984 0.196858 
84.590652 -60.968117 -0.144136 -0.238569 -0.057511 0.105266 0.157523 
84.441704 -57.428074 -0.143274 -0.216423 -0.066772 0.083424 0.040500 
84.272469 -54.079716 -0.140042 -0.125205 -0.062305 -0.097558 0.000000 
84.084526 -50.928146 -0.139184 -0.155043 -0.064947 -0.101028 0.000000 
83.879417 -47.973289 -0.159497 -0.181281 -0.066534 -0.109380 0.000000 
83.658623 -45.211014 -0.183502 -0.137166 -0.058610 -0.094939 0.000000 
83.423508 -42.634262 -0.195123 -0.127673 -0.077453 -0.112271 0.000000 
70.065659 -67.096786 0.000002 0.000004 0.000028 -0.000019 0.000000 
70.478432 -66.872093 -0.000012 0.000001 -0.000058 -0.000161 0.000000 
70.885208 -66.633919 -0.000015 0.000004 -0.000098 -0.000285 0.000000 
71.285973 -66.381828 -0.000003 0.000015 0.000054 -0.000130 0.000000 
71.682594 -66.114265 0.000008 0.000001 -0.000125 -0.000094 0.000000 
72.093063 -65.818123 0.000010 0.000015 0.000211 -0.000004 0.000000 
72.507301 -65.498138 0.000006 0.000002 -0.000365 0.000050 0.000000 
72.921974 -65.154991 0.000006 0.000006 0.000427 -0.000058 0.000000 
73.335663 -64.788170 0.000017 0.000002 -0.000789 -0.000010 0.000005 
73.747513 -64.396805 0.000012 0.000008 0.002342 0.000125 0.000000 
74.156960 -63.979828 0.000029 -0.000017 0.001845 0.000044 0.000000 
74.563553 -63.536026 0.000054 -0.000267 0.008822 0.001197 0.000000 
74.966957 -63.064053 0.000066 -0.000270 -0.093370 -0.003677 0.000000 
75.366898 -62.562443 0.000064 -0.000196 -0.016663 -0.008123 0.000000 
75.763130 -62.029579 0.000060 -0.000852 0.003058 -0.006599 0.000000 
83.658623 -30.788984 -0.168752 -0.073400 -0.051680 -0.124200 0.000000 
83.879417 -28.026711 -0.197954 -0.083269 -0.058208 -0.129599 0.000000 
84.084526 -25.071852 -0.183995 -0.097349 -0.057801 -0.158317 0.000000 
84.272469 -21.920286 -0.168638 -0.202031 -0.064864 -0.174389 0.000000 
84.441704 -18.571926 -0.169653 -0.371223 -0.063836 -0.156199 0.000000 
84.590652 -15.031882 -0.189783 -0.407955 -0.062940 -0.148716 0.000000 
84.717751 -11.311537 -0.197514 -0.270079 -0.063587 -0.155982 0.000000 
84.821518 -7.429341 -0.194735 -0.093160 -0.062924 -0.148810 0.000000 
84.900635 -3.411136 -0.172307 -0.106756 -0.065471 -0.149018 0.000000 
84.954025 0.710233 -0.169270 -0.114423 -0.064408 -0.150588 0.000000 
84.980927 4.896094 -0.190115 -0.117734 -0.068859 -0.166727 0.000000 
84.980927 9.103906 -0.128226 -0.160576 -0.072492 -0.166862 0.000000 
84.954025 13.289767 -0.137472 -0.286132 -0.075325 -0.171125 0.000000 
84.900635 17.411137 -0.149238 -0.510327 -0.085082 -0.206864 0.000000 
84.821518 21.429340 -0.153861 -0.638432 -0.082402 -0.188407 0.000000 
84.717751 25.311537 -0.144874 -0.560126 -0.075501 -0.157161 0.000000 
84.590652 29.031883 -0.155865 -0.612897 -0.080278 -0.137353 0.000000 
84.441704 32.571926 -0.163194 -0.416105 -0.077906 -0.133508 0.000000 
84.272469 35.920284 -0.177430 -0.248587 -0.079224 -0.189137 0.000000 
84.084526 39.071854 -0.216964 -0.153034 -0.095853 -0.177993 0.000000 
83.879417 42.026711 -0.560403 -0.164568 -0.052385 -0.501182 0.000000 
83.658623 44.788986 -0.521562 -0.058542 -0.000486 -0.295443 0.000000 
83.423508 47.365738 -0.614004 -0.160477 -0.012757 -0.225740 0.000000 
83.175331 49.766003 -0.523123 0.061332 0.009664 -0.172723 0.000000 
82.915222 52.000000 -0.356839 0.040594 0.003644 -0.112633 0.000000 
82.644203 54.078514 -0.438051 -0.094627 -0.008350 -0.165122 0.000000 
82.363174 56.012428 -0.439844 -0.216681 -0.032272 -0.152435 0.000000 
82.072929 57.812416 -0.463274 -0.176961 -0.021152 -0.118736 0.000000 
81.774170 59.488708 -0.380156 -0.260633 -0.066465 -0.111831 0.000000 
81.467499 61.050968 -0.381557 -0.357717 -0.077794 -0.121088 0.000000 
81.153442 62.508205 -0.554456 -0.258494 -0.049555 -0.091468 0.000000 
80.504959 65.140297 -0.191913 -0.026351 0.057328 -0.017549 0.000000 
80.171265 66.329826 -0.102669 -0.039636 0.010856 -0.056428 0.000000 
79.831673 67.443718 -0.044797 -0.067403 -0.009984 -0.085676 0.000000 
79.486450 68.487778 -0.034430 -0.096553 -0.049526 -0.068081 0.000000 
79.135811 69.467262 -0.023533 -0.129718 -0.048913 -0.054721 0.000000 
78.779945 70.386925 -0.005685 -0.100823 -0.029252 -0.049850 0.000000 
78.419037 71.251068 0.001984 -0.072735 -0.014712 -0.050231 0.000000 
78.053223 72.063591 0.000775 -0.021594 0.045183 -0.044000 0.000000 
77.682655 72.827995 0.001283 -0.013972 0.059847 -0.078615 0.000000 
77.307465 73.547470 0.000605 -0.000434 0.007834 -0.080481 0.000000 
76.927780 74.224884 0.001030 -0.001769 -0.000421 -0.069571 0.000000 
76.543732 74.862839 0.000429 -0.003062 0.000353 -0.053955 0.000000 
76.155464 75.463692 0.000220 -0.001147 0.000212 -0.026889 0.000000 
75.763130 76.029579 -0.000136 -0.000269 0.000727 -0.020362 0.000000 
75.366898 76.562447 -0.000041 0.000122 -0.000564 -0.002383 0.000000 
74.966957 77.064056 0.000006 0.000341 0.000081 -0.003181 0.000000 
74.563553 77.536026 0.000044 0.000199 0.000220 -0.000188 0.000000 
74.156960 77.979828 0.000064 0.000096 0.000140 0.001033 0.000000 
73.747513 78.396805 0.000073 0.000055 -0.000044 0.001278 0.001541 
73.335663 78.788170 0.000015 0.000000 0.000328 0.000201 0.001302 
71.762642 -157.322983 -0.000560 -0.001056 0.002112 -0.007242 0.000000 
72.176270 -157.045135 0.000641 -0.002189 -0.000162 -0.003812 0.000000 
72.593819 -156.744827 -0.000783 -0.007656 -0.006709 -0.011219 0.000000 
73.011925 -156.422699 0.001821 -0.002180 -0.000979 -0.058599 0.000000 
73.429161 -156.078217 0.005957 0.007741 0.003246 -0.097235 0.000000 
73.844681 -155.710541 -0.075734 -0.247305 -0.044493 -0.129570 0.000000 
74.257904 -155.318604 -0.271477 -0.623912 -0.106795 -0.184188 0.000000 
74.668404 -154.901230 -0.537400 -0.836155 -0.109815 -0.168541 0.372362 
75.075829 -154.457092 -0.945545 -1.072683 -0.156930 -0.010705 0.918085 
75.479904 -153.984741 -0.944189 -1.248414 -0.165464 1.053127 1.322724 
75.880417 -153.482559 -0.937734 -1.267184 -0.159500 0.751845 1.592897 
76.277168 -152.948807 -0.920517 -1.236033 -0.145242 0.468162 1.765591 
76.669998 -152.381516 -0.848788 -1.200902 -0.137050 0.428212 1.207554 
77.058754 -151.778580 -0.703639 -1.131649 -0.120379 0.284943 0.917682 
77.443329 -151.137604 -0.586536 -1.205601 -0.114939 0.219491 0.830720 
77.823578 -150.455963 -0.548075 -1.090136 -0.102306 0.127087 0.789642 
78.199402 -149.730728 -0.517016 -1.001984 -0.092830 0.312475 0.711482 
78.570679 -148.958679 -0.461280 -0.955316 -0.085442 0.130259 0.581172 
78.937279 -148.136200 -0.372150 -0.915297 -0.079291 0.122498 0.358208 
79.299072 -147.259277 -0.262548 -0.844744 -0.072427 -0.014341 0.070792 
79.655899 -146.323425 -0.267886 -0.818970 -0.071133 0.032434 0.000000 
80.007591 -145.323669 -0.224109 -0.704703 -0.069719 -0.059759 0.000000 
80.353943 -144.254486 -0.209070 -0.658982 -0.069363 -0.110431 0.000000 
80.694725 -143.109680 -0.198529 -0.573239 -0.070517 -0.134615 0.000000 
81.029663 -141.882401 -0.189578 -0.427178 -0.068250 -0.167067 0.000000 
81.358429 -140.565018 -0.182962 -0.360108 -0.064666 -0.152937 0.000000 
81.680649 -139.149109 -0.165266 -0.321203 -0.066986 -0.163686 0.000000 
81.995888 -137.625381 -0.158980 -0.322903 -0.066846 -0.160665 0.000000 
82.303627 -135.983597 -0.154950 -0.319499 -0.065702 -0.166507 0.000000 
82.603264 -134.212601 -0.160031 -0.278286 -0.064461 -0.190595 0.000000 
82.894104 -132.300369 -0.151276 -0.307117 -0.066350 -0.197498 0.000000 
83.175331 -130.233994 -0.153595 -0.295506 -0.066312 -0.138168 0.000000 
83.446022 -128.000000 -0.164522 -0.349162 -0.063598 -0.137201 0.000000 
83.705109 -125.584526 -0.154875 -0.372138 -0.065385 -0.158363 0.000000 
83.951385 -122.973862 -0.077944 -0.378824 -0.065159 -0.155145 0.000000 
84.183479 -120.155121 -0.079771 -0.397183 -0.065926 -0.152475 0.000000 
84.399887 -117.117172 -0.082034 -0.362902 -0.067729 -0.117694 0.000000 
84.598953 -113.851875 -0.084956 -0.314893 -0.068509 -0.136871 0.000000 
84.778900 -110.355568 -0.089472 -0.303816 -0.065999 -0.133250 0.000000 
84.937874 -106.630745 -0.119398 -0.389052 -0.068130 -0.146099 0.000000 
85.074028 -102.687737 -0.170440 -0.389737 -0.067792 -0.068207 0.000000 
85.185547 -98.546158 -0.166454 -0.312021 -0.064040 -0.096398 0.000000 
85.270813 -94.235672 -0.165812 -0.302067 -0.063192 -0.121382 0.000000 
85.328476 -89.795822 -0.159068 -0.237643 -0.062458 -0.096106 0.000000 
85.357559 -85.274544 -0.153535 -0.209039 -0.061235 0.021144 0.000000 
85.357559 -80.725456 -0.158414 -0.264049 -0.060542 0.067837 0.000000 
85.328476 -76.204178 -0.167411 -0.228663 -0.060325 0.084498 0.059870 
85.270813 -71.764328 -0.155847 -0.330331 -0.063747 0.080571 0.098916 
85.185547 -67.453842 -0.169857 -0.409802 -0.063592 0.064758 0.137563 
85.074028 -63.312263 -0.165231 -0.427043 -0.068656 0.074145 0.162025 
84.937874 -59.369255 -0.158005 -0.266155 -0.072595 0.032324 0.103131 
84.778900 -55.644428 -0.150354 -0.170292 -0.052117 0.062506 0.000000 
84.598953 -52.148121 -0.142973 -0.218895 -0.061591 -0.046865 0.000000 
84.399887 -48.882828 -0.140045 -0.165394 -0.066226 -0.107521 0.000000 
84.183479 -45.844879 -0.144553 -0.162195 -0.065195 -0.151785 0.000000 
83.951385 -43.026138 -0.171971 -0.168631 -0.071598 -0.163960 0.000000 
83.705109 -40.415474 -0.182785 -0.078357 -0.066130 -0.102861 0.000000 
70.548943 -68.034241 -0.000003 0.000002 0.000044 -0.000002 0.000000 
70.958893 -67.810707 -0.000020 0.000018 -0.000042 -0.000173 0.000000 
71.362892 -67.574074 -0.000017 0.000005 0.000032 -0.000068 0.000000 
71.762642 -67.322983 0.000001 -0.000006 -0.000099 -0.000069 0.000000 
72.176270 -67.045128 0.000006 -0.000008 0.000065 0.000091 0.000000 
72.593819 -66.744835 0.000006 -0.000001 -0.000232 -0.000053 0.000000 
73.011925 -66.422699 0.000005 0.000012 0.000306 -0.000093 0.000000 
73.429161 -66.078224 0.000011 0.000019 -0.000567 -0.000091 0.000000 
73.844681 -65.710541 0.000003 0.000039 0.000482 0.000079 0.000000 
74.257904 -65.318611 0.000034 -0.000065 0.001176 0.000488 0.000000 
74.668404 -64.901230 0.000071 -0.000225 0.005632 0.000139 0.000000 
75.075829 -64.457092 0.000066 -0.000465 0.003720 -0.004712 0.000000 
75.479904 -63.984737 0.000097 -0.001194 0.020314 -0.009275 0.000000 
75.880417 -63.482559 0.000064 -0.001062 0.000552 -0.010277 0.000000 
83.705109 -35.584526 -0.180161 -0.081902 -0.074946 -0.113953 0.000000 
83.951385 -32.973862 -0.206409 -0.146920 -0.066199 -0.093202 0.000000 
84.183479 -30.155121 -0.215758 -0.124744 -0.070842 -0.173038 0.000000 
84.399887 -27.117172 -0.173358 -0.224921 -0.066544 -0.180061 0.000000 
84.598953 -23.851877 -0.161312 -0.289649 -0.061920 -0.163504 0.000000 
84.778900 -20.355570 -0.154731 -0.337343 -0.060765 -0.130286 0.000000 
84.937874 -16.630745 -0.179184 -0.377731 -0.059427 -0.132803 0.000000 
85.074028 -12.687737 -0.186579 -0.292105 -0.062769 -0.141940 0.000000 
85.185547 -8.546155 -0.174084 -0.168793 -0.065840 -0.136930 0.000000 
85.270813 -4.235672 -0.169862 -0.148601 -0.061647 -0.117912 0.000000 
85.328476 0.204176 -0.166668 -0.153082 -0.064462 -0.120993 0.000000 
85.357559 4.725454 -0.130707 -0.185833 -0.070288 -0.140386 0.000000 
85.357559 9.274546 -0.108025 -0.239848 -0.072468 -0.151243 0.000000 
85.328476 13.795824 -0.141247 -0.331757 -0.076520 -0.174252 0.000000 
85.270813 18.235672 -0.146395 -0.487232 -0.081185 -0.195515 0.000000 
85.185547 22.546154 -0.153869 -0.527854 -0.075813 -0.193810 0.000000 
85.074028 26.687737 -0.142394 -0.597004 -0.072901 -0.151210 0.000000 
84.937874 30.630745 -0.149748 -0.514637 -0.071517 -0.157732 0.000000 
84.778900 34.355572 -0.157228 -0.503472 -0.069318 -0.157615 0.000000 
84.598953 37.851879 -0.171970 -0.353210 -0.067361 -0.140586 0.000000 
84.399887 41.117172 -0.183864 -0.240171 -0.079861 -0.197213 0.000000 
84.183479 44.155121 -0.264941 -0.154985 -0.067285 -0.157458 0.000000 
83.951385 46.973862 -0.390107 -0.049382 -0.047485 -0.448996 0.000000 
83.705109 49.584526 -0.473109 0.009195 -0.099947 -0.390065 0.000000 
83.446022 52.000000 -0.744717 0.068225 0.002586 -0.238130 0.000000 
83.175331 54.233997 -0.636375 -0.017743 -0.005328 -0.230988 0.000000 
82.894104 56.300362 -0.459515 -0.084147 -0.030449 -0.177796 0.000000 
82.603264 58.212605 -0.377050 -0.078606 0.052306 -0.210931 0.000000 
82.303627 59.983593 -0.390677 -0.097893 -0.016517 -0.207629 0.000000 
81.995888 61.625381 -0.470005 -0.192759 -0.059605 -0.101006 0.000000 
81.358429 64.565018 -0.590695 0.054020 0.004048 -0.059770 0.000000 
81.029663 65.882393 -0.535202 0.032705 0.002194 -0.054018 0.000000 
80.694725 67.109680 -0.212984 -0.043570 0.034499 -0.030430 0.000000 
80.353943 68.254486 -0.219909 -0.040361 -0.024149 -0.084900 0.000000 
80.007591 69.323677 -0.133316 -0.179970 -0.070166 -0.090232 0.000000 
79.655899 70.323425 -0.054879 -0.250672 -0.056177 -0.090174 0.000000 
79.299072 71.259270 -0.013343 -0.238326 -0.050470 -0.077895 0.000000 
78.937279 72.136200 -0.003761 -0.190439 -0.059467 -0.065108 0.000000 
78.570679 72.958687 -0.000905 -0.168478 0.102293 -0.079031 0.000000 
78.199402 73.730736 -0.000150 -0.063232 -0.004362 -0.062793 0.000000 
77.823578 74.455956 0.000194 -0.064362 0.039412 -0.051900 0.000000 
77.443329 75.137604 -0.000044 -0.028263 -0.002255 -0.056509 0.000000 
77.058754 75.778580 0.000608 -0.014257 -0.000138 -0.053622 0.000000 
76.669998 76.381523 0.000317 -0.010096 0.002801 -0.027553 0.000000 
76.277168 76.948799 0.000086 0.001315 0.000535 -0.017274 0.000000 
75.880417 77.482559 -0.000102 -0.000328 -0.000236 -0.015745 0.000000 
75.479904 77.984734 -0.000034 0.000220 -0.000642 0.002463 0.000000 
75.075829 78.457092 0.000011 0.000050 0.000173 0.000430 0.000000 
74.668404 78.901230 0.000025 0.000137 0.000379 0.002013 0.000000 
74.257904 79.318611 0.000074 0.000076 0.000101 0.001505 0.001574 
73.844681 79.710541 0.000052 -0.000113 0.000654 0.001491 0.002268 
71.836899 -158.541245 -0.000155 -0.001442 0.001204 -0.006984 0.000000 
72.253464 -158.282471 0.000185 -0.002386 0.000351 -0.007082 0.000000 
72.674080 -158.002747 0.000792 -0.003723 -0.001828 -0.013244 0.000000 
73.095367 -157.702576 0.004793 0.025625 -0.004369 -0.042012 0.000000 
73.515907 -157.381485 0.017632 0.010607 0.010835 -0.069331 0.000000 
73.934837 -157.038620 -0.035266 -0.152489 -0.022727 -0.083569 0.000000 
74.351585 -156.672974 -0.230460 -0.446301 -0.082804 -0.027113 0.000000 
74.765709 -156.283386 -0.540154 -0.647056 -0.113204 0.218913 0.521368 
75.176888 -155.868561 -0.926753 -1.050667 -0.161250 -0.072530 1.041296 
75.584839 -155.427094 -0.956071 -1.304924 -0.164600 1.140720 1.399268 
75.989357 -154.957413 -0.932381 -1.523285 -0.165166 0.709095 1.642130 
76.390244 -154.457779 -0.926453 -1.498767 -0.154969 0.391544 1.700117 
76.787354 -153.926285 -0.836671 -1.324677 -0.140873 0.258323 1.146513 
77.180557 -153.360794 -0.682941 -1.319477 -0.125900 0.170376 0.877135 
77.569733 -152.758972 -0.593995 -1.330306 -0.114272 0.112839 0.817929 
77.954773 -152.118179 -0.551520 -1.240478 -0.103596 0.337605 0.786305 
78.335571 -151.435501 -0.520687 -1.062284 -0.093175 0.378940 0.713083 
78.712036 -150.707657 -0.448551 -1.031125 -0.086319 0.413844 0.572164 
79.084061 -149.931015 -0.367046 -1.078223 -0.077937 0.251124 0.342239 
79.451515 -149.101471 -0.238699 -1.165355 -0.078791 -0.019279 0.058907 
79.814278 -148.214447 -0.191590 -1.045044 -0.077114 -0.099548 0.000000 
80.172195 -147.264816 -0.207256 -0.837596 -0.072948 -0.145167 0.000000 
80.525085 -146.246796 -0.202421 -0.700624 -0.071309 -0.163130 0.000000 
80.872742 -145.153931 -0.195708 -0.549223 -0.068211 -0.169847 0.000000 
81.214920 -143.978943 -0.184145 -0.418643 -0.066387 -0.173973 0.000000 
81.551323 -142.713684 -0.156990 -0.359396 -0.067670 -0.180313 0.000000 
81.881592 -141.349014 -0.157005 -0.334645 -0.067843 -0.138383 0.000000 
82.205322 -139.874710 -0.159010 -0.334348 -0.067555 -0.133418 0.000000 
82.522011 -138.279388 -0.159278 -0.382506 -0.067709 -0.140946 0.000000 
82.831085 -136.550385 -0.162359 -0.305716 -0.067737 -0.143611 0.000000 
83.131851 -134.673752 -0.165636 -0.301236 -0.065633 -0.095018 0.000000 
83.423508 -132.634262 -0.164368 -0.352788 -0.065477 -0.144911 0.000000 
83.705109 -130.415482 -0.150493 -0.359195 -0.067591 -0.159615 0.000000 
83.975555 -128.000000 -0.119865 -0.411330 -0.065812 -0.166948 0.000000 
84.233574 -125.369919 -0.097997 -0.407989 -0.066510 -0.163720 0.000000 
84.477699 -122.507500 -0.059384 -0.382117 -0.067861 -0.139226 0.000000 
84.706284 -119.396240 -0.070212 -0.395267 -0.068404 -0.141020 0.000000 
84.917480 -116.022369 -0.072084 -0.359217 -0.069208 -0.144869 0.000000 
85.109261 -112.376808 -0.081785 -0.371586 -0.068394 -0.140748 0.000000 
85.279465 -108.457565 -0.104650 -0.345479 -0.064931 -0.058088 0.000000 
85.425858 -104.272301 -0.113472 -0.351633 -0.067877 -0.077257 0.000000 
85.546249 -99.840851 -0.121838 -0.305501 -0.066149 -0.121926 0.000000 
85.638618 -95.196846 -0.172699 -0.317675 -0.061269 -0.149741 0.000000 
85.701248 -90.388062 -0.174706 -0.182642 -0.061139 -0.129024 0.000000 
85.732887 -85.474655 -0.169108 -0.184673 -0.062706 -0.114226 0.000000 
85.732887 -80.525345 -0.162025 -0.250322 -0.064738 -0.103805 0.000000 
85.701248 -75.611938 -0.165233 -0.319800 -0.062201 -0.058297 0.016107 
85.638618 -70.803154 -0.168939 -0.317885 -0.060750 0.098964 0.062351 
85.546249 -66.159149 -0.160614 -0.285916 -0.063923 0.059612 0.083307 
85.425858 -61.727695 -0.162110 -0.243256 -0.061372 0.053558 0.089869 
85.279465 -57.542439 -0.163812 -0.233763 -0.065282 -0.000248 0.028923 
85.109261 -53.623188 -0.157036 -0.223808 -0.061509 -0.016840 0.000000 
84.917480 -49.977631 -0.151000 -0.200327 -0.062831 -0.043631 0.000000 
84.706284 -46.603760 -0.144859 -0.177159 -0.066899 -0.125315 0.000000 
84.477699 -43.492496 -0.142114 -0.157613 -0.067463 -0.157226 0.000000 
84.233574 -40.630077 -0.177662 -0.174426 -0.069707 -0.171506 0.000000 
83.975555 -38.000000 -0.192010 -0.167787 -0.065558 -0.132170 0.000000 
83.705109 -35.584526 -0.180161 -0.081902 -0.074946 -0.113953 0.000000 
71.027260 -68.995598 -0.000010 0.000017 -0.000004 -0.000056 0.000000 
71.434250 -68.775131 -0.000029 0.000016 0.000043 -0.000113 0.000000 
71.836899 -68.541245 -0.000020 0.000021 -0.000020 -0.000104 0.000000 
72.253464 -68.282478 0.000001 -0.000005 0.000009 0.000135 0.000000 
72.674080 -68.002739 0.000005 -0.000014 -0.000055 -0.000113 0.000000 
73.095367 -67.702576 0.000004 -0.000001 0.000100 -0.000115 0.000000 
73.515907 -67.381477 0.000002 0.000006 -0.000206 -0.000208 0.000000 
73.934837 -67.038620 -0.000007 0.000010 -0.000402 -0.000197 0.000000 
74.351585 -66.672966 0.000019 0.000008 0.000295 -0.000509 0.000000 
74.765709 -66.283379 0.000060 -0.000235 -0.000884 -0.002992 0.000000 
75.176888 -65.868568 0.000065 -0.000324 -0.000974 -0.003925 0.000000 
75.584839 -65.427101 0.000131 -0.000651 0.008937 -0.002704 0.000000 
75.989357 -64.957413 0.000060 -0.001135 0.000113 -0.011661 0.000000 
83.131851 -44.673756 -0.184794 -0.148501 -0.072378 -0.081014 0.000000 
83.423508 -42.634262 -0.195123 -0.127673 -0.077453 -0.112271 0.000000 
83.705109 -40.415474 -0.182785 -0.078357 -0.066130 -0.102861 0.000000 
83.975555 -38.000000 -0.192010 -0.167787 -0.065558 -0.132170 0.000000 
84.233574 -35.369923 -0.188132 -0.160379 -0.057140 -0.160026 0.000000 
84.477699 -32.507504 -0.182805 -0.214764 -0.062135 -0.153320 0.000000 
84.706284 -29.396242 -0.156292 -0.222647 -0.047816 -0.122849 0.000000 
84.917480 -26.022369 -0.153315 -0.275023 -0.057931 -0.136116 0.000000 
85.109261 -22.376812 -0.153901 -0.323799 -0.059338 -0.131844 0.000000 
85.279465 -18.457561 -0.158677 -0.280868 -0.055752 -0.118055 0.000000 
85.425858 -14.272304 -0.161026 -0.322486 -0.058595 -0.121720 0.000000 
85.546249 -9.840849 -0.159641 -0.265545 -0.062734 -0.115104 0.000000 
85.638618 -5.196848 -0.117808 -0.232167 -0.063628 -0.106939 0.000000 
85.701248 -0.388063 -0.116372 -0.310361 -0.066072 -0.113963 0.000000 
85.732887 4.525347 -0.113297 -0.264971 -0.067077 -0.119469 0.000000 
85.732887 9.474653 -0.133500 -0.320962 -0.068573 -0.136017 0.000000 
85.701248 14.388062 -0.146133 -0.354959 -0.070896 -0.147791 0.000000 
85.638618 19.196848 -0.147522 -0.395138 -0.071114 -0.144788 0.000000 
85.546249 23.840849 -0.131204 -0.411332 -0.069382 -0.151064 0.000000 
85.425858 28.272303 -0.132629 -0.383692 -0.067277 -0.130745 0.000000 
85.279465 32.457561 -0.134978 -0.392809 -0.069152 -0.125350 0.000000 
85.109261 36.376812 -0.134222 -0.584940 -0.074312 -0.115224 0.000000 
84.917480 40.022369 -0.138874 -0.470044 -0.073723 -0.073267 0.000000 
84.706284 43.396240 -0.152060 -0.356156 -0.071119 0.013206 0.000000 
84.477699 46.507504 -0.179300 -0.204031 -0.077537 -0.124519 0.000000 
84.233574 49.369923 -0.309864 -0.112574 -0.067274 -0.130126 0.000000 
83.975555 52.000000 -0.437034 -0.035036 -0.044943 -0.418689 0.000000 
83.705109 54.415474 -0.691550 0.061334 -0.002971 -0.314138 0.000000 
83.423508 56.634262 -0.708474 0.063581 -0.009700 -0.317556 0.000000 
83.131851 58.673756 -0.480884 -0.033039 -0.010718 -0.142119 0.000000 
82.831085 60.550381 -0.430640 -0.048453 0.014517 -0.035071 0.000000 
82.522011 62.279381 -0.475522 0.002811 0.026618 -0.193010 0.000000 
82.205322 63.874706 -0.448521 -0.065071 0.009453 -0.110428 0.000000 
81.881592 65.349007 -0.487938 -0.044011 0.014660 -0.130599 0.000000 
81.551323 66.713676 -0.401785 0.068020 -0.036467 -0.057143 0.000000 
81.214920 67.978943 -0.545833 -0.052535 -0.083812 -0.150399 0.000000 
80.872742 69.153931 -0.430713 -0.154718 -0.061071 -0.151357 0.000000 
80.525085 70.246803 -0.301837 -0.271044 -0.070722 -0.139406 0.000000 
80.172195 71.264816 -0.162577 -0.331940 -0.082802 -0.124989 0.000000 
79.814278 72.214447 -0.052061 -0.294308 -0.074811 -0.099557 0.000000 
79.451515 73.101471 0.001675 -0.172381 -0.028126 -0.097660 0.000000 
79.084061 73.931015 0.000485 -0.149324 -0.041176 -0.091187 0.000000 
78.712036 74.707657 -0.001514 -0.199230 -0.028374 -0.077807 0.000000 
78.335571 75.435501 -0.001167 -0.144851 -0.020197 -0.057486 0.000000 
77.954773 76.118179 -0.001142 -0.080183 -0.004250 -0.053082 0.000000 
77.569733 76.758972 -0.001199 -0.044665 0.001587 -0.049342 0.000000 
77.180557 77.360802 -0.000157 -0.027518 -0.000687 -0.047587 0.000000 
76.787354 77.926285 0.000121 -0.019756 0.004261 -0.020772 0.000000 
76.390244 78.457779 -0.000066 0.005296 0.002163 -0.021001 0.000000 
75.989357 78.957413 -0.000094 -0.000441 0.000379 -0.014277 0.000000 
75.584839 79.427101 -0.000042 0.000200 -0.000216 -0.001091 0.000000 
75.176888 79.868568 0.000050 0.000260 -0.000060 0.004611 0.000000 
74.765709 80.283379 0.000076 -0.000033 0.000040 0.003658 0.000000 
74.351585 80.672966 0.000094 0.000107 0.000026 0.001686 0.003011 
73.934837 81.038620 0.000048 0.000078 0.000260 0.001614 0.003150 
71.905289 -159.768341 -0.000342 -0.002335 0.001272 -0.000362 0.000000 
72.324547 -159.529419 -0.000303 -0.003164 0.001111 -0.006942 0.000000 
72.747986 -159.271072 -0.000385 0.004045 0.002482 -0.000581 0.000000 
73.172218 -158.993774 0.001339 0.042380 -0.000859 -0.008227 0.000000 
73.595795 -158.697037 0.006988 -0.020657 0.008719 -0.042577 0.000000 
74.017868 -158.380066 -0.022764 -0.123418 -0.018561 -0.098045 0.000000 
74.437866 -158.041885 -0.129662 -0.321245 -0.041345 -0.181774 0.000000 
74.855362 -157.681381 -0.446772 -0.678492 -0.095104 0.043824 0.645242 
75.270012 -157.297318 -0.983094 -1.099176 -0.167188 -0.159191 1.139933 
75.681557 -156.888321 -0.967369 -1.277864 -0.158891 1.046899 1.470660 
76.089790 -156.452881 -0.949072 -1.526762 -0.160631 0.721168 1.661347 
76.494530 -155.989304 -0.938712 -1.649518 -0.167375 0.389381 1.620534 
76.895630 -155.495728 -0.869735 -1.392628 -0.148079 0.176372 1.081999 
77.292976 -154.970093 -0.742278 -1.360772 -0.125980 0.090195 0.809378 
77.686462 -154.410080 -0.644917 -1.385853 -0.112540 0.021980 0.735272 
78.075989 -153.813110 -0.544738 -1.232374 -0.102371 0.442436 0.699944 
78.461472 -153.176285 -0.525666 -1.139491 -0.093359 0.454975 0.632776 
78.842834 -152.496384 -0.461814 -1.155399 -0.084801 0.367707 0.472885 
79.219971 -151.769745 -0.386516 -1.122779 -0.077617 0.161616 0.243331 
79.592796 -150.992279 -0.301395 -1.160785 -0.074973 -0.059833 0.000000 
79.961205 -150.159363 -0.161432 -1.108508 -0.074090 -0.141250 0.000000 
80.325058 -149.265778 -0.187890 -1.054194 -0.075552 -0.181669 0.000000 
80.684212 -148.305618 -0.194097 -0.736445 -0.072656 -0.181299 0.000000 
81.038483 -147.272202 -0.193058 -0.509613 -0.067572 -0.190806 0.000000 
81.387650 -146.157959 -0.152798 -0.438209 -0.065417 -0.179016 0.000000 
81.731461 -144.954330 -0.155034 -0.417208 -0.068584 -0.179458 0.000000 
82.069588 -143.651581 -0.156153 -0.339291 -0.068464 -0.173650 0.000000 
82.401657 -142.238663 -0.165351 -0.326483 -0.068259 -0.159697 0.000000 
82.727196 -140.703125 -0.159013 -0.412717 -0.068446 -0.156051 0.000000 
83.045670 -139.030884 -0.163289 -0.419523 -0.068205 -0.154660 0.000000 
83.356407 -137.206070 -0.173517 -0.367424 -0.068300 -0.096675 0.000000 
83.658623 -135.211014 -0.176030 -0.344242 -0.067499 -0.125138 0.000000 
83.951385 -133.026138 -0.168674 -0.399020 -0.067245 -0.190487 0.000000 
84.233574 -130.630081 -0.102757 -0.383452 -0.066425 -0.183206 0.000000 
84.503868 -128.000000 -0.105924 -0.369647 -0.067460 -0.158715 0.000000 
84.760750 -125.112221 -0.103318 -0.349303 -0.067821 -0.142783 0.000000 
85.002419 -121.943321 -0.062824 -0.370028 -0.066372 -0.122679 0.000000 
85.226830 -118.471809 -0.075589 -0.381090 -0.067347 -0.128315 0.000000 
85.431694 -114.680649 -0.084777 -0.337359 -0.067224 -0.079804 0.000000 
85.614494 -110.560486 -0.115521 -0.379008 -0.067690 -0.096464 0.000000 
85.772560 -106.113625 -0.113657 -0.232106 -0.067575 -0.099520 0.000000 
85.903198 -101.358116 -0.112111 -0.290507 -0.064587 -0.120558 0.000000 
86.003860 -96.331161 -0.108992 -0.266526 -0.060243 -0.132023 0.000000 
86.072342 -91.090485 -0.106470 -0.177037 -0.059600 -0.119837 0.000000 
86.107018 -85.712608 -0.110591 -0.179851 -0.057779 -0.119211 0.000000 
86.107018 -80.287392 -0.124995 -0.286845 -0.057417 -0.095217 0.000000 
86.072342 -74.909515 -0.167894 -0.348113 -0.066569 -0.027519 0.000000 
86.003860 -69.668839 -0.167010 -0.302680 -0.063727 0.019456 0.000000 
85.903198 -64.641884 -0.166462 -0.232951 -0.060385 0.037060 0.001291 
85.772560 -59.886375 -0.165217 -0.165670 -0.057343 0.023593 0.004814 
85.614494 -55.439514 -0.161772 -0.167937 -0.056008 0.038999 0.000000 
85.431694 -51.319351 -0.163216 -0.180954 -0.065943 -0.054081 0.000000 
85.226830 -47.528191 -0.167641 -0.168924 -0.060727 -0.069928 0.000000 
85.002419 -44.056679 -0.167616 -0.154757 -0.062259 -0.122999 0.000000 
84.760750 -40.887775 -0.173157 -0.137030 -0.065950 -0.164323 0.000000 
84.503868 -38.000000 -0.175989 -0.194743 -0.056923 -0.147795 0.000000 
84.233574 -35.369923 -0.188132 -0.160379 -0.057140 -0.160026 0.000000 
83.951385 -32.973862 -0.206409 -0.146920 -0.066199 -0.093202 0.000000 
83.658623 -30.788984 -0.168752 -0.073400 -0.051680 -0.124200 0.000000 
71.499969 -69.984344 -0.000021 -0.000003 -0.000001 -0.000078 0.000000 
71.905289 -69.768349 -0.000031 -0.000016 -0.000075 -0.000140 0.000000 
72.324547 -69.529419 -0.000012 -0.000022 -0.000001 0.000147 0.000000 
72.747986 -69.271072 0.000002 -0.000017 -0.000059 -0.000102 0.000000 
73.172218 -68.993774 0.000006 0.000008 -0.000006 -0.000057 0.000000 
73.595795 -68.697044 0.000004 0.000003 0.000036 -0.000186 0.000000 
74.017868 -68.380074 -0.000008 -0.000018 -0.000168 -0.000260 0.000000 
74.437866 -68.041893 0.000003 -0.000010 -0.000326 -0.001159 0.000000 
74.855362 -67.681389 0.000050 -0.000177 -0.000256 -0.002864 0.000000 
75.270012 -67.297325 0.000111 -0.000215 0.000437 -0.002620 0.000000 
75.681557 -66.888329 0.000202 -0.000918 -0.000461 -0.002546 0.000000 
76.089790 -66.452881 0.000061 -0.001234 -0.008542 -0.015267 0.000000 
82.727196 -50.703133 -0.217563 -0.197574 -0.066966 0.020409 0.000000 
83.045670 -49.030876 -0.201830 -0.137218 -0.070476 -0.032985 0.000000 
83.356407 -47.206070 -0.190565 -0.150316 -0.067644 -0.066957 0.000000 
83.658623 -45.211014 -0.183502 -0.137166 -0.058610 -0.094939 0.000000 
83.951385 -43.026138 -0.171971 -0.168631 -0.071598 -0.163960 0.000000 
84.233574 -40.630077 -0.177662 -0.174426 -0.069707 -0.171506 0.000000 
84.503868 -38.000000 -0.175989 -0.194743 -0.056923 -0.147795 0.000000 
84.760750 -35.112225 -0.166555 -0.191912 -0.062849 -0.166640 0.000000 
85.002419 -31.943319 -0.151562 -0.190418 -0.050004 -0.135740 0.000000 
85.226830 -28.471811 -0.153331 -0.257773 -0.054446 -0.138982 0.000000 
85.431694 -24.680647 -0.159675 -0.248698 -0.055200 -0.132654 0.000000 
85.614494 -20.560486 -0.156973 -0.300259 -0.056095 -0.129311 0.000000 
85.772560 -16.113623 -0.113268 -0.334750 -0.058566 -0.103981 0.000000 
85.903198 -11.358117 -0.117922 -0.321251 -0.061459 -0.080732 0.000000 
86.003860 -6.331159 -0.107878 -0.294151 -0.062141 -0.076830 0.000000 
86.072342 -1.090483 -0.109428 -0.319661 -0.063598 -0.086486 0.000000 
86.107018 4.287390 -0.115388 -0.272613 -0.065698 -0.100120 0.000000 
86.107018 9.712609 -0.137097 -0.318603 -0.066468 -0.111872 0.000000 
86.072342 15.090484 -0.134579 -0.368681 -0.065177 -0.123261 0.000000 
86.003860 20.331160 -0.116169 -0.357865 -0.064253 -0.126984 0.000000 
85.903198 25.358116 -0.119683 -0.315415 -0.065729 -0.129792 0.000000 
85.772560 30.113623 -0.123881 -0.283881 -0.068299 -0.123339 0.000000 
85.614494 34.560486 -0.131177 -0.362073 -0.070861 -0.077639 0.000000 
85.431694 38.680649 -0.135727 -0.391654 -0.076658 -0.069112 0.000000 
85.226830 42.471809 -0.137601 -0.501567 -0.078134 -0.065108 0.000000 
85.002419 45.943321 -0.146303 -0.360610 -0.082280 -0.054396 0.000000 
84.760750 49.112225 -0.157426 -0.244725 -0.067506 -0.027349 0.000000 
84.503868 52.000000 -0.249088 -0.142165 -0.066101 -0.180794 0.000000 
84.233574 54.630077 -0.638383 -0.083497 -0.070320 -0.159322 0.000000 
83.951385 57.026138 -0.663940 0.049619 -0.060332 -0.254864 0.000000 
83.658623 59.211014 -0.635030 -0.094049 -0.042413 -0.372833 0.000000 
83.356407 61.206070 -0.484013 0.051005 -0.035679 -0.105361 0.000000 
83.045670 63.030876 -0.384767 -0.070422 -0.052448 -0.020804 0.000000 
82.727196 64.703133 -0.440752 0.181446 -0.007359 -0.315331 0.000000 
82.401657 66.238670 -0.453816 0.435606 -0.042534 -0.215042 0.000000 
82.069588 67.651581 -0.477376 0.027990 -0.072076 -0.351031 0.000000 
81.731461 68.954338 -0.491759 -0.088508 -0.102318 -0.186084 0.000000 
81.387650 70.157967 -0.557439 -0.268179 -0.126973 -0.152353 0.000000 
81.038483 71.272202 -0.457338 -0.302284 -0.090056 -0.137710 0.000000 
80.684212 72.305611 -0.338057 -0.333126 -0.065973 -0.128449 0.000000 
80.325058 73.265770 -0.155338 -0.314905 -0.053020 -0.115976 0.000000 
79.961205 74.159363 -0.063474 -0.199894 -0.030021 -0.099344 0.000000 
79.592796 74.992279 -0.013028 -0.132626 -0.009076 -0.099045 0.000000 
79.219971 75.769745 0.000186 -0.114380 0.034820 -0.091056 0.000000 
78.842834 76.496384 -0.001471 -0.159952 -0.020178 -0.076095 0.000000 
78.461472 77.176292 -0.000569 -0.115858 -0.006010 -0.064427 0.000000 
78.075989 77.813110 -0.000275 -0.087589 -0.001150 -0.051447 0.000000 
77.686462 78.410080 -0.000683 -0.040549 0.005434 -0.046362 0.000000 
77.292976 78.970093 -0.000200 -0.022854 0.002801 -0.024707 0.000000 
76.895630 79.495728 0.000123 -0.011557 0.004020 -0.005241 0.000000 
76.494530 79.989304 -0.000102 -0.000821 0.001832 -0.001184 0.000000 
76.089790 80.452881 -0.000104 0.000526 0.000488 -0.006763 0.000000 
75.681557 80.888329 -0.000123 -0.000220 0.000392 -0.010746 0.000000 
75.270012 81.297325 0.000004 0.000122 0.000390 -0.000801 0.000000 
74.855362 81.681389 0.000079 0.000302 0.000131 0.001380 0.000000 
74.437866 82.041893 0.000108 -0.000133 0.000163 0.001723 0.004584 
74.017868 82.380074 0.000038 0.000072 0.000298 0.001982 0.004160 
71.967720 -161.003571 -0.000245 -0.001849 0.001620 0.002540 0.000000 
72.389442 -160.785187 -0.000278 -0.003713 -0.002750 -0.006843 0.000000 
72.815460 -160.548996 -0.000234 -0.003093 0.000549 0.004453 0.000000 
73.242371 -160.295410 0.003020 0.006627 -0.000265 -0.015869 0.000000 
73.668724 -160.023972 0.008496 0.011877 0.003624 -0.064723 0.000000 
74.093681 -159.733902 -0.001176 -0.065263 -0.002124 -0.109225 0.000000 
74.516663 -159.424301 -0.081240 -0.282591 -0.023992 -0.172477 0.094992 
74.937233 -159.094116 -0.358388 -0.657456 -0.086950 -0.185571 0.764040 
75.355080 -158.742157 -0.985496 -1.163434 -0.171600 0.901053 1.269676 
75.769928 -158.367126 -0.981595 -1.325058 -0.166470 1.185485 1.593624 
76.181580 -157.967575 -0.965905 -1.370263 -0.164298 0.720821 1.731431 
76.589867 -157.541901 -0.939663 -1.422618 -0.154703 0.372534 1.553012 
76.994659 -157.088318 -0.892902 -1.330848 -0.145054 0.279149 1.011424 
77.395844 -156.604828 -0.779615 -1.353973 -0.124953 0.256623 0.734239 
77.793320 -156.089203 -0.655086 -1.319203 -0.111878 0.345663 0.629377 
78.187012 -155.538940 -0.520603 -1.296034 -0.101497 0.258529 0.588699 
78.576859 -154.951248 -0.511828 -1.193953 -0.094295 0.159708 0.510755 
78.962776 -154.322922 -0.482526 -1.106423 -0.083731 0.146777 0.347372 
79.344704 -153.650421 -0.422803 -1.113612 -0.077275 0.000133 0.085589 
79.722565 -152.929688 -0.309909 -1.004294 -0.073660 -0.111887 0.000000 
80.096283 -152.156158 -0.165024 -1.060840 -0.070633 -0.181270 0.000000 
80.465736 -151.324585 -0.185103 -1.087196 -0.071658 -0.162385 0.000000 
80.830826 -150.429062 -0.191591 -0.944608 -0.073250 -0.212067 0.000000 
81.191391 -149.462830 -0.186451 -0.568588 -0.070296 -0.204199 0.000000 
81.547241 -148.418121 -0.156200 -0.415421 -0.065847 -0.192060 0.000000 
81.898163 -147.286102 -0.150258 -0.386041 -0.066178 -0.185519 0.000000 
82.243881 -146.056610 -0.161828 -0.401361 -0.068173 -0.201619 0.000000 
82.584038 -144.717987 -0.162772 -0.368783 -0.070435 -0.174092 0.000000 
82.918243 -143.256851 -0.160431 -0.419170 -0.069882 -0.058343 0.000000 
83.245972 -141.657837 -0.176636 -0.411228 -0.067905 -0.060912 0.000000 
83.566612 -139.903336 -0.177087 -0.415298 -0.067901 -0.102694 0.000000 
83.879417 -137.973282 -0.172823 -0.394803 -0.068721 -0.120927 0.000000 
84.183479 -135.844879 -0.116621 -0.326256 -0.067533 -0.148733 0.000000 
84.477699 -133.492493 -0.099590 -0.384144 -0.067271 -0.184882 0.000000 
84.760750 -130.887772 -0.117814 -0.310322 -0.066722 -0.170514 0.000000 
85.031036 -128.000000 -0.112039 -0.356448 -0.066011 -0.142999 0.000000 
85.286682 -124.797058 -0.109528 -0.323454 -0.065476 -0.136358 0.000000 
85.525452 -121.247215 -0.066297 -0.391184 -0.065759 -0.081909 0.000000 
85.744781 -117.321991 -0.085108 -0.419841 -0.070751 -0.106196 0.000000 
85.941750 -113.000465 -0.119455 -0.344479 -0.076192 -0.133893 0.000000 
86.113182 -108.275063 -0.116737 -0.227601 -0.069625 -0.111036 0.000000 
86.255753 -103.158264 -0.110437 -0.235691 -0.063476 -0.090885 0.000000 
86.366211 -97.689064 -0.094848 -0.279329 -0.060551 -0.105167 0.000000 
86.441689 -91.936852 -0.087076 -0.252892 -0.058770 -0.103640 0.000000 
86.480019 -86.000313 -0.085001 -0.202304 -0.054927 -0.063655 0.000000 
86.480019 -79.999687 -0.084978 -0.274112 -0.050536 0.012298 0.000000 
86.441689 -74.063148 -0.096356 -0.301153 -0.064181 -0.112838 0.000000 
86.366211 -68.310936 -0.112553 -0.268637 -0.061433 -0.089842 0.000000 
86.255753 -62.841732 -0.163405 -0.223618 -0.057929 0.037833 0.000000 
86.113182 -57.724937 -0.160912 -0.179717 -0.058791 -0.025949 0.000000 
85.941750 -52.999535 -0.166582 -0.144570 -0.061276 -0.055123 0.000000 
85.744781 -48.678013 -0.161039 -0.200322 -0.058882 -0.068965 0.000000 
85.525452 -44.752781 -0.153349 -0.193726 -0.053908 -0.084841 0.000000 
85.286682 -41.202938 -0.152140 -0.183382 -0.057990 -0.123918 0.000000 
85.031036 -38.000000 -0.151165 -0.176186 -0.059043 -0.154809 0.000000 
84.760750 -35.112225 -0.166555 -0.191912 -0.062849 -0.166640 0.000000 
84.477699 -32.507504 -0.182805 -0.214764 -0.062135 -0.153320 0.000000 
84.183479 -30.155121 -0.215758 -0.124744 -0.070842 -0.173038 0.000000 
83.879417 -28.026711 -0.197954 -0.083269 -0.058208 -0.129599 0.000000 
83.566612 -26.096657 -0.194350 -0.068424 -0.053995 -0.120896 0.000000 
83.245972 -24.342165 -0.201532 -0.063502 -0.053204 -0.130223 0.000000 
82.918243 -22.743149 -0.210640 -0.092974 -0.033041 -0.176051 0.000000 
71.559967 -71.201035 -0.000012 -0.000031 -0.000007 -0.000064 0.000000 
71.967720 -71.003578 -0.000041 -0.000032 -0.000027 -0.000162 0.000000 
72.389442 -70.785187 -0.000031 -0.000014 0.000035 0.000063 0.000000 
72.815460 -70.548996 -0.000007 -0.000013 -0.000011 -0.000069 0.000000 
73.242371 -70.295410 0.000002 0.000009 -0.000001 -0.000107 0.000000 
73.668724 -70.023964 -0.000002 -0.000006 -0.000014 -0.000146 0.000000 
74.093681 -69.733902 -0.000015 0.000030 -0.000160 0.000032 0.000000 
74.516663 -69.424301 -0.000010 0.000021 -0.000173 -0.000452 0.000000 
74.937233 -69.094109 0.000051 0.000004 -0.000340 -0.000739 0.000000 
75.355080 -68.742157 0.000149 -0.000336 -0.000357 0.003416 0.000000 
75.769928 -68.367126 0.000195 -0.001208 -0.001733 -0.003898 0.000000 
82.243881 -56.056614 -0.326029 -0.197611 -0.045341 0.022430 0.000000 
82.584038 -54.717991 -0.247174 -0.141327 -0.043023 0.008057 0.000000 
82.918243 -53.256851 -0.221119 -0.172694 -0.064085 0.086205 0.000000 
83.245972 -51.657833 -0.192642 -0.195965 -0.065188 -0.091015 0.000000 
83.566612 -49.903343 -0.174851 -0.178010 -0.063045 -0.152238 0.000000 
83.879417 -47.973289 -0.159497 -0.181281 -0.066534 -0.109380 0.000000 
84.183479 -45.844879 -0.144553 -0.162195 -0.065195 -0.151785 0.000000 
84.477699 -43.492496 -0.142114 -0.157613 -0.067463 -0.157226 0.000000 
84.760750 -40.887775 -0.173157 -0.137030 -0.065950 -0.164323 0.000000 
85.031036 -38.000000 -0.151165 -0.176186 -0.059043 -0.154809 0.000000 
85.286682 -34.797062 -0.136938 -0.191945 -0.050482 -0.128549 0.000000 
85.525452 -31.247217 -0.139291 -0.250759 -0.051248 -0.121206 0.000000 
85.744781 -27.321989 -0.144685 -0.246464 -0.054890 -0.118800 0.000000 
85.941750 -23.000463 -0.105908 -0.291975 -0.057634 -0.119699 0.000000 
86.113182 -18.275061 -0.108367 -0.376666 -0.057321 -0.096595 0.000000 
86.255753 -13.158267 -0.104365 -0.371221 -0.057668 -0.041180 0.000000 
86.366211 -7.689065 -0.105093 -0.380999 -0.058384 -0.050831 0.000000 
86.441689 -1.936853 -0.108498 -0.301734 -0.061794 -0.073197 0.000000 
86.480019 3.999684 -0.116012 -0.253852 -0.062244 -0.085162 0.000000 
86.480019 10.000316 -0.132343 -0.328247 -0.062629 -0.079676 0.000000 
86.441689 15.936852 -0.126829 -0.352237 -0.060663 -0.099857 0.000000 
86.366211 21.689066 -0.114761 -0.339606 -0.059857 -0.102537 0.000000 
86.255753 27.158266 -0.117957 -0.280930 -0.061091 -0.092626 0.000000 
86.113182 32.275063 -0.118389 -0.289751 -0.062946 -0.087646 0.000000 
85.941750 37.000465 -0.125589 -0.287290 -0.066500 -0.091613 0.000000 
85.744781 41.321987 -0.138073 -0.340279 -0.071691 -0.063901 0.000000 
85.525452 45.247219 -0.140113 -0.367777 -0.071419 -0.051916 0.000000 
85.286682 48.797062 -0.141874 -0.326736 -0.079443 -0.050647 0.000000 
85.031036 52.000000 -0.146575 -0.239535 -0.066634 -0.001733 0.000000 
84.760750 54.887775 -0.154216 -0.158422 -0.067402 -0.151048 0.000000 
84.477699 57.492496 -0.178625 -0.177379 -0.085682 -0.196208 0.000000 
84.183479 59.844879 -0.280334 0.005170 -0.081028 -0.165255 0.000000 
83.879417 61.973289 -0.250067 -0.036707 -0.057125 -0.191161 0.000000 
83.566612 63.903343 -0.207686 0.033749 -0.063770 -0.210665 0.000000 
83.245972 65.657837 -0.195605 0.005795 -0.088320 -0.299579 0.000000 
82.918243 67.256851 -0.242905 0.051080 -0.025138 -0.081970 0.000000 
82.584038 68.717995 -0.287640 0.112563 -0.088901 -0.227981 0.000000 
82.243881 70.056618 -0.348196 0.000456 -0.103125 -0.397941 0.000000 
81.898163 71.286102 -0.394613 -0.180883 -0.122063 -0.228815 0.000000 
81.547241 72.418121 -0.452031 -0.287727 -0.131491 -0.144152 0.000000 
81.191391 73.462822 -0.520931 -0.257836 -0.056678 -0.120956 0.000000 
80.830826 74.429070 -0.260604 -0.358494 -0.042104 -0.122217 0.000000 
80.465736 75.324585 -0.112832 -0.352725 -0.036229 -0.121888 0.000000 
80.096283 76.156151 -0.024438 -0.220680 -0.038379 -0.112335 0.000000 
79.722565 76.929695 -0.011227 -0.165624 -0.020673 -0.104963 0.000000 
79.344704 77.650421 0.004332 -0.080904 -0.003605 -0.100540 0.000000 
78.962776 78.322922 -0.000853 -0.107318 -0.008257 -0.108369 0.000000 
78.576859 78.951241 0.001990 -0.067233 0.002453 -0.081784 0.000000 
78.187012 79.538948 0.001058 -0.113843 -0.014295 -0.048801 0.000000 
77.793320 80.089211 0.000377 -0.033116 -0.001468 -0.023498 0.000000 
77.395844 80.604836 0.000012 -0.013653 -0.001519 0.004831 0.000000 
76.994659 81.088326 0.000044 -0.003187 0.000669 0.002570 0.000000 
76.589867 81.541908 -0.000092 -0.000343 -0.000038 0.028755 0.000000 
76.181580 81.967575 -0.000054 0.000748 -0.000691 -0.000316 0.000000 
75.769928 82.367126 -0.000060 0.000239 0.000774 -0.020992 0.000000 
75.355080 82.742157 -0.000011 0.000172 0.000832 -0.002217 0.000000 
74.937233 83.094109 0.000069 0.000051 0.000562 0.002504 0.000000 
74.516663 83.424301 0.000064 0.000131 0.000685 0.002498 0.006349 
74.093681 83.733902 0.000011 -0.000035 0.000402 0.001873 0.004321 
72.024124 -162.246201 -0.000220 -0.002133 0.001888 0.000397 0.000000 
72.448059 -162.048996 -0.000264 -0.002987 0.001994 -0.005281 0.000000 
72.876411 -161.835678 -0.000112 -0.004084 0.000682 -0.001623 0.000000 
73.305740 -161.606583 0.001341 0.001384 0.000961 0.000896 0.000000 
73.734619 -161.361282 0.004527 0.006635 0.000636 -0.010282 0.000000 
74.162186 -161.099075 0.008451 -0.047125 0.002059 -0.106711 0.000000 
74.587860 -160.819092 -0.097680 -0.320043 -0.034012 -0.154262 0.083894 
75.011230 -160.520355 -0.383399 -0.747074 -0.095204 -0.104403 0.698977 
75.431969 -160.201782 -0.984012 -1.258525 -0.167741 0.677997 1.214782 
75.849823 -159.862122 -0.985225 -1.337780 -0.157347 1.056874 1.587385 
76.264595 -159.500046 -0.954806 -1.246932 -0.151372 0.692376 1.784297 
76.676125 -159.114029 -0.909564 -1.232583 -0.139061 0.414622 1.474703 
77.084282 -158.702377 -0.881183 -1.154018 -0.130578 0.251223 0.982325 
77.488968 -158.263229 -0.786263 -1.136767 -0.113266 0.194377 0.684295 
77.890106 -157.794464 -0.691558 -1.170290 -0.109462 0.295344 0.525105 
78.287621 -157.293671 -0.619905 -1.277049 -0.105088 0.157806 0.423093 
78.681473 -156.758209 -0.515739 -1.238964 -0.097027 0.112595 0.298128 
79.071602 -156.185028 -0.480137 -1.073361 -0.086949 0.040295 0.112535 
79.457954 -155.570663 -0.441565 -1.102258 -0.078525 -0.098595 0.000000 
79.840485 -154.911240 -0.310489 -1.048225 -0.073312 -0.131765 0.000000 
80.219131 -154.202255 -0.166903 -1.037914 -0.070221 -0.199851 0.000000 
80.593819 -153.438660 -0.190642 -1.117559 -0.071134 -0.214560 0.000000 
80.964455 -152.614563 -0.192109 -0.971346 -0.070421 -0.189794 0.000000 
81.330925 -151.723282 -0.172850 -0.631851 -0.066735 -0.190678 0.000000 
81.693085 -150.757050 -0.169798 -0.445874 -0.067280 -0.204165 0.000000 
82.050743 -149.706924 -0.163239 -0.379928 -0.067812 -0.206786 0.000000 
82.403687 -148.562546 -0.152946 -0.422215 -0.068739 -0.067406 0.000000 
82.751610 -147.311844 -0.167455 -0.432223 -0.069729 -0.045947 0.000000 
83.094162 -145.940811 -0.170646 -0.404953 -0.068320 -0.056477 0.000000 
83.430885 -144.433105 -0.183492 -0.405662 -0.068473 -0.069430 0.000000 
83.761238 -142.769623 -0.189007 -0.362058 -0.068105 -0.106537 0.000000 
84.084526 -140.928146 -0.185135 -0.357728 -0.067183 -0.110648 0.000000 
84.399887 -138.882828 -0.138273 -0.401045 -0.067075 -0.141086 0.000000 
84.706284 -136.603760 -0.102237 -0.338755 -0.067103 -0.185297 0.000000 
85.002419 -134.056686 -0.082784 -0.347938 -0.066442 -0.185339 0.000000 
85.286682 -131.202942 -0.087553 -0.429585 -0.066869 -0.180568 0.000000 
85.557137 -128.000000 -0.086895 -0.473153 -0.069936 -0.178244 0.000000 
85.811409 -124.402924 -0.059252 -0.391262 -0.068981 -0.105714 0.000000 
86.046669 -120.367355 -0.073571 -0.378688 -0.069090 -0.099055 0.000000 
86.259583 -115.854774 -0.107903 -0.301425 -0.076979 -0.105088 0.000000 
86.446388 -110.840454 -0.111161 -0.341757 -0.080465 -0.122468 0.000000 
86.602966 -105.324188 -0.099889 -0.335613 -0.069182 -0.088432 0.000000 
86.725166 -99.342148 -0.083317 -0.306947 -0.061272 -0.054312 0.000000 
86.809158 -92.976166 -0.076602 -0.362008 -0.059414 -0.047173 0.000000 
86.851967 -86.355247 -0.077050 -0.235990 -0.060787 -0.093991 0.000000 
86.851967 -79.644753 -0.075682 -0.240764 -0.060913 -0.070536 0.000000 
86.809158 -73.023834 -0.071886 -0.235463 -0.051693 -0.091708 0.000000 
86.725166 -66.657852 -0.075028 -0.268844 -0.055536 -0.102102 0.000000 
86.602966 -60.675812 -0.103947 -0.193489 -0.057993 -0.024103 0.000000 
86.446388 -55.159550 -0.119916 -0.208622 -0.058231 -0.047186 0.000000 
86.259583 -50.145226 -0.130134 -0.190571 -0.061685 -0.059695 0.000000 
86.046669 -45.632641 -0.153237 -0.149696 -0.058890 -0.099131 0.000000 
85.811409 -41.597076 -0.152658 -0.181934 -0.056506 -0.102882 0.000000 
85.557137 -38.000000 -0.142678 -0.215293 -0.051053 -0.106594 0.000000 
85.286682 -34.797062 -0.136938 -0.191945 -0.050482 -0.128549 0.000000 
85.002419 -31.943319 -0.151562 -0.190418 -0.050004 -0.135740 0.000000 
84.706284 -29.396242 -0.156292 -0.222647 -0.047816 -0.122849 0.000000 
84.399887 -27.117172 -0.173358 -0.224921 -0.066544 -0.180061 0.000000 
84.084526 -25.071852 -0.183995 -0.097349 -0.057801 -0.158317 0.000000 
83.761238 -23.230379 -0.192314 -0.086306 -0.056328 -0.160133 0.000000 
83.430885 -21.566900 -0.192527 -0.076289 -0.083417 -0.243005 0.000000 
83.094162 -20.059183 -0.198355 -0.065998 -0.055552 -0.161663 0.000000 
82.751610 -18.688152 -0.224543 -0.117884 -0.055946 -0.121263 0.000000 
82.403687 -17.437458 -0.228258 -0.093305 -0.069579 -0.180402 0.000000 
82.050743 -16.293076 -0.347830 -0.184771 -0.083796 -0.220605 0.000000 
72.024124 -72.246208 -0.000025 -0.000023 0.000007 -0.000099 0.000000 
72.448059 -72.049004 -0.000041 -0.000013 0.000028 -0.000024 0.000000 
72.876411 -71.835678 -0.000024 -0.000009 0.000004 0.000024 0.000000 
73.305740 -71.606583 0.000001 0.000003 -0.000013 -0.000096 0.000000 
73.734619 -71.361282 0.000007 0.000004 -0.000004 -0.000055 0.000000 
74.162186 -71.099075 -0.000001 0.000042 -0.000071 -0.000080 0.000000 
74.587860 -70.819092 -0.000008 0.000069 0.000049 0.000251 0.000000 
75.011230 -70.520355 0.000023 0.000075 0.000571 0.000684 0.000000 
75.431969 -70.201775 0.000105 0.000139 0.000714 0.006581 0.000000 
75.849823 -69.862122 0.000186 -0.000183 -0.000065 -0.008227 0.000000 
76.264595 -69.500046 0.000063 -0.000275 -0.001673 -0.025775 0.000000 
76.676125 -69.114021 0.000013 -0.000304 -0.001928 -0.029684 0.000000 
79.457954 -65.570663 -0.000376 -0.002148 0.017238 -0.044625 0.000000 
79.840485 -64.911232 0.003131 0.003277 0.025203 -0.009522 0.000000 
81.330925 -61.723274 -0.315825 -0.071246 -0.087557 0.025907 0.000000 
82.050743 -59.706924 -0.280199 -0.113851 -0.104274 -0.083529 0.000000 
82.403687 -58.562542 -0.265767 -0.108933 -0.066328 -0.008924 0.000000 
82.751610 -57.311848 -0.209039 -0.075012 -0.041018 0.056204 0.000000 
83.094162 -55.940815 -0.164852 -0.118982 -0.069082 -0.109401 0.000000 
83.430885 -54.433098 -0.145264 -0.172025 -0.068258 -0.203655 0.000000 
83.761238 -52.769619 -0.138693 -0.154741 -0.068503 -0.109137 0.000000 
84.084526 -50.928146 -0.139184 -0.155043 -0.064947 -0.101028 0.000000 
84.399887 -48.882828 -0.140045 -0.165394 -0.066226 -0.107521 0.000000 
84.706284 -46.603760 -0.144859 -0.177159 -0.066899 -0.125315 0.000000 
85.002419 -44.056679 -0.167616 -0.154757 -0.062259 -0.122999 0.000000 
85.286682 -41.202938 -0.152140 -0.183382 -0.057990 -0.123918 0.000000 
85.557137 -38.000000 -0.142678 -0.215293 -0.051053 -0.106594 0.000000 
85.811409 -34.402924 -0.140283 -0.202551 -0.053314 -0.103757 0.000000 
86.046669 -30.367357 -0.106871 -0.226993 -0.052309 -0.089375 0.000000 
86.259583 -25.854773 -0.095966 -0.311542 -0.054704 -0.087820 0.000000 
86.446388 -20.840452 -0.104341 -0.340997 -0.055598 -0.084203 0.000000 
86.602966 -15.324190 -0.103881 -0.373639 -0.058463 -0.050053 0.000000 
86.725166 -9.342148 -0.092752 -0.337049 -0.061273 -0.020856 0.000000 
86.809158 -2.976169 -0.095162 -0.276094 -0.059205 -0.031586 0.000000 
86.851967 3.644752 -0.102899 -0.276247 -0.059258 -0.049702 0.000000 
86.851967 10.355247 -0.137888 -0.301317 -0.060536 -0.068465 0.000000 
86.809158 16.976170 -0.104331 -0.304492 -0.059481 -0.070277 0.000000 
86.725166 23.342148 -0.097787 -0.269676 -0.058472 -0.077175 0.000000 
86.602966 29.324190 -0.099832 -0.207632 -0.059430 -0.066812 0.000000 
86.446388 34.840450 -0.108571 -0.192073 -0.060622 -0.037886 0.000000 
86.259583 39.854774 -0.110541 -0.223636 -0.062659 -0.024812 0.000000 
86.046669 44.367359 -0.127900 -0.214314 -0.065788 -0.041954 0.000000 
85.811409 48.402924 -0.133873 -0.201214 -0.063733 0.009614 0.000000 
85.557137 52.000000 -0.139771 -0.223282 -0.073227 -0.001383 0.010001 
85.286682 55.202938 -0.140533 -0.231791 -0.075148 0.055606 0.009267 
85.002419 58.056679 -0.155541 -0.203652 -0.080242 0.075681 0.000000 
84.706284 60.603760 -0.168498 -0.151587 -0.078846 0.012263 0.000000 
84.399887 62.882828 -0.185808 -0.017537 -0.046130 -0.069567 0.000000 
84.084526 64.928146 -0.183999 -0.112700 -0.076549 -0.256952 0.000000 
83.761238 66.769623 -0.157765 -0.059857 -0.076622 -0.270232 0.000000 
83.430885 68.433098 -0.181478 -0.009716 -0.089655 -0.308270 0.000000 
83.094162 69.940819 -0.236589 -0.035281 -0.083057 -0.380613 0.000000 
82.751610 71.311844 -0.206952 0.076278 -0.093859 -0.454239 0.000000 
82.403687 72.562538 -0.267801 -0.004406 -0.089677 -0.461824 0.000000 
82.050743 73.706924 -0.249242 -0.279261 -0.094429 -0.211283 0.000000 
81.693085 74.757042 -0.506357 -0.351575 -0.107422 -0.139436 0.000000 
81.330925 75.723274 -0.648810 -0.145425 0.009862 -0.120962 0.000000 
80.964455 76.614563 -0.457409 -0.218794 0.000950 -0.105522 0.000000 
80.593819 77.438652 -0.024542 -0.226142 -0.018743 -0.107837 0.000000 
80.219131 78.202263 -0.051154 -0.161261 -0.023751 -0.115826 0.000000 
79.840485 78.911232 0.000290 -0.109753 -0.022358 -0.096460 0.000000 
79.457954 79.570663 -0.006078 -0.005585 0.003238 -0.115869 0.000000 
79.071602 80.185020 -0.005692 -0.060061 -0.008045 -0.127384 0.000000 
78.681473 80.758209 0.002884 -0.124751 -0.018591 -0.085329 0.000000 
78.287621 81.293678 0.000101 -0.155450 -0.023726 -0.041621 0.000000 
77.890106 81.794456 0.000847 -0.079478 -0.014859 -0.052727 0.000000 
77.084282 82.702385 -0.000047 -0.002176 0.006150 -0.001809 0.000000 
76.676125 83.114021 -0.000205 -0.000228 0.001005 0.032653 0.000000 
76.264595 83.500046 -0.000032 -0.000087 -0.000331 -0.014735 0.000000 
75.849823 83.862122 -0.000060 -0.000031 0.000653 -0.034308 0.000000 
75.431969 84.201775 -0.000025 0.000488 0.000997 0.001514 0.000000 
75.011230 84.520355 0.000027 -0.000250 0.000612 0.007170 0.000000 
74.587860 84.819092 0.000028 0.000017 0.000965 0.002367 0.007898 
74.162186 85.099075 0.000009 -0.000011 0.000674 0.001197 0.003486 
72.074417 -163.495499 -0.000218 -0.001989 0.001286 -0.000601 0.000000 
72.500343 -163.320068 -0.000222 -0.003417 0.001095 -0.003664 0.000855 
72.930771 -163.130249 0.000120 -0.002927 0.000496 -0.004553 0.000000 
73.362267 -162.926361 -0.000048 0.001820 0.002552 0.017547 0.000000 
73.793388 -162.707993 0.004800 0.020039 -0.000700 -0.039935 0.000000 
74.223289 -162.474503 0.010898 -0.051932 0.006578 -0.190535 0.000000 
74.651382 -162.225082 -0.113643 -0.369822 -0.042191 -0.194558 0.211182 
75.077255 -161.958878 -0.455104 -0.925964 -0.118739 0.084856 0.759139 
75.500595 -161.674835 -1.002060 -1.369480 -0.167774 0.931767 1.236866 
75.921143 -161.371872 -0.966024 -1.336840 -0.151632 0.918576 1.591649 
76.338715 -161.048706 -0.928800 -1.172766 -0.146844 0.782087 1.777661 
76.753151 -160.703964 -0.907512 -1.158582 -0.144550 0.401306 1.348324 
77.164337 -160.336090 -0.875045 -1.063823 -0.129513 0.240935 0.927365 
77.572189 -159.943329 -0.793485 -0.989420 -0.111427 0.080699 0.632822 
77.976631 -159.523727 -0.699679 -1.071032 -0.106148 0.059499 0.417007 
78.377617 -159.075027 -0.604176 -1.202384 -0.103299 0.119294 0.243860 
78.775101 -158.594772 -0.484094 -1.274921 -0.101370 -0.010685 0.072099 
79.169052 -158.080078 -0.487669 -1.229625 -0.092430 -0.101603 0.000000 
79.559433 -157.527695 -0.404413 -1.034443 -0.081079 -0.171535 0.000000 
79.946228 -156.933945 -0.239363 -0.935703 -0.071139 -0.203438 0.000000 
80.329391 -156.294571 -0.181409 -1.036127 -0.069377 -0.243932 0.000000 
80.708878 -155.604691 -0.190878 -0.991953 -0.069327 -0.283069 0.000000 
81.084625 -154.858688 -0.198034 -0.809572 -0.065132 -0.263474 0.000000 
81.456558 -154.050064 -0.172623 -0.652159 -0.064365 -0.234480 0.000000 
81.824570 -153.171234 -0.165484 -0.558615 -0.067360 -0.059108 0.000000 
82.188522 -152.213379 -0.163336 -0.444397 -0.067760 -0.043534 0.000000 
82.548233 -151.166199 -0.157774 -0.448144 -0.067912 -0.000118 0.000000 
82.903473 -150.017563 -0.185334 -0.428557 -0.068455 0.013520 0.000000 
83.253944 -148.753159 -0.196772 -0.429295 -0.069356 -0.005191 0.000000 
83.599281 -147.356064 -0.199720 -0.415612 -0.068115 -0.089182 0.000000 
83.938988 -145.806213 -0.203742 -0.357886 -0.067208 -0.114797 0.000000 
84.272469 -144.079712 -0.162679 -0.356828 -0.066492 -0.136733 0.000000 
84.598953 -142.148117 -0.152970 -0.363294 -0.066640 -0.149405 0.000000 
84.917480 -139.977631 -0.133576 -0.359139 -0.066090 -0.165078 0.000000 
85.226830 -137.528183 -0.126757 -0.342850 -0.065403 -0.183522 0.000000 
85.525452 -134.752777 -0.074985 -0.378821 -0.067066 -0.185472 0.000000 
85.811409 -131.597076 -0.092120 -0.399403 -0.070590 -0.137403 0.000000 
86.082253 -128.000000 -0.090199 -0.347003 -0.071722 -0.111322 0.000000 
86.334938 -123.896095 -0.061307 -0.320631 -0.072135 -0.119145 0.000000 
86.565765 -119.220993 -0.091475 -0.253465 -0.069602 -0.092145 0.000000 
86.770294 -113.921562 -0.089312 -0.297087 -0.067762 -0.073126 0.000000 
86.943481 -107.971992 -0.084076 -0.228455 -0.067441 -0.086885 0.000000 
87.079933 -101.394943 -0.081946 -0.326886 -0.061619 -0.087666 0.000000 
87.174477 -94.282204 -0.080215 -0.255778 -0.058109 -0.081724 0.000000 
87.222931 -86.804146 -0.079026 -0.250772 -0.056578 -0.131062 0.000000 
87.222931 -79.195854 -0.077713 -0.157575 -0.056922 0.003754 0.000000 
87.174477 -71.717796 -0.076479 -0.161199 -0.054597 -0.096918 0.000000 
87.079933 -64.605057 -0.075112 -0.151029 -0.055572 -0.113567 0.000000 
86.943481 -58.028008 -0.086354 -0.126000 -0.056551 -0.116998 0.000000 
86.770294 -52.078442 -0.111656 -0.247977 -0.059027 -0.055059 0.000000 
86.565765 -46.779007 -0.117740 -0.160924 -0.061172 -0.098200 0.000000 
86.334938 -42.103905 -0.110857 -0.208762 -0.057589 -0.106814 0.000000 
86.082253 -38.000000 -0.114633 -0.203493 -0.054627 -0.099490 0.000000 
85.811409 -34.402924 -0.140283 -0.202551 -0.053314 -0.103757 0.000000 
85.525452 -31.247217 -0.139291 -0.250759 -0.051248 -0.121206 0.000000 
85.226830 -28.471811 -0.153331 -0.257773 -0.054446 -0.138982 0.000000 
84.917480 -26.022369 -0.153315 -0.275023 -0.057931 -0.136116 0.000000 
84.598953 -23.851877 -0.161312 -0.289649 -0.061920 -0.163504 0.000000 
84.272469 -21.920286 -0.168638 -0.202031 -0.064864 -0.174389 0.000000 
83.938988 -20.193781 -0.172975 -0.078858 -0.057829 -0.145519 0.000000 
83.599281 -18.643930 -0.180193 -0.070393 -0.049144 -0.127321 0.000000 
83.253944 -17.246845 -0.196998 -0.109599 -0.080368 -0.199827 0.000000 
82.903473 -15.982442 -0.193331 -0.090806 -0.070260 -0.178971 0.000000 
82.548233 -14.833800 -0.221543 -0.138218 -0.067346 -0.181835 0.000000 
82.188522 -13.786619 -0.233941 -0.089991 -0.065587 -0.194904 0.000000 
72.074417 -73.495499 -0.000014 -0.000031 0.000007 -0.000047 0.000000 
72.500343 -73.320068 -0.000046 -0.000012 0.000021 -0.000127 0.000000 
72.930771 -73.130249 -0.000041 -0.000002 0.000027 0.000072 0.000000 
73.362267 -72.926361 -0.000005 -0.000004 -0.000009 -0.000082 0.000000 
73.793388 -72.707993 0.000002 0.000005 0.000043 0.000081 0.000000 
74.223289 -72.474495 0.000000 -0.000002 0.000097 -0.000647 0.000000 
74.651382 -72.225090 -0.000017 0.000081 0.000023 -0.000583 0.000000 
75.077255 -71.958870 -0.000010 0.000017 0.000377 -0.000228 0.000000 
75.500595 -71.674835 0.000007 -0.000230 0.000022 -0.001115 0.000000 
75.921143 -71.371864 0.000063 -0.000528 -0.001386 -0.009741 0.000000 
76.338715 -71.048706 0.000075 0.000177 -0.003311 -0.019260 0.000000 
76.753151 -70.703972 -0.000009 -0.000210 0.004783 -0.026832 0.000000 
77.572189 -69.943336 0.000008 0.000321 0.003040 -0.011920 0.000000 
79.169052 -68.080070 -0.000155 -0.000607 0.004890 -0.010622 0.000000 
79.559433 -67.527702 0.002579 -0.008288 -0.004602 -0.033496 0.000000 
79.946228 -66.933945 0.005421 0.031331 0.014159 -0.077463 0.000000 
80.708878 -65.604698 -0.364667 -0.114024 -0.061357 0.139753 0.000000 
81.084625 -64.858696 -0.325773 -0.100976 -0.093063 -0.019864 0.000000 
81.456558 -64.050056 -0.308257 -0.103542 -0.104208 -0.104250 0.000000 
81.824570 -63.171227 -0.272984 -0.069383 -0.091691 -0.099229 0.000000 
82.188522 -62.213383 -0.000064 0.032463 0.050987 0.118448 0.000000 
82.548233 -61.166199 -0.295707 -0.132777 -0.122571 -0.176700 0.011757 
82.903473 -60.017559 -0.236948 -0.199206 -0.080306 -0.035504 0.018192 
83.253944 -58.753155 -0.164214 -0.165731 -0.057208 -0.030877 0.014000 
83.599281 -57.356071 -0.141341 -0.165327 -0.057718 -0.002009 0.019270 
83.938988 -55.806217 -0.133270 -0.206334 -0.066078 -0.029097 0.000000 
84.272469 -54.079716 -0.140042 -0.125205 -0.062305 -0.097558 0.000000 
84.598953 -52.148121 -0.142973 -0.218895 -0.061591 -0.046865 0.000000 
84.917480 -49.977631 -0.151000 -0.200327 -0.062831 -0.043631 0.000000 
85.226830 -47.528191 -0.167641 -0.168924 -0.060727 -0.069928 0.000000 
85.525452 -44.752781 -0.153349 -0.193726 -0.053908 -0.084841 0.000000 
85.811409 -41.597076 -0.152658 -0.181934 -0.056506 -0.102882 0.000000 
86.082253 -38.000000 -0.114633 -0.203493 -0.054627 -0.099490 0.000000 
86.334938 -33.896095 -0.107854 -0.246792 -0.055805 -0.100969 0.000000 
86.565765 -29.220993 -0.103298 -0.272801 -0.057628 -0.100227 0.000000 
86.770294 -23.921558 -0.095630 -0.374615 -0.057378 -0.064986 0.000000 
86.943481 -17.971992 -0.106589 -0.360886 -0.057944 -0.044441 0.000000 
87.079933 -11.394940 -0.103979 -0.302002 -0.057884 -0.025851 0.000000 
87.174477 -4.282206 -0.099342 -0.233737 -0.058408 -0.023615 0.000000 
87.222931 3.195854 -0.132032 -0.232226 -0.059890 -0.034702 0.000000 
87.222931 10.804146 -0.103130 -0.242115 -0.057978 -0.065965 0.000000 
87.174477 18.282206 -0.108755 -0.221875 -0.057093 -0.051276 0.000000 
87.079933 25.394941 -0.095047 -0.171623 -0.059188 -0.055980 0.000000 
86.943481 31.971992 -0.093169 -0.169877 -0.061756 -0.010554 0.000000 
86.770294 37.921558 -0.098627 -0.162234 -0.061986 -0.002159 0.000000 
86.565765 43.220993 -0.106743 -0.183377 -0.065191 -0.008252 0.000000 
86.334938 47.896095 -0.124566 -0.156869 -0.066850 -0.005820 0.016383 
86.082253 52.000000 -0.122861 -0.119648 -0.065929 0.007341 0.063382 
85.811409 55.597076 -0.130271 -0.169442 -0.070221 -0.021764 0.104820 
85.525452 58.752781 -0.143185 -0.213529 -0.069780 0.064825 0.109017 
85.226830 61.528191 -0.133811 -0.207940 -0.075482 0.121443 0.026471 
84.917480 63.977631 -0.150020 -0.238562 -0.077427 0.099333 0.000000 
84.598953 66.148125 -0.157128 -0.140993 -0.070463 -0.159424 0.000000 
84.272469 68.079712 -0.143327 -0.091272 -0.079149 -0.218907 0.000000 
83.938988 69.806221 -0.111756 -0.164289 -0.071555 -0.209967 0.000000 
83.599281 71.356071 -0.127914 -0.162920 -0.089614 -0.224329 0.000000 
83.253944 72.753159 -0.184056 -0.126179 -0.097523 -0.249401 0.000000 
82.903473 74.017555 -0.237159 -0.030786 -0.109587 -0.495934 0.000000 
82.548233 75.166199 -0.248085 -0.176533 -0.114701 -0.403787 0.000000 
82.188522 76.213379 -0.221374 -0.322806 -0.097815 -0.144380 0.000000 
81.824570 77.171227 -0.473606 -0.276061 -0.115711 -0.132547 0.000000 
81.456558 78.050056 -0.595966 -0.126439 -0.029358 -0.147955 0.000000 
81.084625 78.858696 -0.524198 -0.280762 -0.038113 -0.136441 0.000000 
80.708878 79.604698 -0.301714 -0.175498 -0.024415 -0.127578 0.000000 
80.329391 80.294571 -0.137144 -0.142814 -0.029517 -0.122573 0.000000 
79.946228 80.933945 0.016831 -0.064009 -0.010139 -0.109328 0.000000 
79.559433 81.527702 -0.074891 -0.065039 -0.004340 -0.135620 0.000000 
79.169052 82.080070 -0.022407 -0.036345 0.004357 -0.115697 0.000000 
78.775101 82.594772 0.002322 -0.157244 -0.033376 -0.083016 0.000000 
78.377617 83.075035 -0.001374 -0.151306 -0.033361 -0.052905 0.000000 
77.976631 83.523720 0.001608 -0.051473 -0.012740 -0.043918 0.000000 
77.572189 83.943336 -0.000831 -0.017863 -0.001804 -0.016406 0.000000 
77.164337 84.336098 0.000079 -0.002346 0.002774 0.002564 0.000000 
76.753151 84.703972 -0.000214 0.000642 0.001031 0.015906 0.000000 
76.338715 85.048706 -0.000160 0.001046 0.000997 -0.023310 0.000000 
75.921143 85.371864 -0.000053 0.000504 0.000949 -0.038183 0.000000 
75.500595 85.674835 -0.000031 0.000694 0.001089 0.013792 0.000000 
75.077255 85.958870 -0.000024 -0.000089 0.001272 0.006356 0.000000 
72.118561 -164.750702 -0.000173 -0.002957 -0.007326 0.000284 0.000000 
72.546227 -164.597565 0.000023 -0.004507 0.001742 -0.002180 0.000000 
72.978477 -164.431839 0.000230 0.010201 0.004328 0.002715 0.000000 
73.411873 -164.253799 -0.000899 0.038198 0.002494 0.009238 0.000000 
73.844971 -164.063065 0.003586 0.058347 0.001145 -0.088630 0.000000 
74.276917 -163.859070 0.010732 -0.132786 0.006646 -0.241202 0.000000 
74.707146 -163.641098 -0.056604 -0.348543 -0.020587 -0.397137 0.265000 
75.135223 -163.408356 -0.305145 -0.967272 -0.093851 -0.299602 0.748218 
75.560852 -163.159927 -0.651578 -1.482992 -0.137823 0.900460 1.168261 
75.983780 -162.894821 -0.967109 -1.427884 -0.166543 0.671712 1.470812 
76.403824 -162.611908 -0.924587 -1.131408 -0.150183 0.636206 1.573725 
76.820839 -162.309952 -0.886143 -0.966309 -0.133987 0.426974 1.151411 
77.234711 -161.987503 -0.845497 -0.963109 -0.129146 0.232352 0.770495 
77.645363 -161.643021 -0.781823 -0.938769 -0.120175 0.050242 0.488689 
78.052742 -161.274704 -0.692311 -0.986410 -0.101132 0.053909 0.269735 
78.456810 -160.880524 -0.602291 -1.109432 -0.099174 0.091016 0.078340 
78.857529 -160.458206 -0.489754 -1.238603 -0.100388 -0.038368 0.000000 
79.254890 -160.005142 -0.488097 -1.234190 -0.089950 -0.123244 0.000000 
79.648880 -159.518356 -0.447111 -1.062599 -0.081243 -0.260851 0.000000 
80.039490 -158.994400 -0.295000 -0.952227 -0.070228 -0.263296 0.000000 
80.426712 -158.429382 -0.177124 -0.898156 -0.067557 -0.268184 0.000000 
80.810524 -157.818741 -0.192655 -0.906099 -0.067820 -0.301915 0.000000 
81.190887 -157.157227 -0.185707 -0.828767 -0.066731 -0.284555 0.000000 
81.567780 -156.438675 -0.182856 -0.806730 -0.066445 -0.273922 0.000000 
81.941116 -155.655945 -0.185148 -0.729488 -0.067799 -0.239711 0.000000 
82.310814 -154.800598 -0.184758 -0.506983 -0.066938 -0.023544 0.000000 
82.676750 -153.862671 -0.159249 -0.434961 -0.065874 0.031770 0.000000 
83.038750 -152.830322 -0.195830 -0.416190 -0.065806 0.001657 0.000000 
83.396591 -151.689453 -0.198000 -0.409586 -0.068751 -0.028881 0.000000 
83.749969 -150.423141 -0.205859 -0.415428 -0.068536 -0.071240 0.000000 
84.098511 -149.010925 -0.210970 -0.390635 -0.065832 -0.102642 0.000000 
84.441704 -147.428070 -0.156175 -0.304266 -0.065721 -0.165585 0.000000 
84.778900 -145.644424 -0.157301 -0.256780 -0.064989 -0.167189 0.000000 
85.109261 -143.623184 -0.152951 -0.279188 -0.064260 -0.168746 0.000000 
85.431694 -141.319351 -0.151172 -0.359252 -0.065372 -0.176932 0.000000 
85.744781 -138.678009 -0.130351 -0.371491 -0.068553 -0.146333 0.000000 
86.046669 -135.632645 -0.104193 -0.379731 -0.070035 -0.128348 0.000000 
86.334938 -132.103897 -0.110710 -0.362170 -0.070904 -0.125840 0.000000 
86.606476 -128.000000 -0.114472 -0.284567 -0.070973 -0.120444 0.000000 
86.857246 -123.220612 -0.116559 -0.215060 -0.065568 -0.088760 0.000000 
87.082199 -117.667671 -0.083050 -0.200647 -0.060173 -0.072934 0.000000 
87.275192 -111.267250 -0.082449 -0.211192 -0.059991 -0.073296 0.000000 
87.429230 -104.005188 -0.079361 -0.199169 -0.059609 -0.102095 0.000000 
87.537178 -95.971107 -0.084771 -0.205581 -0.057833 -0.125027 0.000000 
87.592934 -87.390083 -0.084783 -0.209296 -0.057694 -0.126532 0.000000 
87.592934 -78.609917 -0.088503 -0.131346 -0.056908 -0.082232 0.000000 
87.537178 -70.028893 -0.087837 -0.129636 -0.058419 -0.102613 0.000000 
87.429230 -61.994812 -0.080872 -0.128169 -0.056998 -0.119517 0.000000 
87.275192 -54.732750 -0.091455 -0.167977 -0.057746 -0.127221 0.000000 
87.082199 -48.332329 -0.115055 -0.140151 -0.058994 -0.120041 0.000000 
86.857246 -42.779388 -0.117250 -0.216133 -0.060535 -0.090016 0.000000 
86.606476 -38.000000 -0.114968 -0.224756 -0.060027 -0.092871 0.000000 
86.334938 -33.896095 -0.107854 -0.246792 -0.055805 -0.100969 0.000000 
86.046669 -30.367357 -0.106871 -0.226993 -0.052309 -0.089375 0.000000 
85.744781 -27.321989 -0.144685 -0.246464 -0.054890 -0.118800 0.000000 
85.431694 -24.680647 -0.159675 -0.248698 -0.055200 -0.132654 0.000000 
85.109261 -22.376812 -0.153901 -0.323799 -0.059338 -0.131844 0.000000 
84.778900 -20.355570 -0.154731 -0.337343 -0.060765 -0.130286 0.000000 
84.441704 -18.571926 -0.169653 -0.371223 -0.063836 -0.156199 0.000000 
84.098511 -16.989069 -0.182852 -0.256026 -0.060993 -0.144786 0.000000 
83.749969 -15.576861 -0.184443 -0.080851 -0.062244 -0.156094 0.000000 
83.396591 -14.310539 -0.201874 -0.097869 -0.068715 -0.200765 0.000000 
83.038750 -13.169676 -0.199589 -0.064054 -0.065164 -0.190624 0.000000 
82.676750 -12.137335 -0.212329 -0.069466 -0.066767 -0.187753 0.000000 
82.310814 -11.199401 -0.207676 -0.047093 -0.067466 -0.199156 0.000000 
72.546227 -74.597565 -0.000024 -0.000008 -0.000002 -0.000090 0.000000 
72.978477 -74.431847 -0.000049 0.000008 -0.000021 0.000124 0.000020 
73.411873 -74.253807 -0.000032 -0.000001 0.000104 -0.000284 0.000000 
73.844971 -74.063072 -0.000006 0.000024 0.000126 0.000505 0.000000 
74.276917 -73.859070 0.000013 0.000043 -0.000106 -0.000062 0.000000 
74.707146 -73.641098 -0.000012 0.000083 0.000068 0.000515 0.000000 
75.135223 -73.408348 -0.000022 0.000113 0.000184 -0.000343 0.000000 
75.560852 -73.159927 0.000019 -0.000077 0.000264 -0.005877 0.000000 
75.983780 -72.894821 0.000049 -0.000581 -0.000288 -0.010636 0.000000 
76.403824 -72.611916 0.000209 -0.000328 -0.000029 -0.019427 0.000000 
76.820839 -72.309944 0.000253 -0.001043 -0.000908 -0.027114 0.000000 
77.234711 -71.987511 0.000348 -0.001611 -0.001321 -0.037480 0.000000 
77.645363 -71.643021 0.000052 0.001110 -0.001823 -0.039539 0.000000 
78.857529 -70.458214 0.000038 0.006337 0.003990 0.046054 0.000000 
79.254890 -70.005150 -0.000224 -0.000795 0.003701 0.026042 0.000000 
79.648880 -69.518349 0.002355 -0.007973 0.003070 -0.007251 0.000000 
80.039490 -68.994408 -0.011406 -0.012365 0.035220 -0.070137 0.000000 
80.426712 -68.429382 -0.360211 -0.158518 -0.106663 -0.134203 0.000000 
80.810524 -67.818748 -0.214746 -0.075374 -0.074589 -0.066923 0.000000 
83.038750 -62.830322 -0.238590 -0.135407 -0.054564 0.053446 0.047640 
83.396591 -61.689461 -0.158341 -0.169036 -0.054565 0.094815 0.072631 
83.749969 -60.423138 -0.130883 -0.161704 -0.065072 0.109050 0.101996 
84.098511 -59.010929 -0.133057 -0.181903 -0.061520 0.125889 0.080899 
84.441704 -57.428074 -0.143274 -0.216423 -0.066772 0.083424 0.040500 
84.778900 -55.644428 -0.150354 -0.170292 -0.052117 0.062506 0.000000 
85.109261 -53.623188 -0.157036 -0.223808 -0.061509 -0.016840 0.000000 
85.431694 -51.319351 -0.163216 -0.180954 -0.065943 -0.054081 0.000000 
85.744781 -48.678013 -0.161039 -0.200322 -0.058882 -0.068965 0.000000 
86.046669 -45.632641 -0.153237 -0.149696 -0.058890 -0.099131 0.000000 
86.334938 -42.103905 -0.110857 -0.208762 -0.057589 -0.106814 0.000000 
86.606476 -38.000000 -0.114968 -0.224756 -0.060027 -0.092871 0.000000 
86.857246 -33.220612 -0.112605 -0.313678 -0.057483 -0.076598 0.000000 
87.082199 -27.667669 -0.112698 -0.334354 -0.058143 -0.072151 0.000000 
87.275192 -21.267250 -0.111651 -0.258718 -0.057991 -0.063571 0.000000 
87.429230 -14.005187 -0.096445 -0.238446 -0.059130 -0.014779 0.000000 
87.537178 -5.971106 -0.100440 -0.217412 -0.059829 -0.015252 0.000000 
87.592934 2.609915 -0.095155 -0.206726 -0.058914 -0.011364 0.000000 
87.592934 11.390085 -0.094294 -0.226348 -0.058444 -0.018264 0.000000 
87.537178 19.971106 -0.102887 -0.218946 -0.057650 -0.022214 0.000000 
87.429230 28.005186 -0.104469 -0.149998 -0.057879 0.033942 0.000000 
87.275192 35.267250 -0.102800 -0.137881 -0.058712 0.043174 0.041282 
87.082199 41.667671 -0.100646 -0.116386 -0.060590 0.018419 0.092449 
86.857246 47.220612 -0.105613 -0.130006 -0.065149 0.011307 0.125080 
86.606476 52.000000 -0.118333 -0.143307 -0.065002 0.022063 0.161421 
86.334938 56.103905 -0.115290 -0.105665 -0.062479 0.047761 0.194514 
86.046669 59.632641 -0.117655 -0.106626 -0.064769 0.083968 0.237292 
85.744781 62.678013 -0.118154 -0.195776 -0.075005 0.182196 0.244006 
85.431694 65.319351 -0.129013 -0.216104 -0.072429 0.199771 0.153044 
85.109261 67.623192 -0.138869 -0.247190 -0.073083 0.079089 0.016119 
84.778900 69.644432 -0.135614 -0.157955 -0.071349 -0.122756 0.000000 
84.441704 71.428078 -0.134783 -0.160533 -0.069817 -0.102875 0.000000 
84.098511 73.010933 -0.129364 -0.240783 -0.070332 -0.125113 0.000000 
83.749969 74.423141 -0.109463 -0.284476 -0.085253 -0.015486 0.000000 
83.396591 75.689461 -0.173185 -0.235795 -0.096860 -0.258910 0.000000 
83.038750 76.830322 -0.212961 0.044182 -0.067858 -0.307414 0.000000 
82.676750 77.862663 -0.236029 -0.237987 -0.120999 -0.357706 0.000000 
82.310814 78.800598 -0.162611 -0.329774 -0.108137 -0.124033 0.000000 
81.941116 79.655952 -0.469467 -0.275747 -0.124455 -0.084465 0.000000 
81.567780 80.438683 -0.607180 -0.273802 -0.018993 -0.091616 0.000000 
81.190887 81.157219 -0.682333 -0.483129 -0.111446 -0.114523 0.000000 
80.810524 81.818748 -0.574675 -0.210407 -0.067130 -0.125908 0.000000 
80.426712 82.429382 -0.523730 -0.206846 -0.067531 -0.140958 0.000000 
80.039490 82.994408 -0.291568 -0.252691 -0.061181 -0.116061 0.000000 
79.648880 83.518349 -0.269569 -0.369018 -0.075938 -0.104010 0.000000 
79.254890 84.005150 -0.066554 -0.171825 0.021113 -0.104622 0.000000 
78.857529 84.458214 -0.012322 -0.157180 -0.047669 -0.098175 0.000000 
78.456810 84.880531 -0.009399 -0.176242 -0.045562 -0.056088 0.000000 
78.052742 85.274696 0.002028 -0.059906 0.005261 -0.014565 0.000000 
77.645363 85.643021 -0.001236 -0.008497 -0.000757 0.002027 0.000000 
77.234711 85.987511 -0.000014 -0.001693 -0.006979 -0.006254 0.000000 
76.820839 86.309944 0.000118 -0.003023 -0.002912 -0.020720 0.000000 
76.403824 86.611916 -0.000385 0.000014 -0.000428 -0.025548 0.000000 
75.983780 86.894821 -0.000035 0.000265 0.000354 -0.020758 0.000384 
75.560852 87.159927 0.000025 0.000641 0.001341 0.024475 0.000000 
72.156494 -166.011047 -0.000035 -0.001698 0.000032 0.000573 0.000000 
72.585648 -165.880676 0.000083 0.000848 0.002368 -0.001038 0.000000 
73.019470 -165.739563 -0.000147 0.014395 0.002019 0.008475 0.000000 
73.454506 -165.587936 -0.000854 0.031010 -0.000417 -0.005798 0.000000 
73.889305 -165.425461 0.006672 -0.013758 -0.003647 -0.085081 0.000000 
74.323013 -165.251633 0.009333 -0.046536 0.004062 -0.150933 0.000000 
74.755074 -165.065857 -0.120860 -0.394965 -0.041830 -0.112555 0.309002 
75.185059 -164.867432 -0.419186 -0.970570 -0.114269 0.151019 0.742145 
75.612663 -164.655579 -0.671389 -1.437413 -0.146930 0.820519 1.099743 
76.037643 -164.429398 -0.967585 -1.598634 -0.174402 0.445011 1.346510 
76.459824 -164.187912 -0.902532 -1.321225 -0.153682 0.350964 1.400531 
76.879066 -163.930038 -0.862367 -1.121257 -0.139844 0.310100 0.956846 
77.295265 -163.654541 -0.811149 -1.003136 -0.128921 0.192742 0.594102 
77.708351 -163.360031 -0.741305 -0.920905 -0.123012 0.072046 0.337131 
78.118279 -163.044922 -0.677217 -0.925797 -0.110799 0.015246 0.129530 
78.525024 -162.707443 -0.598305 -0.988879 -0.101095 0.101286 0.000000 
78.928558 -162.345581 -0.499124 -1.065639 -0.101070 -0.096175 0.000000 
79.328896 -161.957001 -0.485021 -1.039404 -0.093565 -0.208712 0.000000 
79.726044 -161.539062 -0.361846 -1.036703 -0.078768 -0.246508 0.000000 
80.119995 -161.088715 -0.208043 -0.973809 -0.072737 -0.290880 0.000000 
80.510780 -160.602432 -0.176820 -0.881910 -0.068660 -0.297613 0.000000 
80.898392 -160.076141 -0.193362 -0.886148 -0.066871 -0.309901 0.000000 
81.282837 -159.505051 -0.186435 -0.860519 -0.066675 -0.316073 0.000000 
81.664108 -158.883606 -0.199356 -0.767808 -0.066950 -0.286933 0.000000 
82.042183 -158.205231 -0.195963 -0.767914 -0.066941 -0.219360 0.000000 
82.417007 -157.462143 -0.172674 -0.663279 -0.067784 -0.044076 0.000000 
82.788513 -156.645111 -0.164490 -0.530627 -0.067925 -0.037784 0.000000 
83.156593 -155.742996 -0.206106 -0.470095 -0.066803 -0.038940 0.000000 
83.521095 -154.742447 -0.234772 -0.459758 -0.065081 -0.060745 0.000000 
83.881813 -153.627167 -0.231440 -0.420045 -0.064370 -0.083650 0.000000 
84.238457 -152.377243 -0.212557 -0.410175 -0.064683 -0.110689 0.000000 
84.590652 -150.968124 -0.157828 -0.330551 -0.063470 -0.124069 0.000000 
84.937874 -149.369263 -0.159463 -0.315711 -0.063700 -0.151454 0.000000 
85.279465 -147.542435 -0.162023 -0.302164 -0.063878 -0.189585 0.000000 
85.614494 -145.439514 -0.163426 -0.367927 -0.064977 -0.143655 0.000000 
85.941750 -142.999542 -0.160251 -0.386167 -0.067624 -0.143682 0.000000 
86.259583 -140.145233 -0.144150 -0.364046 -0.068673 -0.146393 0.000000 
86.565765 -136.779007 -0.102075 -0.353210 -0.068199 -0.141155 0.000000 
86.857246 -132.779388 -0.111760 -0.301640 -0.066625 -0.120667 0.000000 
87.129913 -128.000000 -0.117279 -0.210422 -0.065424 -0.103881 0.000000 
87.378220 -122.276276 -0.121816 -0.192015 -0.063487 -0.077610 0.000000 
87.594887 -115.449295 -0.114321 -0.209405 -0.061158 -0.085098 0.000000 
87.770950 -107.419632 -0.085372 -0.163278 -0.060579 -0.093165 0.000000 
87.896385 -98.235977 -0.082426 -0.198980 -0.059398 -0.119059 0.000000 
87.961960 -88.187141 -0.090284 -0.177918 -0.059641 -0.079379 0.000000 
87.961960 -77.812859 -0.090865 -0.180892 -0.059993 -0.094564 0.000000 
87.896385 -67.764023 -0.089153 -0.159553 -0.059678 -0.092336 0.000000 
87.770950 -58.580372 -0.089621 -0.171686 -0.059891 -0.131041 0.000000 
87.594887 -50.550709 -0.097423 -0.197372 -0.059343 -0.115175 0.000000 
87.378220 -43.723728 -0.102245 -0.230151 -0.060156 -0.109408 0.000000 
87.129913 -38.000000 -0.117486 -0.219574 -0.060952 -0.076384 0.000000 
86.857246 -33.220612 -0.112605 -0.313678 -0.057483 -0.076598 0.000000 
86.565765 -29.220993 -0.103298 -0.272801 -0.057628 -0.100227 0.000000 
86.259583 -25.854773 -0.095966 -0.311542 -0.054704 -0.087820 0.000000 
85.941750 -23.000463 -0.105908 -0.291975 -0.057634 -0.119699 0.000000 
85.614494 -20.560486 -0.156973 -0.300259 -0.056095 -0.129311 0.000000 
85.279465 -18.457561 -0.158677 -0.280868 -0.055752 -0.118055 0.000000 
84.937874 -16.630745 -0.179184 -0.377731 -0.059427 -0.132803 0.000000 
84.590652 -15.031882 -0.189783 -0.407955 -0.062940 -0.148716 0.000000 
84.238457 -13.622758 -0.201018 -0.300139 -0.067734 -0.142416 0.000000 
83.881813 -12.372839 -0.200734 -0.179435 -0.064235 -0.172409 0.000000 
83.521095 -11.257561 -0.201330 -0.069512 -0.065982 -0.207385 0.000000 
83.156593 -10.257003 -0.202243 -0.131783 -0.065913 -0.212479 0.000000 
82.788513 -9.354897 -0.198244 -0.127042 -0.089030 -0.288034 0.000000 
82.417007 -8.537850 -0.197866 -0.149867 -0.107669 -0.300952 0.000000 
72.585648 -75.880669 -0.000007 0.000003 -0.000019 -0.000062 0.000000 
73.019470 -75.739563 -0.000050 -0.000010 0.000045 0.000019 0.000225 
73.454506 -75.587929 -0.000078 -0.000049 -0.000264 -0.000613 0.000000 
73.889305 -75.425461 -0.000027 0.000013 0.000359 0.000493 0.000000 
74.323013 -75.251640 0.000040 -0.000041 0.000471 0.000338 0.000000 
74.755074 -75.065865 0.000068 0.000006 0.000482 0.000240 0.000000 
75.185059 -74.867439 0.000057 0.000007 0.000142 -0.001261 0.000000 
75.612663 -74.655571 0.000113 0.000029 0.000049 -0.005689 0.000000 
76.037643 -74.429390 0.000149 -0.000089 0.000021 -0.005881 0.000000 
76.459824 -74.187912 0.000151 0.000068 -0.000313 -0.001414 0.000000 
76.879066 -73.930046 0.000097 0.000459 0.000371 -0.005744 0.000000 
77.295265 -73.654541 0.000354 0.000701 0.000234 -0.038586 0.000000 
77.708351 -73.360023 0.000508 0.000135 0.001345 -0.057985 0.000000 
78.118279 -73.044922 0.000568 -0.000529 -0.000177 -0.072117 0.000000 
78.525024 -72.707443 0.000700 0.000958 0.000747 -0.090934 0.000000 
78.928558 -72.345573 0.001006 -0.000316 0.001638 0.016125 0.000000 
79.328896 -71.957001 -0.000821 -0.004049 -0.000907 0.031660 0.000000 
79.726044 -71.539062 0.000073 -0.001711 0.006296 0.014972 0.000000 
80.119995 -71.088715 -0.000428 -0.006682 0.011098 0.015089 0.000000 
83.156593 -65.742996 -0.171261 -0.104502 -0.044827 0.072346 0.120135 
83.521095 -64.742439 -0.157126 -0.180382 -0.067686 0.130185 0.156484 
83.881813 -63.627159 -0.138459 -0.166753 -0.065016 0.142025 0.204461 
84.238457 -62.377243 -0.136083 -0.167299 -0.052676 0.164571 0.201094 
84.590652 -60.968117 -0.144136 -0.238569 -0.057511 0.105266 0.157523 
84.937874 -59.369255 -0.158005 -0.266155 -0.072595 0.032324 0.103131 
85.279465 -57.542439 -0.163812 -0.233763 -0.065282 -0.000248 0.028923 
85.614494 -55.439514 -0.161772 -0.167937 -0.056008 0.038999 0.000000 
85.941750 -52.999535 -0.166582 -0.144570 -0.061276 -0.055123 0.000000 
86.259583 -50.145226 -0.130134 -0.190571 -0.061685 -0.059695 0.000000 
86.565765 -46.779007 -0.117740 -0.160924 -0.061172 -0.098200 0.000000 
86.857246 -42.779388 -0.117250 -0.216133 -0.060535 -0.090016 0.000000 
87.129913 -38.000000 -0.117486 -0.219574 -0.060952 -0.076384 0.000000 
87.378220 -32.276272 -0.105351 -0.266890 -0.061383 -0.059995 0.000000 
87.594887 -25.449291 -0.106066 -0.175943 -0.059416 -0.060491 0.000000 
87.770950 -17.419628 -0.097014 -0.143820 -0.059223 -0.002803 0.000000 
87.896385 -8.235974 -0.090551 -0.217820 -0.061259 -0.048427 0.000000 
87.961960 1.812860 -0.081470 -0.164413 -0.059992 -0.053486 0.000000 
87.961960 12.187140 -0.085023 -0.205785 -0.058438 -0.045690 0.000000 
87.896385 22.235975 -0.090103 -0.221009 -0.059061 -0.053302 0.030704 
87.770950 31.419628 -0.092307 -0.155490 -0.058648 0.054483 0.101703 
87.594887 39.449291 -0.093153 -0.124153 -0.058545 0.062985 0.175805 
87.378220 46.276272 -0.091535 -0.111696 -0.058698 0.058376 0.247808 
87.129913 52.000000 -0.096805 -0.134907 -0.062370 0.057480 0.282995 
86.857246 56.779388 -0.109005 -0.134313 -0.062414 0.072258 0.309605 
86.565765 60.779007 -0.111589 -0.085562 -0.062394 0.095530 0.327713 
86.259583 64.145226 -0.106687 -0.098183 -0.064014 0.142161 0.354492 
85.941750 66.999535 -0.133633 -0.112930 -0.066545 0.039867 0.339169 
85.614494 69.439514 -0.138623 -0.209782 -0.057003 0.043582 0.229350 
85.279465 71.542435 -0.128850 -0.193297 -0.060818 0.023140 0.098083 
84.937874 73.369255 -0.097321 -0.196570 -0.060193 -0.062553 0.000000 
84.590652 74.968117 -0.116914 -0.300539 -0.065069 -0.091208 0.000000 
84.238457 76.377243 -0.115442 -0.299599 -0.068860 -0.059292 0.000000 
83.881813 77.627159 -0.100824 -0.350613 -0.077636 0.010243 0.000000 
83.521095 78.742439 -0.165098 -0.313474 -0.104828 -0.207318 0.000000 
83.156593 79.742996 -0.192369 -0.161224 -0.105068 -0.442845 0.000000 
82.788513 80.645103 -0.252169 -0.043631 -0.103380 -0.537490 0.000000 
82.417007 81.462151 -0.188461 -0.367436 -0.117172 -0.046760 0.000000 
82.042183 82.205231 -0.406637 -0.419825 -0.152573 -0.054116 0.000000 
81.664108 82.883606 -0.671473 -0.580824 -0.161836 -0.021103 0.000000 
81.282837 83.505058 -0.722698 -0.507459 -0.137898 -0.031608 0.000000 
80.898392 84.076141 -0.655384 -0.216589 -0.046455 -0.072581 0.000000 
80.510780 84.602440 -0.663650 -0.282615 -0.093059 -0.104743 0.000000 
80.119995 85.088715 -0.518992 -0.276981 -0.096302 -0.090571 0.000000 
79.726044 85.539062 -0.475588 -0.326030 -0.146766 -0.060343 0.000000 
79.328896 85.957001 -0.206215 -0.300018 -0.078249 -0.057589 0.000000 
78.928558 86.345573 -0.040638 -0.232784 -0.049171 -0.090667 0.000000 
78.525024 86.707443 -0.007256 -0.175181 -0.026922 -0.059348 0.000000 
78.118279 87.044922 0.004351 -0.054912 0.004996 -0.023811 0.000000 
77.708351 87.360023 -0.000182 -0.007678 -0.007396 0.001345 0.000000 
77.295265 87.654541 0.000191 0.001632 -0.009793 -0.008730 0.005309 
76.879066 87.930046 0.000342 -0.002232 -0.003162 -0.012206 0.014391 
76.459824 88.187912 -0.000205 0.000535 0.000070 0.000953 0.019041 
76.037643 88.429390 0.000034 0.000746 0.001275 0.004071 0.013846 
75.612663 88.655571 0.000020 0.000810 0.002304 0.021450 0.008610 
72.188164 -167.275757 -0.000012 -0.003727 0.003789 -0.000617 0.000000 
72.618576 -167.168549 0.000072 -0.009660 0.002130 -0.003031 0.000000 
73.053711 -167.052490 0.000265 -0.025518 -0.002436 0.005258 0.000000 
73.490112 -166.927750 0.001246 -0.074539 0.001128 -0.030762 0.000000 
73.926331 -166.794067 0.007429 -0.038095 0.004524 -0.068487 0.000000 
74.361519 -166.651031 -0.084234 -0.162625 -0.033123 -0.088910 0.000000 
74.795105 -166.498108 -0.200813 -0.523115 -0.065103 0.006402 0.324912 
75.226685 -166.334732 -0.494809 -1.024328 -0.130216 0.308946 0.709282 
75.655945 -166.160248 -0.944265 -1.503256 -0.194957 0.659585 0.981061 
76.082649 -165.973907 -0.939385 -1.563784 -0.173068 0.642233 1.161734 
76.506622 -165.774887 -0.885536 -1.420821 -0.152645 0.260438 1.194723 
76.927734 -165.562271 -0.832426 -1.198529 -0.146770 0.116141 0.764204 
77.345894 -165.335007 -0.780520 -1.038532 -0.132922 0.081178 0.433130 
77.761032 -165.091934 -0.693806 -0.968052 -0.124672 0.073676 0.213542 
78.173103 -164.831726 -0.627489 -0.937725 -0.116788 0.136105 0.033373 
78.582108 -164.552872 -0.510839 -0.935457 -0.104125 -0.095707 0.000000 
78.988029 -164.253647 -0.484109 -0.957331 -0.097046 -0.122847 0.000000 
79.390884 -163.932083 -0.394374 -0.934018 -0.094088 -0.203261 0.000000 
79.790695 -163.585907 -0.243834 -1.000521 -0.082766 -0.263362 0.000000 
80.187492 -163.212540 -0.228522 -1.037876 -0.078507 -0.310464 0.000000 
80.581306 -162.808914 -0.217920 -0.931188 -0.072853 -0.318193 0.000000 
80.972160 -162.371552 -0.185664 -0.870597 -0.068009 -0.314336 0.000000 
81.360092 -161.896286 -0.177029 -0.833420 -0.064984 -0.272242 0.000000 
81.745117 -161.378296 -0.175290 -0.803839 -0.065969 -0.230935 0.000000 
82.127251 -160.811813 -0.180700 -0.786469 -0.067158 -0.198962 0.000000 
82.506493 -160.190033 -0.175526 -0.748078 -0.066571 -0.028069 0.000000 
82.882820 -159.504715 -0.158197 -0.659751 -0.067022 -0.061347 0.000000 
83.256195 -158.745956 -0.224849 -0.563912 -0.066729 -0.054566 0.000000 
83.626518 -157.901672 -0.243072 -0.503906 -0.064347 -0.108463 0.000000 
83.993690 -156.957047 -0.241863 -0.476989 -0.063433 -0.124608 0.000000 
84.357513 -155.893661 -0.211660 -0.462198 -0.064191 -0.128380 0.000000 
84.717751 -154.688461 -0.160361 -0.365326 -0.063195 -0.149460 0.000000 
85.074028 -153.312271 -0.160607 -0.380824 -0.062718 -0.176211 0.000000 
85.425858 -151.727692 -0.168918 -0.317830 -0.062702 -0.158488 0.000000 
85.772560 -149.886383 -0.162325 -0.329302 -0.063447 -0.153531 0.000000 
86.113182 -147.724945 -0.160521 -0.381815 -0.064252 -0.145675 0.000000 
86.446388 -145.159546 -0.161492 -0.384464 -0.065953 -0.148369 0.000000 
86.770294 -142.078445 -0.141461 -0.385189 -0.066223 -0.133936 0.000000 
87.082199 -138.332336 -0.108120 -0.291598 -0.065575 -0.132377 0.000000 
87.378220 -133.723724 -0.116918 -0.282247 -0.065254 -0.113026 0.000000 
87.652687 -128.000000 -0.121464 -0.229031 -0.065183 -0.059257 0.000000 
87.897499 -120.864532 -0.122289 -0.216553 -0.064332 -0.088261 0.000000 
88.101456 -112.038559 -0.118590 -0.173139 -0.063002 -0.092142 0.000000 
88.250443 -101.420357 -0.090154 -0.157726 -0.063403 -0.108769 0.000000 
88.329880 -89.334259 -0.093840 -0.124735 -0.059904 -0.077980 0.000000 
88.329880 -76.665741 -0.094422 -0.128137 -0.060488 -0.086821 0.000000 
88.250443 -64.579643 -0.092731 -0.116412 -0.060948 -0.125931 0.000000 
88.101456 -53.961441 -0.092168 -0.138148 -0.060565 -0.097819 0.000000 
87.897499 -45.135464 -0.097248 -0.239920 -0.061255 -0.098654 0.000000 
87.652687 -38.000000 -0.102688 -0.254323 -0.060993 -0.106350 0.000000 
87.378220 -32.276272 -0.105351 -0.266890 -0.061383 -0.059995 0.000000 
87.082199 -27.667669 -0.112698 -0.334354 -0.058143 -0.072151 0.000000 
86.770294 -23.921558 -0.095630 -0.374615 -0.057378 -0.064986 0.000000 
86.446388 -20.840452 -0.104341 -0.340997 -0.055598 -0.084203 0.000000 
86.113182 -18.275061 -0.108367 -0.376666 -0.057321 -0.096595 0.000000 
85.772560 -16.113623 -0.113268 -0.334750 -0.058566 -0.103981 0.000000 
85.425858 -14.272304 -0.161026 -0.322486 -0.058595 -0.121720 0.000000 
85.074028 -12.687737 -0.186579 -0.292105 -0.062769 -0.141940 0.000000 
84.717751 -11.311537 -0.197514 -0.270079 -0.063587 -0.155982 0.000000 
84.357513 -10.106338 -0.208353 -0.154394 -0.066455 -0.165231 0.000000 
83.993690 -9.042951 -0.213250 -0.047790 -0.062958 -0.164002 0.000000 
83.626518 -8.098323 -0.213641 -0.016006 -0.069796 -0.234279 0.000000 
83.256195 -7.254049 -0.214449 -0.069210 -0.073547 -0.244689 0.000000 
82.882820 -6.495292 -0.238134 -0.042570 -0.086805 -0.281318 0.000000 
82.506493 -5.809974 -0.132595 -0.016913 -0.022856 -0.082550 0.000000 
73.490112 -76.927750 -0.000039 -0.000031 -0.000823 0.000262 0.000000 
73.926331 -76.794075 -0.000056 0.000024 -0.000784 0.000167 0.000000 
74.361519 -76.651031 0.000144 0.000430 -0.000705 -0.002074 0.000000 
74.795105 -76.498116 0.000412 0.000529 -0.000327 -0.001743 0.000000 
75.226685 -76.334740 0.000432 0.000161 -0.000376 -0.001554 0.000000 
75.655945 -76.160248 0.000344 -0.000240 -0.000526 -0.000377 0.000000 
76.082649 -75.973907 0.000435 -0.000388 -0.000648 0.000203 0.000000 
76.506622 -75.774887 0.000402 -0.000435 -0.000611 -0.000480 0.000000 
76.927734 -75.562271 0.000113 -0.000607 -0.000612 0.005684 0.000000 
77.345894 -75.335014 -0.000038 -0.000259 -0.000335 0.006098 0.000000 
77.761032 -75.091942 0.000010 0.000056 -0.000346 0.003513 0.000000 
78.173103 -74.831726 0.000064 0.000032 0.002288 0.039590 0.000000 
78.582108 -74.552872 -0.000149 0.000144 -0.003459 -0.090590 0.000000 
78.988029 -74.253639 -0.000106 0.000324 -0.001841 -0.209805 0.000000 
83.256195 -68.745949 -0.176185 -0.109060 -0.055676 0.043902 0.131938 
83.626518 -67.901680 -0.150352 -0.104526 -0.063484 0.119462 0.179849 
83.993690 -66.957047 -0.140573 -0.150206 -0.062117 0.107714 0.231655 
84.357513 -65.893661 -0.138262 -0.203989 -0.055647 0.090952 0.223683 
84.717751 -64.688461 -0.147569 -0.298957 -0.057494 0.068984 0.196858 
85.074028 -63.312263 -0.165231 -0.427043 -0.068656 0.074145 0.162025 
85.425858 -61.727695 -0.162110 -0.243256 -0.061372 0.053558 0.089869 
85.772560 -59.886375 -0.165217 -0.165670 -0.057343 0.023593 0.004814 
86.113182 -57.724937 -0.160912 -0.179717 -0.058791 -0.025949 0.000000 
86.446388 -55.159550 -0.119916 -0.208622 -0.058231 -0.047186 0.000000 
86.770294 -52.078442 -0.111656 -0.247977 -0.059027 -0.055059 0.000000 
87.082199 -48.332329 -0.115055 -0.140151 -0.058994 -0.120041 0.000000 
87.378220 -43.723728 -0.102245 -0.230151 -0.060156 -0.109408 0.000000 
87.652687 -38.000000 -0.102688 -0.254323 -0.060993 -0.106350 0.000000 
87.897499 -30.864536 -0.101022 -0.172385 -0.061422 -0.113611 0.000000 
88.101456 -22.038559 -0.102746 -0.134532 -0.060266 -0.100723 0.000000 
88.250443 -11.420356 -0.095553 -0.152626 -0.061096 -0.051531 0.000000 
88.329880 0.665743 -0.089387 -0.163843 -0.059714 -0.035716 0.000000 
88.329880 13.334257 -0.095284 -0.198472 -0.058899 -0.053885 0.019637 
88.250443 25.420357 -0.098876 -0.160963 -0.059385 -0.051300 0.134115 
88.101456 36.038559 -0.098386 -0.173210 -0.058958 0.129870 0.240049 
87.897499 44.864536 -0.094462 -0.138728 -0.057759 0.136785 0.347011 
87.652687 52.000000 -0.095475 -0.132134 -0.058357 0.129694 0.450406 
87.378220 57.723728 -0.095388 -0.137698 -0.059395 0.139499 0.502887 
87.082199 62.332329 -0.100437 -0.094695 -0.060996 0.131473 0.523618 
86.770294 66.078438 -0.108883 -0.099912 -0.060177 0.196826 0.526349 
86.446388 69.159546 -0.099798 -0.147004 -0.062895 0.265438 0.528332 
86.113182 71.724937 -0.129390 -0.129389 -0.060146 0.099722 0.487660 
85.772560 73.886375 -0.124450 -0.157673 -0.059565 0.091228 0.361131 
85.425858 75.727699 -0.122873 -0.169943 -0.069859 0.020142 0.229600 
85.074028 77.312263 -0.123180 -0.192827 -0.066502 0.013358 0.118409 
84.717751 78.688461 -0.113663 -0.266362 -0.062253 -0.002684 0.039964 
84.357513 79.893661 -0.119530 -0.299196 -0.066241 -0.030486 0.000000 
83.993690 80.957047 -0.142946 -0.304179 -0.070274 0.047385 0.000000 
83.626518 81.901680 -0.160752 -0.299833 -0.085950 0.091692 0.000000 
83.256195 82.745949 -0.174914 -0.220516 -0.112077 -0.385020 0.000000 
82.882820 83.504707 -0.238806 -0.063004 -0.091300 -0.524519 0.000000 
82.506493 84.190025 -0.159180 -0.262724 -0.131908 -0.021595 0.000000 
82.127251 84.811821 -0.311851 -0.395914 -0.141382 -0.019467 0.000000 
81.745117 85.378296 -0.547654 -0.641599 -0.250386 0.047619 0.154133 
81.360092 85.896286 -0.802451 -0.959430 -0.261267 0.030577 0.121868 
80.972160 86.371544 -0.755497 -0.580246 -0.198731 0.019166 0.068237 
80.581306 86.808922 -0.729124 -0.528608 -0.155900 -0.000163 0.000000 
80.187492 87.212532 -0.630518 -0.465239 -0.132848 -0.015046 0.000000 
79.790695 87.585915 -0.442949 -0.358241 -0.106654 -0.014045 0.000000 
79.390884 87.932076 -0.238767 -0.321417 -0.110723 -0.026387 0.000000 
78.988029 88.253639 -0.078334 -0.290100 -0.079338 -0.048779 0.000000 
78.582108 88.552872 -0.030075 -0.187850 -0.046245 -0.045876 0.000000 
78.173103 88.831726 -0.005228 -0.087556 -0.002952 -0.029648 0.000000 
77.761032 89.091942 -0.000298 -0.007079 0.003360 -0.001448 0.005252 
77.345894 89.335014 0.000851 0.002507 0.003917 0.019035 0.034742 
76.927734 89.562271 0.000248 -0.000204 0.001463 0.017191 0.042779 
76.506622 89.774887 -0.000196 0.001583 0.001815 0.024335 0.039602 
76.082649 89.973907 0.000053 0.001630 0.001681 0.014512 0.028785 
75.655945 90.160248 0.000016 0.000586 0.001553 0.008586 0.020548 
72.213554 -168.544083 0.000036 -0.003216 0.002115 -0.003055 0.000000 
72.644958 -168.460342 0.000529 -0.010019 -0.000849 -0.006349 0.000000 
73.081146 -168.369690 0.000686 -0.048565 -0.002175 0.000091 0.000000 
73.518646 -168.272247 -0.001009 -0.154749 -0.004144 -0.030674 0.000000 
73.956001 -168.167816 -0.237208 -0.520409 -0.081731 -0.046799 0.000000 
74.392380 -168.056046 -0.285473 -0.783886 -0.098826 -0.052973 0.000000 
74.827202 -167.936523 -0.371947 -0.735426 -0.098443 -0.072845 0.413332 
75.260056 -167.808823 -0.941491 -1.131299 -0.193437 0.087549 0.763742 
75.690651 -167.672379 -0.942578 -1.506948 -0.192572 0.754095 0.958227 
76.118736 -167.526642 -0.918649 -1.533954 -0.178044 0.603059 1.049284 
76.544159 -167.370941 -0.865319 -1.544814 -0.160237 0.225736 1.009368 
76.966782 -167.204544 -0.806426 -1.422044 -0.155305 0.031177 0.606153 
77.386513 -167.026611 -0.740124 -1.248872 -0.141735 0.035736 0.280553 
77.803299 -166.836243 -0.628466 -0.988847 -0.123028 0.092396 0.085437 
78.217110 -166.632339 -0.501972 -0.948743 -0.110365 -0.007042 0.000000 
78.627937 -166.413712 -0.494841 -0.921071 -0.104000 -0.101883 0.000000 
79.035789 -166.178986 -0.457909 -0.872229 -0.096892 -0.176232 0.000000 
79.440681 -165.926559 -0.360759 -0.864471 -0.092350 -0.238461 0.000000 
79.842659 -165.654648 -0.231324 -0.886535 -0.084789 -0.312067 0.000000 
80.241760 -165.361115 -0.234193 -1.011072 -0.078744 -0.321411 0.000000 
80.638039 -165.043518 -0.245243 -0.980968 -0.074965 -0.328673 0.000000 
81.031532 -164.699020 -0.203074 -0.895839 -0.070774 -0.338750 0.000000 
81.422310 -164.324234 -0.194124 -0.839790 -0.067750 -0.247103 0.000000 
81.810410 -163.915222 -0.183443 -0.731127 -0.066745 -0.184554 0.000000 
82.195885 -163.467255 -0.136202 -0.693511 -0.065479 -0.043859 0.000000 
82.578766 -162.974686 -0.110335 -0.655245 -0.062999 -0.050981 0.000000 
82.959076 -162.430725 -0.169998 -0.553577 -0.061280 -0.052880 0.000000 
83.336830 -161.827057 -0.233802 -0.484395 -0.062586 -0.093711 0.000000 
83.712013 -161.153549 -0.239881 -0.482856 -0.063752 -0.134152 0.000000 
84.084579 -160.397568 -0.215645 -0.466822 -0.065193 -0.143476 0.000000 
84.454460 -159.543289 -0.211050 -0.469137 -0.063519 -0.128312 0.000000 
84.821518 -158.570663 -0.116845 -0.410082 -0.064424 -0.155294 0.000000 
85.185547 -157.453842 -0.172908 -0.360906 -0.063119 -0.187895 0.000000 
85.546249 -156.159149 -0.172656 -0.314732 -0.061256 -0.142237 0.000000 
85.903198 -154.641876 -0.169099 -0.303939 -0.061930 -0.154947 0.000000 
86.255753 -152.841736 -0.167194 -0.325754 -0.062111 -0.145570 0.000000 
86.602966 -150.675812 -0.167642 -0.340068 -0.063682 -0.133431 0.000000 
86.943481 -148.028000 -0.164993 -0.299025 -0.064119 -0.142364 0.000000 
87.275192 -144.732742 -0.099558 -0.258463 -0.065368 -0.143356 0.000000 
87.594887 -140.550705 -0.113297 -0.233062 -0.065679 -0.122684 0.000000 
87.897499 -135.135468 -0.115357 -0.242058 -0.065559 -0.093992 0.000000 
88.174896 -128.000000 -0.118660 -0.152003 -0.065313 -0.088959 0.000000 
88.414162 -118.529999 -0.120456 -0.169564 -0.064118 -0.088153 0.000000 
88.595985 -106.188782 -0.118961 -0.133786 -0.065119 -0.103006 0.000000 
88.696312 -91.125549 -0.098797 -0.134803 -0.063571 -0.115756 0.000000 
88.696312 -74.874451 -0.096853 -0.103321 -0.061696 -0.091690 0.000000 
88.595985 -59.811218 -0.093956 -0.126652 -0.061792 -0.083907 0.000000 
88.414162 -47.470001 -0.095813 -0.146227 -0.062021 -0.092383 0.000000 
88.174896 -38.000000 -0.102295 -0.148048 -0.062222 -0.109235 0.000000 
87.897499 -30.864536 -0.101022 -0.172385 -0.061422 -0.113611 0.000000 
87.594887 -25.449291 -0.106066 -0.175943 -0.059416 -0.060491 0.000000 
87.275192 -21.267250 -0.111651 -0.258718 -0.057991 -0.063571 0.000000 
86.943481 -17.971992 -0.106589 -0.360886 -0.057944 -0.044441 0.000000 
86.602966 -15.324190 -0.103881 -0.373639 -0.058463 -0.050053 0.000000 
86.255753 -13.158267 -0.104365 -0.371221 -0.057668 -0.041180 0.000000 
85.903198 -11.358117 -0.117922 -0.321251 -0.061459 -0.080732 0.000000 
85.546249 -9.840849 -0.159641 -0.265545 -0.062734 -0.115104 0.000000 
85.185547 -8.546155 -0.174084 -0.168793 -0.065840 -0.136930 0.000000 
84.821518 -7.429341 -0.194735 -0.093160 -0.062924 -0.148810 0.000000 
84.454460 -6.456708 -0.201812 -0.060174 -0.064663 -0.162771 0.000000 
84.084579 -5.602436 -0.204402 -0.015973 -0.059502 -0.158084 0.000000 
83.712013 -4.846450 -0.213445 0.004919 -0.064066 -0.201207 0.000000 
83.336830 -4.172935 -0.250630 -0.051507 -0.067483 -0.219207 0.000000 
82.959076 -3.569279 -0.341674 -0.020771 -0.037948 -0.181460 0.000000 
82.578766 -3.025310 -0.167420 -0.004803 -0.029181 -0.064785 0.000000 
73.956001 -78.167816 -0.000058 -0.000150 -0.004483 0.001454 0.000000 
74.392380 -78.056038 0.000419 -0.001286 0.000073 -0.003142 0.000000 
74.827202 -77.936531 0.001045 -0.000579 -0.001270 -0.003537 0.000000 
75.260056 -77.808815 0.000978 -0.000825 -0.000031 -0.000714 0.000000 
75.690651 -77.672379 0.000712 -0.000730 -0.001232 -0.000725 0.000000 
76.118736 -77.526642 0.000823 -0.000578 -0.000661 0.001755 0.000000 
76.544159 -77.370941 0.000675 -0.000144 0.000346 0.000399 0.000000 
76.966782 -77.204536 0.000414 -0.000223 0.000387 0.001039 0.000000 
77.386513 -77.026619 0.000375 -0.000104 0.000294 0.005147 0.000000 
77.803299 -76.836235 0.000031 -0.000156 -0.001246 0.009444 0.000000 
83.336830 -71.827065 -0.203057 -0.126811 -0.063543 0.080734 0.070991 
83.712013 -71.153549 -0.157391 -0.132854 -0.058798 0.101956 0.095737 
84.084579 -70.397568 -0.143983 -0.168883 -0.058514 0.072131 0.134352 
84.454460 -69.543289 -0.148392 -0.184784 -0.052464 0.069041 0.157978 
84.821518 -68.570656 -0.156685 -0.303487 -0.060977 0.062992 0.147216 
85.185547 -67.453842 -0.169857 -0.409802 -0.063592 0.064758 0.137563 
85.546249 -66.159149 -0.160614 -0.285916 -0.063923 0.059612 0.083307 
85.903198 -64.641884 -0.166462 -0.232951 -0.060385 0.037060 0.001291 
86.255753 -62.841732 -0.163405 -0.223618 -0.057929 0.037833 0.000000 
86.602966 -60.675812 -0.103947 -0.193489 -0.057993 -0.024103 0.000000 
86.943481 -58.028008 -0.086354 -0.126000 -0.056551 -0.116998 0.000000 
87.275192 -54.732750 -0.091455 -0.167977 -0.057746 -0.127221 0.000000 
87.594887 -50.550709 -0.097423 -0.197372 -0.059343 -0.115175 0.000000 
87.897499 -45.135464 -0.097248 -0.239920 -0.061255 -0.098654 0.000000 
88.174896 -38.000000 -0.102295 -0.148048 -0.062222 -0.109235 0.000000 
88.414162 -28.529997 -0.101214 -0.126536 -0.060809 -0.083081 0.000000 
88.595985 -16.188780 -0.096845 -0.133678 -0.060756 -0.041374 0.000000 
88.696312 -1.125548 -0.099372 -0.133357 -0.060342 -0.025850 0.000000 
88.696312 15.125548 -0.101563 -0.152988 -0.059619 -0.020381 0.083727 
88.595985 30.188780 -0.098752 -0.179825 -0.058816 0.012487 0.244084 
88.414162 42.529999 -0.097996 -0.139728 -0.058044 0.186832 0.392014 
88.174896 52.000000 -0.098132 -0.162508 -0.057428 0.205243 0.540614 
87.897499 59.135464 -0.096322 -0.170011 -0.057423 0.226204 0.690188 
87.594887 64.550705 -0.096530 -0.125409 -0.057061 0.213298 0.773251 
87.275192 68.732750 -0.097591 -0.126276 -0.056947 0.214446 0.783988 
86.943481 72.028008 -0.097948 -0.123313 -0.058231 0.294914 0.767839 
86.602966 74.675812 -0.097669 -0.092923 -0.059858 0.189584 0.742368 
86.255753 76.841736 -0.124140 -0.137228 -0.059930 0.194821 0.669711 
85.903198 78.641884 -0.122674 -0.123615 -0.060962 0.180464 0.518589 
85.546249 80.159149 -0.123176 -0.133908 -0.067858 0.085027 0.391236 
85.185547 81.453842 -0.125039 -0.220007 -0.062440 0.058585 0.278926 
84.821518 82.570656 -0.113908 -0.226961 -0.061361 -0.018829 0.183418 
84.454460 83.543289 -0.118024 -0.265630 -0.065453 -0.022678 0.114798 
84.084579 84.397568 -0.139535 -0.237535 -0.073498 0.125829 0.000000 
83.712013 85.153549 -0.154474 -0.222550 -0.091244 -0.198755 0.000000 
83.336830 85.827065 -0.152811 -0.214282 -0.098779 -0.411162 0.000000 
82.959076 86.430717 -0.234597 -0.109599 -0.106379 0.181212 0.000000 
82.578766 86.974693 -0.200149 -0.167038 -0.099098 0.023896 0.000000 
82.195885 87.467255 -0.139460 -0.359414 -0.137457 -0.024310 0.000000 
81.810410 87.915222 -0.456869 -0.793478 -0.170895 -0.284040 0.052859 
81.422310 88.324242 -0.689745 -0.990544 -0.083983 -0.017317 0.000000 
81.031532 88.699020 -0.737318 -0.596258 -0.110606 0.041115 0.089425 
80.638039 89.043526 -0.721766 -0.674298 -0.152550 0.026152 0.000000 
80.241760 89.361115 -0.669141 -0.144473 -0.107094 -0.024219 0.000000 
79.842659 89.654648 -0.546272 -0.270510 -0.091676 -0.022008 0.000000 
79.440681 89.926567 -0.337760 -0.197547 -0.066517 -0.018815 0.000000 
79.035789 90.178978 -0.057854 -0.182908 -0.043694 -0.011207 0.000000 
78.627937 90.413712 -0.034846 -0.033767 -0.004460 -0.013411 0.000000 
78.217110 90.632339 -0.000964 -0.023340 0.006249 0.016260 0.008218 
77.803299 90.836235 0.001458 -0.008653 -0.004140 0.046190 0.036583 
77.386513 91.026619 -0.000091 -0.000033 0.002561 0.043032 0.059993 
76.966782 91.204536 -0.000124 0.000679 0.003795 0.043465 0.064030 
76.544159 91.370941 -0.000233 0.000454 0.001834 0.038502 0.053518 
76.118736 91.526642 -0.000002 0.001065 0.001317 0.020360 0.033891 
75.690651 91.672379 -0.000000 0.000763 0.000829 0.002157 0.023167 
72.232613 -169.815186 -0.000018 0.005398 0.001306 -0.002538 0.000000 
72.664772 -169.755188 0.000072 -0.002052 -0.000269 -0.006490 0.000000 
73.101753 -169.690247 0.000511 -0.073124 0.000708 -0.012622 0.000000 
73.540070 -169.620407 -0.000723 -0.295971 -0.003810 -0.023963 0.000000 
73.978287 -169.545563 -0.194058 -0.781457 -0.081043 -0.014243 0.000000 
74.415558 -169.465439 -0.480346 -1.147266 -0.129188 -0.011694 0.000000 
74.851303 -169.379776 -0.932691 -1.556153 -0.216635 -0.049621 0.364915 
75.285126 -169.288193 -0.941393 -1.608830 -0.208520 0.015495 0.716832 
75.716721 -169.190353 -0.922547 -1.484923 -0.181297 0.784243 0.879416 
76.145851 -169.085815 -0.885867 -1.598698 -0.172466 0.537826 0.925909 
76.572365 -168.974106 -0.838807 -1.539684 -0.161642 0.245773 0.876860 
76.996117 -168.854706 -0.765278 -1.545277 -0.149162 -0.004544 0.509279 
77.417038 -168.726974 -0.602290 -1.364500 -0.144255 -0.003691 0.164107 
77.835075 -168.590271 -0.548098 -1.180152 -0.131783 0.042885 0.000000 
78.250198 -168.443817 -0.503046 -1.026899 -0.114843 -0.057331 0.000000 
78.662407 -168.286713 -0.470190 -0.959633 -0.105024 -0.105491 0.000000 
79.071709 -168.117966 -0.423430 -0.873589 -0.096509 -0.187934 0.000000 
79.478157 -167.936401 -0.319181 -0.869925 -0.088726 -0.257732 0.000000 
79.881775 -167.740723 -0.250077 -0.865859 -0.083211 -0.315877 0.000000 
80.282623 -167.529343 -0.242429 -0.821918 -0.078960 -0.324118 0.000000 
80.680771 -167.300491 -0.240521 -0.795883 -0.075279 -0.325596 0.000000 
81.076286 -167.052048 -0.200230 -0.736853 -0.070706 -0.243387 0.000000 
81.469231 -166.781540 -0.189994 -0.631872 -0.065659 -0.184174 0.000000 
81.859680 -166.486008 -0.178669 -0.534242 -0.062770 -0.002965 0.000000 
82.247704 -166.161972 -0.159854 -0.525545 -0.062236 -0.033296 0.000000 
82.633377 -165.805191 -0.163585 -0.479197 -0.062209 -0.112337 0.000000 
83.016754 -165.410568 -0.204418 -0.528543 -0.060058 -0.088103 0.000000 
83.397888 -164.971863 -0.233725 -0.523573 -0.059493 -0.114307 0.000000 
83.776833 -164.481339 -0.236729 -0.468997 -0.061301 -0.139667 0.000000 
84.153603 -163.929367 -0.220662 -0.402804 -0.062148 -0.136154 0.000000 
84.528214 -163.303757 -0.145422 -0.397889 -0.063902 -0.135915 0.000000 
84.900635 -162.588867 -0.095769 -0.328941 -0.064710 -0.149324 0.000000 
85.270813 -161.764328 -0.071169 -0.289005 -0.063972 -0.114960 0.000000 
85.638618 -160.803146 -0.161195 -0.282207 -0.062359 -0.117220 0.000000 
86.003860 -159.668839 -0.159016 -0.198970 -0.061312 -0.152872 0.000000 
86.366211 -158.310928 -0.169195 -0.295505 -0.061837 -0.154350 0.000000 
86.725166 -156.657852 -0.170524 -0.261112 -0.062471 -0.153856 0.000000 
87.079933 -154.605057 -0.171059 -0.274554 -0.063825 -0.152621 0.000000 
87.429230 -151.994812 -0.165793 -0.281671 -0.064284 -0.110259 0.000000 
87.770950 -148.580368 -0.158843 -0.250733 -0.065034 -0.102064 0.000000 
88.101456 -143.961441 -0.109201 -0.216781 -0.065766 -0.095363 0.000000 
88.414162 -137.470001 -0.114392 -0.203758 -0.066521 -0.084526 0.000000 
88.696671 -128.000000 -0.118766 -0.129666 -0.065797 -0.095045 0.000000 
88.925285 -113.958969 -0.124495 -0.188252 -0.066511 -0.103851 0.000000 
89.060143 -94.306801 -0.106449 -0.144544 -0.066314 -0.114342 0.000000 
89.060143 -71.693199 -0.103515 -0.106163 -0.063558 -0.103038 0.000000 
88.925285 -52.041035 -0.097529 -0.102482 -0.063104 -0.107351 0.000000 
88.696671 -38.000000 -0.097869 -0.098982 -0.061772 -0.085190 0.000000 
88.414162 -28.529997 -0.101214 -0.126536 -0.060809 -0.083081 0.000000 
88.101456 -22.038559 -0.102746 -0.134532 -0.060266 -0.100723 0.000000 
87.770950 -17.419628 -0.097014 -0.143820 -0.059223 -0.002803 0.000000 
87.429230 -14.005187 -0.096445 -0.238446 -0.059130 -0.014779 0.000000 
87.079933 -11.394940 -0.103979 -0.302002 -0.057884 -0.025851 0.000000 
86.725166 -9.342148 -0.092752 -0.337049 -0.061273 -0.020856 0.000000 
86.366211 -7.689065 -0.105093 -0.380999 -0.058384 -0.050831 0.000000 
86.003860 -6.331159 -0.107878 -0.294151 -0.062141 -0.076830 0.000000 
85.638618 -5.196848 -0.117808 -0.232167 -0.063628 -0.106939 0.000000 
85.270813 -4.235672 -0.169862 -0.148601 -0.061647 -0.117912 0.000000 
84.900635 -3.411136 -0.172307 -0.106756 -0.065471 -0.149018 0.000000 
84.528214 -2.696245 -0.193282 -0.082471 -0.063884 -0.151499 0.000000 
84.153603 -2.070632 -0.200994 -0.071227 -0.066617 -0.172962 0.000000 
83.776833 -1.518663 -0.220204 -0.072274 -0.071156 -0.198113 0.000000 
83.397888 -1.028143 -0.365329 -0.038304 -0.087714 -0.264331 0.000000 
83.016754 -0.589431 -0.451729 -0.031766 -0.053115 -0.233983 0.000000 
82.633377 -0.194810 -0.210814 -0.011813 -0.034622 -0.294123 0.000000 
73.978287 -79.545563 -0.000444 -0.000474 -0.001203 0.003021 0.000000 
74.415558 -79.465446 0.000801 -0.003416 0.002623 -0.001897 0.000000 
74.851303 -79.379768 0.001598 -0.000596 0.001227 -0.003737 0.000000 
75.285126 -79.288200 0.001119 -0.000467 0.002112 -0.000588 0.000000 
75.716721 -79.190353 0.000828 -0.000316 0.001195 -0.000115 0.000000 
76.145851 -79.085815 0.000339 -0.000354 0.001665 0.002607 0.000856 
83.016754 -75.410568 -0.164160 -0.124031 -0.062275 -0.055149 0.000000 
83.397888 -74.971855 -0.198525 -0.393936 -0.066269 0.130311 0.000000 
83.776833 -74.481339 -0.164601 -0.150974 -0.059383 -0.027824 0.005801 
84.153603 -73.929367 -0.146562 -0.130365 -0.054853 -0.075619 0.040605 
84.528214 -73.303757 -0.147625 -0.232593 -0.056954 -0.051197 0.100231 
84.900635 -72.588867 -0.152378 -0.324140 -0.062753 0.055907 0.098693 
85.270813 -71.764328 -0.155847 -0.330331 -0.063747 0.080571 0.098916 
85.638618 -70.803154 -0.168939 -0.317885 -0.060750 0.098964 0.062351 
86.003860 -69.668839 -0.167010 -0.302680 -0.063727 0.019456 0.000000 
86.366211 -68.310936 -0.112553 -0.268637 -0.061433 -0.089842 0.000000 
86.725166 -66.657852 -0.075028 -0.268844 -0.055536 -0.102102 0.000000 
87.079933 -64.605057 -0.075112 -0.151029 -0.055572 -0.113567 0.000000 
87.429230 -61.994812 -0.080872 -0.128169 -0.056998 -0.119517 0.000000 
87.770950 -58.580372 -0.089621 -0.171686 -0.059891 -0.131041 0.000000 
88.101456 -53.961441 -0.092168 -0.138148 -0.060565 -0.097819 0.000000 
88.414162 -47.470001 -0.095813 -0.146227 -0.062021 -0.092383 0.000000 
88.696671 -38.000000 -0.097869 -0.098982 -0.061772 -0.085190 0.000000 
88.925285 -23.958965 -0.100474 -0.109064 -0.061101 -0.020886 0.000000 
89.060143 -4.306798 -0.104934 -0.117338 -0.061253 0.006309 0.000000 
89.060143 18.306799 -0.103997 -0.151404 -0.059944 0.032519 0.154363 
88.925285 37.958965 -0.103415 -0.175735 -0.058422 0.030260 0.352205 
88.696671 52.000000 -0.099200 -0.182493 -0.058265 0.245865 0.540489 
88.414162 61.470001 -0.097213 -0.173173 -0.056739 0.328325 0.721176 
88.101456 67.961441 -0.097415 -0.151269 -0.055580 0.329979 0.903180 
87.770950 72.580368 -0.100684 -0.149106 -0.057088 0.364069 1.009837 
87.429230 75.994812 -0.103490 -0.112320 -0.057691 0.337314 1.020718 
87.079933 78.605057 -0.096597 -0.094617 -0.056934 0.453308 1.009628 
86.725166 80.657852 -0.125426 -0.135104 -0.057309 0.268115 0.985167 
86.366211 82.310936 -0.129608 -0.094203 -0.059218 0.268822 0.914756 
86.003860 83.668839 -0.127733 -0.116159 -0.060460 0.287133 0.765108 
85.638618 84.803154 -0.149287 -0.147015 -0.062403 0.231223 0.660157 
85.270813 85.764328 -0.156851 -0.178988 -0.062673 0.147300 0.535261 
84.900635 86.588867 -0.151072 -0.200763 -0.065219 0.068771 0.410590 
84.528214 87.303757 -0.140438 -0.202823 -0.066001 0.096398 0.365530 
84.153603 87.929367 -0.138518 -0.160357 -0.066198 -0.019500 0.091806 
83.776833 88.481339 -0.145629 -0.241647 -0.087168 0.170773 0.000000 
83.397888 88.971855 -0.137974 -0.246205 -0.117246 -0.269877 0.000000 
83.016754 89.410568 -0.229634 -0.222879 -0.124900 -0.288157 0.000000 
82.633377 89.805191 -0.212488 -0.105165 -0.133803 0.217650 0.052057 
82.247704 90.161972 -0.142760 -0.271210 -0.134522 0.383385 0.134571 
81.859680 90.486015 -0.339623 -0.389100 -0.112107 2.039727 0.267521 
81.469231 90.781540 -0.710013 -0.634046 -0.141755 -0.385257 0.168723 
79.071709 92.117958 -0.273836 -0.084044 0.022162 -0.000454 0.000000 
78.662407 92.286713 -0.146154 -0.048631 0.004496 0.003951 0.018673 
78.250198 92.443810 -0.012787 -0.012838 0.009772 0.024373 0.053174 
77.835075 92.590279 0.007383 -0.004659 -0.000224 0.035027 0.072123 
77.417038 92.726982 0.001296 -0.000056 0.006592 0.043064 0.086315 
76.996117 92.854698 -0.000702 0.001029 0.002324 0.040911 0.080922 
76.572365 92.974113 -0.000251 0.001485 -0.000660 0.036737 0.061255 
76.145851 93.085815 -0.000035 0.000803 0.001145 0.021397 0.032178 
72.245338 -171.088303 0.000220 0.001865 0.001778 -0.002582 0.000000 
72.677994 -171.052246 0.000050 -0.005367 0.001994 -0.001073 0.000000 
73.115501 -171.013184 0.002396 -0.055322 0.002767 -0.004919 0.000000 
73.554375 -170.971191 -0.055946 -0.338247 -0.038921 0.006172 0.000000 
73.993164 -170.926193 -0.084800 -0.752964 -0.054595 0.022090 0.000000 
74.431023 -170.878006 -0.350759 -1.284728 -0.102777 -0.005077 0.000000 
74.867393 -170.826477 -0.942266 -1.929473 -0.220650 -0.034586 0.269993 
75.301857 -170.771393 -0.929103 -1.777811 -0.211890 0.066682 0.605307 
75.734123 -170.712524 -0.891993 -1.617852 -0.183938 0.561606 0.753803 
76.163956 -170.649628 -0.837361 -1.564584 -0.163005 0.499439 0.801853 
76.591187 -170.582413 -0.787516 -1.575394 -0.157795 0.228207 0.774755 
77.015709 -170.510544 -0.675743 -1.534001 -0.150272 0.042733 0.419001 
77.437424 -170.433655 -0.578320 -1.530785 -0.143051 -0.008908 0.061526 
77.856293 -170.351334 -0.455437 -1.320573 -0.127429 -0.061078 0.000000 
78.272293 -170.263123 -0.410863 -1.206138 -0.115326 -0.072740 0.000000 
78.685425 -170.168488 -0.379176 -1.043666 -0.105182 -0.113059 0.000000 
79.095711 -170.066803 -0.354446 -0.900316 -0.095604 -0.179703 0.000000 
79.503197 -169.957367 -0.318088 -0.861160 -0.087725 -0.260710 0.000000 
79.907913 -169.839355 -0.255247 -0.775575 -0.082734 -0.255364 0.000000 
80.309944 -169.711838 -0.253739 -0.748066 -0.078496 -0.245371 0.000000 
80.709358 -169.573715 -0.247709 -0.673861 -0.074455 -0.229779 0.000000 
81.106224 -169.423691 -0.200108 -0.626329 -0.067115 -0.057639 0.000000 
81.500633 -169.260239 -0.183314 -0.583309 -0.064228 -0.063019 0.000000 
81.892662 -169.081543 -0.195795 -0.549593 -0.062622 -0.058603 0.000000 
82.282417 -168.885468 -0.195245 -0.553196 -0.061889 -0.079423 0.000000 
82.669983 -168.669373 -0.205245 -0.554310 -0.061172 -0.105191 0.000000 
83.055435 -168.430099 -0.224017 -0.565179 -0.062808 -0.136231 0.000000 
83.438881 -168.163773 -0.245194 -0.554350 -0.058481 -0.142851 0.000000 
83.820381 -167.865570 -0.232772 -0.526615 -0.058173 -0.150801 0.000000 
84.200035 -167.529419 -0.158932 -0.528290 -0.059783 -0.148213 0.000000 
84.577896 -167.147629 -0.114907 -0.437465 -0.063073 -0.154489 0.000000 
84.954025 -166.710236 -0.154104 -0.397117 -0.065201 -0.165645 0.000000 
85.328476 -166.204178 -0.153158 -0.366852 -0.065325 -0.113688 0.000000 
85.701248 -165.611938 -0.126228 -0.423735 -0.064024 -0.080247 0.000000 
86.072342 -164.909515 -0.166662 -0.345819 -0.062465 -0.115850 0.000000 
86.441689 -164.063141 -0.166585 -0.354663 -0.062670 -0.144428 0.000000 
86.809158 -163.023834 -0.167148 -0.317827 -0.062636 -0.155533 0.000000 
87.174477 -161.717789 -0.164484 -0.261628 -0.064123 -0.136250 0.000000 
87.537178 -160.028900 -0.165908 -0.259670 -0.063964 -0.112610 0.000000 
87.896385 -157.764023 -0.170230 -0.252045 -0.065091 -0.096356 0.000000 
88.250443 -154.579651 -0.158030 -0.252673 -0.066807 -0.047058 0.000000 
88.595985 -149.811218 -0.087468 -0.176452 -0.068218 -0.052226 0.000000 
88.925285 -142.041031 -0.097891 -0.182796 -0.068547 -0.051868 0.000000 
89.218132 -128.000000 -0.104589 -0.170865 -0.066446 -0.085646 0.000000 
89.417229 -101.433319 -0.111024 -0.169284 -0.066468 -0.094619 0.000000 
89.417229 -64.566681 -0.112049 -0.101002 -0.063919 -0.062817 0.000000 
89.218132 -38.000000 -0.108017 -0.077498 -0.061775 -0.026004 0.000000 
88.925285 -23.958965 -0.100474 -0.109064 -0.061101 -0.020886 0.000000 
88.595985 -16.188780 -0.096845 -0.133678 -0.060756 -0.041374 0.000000 
88.250443 -11.420356 -0.095553 -0.152626 -0.061096 -0.051531 0.000000 
87.896385 -8.235974 -0.090551 -0.217820 -0.061259 -0.048427 0.000000 
87.537178 -5.971106 -0.100440 -0.217412 -0.059829 -0.015252 0.000000 
87.174477 -4.282206 -0.099342 -0.233737 -0.058408 -0.023615 0.000000 
86.809158 -2.976169 -0.095162 -0.276094 -0.059205 -0.031586 0.000000 
86.441689 -1.936853 -0.108498 -0.301734 -0.061794 -0.073197 0.000000 
86.072342 -1.090483 -0.109428 -0.319661 -0.063598 -0.086486 0.000000 
85.701248 -0.388063 -0.116372 -0.310361 -0.066072 -0.113963 0.000000 
85.328476 0.204176 -0.166668 -0.153082 -0.064462 -0.120993 0.000000 
84.954025 0.710233 -0.169270 -0.114423 -0.064408 -0.150588 0.000000 
84.577896 1.147623 -0.194186 -0.073848 -0.062342 -0.156447 0.000000 
84.200035 1.529418 -0.201774 -0.083200 -0.069490 -0.170949 0.000000 
83.820381 1.865569 -0.217428 -0.049169 -0.074288 -0.169804 0.000000 
83.438881 2.163780 -0.273970 -0.011031 -0.070109 -0.176751 0.000000 
83.055435 2.430105 -0.434357 -0.020357 -0.021404 -0.152332 0.000000 
82.669983 2.669369 -0.482303 0.000291 -0.006082 -0.151280 0.000000 
73.993164 -80.926186 -0.000258 -0.000556 -0.002325 0.003904 0.000000 
74.431023 -80.878006 0.001919 -0.003742 0.001787 -0.002446 0.000000 
83.055435 -78.430107 -0.182536 -0.212901 -0.050117 0.092022 0.000000 
83.438881 -78.163780 -0.177143 -0.388480 -0.071182 -0.187874 0.000000 
83.820381 -77.865570 -0.159368 -0.167426 -0.065285 -0.080511 0.000000 
84.200035 -77.529419 -0.144026 -0.176839 -0.060702 -0.074221 0.000000 
84.577896 -77.147621 -0.152665 -0.259507 -0.061362 -0.067149 0.058774 
84.954025 -76.710236 -0.157532 -0.265620 -0.061665 0.065519 0.068538 
85.328476 -76.204178 -0.167411 -0.228663 -0.060325 0.084498 0.059870 
85.701248 -75.611938 -0.165233 -0.319800 -0.062201 -0.058297 0.016107 
86.072342 -74.909515 -0.167894 -0.348113 -0.066569 -0.027519 0.000000 
86.441689 -74.063148 -0.096356 -0.301153 -0.064181 -0.112838 0.000000 
86.809158 -73.023834 -0.071886 -0.235463 -0.051693 -0.091708 0.000000 
87.174477 -71.717796 -0.076479 -0.161199 -0.054597 -0.096918 0.000000 
87.537178 -70.028893 -0.087837 -0.129636 -0.058419 -0.102613 0.000000 
87.896385 -67.764023 -0.089153 -0.159553 -0.059678 -0.092336 0.000000 
88.250443 -64.579643 -0.092731 -0.116412 -0.060948 -0.125931 0.000000 
88.595985 -59.811218 -0.093956 -0.126652 -0.061792 -0.083907 0.000000 
88.925285 -52.041035 -0.097529 -0.102482 -0.063104 -0.107351 0.000000 
89.218132 -38.000000 -0.108017 -0.077498 -0.061775 -0.026004 0.000000 
89.417229 -11.433317 -0.110271 -0.097051 -0.061353 0.032976 0.000000 
89.417229 25.433317 -0.104208 -0.106650 -0.061108 0.078205 0.206694 
89.218132 52.000000 -0.106482 -0.177450 -0.060248 0.064605 0.440534 
88.925285 66.041031 -0.101299 -0.216006 -0.058549 0.351148 0.677288 
88.595985 73.811218 -0.100732 -0.158732 -0.055424 0.414748 0.897360 
88.250443 78.579643 -0.102250 -0.152886 -0.055191 0.412733 1.107994 
87.896385 81.764023 -0.099873 -0.152517 -0.055572 0.454752 1.247500 
87.537178 84.028893 -0.101382 -0.097900 -0.056310 0.493710 1.248303 
87.174477 85.717796 -0.099775 -0.124911 -0.056733 0.619811 1.225447 
86.809158 87.023834 -0.135132 -0.152006 -0.058302 0.372260 1.195528 
86.441689 88.063148 -0.127454 -0.124529 -0.059099 0.419182 1.126775 
86.072342 88.909515 -0.144860 -0.142167 -0.058415 0.414430 0.970012 
85.701248 89.611938 -0.153726 -0.210628 -0.060341 0.284193 0.900917 
85.328476 90.204178 -0.157266 -0.193988 -0.062648 0.244349 0.798688 
84.954025 90.710236 -0.153548 -0.186872 -0.065534 0.220236 0.667980 
84.577896 91.147621 -0.144167 -0.178541 -0.071402 0.102551 0.636701 
84.200035 91.529419 -0.133207 -0.159242 -0.066489 0.056981 0.504000 
83.820381 91.865570 -0.137422 -0.204601 -0.076844 0.215497 0.309153 
83.438881 92.163780 -0.123684 -0.264420 -0.098225 -0.217291 0.305305 
83.055435 92.430107 -0.224099 -0.169870 -0.107102 -0.216120 0.365514 
82.669983 92.669373 -0.223750 -0.105370 -0.094470 0.312845 0.505459 
82.282417 92.885460 -0.199425 -0.225076 -0.159668 -1.284833 0.473913 
81.892662 93.081551 -0.252259 -0.360735 -0.119426 -0.183305 0.537630 
81.500633 93.260239 -0.399298 -0.426120 -0.145709 -0.229197 0.446456 
79.095711 94.066803 -0.563158 -0.112144 -0.025048 0.004094 0.013159 
78.685425 94.168488 -0.155170 -0.076274 -0.022474 0.020131 0.060545 
78.272293 94.263130 0.004211 0.000769 0.016339 0.039527 0.098023 
77.856293 94.351341 0.003694 -0.003686 0.005760 0.038678 0.109056 
77.437424 94.433655 0.003665 -0.000643 -0.010919 0.067158 0.114823 
72.251701 -172.362640 0.000073 -0.000028 0.001299 -0.002449 0.000000 
72.684616 -172.350601 -0.000129 -0.010542 0.004919 0.002522 0.000000 
73.122383 -172.337570 0.002005 -0.079048 -0.006752 -0.007236 0.000000 
73.561531 -172.323563 -0.008843 -0.293698 -0.019241 -0.006695 0.000000 
74.000603 -172.308533 -0.080120 -0.706289 -0.052294 -0.041095 0.000000 
74.438766 -172.292450 -0.401605 -1.380791 -0.118004 -0.068756 0.000000 
74.875443 -172.275253 -0.927238 -1.959123 -0.219445 -0.050892 0.151827 
75.310226 -172.256882 -0.910623 -1.912824 -0.202382 -0.006705 0.486105 
75.742828 -172.237228 -0.891478 -1.724469 -0.186006 0.386943 0.651765 
76.173012 -172.216232 -0.845974 -1.617201 -0.167065 0.501553 0.706445 
76.600609 -172.193787 -0.765806 -1.572683 -0.159872 0.167303 0.705748 
77.025505 -172.169800 -0.630330 -1.508824 -0.148513 0.000392 0.384976 
77.447624 -172.144119 -0.547525 -1.472550 -0.131107 -0.041086 0.029363 
77.866913 -172.116638 -0.429119 -1.321560 -0.114890 -0.064584 0.000000 
78.283356 -172.087189 -0.422750 -1.359648 -0.114990 -0.091311 0.000000 
78.696953 -172.055573 -0.388215 -1.205367 -0.106852 -0.145864 0.000000 
79.107727 -172.021606 -0.348445 -0.961528 -0.094463 -0.214244 0.000000 
79.515732 -171.985031 -0.325785 -0.822786 -0.089473 -0.288109 0.000000 
79.921005 -171.945602 -0.273909 -0.735121 -0.084345 -0.199706 0.000000 
80.323631 -171.902985 -0.262869 -0.683853 -0.078242 -0.199026 0.000000 
80.723671 -171.856812 -0.250854 -0.680866 -0.073394 -0.018830 0.000000 
81.121223 -171.806641 -0.199216 -0.621393 -0.066625 -0.071382 0.000000 
81.516365 -171.751953 -0.183381 -0.589080 -0.064100 -0.107198 0.000000 
81.909203 -171.692154 -0.207031 -0.564468 -0.062560 -0.121204 0.000000 
82.299828 -171.626526 -0.220291 -0.574898 -0.062263 -0.109972 0.000000 
82.688347 -171.554138 -0.227272 -0.616197 -0.061057 -0.129664 0.000000 
83.074852 -171.473969 -0.245522 -0.589755 -0.059722 -0.138219 0.000000 
83.459457 -171.384674 -0.238012 -0.527773 -0.059022 -0.149182 0.000000 
83.842270 -171.284607 -0.216039 -0.492411 -0.056933 -0.149694 0.000000 
84.223381 -171.171707 -0.119707 -0.501894 -0.058301 -0.151936 0.000000 
84.602898 -171.043335 -0.145197 -0.482425 -0.061525 -0.162937 0.000000 
84.980927 -170.896088 -0.113663 -0.405511 -0.063211 -0.098966 0.000000 
85.357559 -170.725449 -0.123168 -0.397071 -0.064136 -0.089246 0.000000 
85.732887 -170.525345 -0.120227 -0.378028 -0.063190 -0.088542 0.000000 
86.107018 -170.287384 -0.124414 -0.241096 -0.061889 -0.091221 0.000000 
86.480019 -169.999680 -0.159210 -0.243744 -0.061470 -0.126447 0.000000 
86.851967 -169.644745 -0.155389 -0.264232 -0.062344 -0.176708 0.000000 
87.222931 -169.195847 -0.153580 -0.267854 -0.063239 -0.158012 0.000000 
87.592934 -168.609909 -0.152357 -0.202818 -0.064131 -0.116543 0.000000 
87.961960 -167.812866 -0.150976 -0.267618 -0.064854 -0.109426 0.000000 
88.329880 -166.665741 -0.147934 -0.257991 -0.066228 -0.069718 0.000000 
88.696312 -164.874451 -0.135859 -0.187847 -0.067884 -0.093444 0.000000 
89.060143 -161.693207 -0.098881 -0.178346 -0.067124 -0.103529 0.000000 
89.417229 -154.566681 -0.110945 -0.169208 -0.065903 -0.106801 0.000000 
89.739395 -128.000000 -0.111604 -0.116460 -0.065143 -0.107559 0.000000 
89.739395 -38.000000 -0.111820 -0.084230 -0.063114 -0.018437 0.000000 
89.417229 -11.433317 -0.110271 -0.097051 -0.061353 0.032976 0.000000 
89.060143 -4.306798 -0.104934 -0.117338 -0.061253 0.006309 0.000000 
88.696312 -1.125548 -0.099372 -0.133357 -0.060342 -0.025850 0.000000 
88.329880 0.665743 -0.089387 -0.163843 -0.059714 -0.035716 0.000000 
87.961960 1.812860 -0.081470 -0.164413 -0.059992 -0.053486 0.000000 
87.592934 2.609915 -0.095155 -0.206726 -0.058914 -0.011364 0.000000 
87.222931 3.195854 -0.132032 -0.232226 -0.059890 -0.034702 0.000000 
86.851967 3.644752 -0.102899 -0.276247 -0.059258 -0.049702 0.000000 
86.480019 3.999684 -0.116012 -0.253852 -0.062244 -0.085162 0.000000 
86.107018 4.287390 -0.115388 -0.272613 -0.065698 -0.100120 0.000000 
85.732887 4.525347 -0.113297 -0.264971 -0.067077 -0.119469 0.000000 
85.357559 4.725454 -0.130707 -0.185833 -0.070288 -0.140386 0.000000 
84.980927 4.896094 -0.190115 -0.117734 -0.068859 -0.166727 0.000000 
84.602898 5.043342 -0.199384 -0.090598 -0.067295 -0.166844 0.000000 
84.223381 5.171706 -0.206469 -0.077278 -0.065681 -0.159384 0.000000 
83.842270 5.284603 -0.224372 -0.034257 -0.070474 -0.149721 0.000000 
83.459457 5.384669 -0.259707 -0.018307 -0.076861 -0.169162 0.000000 
83.074852 5.473969 -0.567782 -0.104505 -0.085842 -0.208714 0.000000 
82.688347 5.554146 -0.538343 -0.002401 0.010900 -0.156067 0.000000 
74.000603 -82.308533 -0.000232 -0.000852 -0.000888 -0.000758 0.000000 
74.438766 -82.292458 0.002495 -0.002717 0.001759 -0.013302 0.000000 
82.688347 -81.554146 -0.180515 -0.210699 -0.061627 0.022370 0.000000 
83.074852 -81.473969 -0.183744 -0.483213 -0.063759 -0.008034 0.000000 
83.459457 -81.384666 -0.161303 -0.385634 -0.064497 -0.192148 0.000000 
83.842270 -81.284599 -0.150543 -0.219920 -0.062438 -0.050232 0.000000 
84.223381 -81.171707 -0.146223 -0.297128 -0.065043 -0.074494 0.000000 
84.602898 -81.043343 -0.158669 -0.225255 -0.060557 0.084570 0.000000 
84.980927 -80.896095 -0.166247 -0.257801 -0.062089 0.065471 0.000000 
85.357559 -80.725456 -0.158414 -0.264049 -0.060542 0.067837 0.000000 
85.732887 -80.525345 -0.162025 -0.250322 -0.064738 -0.103805 0.000000 
86.107018 -80.287392 -0.124995 -0.286845 -0.057417 -0.095217 0.000000 
86.480019 -79.999687 -0.084978 -0.274112 -0.050536 0.012298 0.000000 
86.851967 -79.644753 -0.075682 -0.240764 -0.060913 -0.070536 0.000000 
87.222931 -79.195854 -0.077713 -0.157575 -0.056922 0.003754 0.000000 
87.592934 -78.609917 -0.088503 -0.131346 -0.056908 -0.082232 0.000000 
87.961960 -77.812859 -0.090865 -0.180892 -0.059993 -0.094564 0.000000 
88.329880 -76.665741 -0.094422 -0.128137 -0.060488 -0.086821 0.000000 
88.696312 -74.874451 -0.096853 -0.103321 -0.061696 -0.091690 0.000000 
89.060143 -71.693199 -0.103515 -0.106163 -0.063558 -0.103038 0.000000 
89.417229 -64.566681 -0.112049 -0.101002 -0.063919 -0.062817 0.000000 
89.739395 -38.000000 -0.111820 -0.084230 -0.063114 -0.018437 0.000000 
89.739395 52.000000 -0.109457 -0.108376 -0.062474 0.075540 0.217630 
89.417229 78.566681 -0.108697 -0.206734 -0.061586 0.079835 0.481924 
89.060143 85.693199 -0.103265 -0.232077 -0.058705 0.368092 0.756088 
88.696312 88.874451 -0.103378 -0.198449 -0.057044 0.360972 1.021289 
88.329880 90.665741 -0.101367 -0.189769 -0.056033 0.429702 1.280602 
87.961960 91.812859 -0.099381 -0.153535 -0.054162 0.446102 1.455836 
87.592934 92.609917 -0.101960 -0.108539 -0.056060 0.475648 1.506730 
87.222931 93.195854 -0.103997 -0.128555 -0.056616 0.605756 1.495299 
86.851967 93.644753 -0.127695 -0.154157 -0.056866 0.441347 1.458312 
86.480019 93.999687 -0.147229 -0.165260 -0.058869 0.453351 1.387551 
86.107018 94.287392 -0.153067 -0.205694 -0.058941 0.440626 1.231192 
85.732887 94.525345 -0.157279 -0.170767 -0.060555 0.445245 1.145432 
85.357559 94.725456 -0.158468 -0.142765 -0.063283 0.459952 1.052617 
84.980927 94.896095 -0.155348 -0.149064 -0.066524 0.394660 0.936094 
84.602898 95.043343 -0.148118 -0.120404 -0.071173 0.249314 0.964943 
84.223381 95.171707 -0.138940 -0.138051 -0.071610 0.164257 0.964788 
83.842270 95.284599 -0.135094 -0.165293 -0.078913 0.411123 0.866094 
83.459457 95.384666 -0.129181 -0.182412 -0.086437 -0.074138 0.845437 
83.074852 95.473969 -0.214515 -0.161425 -0.095189 -0.200046 0.878120 
82.688347 95.554146 -0.262447 -0.136513 -0.101717 0.316509 1.112904 
82.299828 95.626518 -0.273425 -0.256712 -0.123221 1.007693 0.967668 
81.909203 95.692162 -0.263587 -0.278097 -0.127512 0.307152 0.885298 
81.516365 95.751953 -0.241690 -0.294379 -0.129367 -0.068676 0.762108 
78.696953 96.055573 -0.448129 -0.062750 -0.025091 0.016515 0.087495 
78.283356 96.087181 -0.079712 -0.022128 0.061995 0.050702 0.122666 
77.866913 96.116638 -0.014281 -0.006976 0.016092 0.056183 0.127139 
77.447624 96.144127 0.005905 -0.002400 -0.003290 0.070017 0.126676 
72.251701 -173.637360 -0.000076 0.001263 0.001102 -0.001734 0.000000 
72.684616 -173.649399 -0.000258 0.012905 0.002743 -0.000567 0.000000 
73.122383 -173.662430 0.000988 0.049083 0.000756 -0.014321 0.000000 
73.561531 -173.676437 0.008137 -0.368929 0.007532 -0.028587 0.000000 
74.000603 -173.691467 -0.069544 -0.685719 -0.045787 -0.099956 0.000000 
74.438766 -173.707550 -0.417606 -1.472605 -0.127650 -0.115713 0.000000 
74.875443 -173.724747 -0.912661 -1.907358 -0.224126 -0.081584 0.184190 
75.310226 -173.743118 -0.906175 -1.963589 -0.207999 -0.038813 0.559445 
75.742828 -173.762772 -0.887815 -1.835944 -0.191128 0.362587 0.757689 
76.173012 -173.783768 -0.811548 -1.649533 -0.162331 0.472406 0.850252 
76.600609 -173.806213 -0.665535 -1.540430 -0.150033 0.116230 0.743461 
77.025505 -173.830200 -0.582454 -1.464731 -0.130368 0.041137 0.447452 
77.447624 -173.855881 -0.481360 -1.497547 -0.120872 -0.083663 0.072417 
77.866913 -173.883362 -0.464431 -1.372766 -0.119754 -0.124754 0.000000 
78.283356 -173.912811 -0.462064 -1.277706 -0.116119 -0.136252 0.000000 
78.696953 -173.944427 -0.413006 -1.143729 -0.105586 -0.181423 0.000000 
79.107727 -173.978394 -0.376828 -1.004198 -0.094401 -0.242257 0.000000 
79.515732 -174.014969 -0.343213 -0.860669 -0.086809 -0.313459 0.000000 
79.921005 -174.054398 -0.273709 -0.734985 -0.082065 -0.301226 0.000000 
80.323631 -174.097015 -0.266490 -0.727379 -0.077453 -0.179169 0.000000 
80.723671 -174.143188 -0.254525 -0.709476 -0.072919 -0.056831 0.000000 
81.121223 -174.193359 -0.213155 -0.719559 -0.070653 -0.106073 0.000000 
81.516365 -174.248047 -0.201432 -0.684725 -0.065317 -0.101568 0.000000 
81.909203 -174.307846 -0.224814 -0.618169 -0.062193 -0.132915 0.000000 
82.299828 -174.373474 -0.247449 -0.603247 -0.060964 -0.129852 0.000000 
82.688347 -174.445862 -0.249759 -0.614119 -0.061109 -0.148614 0.000000 
83.074852 -174.526031 -0.247109 -0.558405 -0.058806 -0.153913 0.000000 
83.459457 -174.615326 -0.241606 -0.519363 -0.058271 -0.155288 0.000000 
83.842270 -174.715393 -0.164929 -0.439088 -0.057899 -0.160832 0.000000 
84.223381 -174.828293 -0.138078 -0.321941 -0.059649 -0.157170 0.000000 
84.602898 -174.956665 -0.144176 -0.326153 -0.059815 -0.145538 0.000000 
84.980927 -175.103912 -0.102541 -0.249131 -0.060286 -0.093019 0.000000 
85.357559 -175.274551 -0.099705 -0.226666 -0.060762 -0.116197 0.000000 
85.732887 -175.474655 -0.107763 -0.289088 -0.060940 -0.129063 0.000000 
86.107018 -175.712616 -0.112624 -0.300941 -0.060224 -0.148687 0.000000 
86.480019 -176.000320 -0.118834 -0.282464 -0.059736 -0.140197 0.000000 
86.851967 -176.355255 -0.120545 -0.224480 -0.061958 -0.176812 0.000000 
87.222931 -176.804153 -0.146135 -0.192783 -0.062241 -0.172730 0.000000 
87.592934 -177.390091 -0.144756 -0.131666 -0.062921 -0.157810 0.000000 
87.961960 -178.187134 -0.144572 -0.177150 -0.064269 -0.084427 0.000000 
88.329880 -179.334259 -0.142306 -0.205818 -0.064861 -0.110410 0.000000 
88.696312 178.874451 -0.150331 -0.156983 -0.065144 -0.135807 0.000000 
89.060143 175.693207 -0.141500 -0.168337 -0.066008 -0.116003 0.000000 
89.417229 168.566681 -0.108004 -0.191374 -0.065422 -0.026865 0.060670 
89.739395 142.000000 -0.113997 -0.120523 -0.064740 0.033233 0.172377 
89.739395 52.000000 -0.109457 -0.108376 -0.062474 0.075540 0.217630 
89.417229 25.433317 -0.104208 -0.106650 -0.061108 0.078205 0.206694 
89.060143 18.306799 -0.103997 -0.151404 -0.059944 0.032519 0.154363 
88.696312 15.125548 -0.101563 -0.152988 -0.059619 -0.020381 0.083727 
88.329880 13.334257 -0.095284 -0.198472 -0.058899 -0.053885 0.019637 
87.961960 12.187140 -0.085023 -0.205785 -0.058438 -0.045690 0.000000 
87.592934 11.390085 -0.094294 -0.226348 -0.058444 -0.018264 0.000000 
87.222931 10.804146 -0.103130 -0.242115 -0.057978 -0.065965 0.000000 
86.851967 10.355247 -0.137888 -0.301317 -0.060536 -0.068465 0.000000 
86.480019 10.000316 -0.132343 -0.328247 -0.062629 -0.079676 0.000000 
86.107018 9.712609 -0.137097 -0.318603 -0.066468 -0.111872 0.000000 
85.732887 9.474653 -0.133500 -0.320962 -0.068573 -0.136017 0.000000 
85.357559 9.274546 -0.108025 -0.239848 -0.072468 -0.151243 0.000000 
84.980927 9.103906 -0.128226 -0.160576 -0.072492 -0.166862 0.000000 
84.602898 8.956658 -0.206423 -0.116792 -0.071648 -0.166395 0.000000 
84.223381 8.828295 -0.219384 -0.086162 -0.065916 -0.138483 0.000000 
83.842270 8.715397 -0.243017 -0.047419 -0.069604 -0.125414 0.000000 
83.459457 8.615332 -0.339034 -0.048577 -0.088795 -0.191221 0.000000 
83.074852 8.526031 -0.393125 0.018392 0.013235 0.035351 0.000000 
82.688347 8.445854 -0.608665 -0.022596 0.000018 -0.015610 0.000000 
74.000603 -83.691467 0.000459 -0.003740 -0.000470 -0.002110 0.000000 
74.438766 -83.707542 0.003024 -0.003601 -0.001084 -0.011532 0.000000 
82.688347 -84.445854 -0.215682 -0.328038 -0.072028 -0.096097 0.000000 
83.074852 -84.526031 -0.178133 -0.396935 -0.058500 -0.093191 0.000000 
83.459457 -84.615334 -0.157556 -0.355589 -0.062333 -0.193645 0.000000 
83.842270 -84.715401 -0.147991 -0.251052 -0.060509 -0.142508 0.000000 
84.223381 -84.828293 -0.150491 -0.284401 -0.059274 0.039002 0.000000 
84.602898 -84.956657 -0.157453 -0.300679 -0.060847 0.113227 0.000000 
84.980927 -85.103905 -0.158602 -0.263183 -0.061167 0.084913 0.000000 
85.357559 -85.274544 -0.153535 -0.209039 -0.061235 0.021144 0.000000 
85.732887 -85.474655 -0.169108 -0.184673 -0.062706 -0.114226 0.000000 
86.107018 -85.712608 -0.110591 -0.179851 -0.057779 -0.119211 0.000000 
86.480019 -86.000313 -0.085001 -0.202304 -0.054927 -0.063655 0.000000 
86.851967 -86.355247 -0.077050 -0.235990 -0.060787 -0.093991 0.000000 
87.222931 -86.804146 -0.079026 -0.250772 -0.056578 -0.131062 0.000000 
87.592934 -87.390083 -0.084783 -0.209296 -0.057694 -0.126532 0.000000 
87.961960 -88.187141 -0.090284 -0.177918 -0.059641 -0.079379 0.000000 
88.329880 -89.334259 -0.093840 -0.124735 -0.059904 -0.077980 0.000000 
88.696312 -91.125549 -0.098797 -0.134803 -0.063571 -0.115756 0.000000 
89.060143 -94.306801 -0.106449 -0.144544 -0.066314 -0.114342 0.000000 
89.417229 -101.433319 -0.111024 -0.169284 -0.066468 -0.094619 0.000000 
89.739395 -128.000000 -0.111604 -0.116460 -0.065143 -0.107559 0.000000 
89.739395 142.000000 -0.113997 -0.120523 -0.064740 0.033233 0.172377 
89.417229 115.433319 -0.110081 -0.195749 -0.062254 0.156699 0.444772 
89.060143 108.306801 -0.108703 -0.224681 -0.060883 0.385774 0.742749 
88.696312 105.125549 -0.110605 -0.204866 -0.058985 0.393677 1.044364 
88.329880 103.334259 -0.104364 -0.167808 -0.055318 0.461768 1.340693 
87.961960 102.187141 -0.099503 -0.156681 -0.056529 0.554831 1.542470 
87.592934 101.390083 -0.103254 -0.130274 -0.054946 0.578052 1.652440 
87.222931 100.804146 -0.105569 -0.134289 -0.053903 0.726471 1.652669 
86.851967 100.355247 -0.136326 -0.153489 -0.056715 0.438356 1.604270 
86.480019 100.000313 -0.155092 -0.170353 -0.057984 0.333737 1.537194 
86.107018 99.712608 -0.160790 -0.204004 -0.059632 0.461078 1.399673 
85.732887 99.474655 -0.162009 -0.186193 -0.060740 0.480536 1.301355 
85.357559 99.274544 -0.163780 -0.148051 -0.063931 0.483720 1.250375 
84.980927 99.103905 -0.158089 -0.140445 -0.067504 0.469029 1.201591 
84.602898 98.956657 -0.149833 -0.099771 -0.071864 0.392419 1.280398 
84.223381 98.828293 -0.141425 -0.096487 -0.078240 0.366930 1.379105 
83.842270 98.715401 -0.124916 -0.130836 -0.074821 0.666928 1.399666 
83.459457 98.615334 -0.197152 -0.142419 -0.073989 1.260535 1.400862 
83.074852 98.526031 -0.211530 -0.147989 -0.089020 0.033249 1.315541 
82.688347 98.445854 -0.264860 -0.147110 -0.090287 -0.084960 1.324676 
82.299828 98.373482 -0.279345 -0.174614 -0.153306 1.114300 1.115958 
81.909203 98.307838 -0.293546 -0.263731 -0.143443 0.552245 0.874802 
81.516365 98.248047 -0.278579 -0.314982 -0.141767 0.725627 0.705522 
77.866913 97.883362 -0.010768 -0.007043 0.023347 0.196795 0.131036 
77.447624 97.855873 -0.000583 -0.004603 -0.015126 0.070232 0.126639 
72.245338 -174.911697 -0.000227 0.000625 0.001453 -0.002564 0.000000 
72.677994 -174.947754 0.000027 0.003325 0.004617 -0.000709 0.000000 
73.115501 -174.986816 0.000865 -0.018224 -0.001899 -0.018178 0.000000 
73.554375 -175.028809 -0.012755 -0.328164 -0.014786 -0.050538 0.000000 
73.993164 -175.073807 -0.048358 -0.623974 -0.030684 -0.135084 0.000000 
74.431023 -175.121994 -0.266112 -1.311039 -0.093157 -0.169207 0.000000 
74.867393 -175.173523 -0.904809 -1.793689 -0.230068 -0.134369 0.099937 
75.301857 -175.228607 -0.914213 -1.962578 -0.210631 -0.193951 0.583951 
75.734123 -175.287476 -0.881565 -2.011303 -0.197979 0.316924 0.860949 
76.163956 -175.350372 -0.766125 -1.739748 -0.161071 0.506140 1.018144 
76.591187 -175.417587 -0.639863 -1.629444 -0.144210 0.252534 0.986369 
77.015709 -175.489456 -0.545238 -1.501060 -0.130287 0.024901 0.691232 
77.437424 -175.566345 -0.534217 -1.428210 -0.127428 -0.025752 0.240081 
77.856293 -175.648666 -0.522638 -1.290885 -0.126872 -0.053262 0.000000 
78.272293 -175.736877 -0.495035 -1.198881 -0.117584 -0.088446 0.000000 
78.685425 -175.831512 -0.434896 -0.941794 -0.099262 -0.138986 0.000000 
79.095711 -175.933197 -0.395416 -0.948926 -0.091830 -0.253637 0.000000 
79.503197 -176.042633 -0.358021 -0.888811 -0.086665 -0.373797 0.000000 
79.907913 -176.160645 -0.286975 -0.776146 -0.082058 -0.357323 0.000000 
80.309944 -176.288162 -0.287212 -0.746475 -0.079559 -0.163151 0.000000 
80.709358 -176.426285 -0.270323 -0.746331 -0.075273 -0.021838 0.000000 
81.106224 -176.576309 -0.222758 -0.730009 -0.070267 -0.079866 0.000000 
81.500633 -176.739761 -0.226118 -0.654985 -0.066604 -0.199700 0.000000 
81.892662 -176.918457 -0.237625 -0.617065 -0.064156 -0.202978 0.000000 
82.282417 -177.114532 -0.257378 -0.580684 -0.060544 -0.166634 0.000000 
82.669983 -177.330627 -0.254514 -0.553553 -0.060201 -0.178189 0.000000 
83.055435 -177.569901 -0.247935 -0.497576 -0.060085 -0.166506 0.000000 
83.438881 -177.836227 -0.242432 -0.479925 -0.059143 -0.158468 0.000000 
83.820381 -178.134430 -0.151235 -0.398863 -0.058137 -0.155506 0.000000 
84.200035 -178.470581 -0.144158 -0.334655 -0.057236 -0.143733 0.000000 
84.577896 -178.852371 -0.135878 -0.323339 -0.057777 -0.106526 0.000000 
84.954025 -179.289764 -0.135135 -0.328291 -0.058564 -0.127959 0.000000 
85.328476 -179.795822 -0.136261 -0.303468 -0.059038 -0.143976 0.000000 
85.701248 179.611938 -0.115376 -0.325881 -0.057735 -0.174445 0.000000 
86.072342 178.909515 -0.119114 -0.337462 -0.057898 -0.165030 0.000000 
86.441689 178.063141 -0.119222 -0.270575 -0.059670 -0.146522 0.000000 
86.809158 177.023834 -0.117906 -0.215328 -0.059739 -0.147399 0.000000 
87.174477 175.717789 -0.121923 -0.166728 -0.059770 -0.176597 0.000000 
87.537178 174.028900 -0.120881 -0.149041 -0.061354 -0.148451 0.000000 
87.896385 171.764023 -0.140639 -0.230329 -0.063041 -0.120086 0.000000 
88.250443 168.579651 -0.102697 -0.242818 -0.064395 -0.135196 0.000000 
88.595985 163.811218 -0.121707 -0.220069 -0.063769 -0.089431 0.016761 
88.925285 156.041031 -0.156101 -0.222261 -0.063953 -0.053753 0.179957 
89.218132 142.000000 -0.150332 -0.205853 -0.063734 0.068748 0.311323 
89.417229 115.433319 -0.110081 -0.195749 -0.062254 0.156699 0.444772 
89.417229 78.566681 -0.108697 -0.206734 -0.061586 0.079835 0.481924 
89.218132 52.000000 -0.106482 -0.177450 -0.060248 0.064605 0.440534 
88.925285 37.958965 -0.103415 -0.175735 -0.058422 0.030260 0.352205 
88.595985 30.188780 -0.098752 -0.179825 -0.058816 0.012487 0.244084 
88.250443 25.420357 -0.098876 -0.160963 -0.059385 -0.051300 0.134115 
87.896385 22.235975 -0.090103 -0.221009 -0.059061 -0.053302 0.030704 
87.537178 19.971106 -0.102887 -0.218946 -0.057650 -0.022214 0.000000 
87.174477 18.282206 -0.108755 -0.221875 -0.057093 -0.051276 0.000000 
86.809158 16.976170 -0.104331 -0.304492 -0.059481 -0.070277 0.000000 
86.441689 15.936852 -0.126829 -0.352237 -0.060663 -0.099857 0.000000 
86.072342 15.090484 -0.134579 -0.368681 -0.065177 -0.123261 0.000000 
85.701248 14.388062 -0.146133 -0.354959 -0.070896 -0.147791 0.000000 
85.328476 13.795824 -0.141247 -0.331757 -0.076520 -0.174252 0.000000 
84.954025 13.289767 -0.137472 -0.286132 -0.075325 -0.171125 0.000000 
84.577896 12.852377 -0.228726 -0.227401 -0.074784 -0.172040 0.000000 
84.200035 12.470582 -0.226038 -0.231557 -0.080588 -0.185725 0.000000 
83.820381 12.134431 -0.243656 -0.251709 -0.086472 -0.179610 0.000000 
83.438881 11.836221 -0.233060 -0.110891 -0.089286 -0.172322 0.000000 
83.055435 11.569895 -0.308386 -0.102239 -0.084840 -0.175299 0.000000 
82.669983 11.330631 -0.500855 -0.044660 -0.014678 -0.058097 0.000000 
73.993164 -85.073814 -0.000441 -0.004281 0.000351 -0.007161 0.000000 
74.431023 -85.121994 0.000459 -0.007535 -0.000434 -0.007679 0.000000 
82.282417 -87.114540 -0.244767 -0.364492 -0.057699 -0.047084 0.000000 
82.669983 -87.330627 -0.219627 -0.388881 -0.053084 -0.041991 0.000000 
83.055435 -87.569893 -0.202534 -0.528819 -0.062646 -0.107896 0.000000 
83.438881 -87.836220 -0.161492 -0.342994 -0.064594 -0.153796 0.000000 
83.820381 -88.134430 -0.156086 -0.303603 -0.060493 -0.135010 0.000000 
84.200035 -88.470581 -0.156357 -0.278441 -0.060087 -0.102934 0.000000 
84.577896 -88.852379 -0.158740 -0.319935 -0.061620 0.035862 0.000000 
84.954025 -89.289764 -0.151577 -0.342939 -0.061701 0.021011 0.000000 
85.328476 -89.795822 -0.159068 -0.237643 -0.062458 -0.096106 0.000000 
85.701248 -90.388062 -0.174706 -0.182642 -0.061139 -0.129024 0.000000 
86.072342 -91.090485 -0.106470 -0.177037 -0.059600 -0.119837 0.000000 
86.441689 -91.936852 -0.087076 -0.252892 -0.058770 -0.103640 0.000000 
86.809158 -92.976166 -0.076602 -0.362008 -0.059414 -0.047173 0.000000 
87.174477 -94.282204 -0.080215 -0.255778 -0.058109 -0.081724 0.000000 
87.537178 -95.971107 -0.084771 -0.205581 -0.057833 -0.125027 0.000000 
87.896385 -98.235977 -0.082426 -0.198980 -0.059398 -0.119059 0.000000 
88.250443 -101.420357 -0.090154 -0.157726 -0.063403 -0.108769 0.000000 
88.595985 -106.188782 -0.118961 -0.133786 -0.065119 -0.103006 0.000000 
88.925285 -113.958969 -0.124495 -0.188252 -0.066511 -0.103851 0.000000 
89.218132 -128.000000 -0.104589 -0.170865 -0.066446 -0.085646 0.000000 
89.417229 -154.566681 -0.110945 -0.169208 -0.065903 -0.106801 0.000000 
89.417229 168.566681 -0.108004 -0.191374 -0.065422 -0.026865 0.060670 
89.218132 142.000000 -0.150332 -0.205853 -0.063734 0.068748 0.311323 
88.925285 127.958969 -0.113011 -0.239284 -0.061916 0.353412 0.620170 
88.595985 120.188782 -0.111109 -0.218421 -0.059824 0.414758 0.943202 
88.250443 115.420357 -0.108190 -0.169774 -0.056148 0.457001 1.255504 
87.896385 112.235977 -0.106292 -0.185089 -0.054910 0.582884 1.487185 
87.537178 109.971107 -0.103537 -0.141639 -0.054439 0.676372 1.648184 
87.174477 108.282204 -0.103607 -0.142902 -0.057015 0.759226 1.650637 
86.809158 106.976166 -0.138728 -0.157949 -0.056996 0.816521 1.589339 
86.441689 105.936852 -0.158054 -0.151280 -0.057090 0.520830 1.534089 
86.072342 105.090485 -0.159678 -0.158108 -0.059465 0.491146 1.444497 
85.701248 104.388062 -0.165924 -0.195545 -0.061587 0.530222 1.353177 
85.328476 103.795822 -0.169989 -0.176736 -0.063709 0.526261 1.351516 
84.954025 103.289764 -0.163831 -0.126379 -0.066334 0.469237 1.375807 
84.577896 102.852379 -0.146522 -0.106412 -0.069394 0.381779 1.504729 
84.200035 102.470581 -0.128969 -0.109237 -0.071795 0.554720 1.699017 
83.820381 102.134430 -0.156359 -0.131041 -0.070074 0.747508 1.835681 
83.438881 101.836220 -0.166041 -0.153828 -0.076186 1.161059 1.779299 
83.055435 101.569893 -0.179351 -0.150130 -0.078810 1.470558 1.764932 
82.669983 101.330627 -0.220958 -0.155331 -0.088888 0.288280 1.745221 
82.282417 101.114540 -0.237319 -0.149877 -0.084957 0.175195 1.540637 
81.892662 100.918449 -0.297689 -0.272645 -0.167901 1.452542 1.178444 
81.500633 100.739761 -0.316198 -0.326423 -0.089293 0.607492 1.077160 
81.106224 100.576309 -0.289513 -0.442399 -0.158357 0.113070 0.883216 
80.709358 100.426285 -0.375863 -0.622136 -0.137111 0.023741 0.474179 
80.309944 100.288155 -0.399379 -0.578854 -0.084142 0.119795 0.179932 
77.856293 99.648659 -0.026943 -0.005704 0.016449 0.243600 0.096039 
77.437424 99.566345 -0.005903 -0.006013 -0.019101 0.042626 0.094057 
72.232613 -176.184814 -0.000430 -0.009566 -0.004423 -0.000887 0.000000 
72.664772 -176.244812 -0.000291 -0.035654 -0.006082 -0.006539 0.000000 
73.101753 -176.309753 -0.000242 -0.105093 -0.002005 -0.037775 0.000000 
73.540070 -176.379593 -0.070470 -0.363058 -0.035054 -0.083703 0.000000 
73.978287 -176.454437 -0.050803 -0.642270 -0.032077 -0.160059 0.000000 
74.415558 -176.534561 -0.203530 -1.268652 -0.088249 -0.198343 0.000000 
74.851303 -176.620224 -0.363455 -1.417125 -0.108805 -0.200355 0.045997 
75.285126 -176.711807 -0.915634 -1.943763 -0.202695 0.984729 0.669442 
75.716721 -176.809647 -0.864730 -2.082504 -0.202119 0.567897 1.087413 
76.145851 -176.914185 -0.738945 -1.882173 -0.161222 0.733486 1.365133 
76.572365 -177.025894 -0.613313 -1.674802 -0.146254 0.330664 1.413742 
76.996117 -177.145294 -0.591410 -1.436795 -0.137435 0.160408 1.141584 
77.417038 -177.273026 -0.564939 -1.375132 -0.127548 0.081425 0.585927 
77.835075 -177.409729 -0.541098 -1.249608 -0.122694 0.032902 0.216970 
78.250198 -177.556183 -0.490857 -1.108392 -0.114129 -0.023519 0.000000 
78.662407 -177.713287 -0.416676 -0.881475 -0.094442 -0.077442 0.000000 
79.071709 -177.882034 -0.360451 -0.870458 -0.083811 -0.213267 0.000000 
79.478157 -178.063599 -0.356762 -0.882408 -0.080990 -0.328604 0.000000 
79.881775 -178.259277 -0.308172 -0.779441 -0.082187 -0.371915 0.000000 
80.282623 -178.470657 -0.307984 -0.749238 -0.080753 -0.145571 0.000000 
80.680771 -178.699509 -0.271740 -0.730345 -0.076390 -0.056923 0.000000 
81.076286 -178.947952 -0.214069 -0.733059 -0.071559 -0.136134 0.000000 
81.469231 -179.218460 -0.235172 -0.655935 -0.067265 -0.221349 0.000000 
81.859680 -179.513992 -0.255658 -0.621834 -0.064475 -0.181422 0.000000 
82.247704 -179.838028 -0.263800 -0.580159 -0.062217 -0.189717 0.000000 
82.633377 179.805191 -0.260655 -0.482591 -0.061146 -0.182064 0.000000 
83.016754 179.410568 -0.248631 -0.481707 -0.059340 -0.154914 0.000000 
83.397888 178.971863 -0.238260 -0.444566 -0.058181 -0.143108 0.000000 
83.776833 178.481339 -0.148305 -0.386769 -0.057287 -0.156971 0.000000 
84.153603 177.929367 -0.137986 -0.354415 -0.056547 -0.164634 0.000000 
84.528214 177.303757 -0.131462 -0.350392 -0.056644 -0.135697 0.000000 
84.900635 176.588867 -0.142186 -0.302385 -0.055865 -0.150309 0.000000 
85.270813 175.764328 -0.146916 -0.273121 -0.055558 -0.168604 0.000000 
85.638618 174.803146 -0.144755 -0.324086 -0.056099 -0.181546 0.000000 
86.003860 173.668839 -0.119321 -0.276144 -0.057641 -0.187729 0.000000 
86.366211 172.310928 -0.118930 -0.278225 -0.057715 -0.157076 0.000000 
86.725166 170.657852 -0.120138 -0.235205 -0.056596 -0.134653 0.000000 
87.079933 168.605057 -0.120493 -0.170008 -0.058685 -0.149252 0.000000 
87.429230 165.994812 -0.115900 -0.163973 -0.060968 -0.116483 0.000000 
87.770950 162.580368 -0.109548 -0.164192 -0.062659 -0.107552 0.000000 
88.101456 157.961441 -0.105424 -0.177361 -0.063481 -0.115770 0.060705 
88.414162 151.470001 -0.104084 -0.256439 -0.063956 -0.059060 0.274656 
88.696671 142.000000 -0.111592 -0.239278 -0.063309 0.242115 0.475539 
88.925285 127.958969 -0.113011 -0.239284 -0.061916 0.353412 0.620170 
89.060143 108.306801 -0.108703 -0.224681 -0.060883 0.385774 0.742749 
89.060143 85.693199 -0.103265 -0.232077 -0.058705 0.368092 0.756088 
88.925285 66.041031 -0.101299 -0.216006 -0.058549 0.351148 0.677288 
88.696671 52.000000 -0.099200 -0.182493 -0.058265 0.245865 0.540489 
88.414162 42.529999 -0.097996 -0.139728 -0.058044 0.186832 0.392014 
88.101456 36.038559 -0.098386 -0.173210 -0.058958 0.129870 0.240049 
87.770950 31.419628 -0.092307 -0.155490 -0.058648 0.054483 0.101703 
87.429230 28.005186 -0.104469 -0.149998 -0.057879 0.033942 0.000000 
87.079933 25.394941 -0.095047 -0.171623 -0.059188 -0.055980 0.000000 
86.725166 23.342148 -0.097787 -0.269676 -0.058472 -0.077175 0.000000 
86.366211 21.689066 -0.114761 -0.339606 -0.059857 -0.102537 0.000000 
86.003860 20.331160 -0.116169 -0.357865 -0.064253 -0.126984 0.000000 
85.638618 19.196848 -0.147522 -0.395138 -0.071114 -0.144788 0.000000 
85.270813 18.235672 -0.146395 -0.487232 -0.081185 -0.195515 0.000000 
84.900635 17.411137 -0.149238 -0.510327 -0.085082 -0.206864 0.000000 
84.528214 16.696245 -0.209479 -0.366413 -0.088791 -0.206313 0.000000 
84.153603 16.070633 -0.232078 -0.240544 -0.092600 -0.207850 0.000000 
83.776833 15.518663 -0.246357 -0.050063 -0.091833 -0.162282 0.000000 
83.397888 15.028143 -0.274713 -0.216320 -0.093527 -0.152821 0.000000 
83.016754 14.589432 -0.388160 -0.199669 -0.105451 -0.164595 0.000000 
82.633377 14.194810 -0.386025 0.045093 0.013388 -0.026671 0.000000 
73.978287 -86.454437 0.000583 -0.030561 0.003984 -0.026156 0.012292 
74.415558 -86.534554 0.001980 -0.027918 -0.002271 -0.004806 0.012292 
82.247704 -89.838028 -0.239358 -0.355315 -0.078445 -0.069730 0.000000 
82.633377 -90.194809 -0.195343 -0.343400 -0.065680 -0.098817 0.000000 
83.016754 -90.589432 -0.180907 -0.388972 -0.067341 -0.120544 0.000000 
83.397888 -91.028145 -0.172342 -0.306250 -0.061402 -0.156732 0.000000 
83.776833 -91.518661 -0.159902 -0.239204 -0.062766 -0.127139 0.000000 
84.153603 -92.070633 -0.156329 -0.267829 -0.063117 -0.153974 0.000000 
84.528214 -92.696243 -0.158653 -0.301013 -0.062426 -0.147524 0.000000 
84.900635 -93.411133 -0.152616 -0.314873 -0.062676 -0.110415 0.000000 
85.270813 -94.235672 -0.165812 -0.302067 -0.063192 -0.121382 0.000000 
85.638618 -95.196846 -0.172699 -0.317675 -0.061269 -0.149741 0.000000 
86.003860 -96.331161 -0.108992 -0.266526 -0.060243 -0.132023 0.000000 
86.366211 -97.689064 -0.094848 -0.279329 -0.060551 -0.105167 0.000000 
86.725166 -99.342148 -0.083317 -0.306947 -0.061272 -0.054312 0.000000 
87.079933 -101.394943 -0.081946 -0.326886 -0.061619 -0.087666 0.000000 
87.429230 -104.005188 -0.079361 -0.199169 -0.059609 -0.102095 0.000000 
87.770950 -107.419632 -0.085372 -0.163278 -0.060579 -0.093165 0.000000 
88.101456 -112.038559 -0.118590 -0.173139 -0.063002 -0.092142 0.000000 
88.414162 -118.529999 -0.120456 -0.169564 -0.064118 -0.088153 0.000000 
88.696671 -128.000000 -0.118766 -0.129666 -0.065797 -0.095045 0.000000 
88.925285 -142.041031 -0.097891 -0.182796 -0.068547 -0.051868 0.000000 
89.060143 -161.693207 -0.098881 -0.178346 -0.067124 -0.103529 0.000000 
89.060143 175.693207 -0.141500 -0.168337 -0.066008 -0.116003 0.000000 
88.925285 156.041031 -0.156101 -0.222261 -0.063953 -0.053753 0.179957 
88.696671 142.000000 -0.111592 -0.239278 -0.063309 0.242115 0.475539 
88.414162 132.529999 -0.111921 -0.203458 -0.062716 0.364849 0.804536 
88.101456 126.038559 -0.116028 -0.156623 -0.057905 0.418585 1.120755 
87.770950 121.419632 -0.108637 -0.179148 -0.055774 0.518995 1.381664 
87.429230 118.005188 -0.106765 -0.138329 -0.057722 0.561765 1.556217 
87.079933 115.394943 -0.106443 -0.136085 -0.058310 0.670747 1.550885 
86.725166 113.342148 -0.110230 -0.190766 -0.057210 0.796939 1.476923 
86.366211 111.689064 -0.146837 -0.158362 -0.057689 0.454593 1.397076 
86.003860 110.331161 -0.159549 -0.143338 -0.059088 0.346965 1.285769 
85.638618 109.196846 -0.164932 -0.178821 -0.061789 0.486385 1.155130 
85.270813 108.235672 -0.163776 -0.146973 -0.063691 0.521715 1.163524 
84.900635 107.411133 -0.157070 -0.132382 -0.065810 0.492950 1.228177 
84.528214 106.696243 -0.165288 -0.112274 -0.070885 0.630794 1.417284 
84.153603 106.070633 -0.179912 -0.107901 -0.075650 0.604824 1.755718 
83.776833 105.518661 -0.173485 -0.115374 -0.072986 0.842250 2.086932 
83.397888 105.028145 -0.173483 -0.153910 -0.076010 0.928389 2.061394 
83.016754 104.589432 -0.182270 -0.158765 -0.083209 1.129813 1.875040 
82.633377 104.194809 -0.208880 -0.178105 -0.093755 0.934155 1.765435 
82.247704 103.838028 -0.214778 -0.169398 -0.091413 0.024340 1.509624 
81.859680 103.513985 -0.267449 -0.208228 -0.097066 0.830801 1.020214 
81.469231 103.218460 -0.259762 -0.309791 -0.106139 0.283990 0.981795 
81.076286 102.947945 -0.301263 -0.379075 -0.113097 0.094751 1.034994 
80.680771 102.699501 -0.419815 -0.400568 -0.086315 0.332419 0.708967 
80.282623 102.470650 -0.459306 -0.427732 -0.065064 0.043553 0.465065 
77.835075 101.409721 -0.032134 -0.017167 0.012290 0.253107 0.085029 
77.417038 101.273018 -0.010665 0.011397 -0.042458 -0.073305 0.103820 
72.213554 -177.455917 0.000129 -0.034314 -0.000035 -0.001629 0.000000 
72.644958 -177.539658 -0.002231 -0.126642 -0.006678 -0.007372 0.000000 
73.081146 -177.630310 -0.049327 -0.318527 -0.029427 -0.023139 0.000000 
73.518646 -177.727753 -0.078080 -0.562893 -0.043348 -0.069666 0.000000 
73.956001 -177.832184 -0.200933 -1.006881 -0.079577 -0.145465 0.000000 
74.392380 -177.943954 -0.311482 -1.480171 -0.102496 -0.179958 0.000000 
74.827202 -178.063477 -0.920140 -1.886027 -0.220848 -0.183594 0.043832 
75.260056 -178.191177 -0.914148 -1.941994 -0.206265 -0.355593 0.755998 
75.690651 -178.327621 -0.780704 -1.927252 -0.181805 0.773223 1.258619 
76.118736 -178.473358 -0.692023 -1.752445 -0.154032 1.238208 1.654283 
76.544159 -178.629059 -0.627384 -1.649018 -0.146852 0.709606 1.786976 
76.966782 -178.795456 -0.582020 -1.369231 -0.130375 0.432322 1.516290 
77.386513 -178.973389 -0.557519 -1.244620 -0.119919 0.193956 0.874255 
77.803299 -179.163757 -0.538633 -1.131464 -0.117180 0.157799 0.421522 
78.217110 -179.367661 -0.508473 -1.041399 -0.112541 0.031729 0.047508 
78.627937 -179.586288 -0.472246 -0.900893 -0.102888 -0.030963 0.000000 
79.035789 -179.821014 -0.428920 -0.875169 -0.095743 -0.112059 0.000000 
79.440681 179.926559 -0.401745 -0.812683 -0.089642 -0.302230 0.000000 
79.842659 179.654648 -0.366741 -0.761631 -0.083641 -0.324974 0.000000 
80.241760 179.361115 -0.332369 -0.793935 -0.080590 -0.154748 0.000000 
80.638039 179.043518 -0.289780 -0.748107 -0.075852 -0.088351 0.000000 
81.031532 178.699020 -0.233244 -0.691282 -0.071230 -0.169919 0.000000 
81.422310 178.324234 -0.254271 -0.624781 -0.067844 -0.207241 0.000000 
81.810410 177.915222 -0.261688 -0.580984 -0.063803 -0.149978 0.000000 
82.195885 177.467255 -0.270372 -0.503277 -0.061904 -0.158982 0.000000 
82.578766 176.974686 -0.265632 -0.505295 -0.061171 -0.150540 0.000000 
82.959076 176.430725 -0.251629 -0.454426 -0.059741 -0.156693 0.000000 
83.336830 175.827057 -0.234583 -0.434544 -0.058089 -0.164634 0.000000 
83.712013 175.153549 -0.147022 -0.379092 -0.056583 -0.167767 0.000000 
84.084579 174.397568 -0.132976 -0.374604 -0.055980 -0.140475 0.000000 
84.454460 173.543289 -0.136470 -0.361818 -0.055450 -0.157251 0.000000 
84.821518 172.570663 -0.145201 -0.312333 -0.055067 -0.173213 0.000000 
85.185547 171.453842 -0.138841 -0.289392 -0.054375 -0.186752 0.000000 
85.546249 170.159149 -0.142585 -0.259229 -0.055152 -0.191190 0.000000 
85.903198 168.641876 -0.144010 -0.223360 -0.055200 -0.191545 0.000000 
86.255753 166.841736 -0.137978 -0.208357 -0.054206 -0.143933 0.000000 
86.602966 164.675812 -0.108985 -0.218829 -0.057456 -0.145668 0.000000 
86.943481 162.028000 -0.111064 -0.187298 -0.061166 -0.129768 0.000000 
87.275192 158.732742 -0.111848 -0.184026 -0.062335 -0.135241 0.000000 
87.594887 154.550705 -0.116422 -0.191106 -0.063030 -0.076652 0.061144 
87.897499 149.135468 -0.112338 -0.235250 -0.062495 0.202381 0.317469 
88.174896 142.000000 -0.111144 -0.198347 -0.062307 0.207343 0.573041 
88.414162 132.529999 -0.111921 -0.203458 -0.062716 0.364849 0.804536 
88.595985 120.188782 -0.111109 -0.218421 -0.059824 0.414758 0.943202 
88.696312 105.125549 -0.110605 -0.204866 -0.058985 0.393677 1.044364 
88.696312 88.874451 -0.103378 -0.198449 -0.057044 0.360972 1.021289 
88.595985 73.811218 -0.100732 -0.158732 -0.055424 0.414748 0.897360 
88.414162 61.470001 -0.097213 -0.173173 -0.056739 0.328325 0.721176 
88.174896 52.000000 -0.098132 -0.162508 -0.057428 0.205243 0.540614 
87.897499 44.864536 -0.094462 -0.138728 -0.057759 0.136785 0.347011 
87.594887 39.449291 -0.093153 -0.124153 -0.058545 0.062985 0.175805 
87.275192 35.267250 -0.102800 -0.137881 -0.058712 0.043174 0.041282 
86.943481 31.971992 -0.093169 -0.169877 -0.061756 -0.010554 0.000000 
86.602966 29.324190 -0.099832 -0.207632 -0.059430 -0.066812 0.000000 
86.255753 27.158266 -0.117957 -0.280930 -0.061091 -0.092626 0.000000 
85.903198 25.358116 -0.119683 -0.315415 -0.065729 -0.129792 0.000000 
85.546249 23.840849 -0.131204 -0.411332 -0.069382 -0.151064 0.000000 
85.185547 22.546154 -0.153869 -0.527854 -0.075813 -0.193810 0.000000 
84.821518 21.429340 -0.153861 -0.638432 -0.082402 -0.188407 0.000000 
84.454460 20.456709 -0.157577 -0.614648 -0.088689 -0.199284 0.000000 
84.084579 19.602436 -0.230983 0.093093 -0.080744 -0.189431 0.000000 
83.712013 18.846451 -0.247598 0.007716 -0.070182 -0.164004 0.000000 
83.336830 18.172935 -0.324245 -0.123394 -0.063387 -0.146996 0.000000 
82.959076 17.569279 -0.345161 0.049131 0.017705 -0.171504 0.000000 
82.578766 17.025311 -0.356224 -0.034585 0.000960 0.000919 0.000000 
73.956001 -87.832184 -0.007143 -0.080250 0.003489 -0.013449 0.022046 
74.392380 -87.943962 -0.003170 -0.050607 -0.003273 0.014749 0.022046 
81.810410 -92.084778 -0.297043 -0.433200 -0.068593 -0.054036 0.000000 
82.195885 -92.532745 -0.259789 -0.438860 -0.063342 -0.039183 0.000000 
82.578766 -93.025307 -0.202570 -0.351098 -0.062761 -0.047702 0.000000 
82.959076 -93.569283 -0.183440 -0.316044 -0.059600 -0.053966 0.000000 
83.336830 -94.172935 -0.176483 -0.349411 -0.063396 -0.129667 0.000000 
83.712013 -94.846451 -0.160084 -0.382323 -0.064096 -0.180737 0.000000 
84.084579 -95.602432 -0.157413 -0.362083 -0.062856 -0.142885 0.000000 
84.454460 -96.456711 -0.159480 -0.352598 -0.063677 -0.172050 0.000000 
84.821518 -97.429344 -0.163702 -0.340668 -0.063810 -0.168528 0.000000 
85.185547 -98.546158 -0.166454 -0.312021 -0.064040 -0.096398 0.000000 
85.546249 -99.840851 -0.121838 -0.305501 -0.066149 -0.121926 0.000000 
85.903198 -101.358116 -0.112111 -0.290507 -0.064587 -0.120558 0.000000 
86.255753 -103.158264 -0.110437 -0.235691 -0.063476 -0.090885 0.000000 
86.602966 -105.324188 -0.099889 -0.335613 -0.069182 -0.088432 0.000000 
86.943481 -107.971992 -0.084076 -0.228455 -0.067441 -0.086885 0.000000 
87.275192 -111.267250 -0.082449 -0.211192 -0.059991 -0.073296 0.000000 
87.594887 -115.449295 -0.114321 -0.209405 -0.061158 -0.085098 0.000000 
87.897499 -120.864532 -0.122289 -0.216553 -0.064332 -0.088261 0.000000 
88.174896 -128.000000 -0.118660 -0.152003 -0.065313 -0.088959 0.000000 
88.414162 -137.470001 -0.114392 -0.203758 -0.066521 -0.084526 0.000000 
88.595985 -149.811218 -0.087468 -0.176452 -0.068218 -0.052226 0.000000 
88.696312 -164.874451 -0.135859 -0.187847 -0.067884 -0.093444 0.000000 
88.696312 178.874451 -0.150331 -0.156983 -0.065144 -0.135807 0.000000 
88.595985 163.811218 -0.121707 -0.220069 -0.063769 -0.089431 0.016761 
88.414162 151.470001 -0.104084 -0.256439 -0.063956 -0.059060 0.274656 
88.174896 142.000000 -0.111144 -0.198347 -0.062307 0.207343 0.573041 
87.897499 134.864532 -0.114710 -0.204022 -0.060119 0.376905 0.869997 
87.594887 129.449295 -0.112967 -0.168391 -0.058602 0.419212 1.122056 
87.275192 125.267250 -0.108675 -0.166746 -0.057900 0.472781 1.309346 
86.943481 121.971992 -0.102719 -0.144431 -0.057011 0.458807 1.307079 
86.602966 119.324188 -0.136481 -0.149187 -0.056771 0.590097 1.228878 
86.255753 117.158264 -0.149216 -0.144697 -0.056961 0.401888 1.154380 
85.903198 115.358116 -0.148524 -0.132784 -0.057584 0.271394 1.068191 
85.546249 113.840851 -0.148762 -0.125690 -0.059704 0.361810 0.924026 
85.185547 112.546158 -0.175550 -0.164523 -0.061780 0.482764 0.919687 
84.821518 111.429344 -0.174374 -0.145580 -0.064969 0.496383 0.998551 
84.454460 110.456711 -0.192978 -0.121076 -0.068884 0.496254 1.171772 
84.084579 109.602432 -0.190718 -0.120816 -0.074639 0.522900 1.450670 
83.712013 108.846451 -0.181004 -0.155596 -0.078034 0.710736 1.912452 
83.336830 108.172935 -0.185320 -0.159548 -0.079661 0.817637 2.048246 
82.959076 107.569283 -0.183952 -0.171060 -0.082544 1.027555 1.738814 
82.578766 107.025307 -0.191014 -0.176827 -0.086976 0.226724 1.580256 
82.195885 106.532745 -0.179084 -0.204749 -0.092741 -0.227628 1.331593 
81.810410 106.084778 -0.216093 -0.209875 -0.114336 0.071552 0.779366 
81.422310 105.675758 -0.292174 -0.244342 -0.114998 0.840178 0.676015 
81.031532 105.300980 -0.350751 -0.257155 -0.102864 0.235032 0.947243 
80.638039 104.956474 -0.442382 -0.293764 -0.061011 0.480513 0.755367 
80.241760 104.638885 -0.481714 -0.364476 -0.078418 0.314356 0.615970 
79.842659 104.345352 -0.511651 -0.418116 -0.105213 -0.194351 0.563610 
79.440681 104.073433 -0.522188 -0.450459 -0.088584 -0.063447 0.455885 
78.217110 103.367661 -0.509905 -0.351090 -0.123515 -0.343584 0.323539 
77.803299 103.163765 -0.016695 -0.024565 -0.051310 0.217436 0.289696 
72.188164 -178.724243 0.002335 -0.003479 0.000191 -0.004653 0.000000 
72.618576 -178.831451 -0.003208 -0.151144 -0.007924 -0.007030 0.000000 
73.053711 -178.947510 -0.175540 -0.770632 -0.081212 -0.011147 0.000000 
73.490112 -179.072250 -0.187124 -0.956990 -0.082590 -0.053462 0.000000 
73.926331 -179.205933 -0.394259 -1.503505 -0.127973 -0.104908 0.000000 
74.361519 -179.348969 -0.926327 -1.938225 -0.228637 -0.128723 0.000000 
74.795105 -179.501892 -0.934284 -1.838271 -0.215108 -0.247265 0.126992 
75.226685 -179.665268 -0.910298 -1.875859 -0.208505 -0.259951 0.862839 
75.655945 -179.839752 -0.783569 -1.663179 -0.170211 0.510839 1.387215 
76.082649 179.973907 -0.656995 -1.474076 -0.146388 1.599663 1.840438 
76.506622 179.774887 -0.606125 -1.270597 -0.135562 1.282119 2.005527 
76.927734 179.562271 -0.590636 -1.114453 -0.121905 0.808398 1.692373 
77.345894 179.335007 -0.555196 -1.020656 -0.114034 0.375524 1.009432 
77.761032 179.091934 -0.544119 -0.937116 -0.113806 0.250811 0.502191 
78.173103 178.831726 -0.517466 -0.939539 -0.110850 0.135911 0.086780 
78.582108 178.552872 -0.482584 -0.913037 -0.106247 0.045323 0.000000 
78.988029 178.253647 -0.440285 -0.888002 -0.099474 -0.057228 0.000000 
79.390884 177.932083 -0.399361 -0.849602 -0.090998 -0.319026 0.000000 
79.790695 177.585907 -0.365225 -0.734535 -0.083152 -0.290624 0.000000 
80.187492 177.212540 -0.323468 -0.703202 -0.078503 -0.042554 0.000000 
80.581306 176.808914 -0.280951 -0.675116 -0.074087 -0.101412 0.000000 
80.972160 176.371552 -0.266480 -0.604476 -0.068509 -0.178401 0.000000 
81.360092 175.896286 -0.262134 -0.568514 -0.066410 -0.153599 0.000000 
81.745117 175.378296 -0.280046 -0.543917 -0.064256 -0.120537 0.000000 
82.127251 174.811813 -0.277616 -0.495607 -0.061693 -0.132742 0.000000 
82.506493 174.190033 -0.264618 -0.512978 -0.060068 -0.142685 0.000000 
82.882820 173.504715 -0.251469 -0.510419 -0.059053 -0.170689 0.000000 
83.256195 172.745956 -0.235901 -0.438052 -0.058183 -0.190104 0.000000 
83.626518 171.901672 -0.147370 -0.386736 -0.056550 -0.191929 0.000000 
83.993690 170.957047 -0.139527 -0.366390 -0.056043 -0.151717 0.000000 
84.357513 169.893661 -0.144309 -0.330152 -0.055654 -0.174493 0.000000 
84.717751 168.688461 -0.148235 -0.285738 -0.054750 -0.180916 0.000000 
85.074028 167.312271 -0.144249 -0.270532 -0.054043 -0.193442 0.000000 
85.425858 165.727692 -0.147299 -0.215210 -0.051592 -0.197645 0.000000 
85.772560 163.886383 -0.151962 -0.208168 -0.052512 -0.191750 0.000000 
86.113182 161.724945 -0.148511 -0.202338 -0.056919 -0.161146 0.000000 
86.446388 159.159546 -0.147208 -0.200988 -0.059709 -0.118754 0.000000 
86.770294 156.078445 -0.124221 -0.221791 -0.061602 -0.082028 0.000000 
87.082199 152.332336 -0.127333 -0.205702 -0.062585 0.042112 0.001311 
87.378220 147.723724 -0.120010 -0.179606 -0.061641 0.145845 0.248745 
87.652687 142.000000 -0.120770 -0.191864 -0.061281 0.267875 0.570782 
87.897499 134.864532 -0.114710 -0.204022 -0.060119 0.376905 0.869997 
88.101456 126.038559 -0.116028 -0.156623 -0.057905 0.418585 1.120755 
88.250443 115.420357 -0.108190 -0.169774 -0.056148 0.457001 1.255504 
88.329880 103.334259 -0.104364 -0.167808 -0.055318 0.461768 1.340693 
88.329880 90.665741 -0.101367 -0.189769 -0.056033 0.429702 1.280602 
88.250443 78.579643 -0.102250 -0.152886 -0.055191 0.412733 1.107994 
88.101456 67.961441 -0.097415 -0.151269 -0.055580 0.329979 0.903180 
87.897499 59.135464 -0.096322 -0.170011 -0.057423 0.226204 0.690188 
87.652687 52.000000 -0.095475 -0.132134 -0.058357 0.129694 0.450406 
87.378220 46.276272 -0.091535 -0.111696 -0.058698 0.058376 0.247808 
87.082199 41.667671 -0.100646 -0.116386 -0.060590 0.018419 0.092449 
86.770294 37.921558 -0.098627 -0.162234 -0.061986 -0.002159 0.000000 
86.446388 34.840450 -0.108571 -0.192073 -0.060622 -0.037886 0.000000 
86.113182 32.275063 -0.118389 -0.289751 -0.062946 -0.087646 0.000000 
85.772560 30.113623 -0.123881 -0.283881 -0.068299 -0.123339 0.000000 
85.425858 28.272303 -0.132629 -0.383692 -0.067277 -0.130745 0.000000 
85.074028 26.687737 -0.142394 -0.597004 -0.072901 -0.151210 0.000000 
84.717751 25.311537 -0.144874 -0.560126 -0.075501 -0.157161 0.000000 
84.357513 24.106337 -0.167134 -0.371391 -0.076718 -0.172949 0.000000 
83.993690 23.042950 -0.183934 0.080935 -0.081877 -0.234471 0.000000 
83.626518 22.098322 -0.267249 -0.167734 -0.092034 -0.243191 0.000000 
83.256195 21.254049 -0.484878 -0.337058 -0.073961 -0.170647 0.000000 
82.882820 20.495293 -0.551094 0.109429 0.020418 -0.350934 0.000000 
82.506493 19.809975 -0.379170 -0.192530 0.001082 -0.025967 0.000000 
73.926331 -89.205925 -0.007508 -0.116454 0.002832 0.049556 0.121697 
74.361519 -89.348969 -0.015819 -0.097148 -0.012848 0.111021 0.121697 
81.360092 -94.103714 -0.510824 -0.569826 -0.078206 -0.158205 0.000000 
81.745117 -94.621704 -0.297301 -0.448120 -0.063789 -0.067062 0.000000 
82.127251 -95.188179 -0.227216 -0.434876 -0.079056 -0.108768 0.000000 
82.506493 -95.809975 -0.186701 -0.249053 -0.065586 -0.040648 0.000000 
82.882820 -96.495293 -0.175531 -0.329609 -0.062975 -0.185803 0.000000 
83.256195 -97.254051 -0.177008 -0.382933 -0.068273 -0.188102 0.000000 
83.626518 -98.098320 -0.166622 -0.374633 -0.066632 -0.206583 0.000000 
83.993690 -99.042953 -0.156659 -0.390662 -0.063671 -0.153965 0.000000 
84.357513 -100.106339 -0.162310 -0.370172 -0.065743 -0.184086 0.000000 
84.717751 -101.311539 -0.163249 -0.306159 -0.066979 -0.179763 0.000000 
85.074028 -102.687737 -0.170440 -0.389737 -0.067792 -0.068207 0.000000 
85.425858 -104.272301 -0.113472 -0.351633 -0.067877 -0.077257 0.000000 
85.772560 -106.113625 -0.113657 -0.232106 -0.067575 -0.099520 0.000000 
86.113182 -108.275063 -0.116737 -0.227601 -0.069625 -0.111036 0.000000 
86.446388 -110.840454 -0.111161 -0.341757 -0.080465 -0.122468 0.000000 
86.770294 -113.921562 -0.089312 -0.297087 -0.067762 -0.073126 0.000000 
87.082199 -117.667671 -0.083050 -0.200647 -0.060173 -0.072934 0.000000 
87.378220 -122.276276 -0.121816 -0.192015 -0.063487 -0.077610 0.000000 
87.652687 -128.000000 -0.121464 -0.229031 -0.065183 -0.059257 0.000000 
87.897499 -135.135468 -0.115357 -0.242058 -0.065559 -0.093992 0.000000 
88.101456 -143.961441 -0.109201 -0.216781 -0.065766 -0.095363 0.000000 
88.250443 -154.579651 -0.158030 -0.252673 -0.066807 -0.047058 0.000000 
88.329880 -166.665741 -0.147934 -0.257991 -0.066228 -0.069718 0.000000 
88.329880 -179.334259 -0.142306 -0.205818 -0.064861 -0.110410 0.000000 
88.250443 168.579651 -0.102697 -0.242818 -0.064395 -0.135196 0.000000 
88.101456 157.961441 -0.105424 -0.177361 -0.063481 -0.115770 0.060705 
87.897499 149.135468 -0.112338 -0.235250 -0.062495 0.202381 0.317469 
87.652687 142.000000 -0.120770 -0.191864 -0.061281 0.267875 0.570782 
87.378220 136.276276 -0.121371 -0.200705 -0.060665 0.309864 0.799238 
87.082199 131.667664 -0.112237 -0.176563 -0.059710 0.293255 0.947169 
86.770294 127.921562 -0.135884 -0.196430 -0.058931 0.365467 0.926363 
86.446388 124.840454 -0.147071 -0.152497 -0.057580 0.395703 0.843326 
86.113182 122.275063 -0.153772 -0.154933 -0.057433 0.226653 0.776213 
85.772560 120.113625 -0.154546 -0.143408 -0.057306 0.198845 0.707593 
85.425858 118.272301 -0.149017 -0.135685 -0.058053 0.057881 0.606809 
85.074028 116.687737 -0.153360 -0.159103 -0.061654 0.038703 0.617476 
84.717751 115.311539 -0.166232 -0.177295 -0.064976 0.021360 0.691479 
84.357513 114.106339 -0.189727 -0.129264 -0.067058 0.106402 0.851656 
83.993690 113.042953 -0.182647 -0.124220 -0.070825 0.258830 1.088013 
83.626518 112.098320 -0.168452 -0.147627 -0.075525 0.525303 1.494757 
83.256195 111.254051 -0.164777 -0.163617 -0.080295 0.705827 1.735078 
82.882820 110.495293 -0.176316 -0.186453 -0.080176 1.047903 1.447598 
82.506493 109.809975 -0.177099 -0.166442 -0.084139 0.430633 1.151744 
82.127251 109.188179 -0.178530 -0.208954 -0.090175 -0.330955 0.914590 
81.745117 108.621704 -0.188463 -0.244718 -0.102602 -0.327787 0.469441 
81.360092 108.103714 -0.257247 -0.252240 -0.093163 0.284395 0.335229 
80.972160 107.628456 -0.343607 -0.257880 -0.097471 0.187811 0.640955 
80.581306 107.191078 -0.467414 -0.301488 -0.084319 0.637997 0.638123 
80.187492 106.787468 -0.504445 -0.291888 -0.084839 0.720877 0.554856 
79.790695 106.414085 -0.523214 -0.341969 -0.083408 0.056809 0.510814 
79.390884 106.067924 -0.548137 -0.422855 -0.083010 0.772614 0.582694 
78.988029 105.746361 -0.562306 -0.451209 -0.100286 -0.026107 0.574001 
78.582108 105.447128 -0.570859 -0.357618 -0.093656 -0.156592 0.730054 
78.173103 105.168274 -0.779181 -0.344111 -0.134097 0.042923 0.647547 
77.761032 104.908058 -0.021764 -0.066289 -0.105519 0.215335 0.615326 
72.156494 -179.988953 0.001724 0.005995 -0.000762 -0.008054 0.000000 
72.585648 179.880676 0.000739 -0.067253 -0.006504 -0.004018 0.000000 
73.019470 179.739563 -0.043709 -0.523586 -0.034066 -0.001151 0.000000 
73.454506 179.587936 -0.288146 -1.290991 -0.107922 -0.020966 0.000000 
73.889305 179.425461 -0.899813 -1.859935 -0.228186 -0.035008 0.000000 
74.323013 179.251633 -0.935830 -1.740323 -0.220124 -0.044014 0.000000 
74.755074 179.065857 -0.942456 -1.716678 -0.204966 -0.140473 0.000000 
75.185059 178.867432 -0.855321 -1.685499 -0.188893 -0.286727 0.696103 
75.612663 178.655579 -0.769354 -1.521499 -0.172392 0.514699 1.245515 
76.037643 178.429398 -0.691841 -1.332279 -0.150562 1.276701 1.701284 
76.459824 178.187912 -0.616406 -1.158731 -0.134828 0.893342 2.000332 
76.879066 177.930038 -0.609782 -0.978001 -0.124391 0.965116 1.728242 
77.295265 177.654541 -0.565934 -0.982685 -0.115082 0.369123 1.047265 
77.708351 177.360031 -0.556530 -0.929618 -0.118197 0.039617 0.480632 
78.118279 177.044922 -0.544312 -0.819250 -0.110347 -0.051767 0.064289 
78.525024 176.707443 -0.484935 -0.770369 -0.103944 -0.102440 0.000000 
78.928558 176.345581 -0.457957 -0.793645 -0.099219 -0.089448 0.000000 
79.328896 175.957001 -0.404985 -0.751275 -0.091334 -0.273192 0.000000 
79.726044 175.539062 -0.367526 -0.691943 -0.084337 -0.384038 0.000000 
80.119995 175.088715 -0.328728 -0.676822 -0.077806 -0.064875 0.000000 
80.510780 174.602432 -0.279448 -0.618889 -0.071349 -0.104895 0.000000 
80.898392 174.076141 -0.260085 -0.581145 -0.068304 -0.123771 0.000000 
81.282837 173.505051 -0.276394 -0.551475 -0.065804 -0.099484 0.000000 
81.664108 172.883606 -0.282206 -0.548425 -0.063316 -0.124368 0.000000 
82.042183 172.205231 -0.278268 -0.552471 -0.060728 -0.125390 0.000000 
82.417007 171.462143 -0.268886 -0.547545 -0.059249 -0.151687 0.000000 
82.788513 170.645111 -0.252921 -0.537814 -0.058660 -0.180402 0.000000 
83.156593 169.742996 -0.235883 -0.444838 -0.056708 -0.189077 0.000000 
83.521095 168.742447 -0.150037 -0.372606 -0.055102 -0.199219 0.000000 
83.881813 167.627167 -0.146776 -0.337392 -0.055986 -0.171618 0.000000 
84.238457 166.377243 -0.156371 -0.291837 -0.056676 -0.183222 0.000000 
84.590652 164.968124 -0.158300 -0.238535 -0.054467 -0.188017 0.000000 
84.937874 163.369263 -0.155013 -0.226808 -0.053477 -0.193014 0.000000 
85.279465 161.542435 -0.148150 -0.203371 -0.054003 -0.197591 0.000000 
85.614494 159.439514 -0.153131 -0.217317 -0.056660 -0.204638 0.000000 
85.941750 156.999542 -0.162912 -0.227475 -0.058675 -0.169999 0.000000 
86.259583 154.145233 -0.162710 -0.218440 -0.060248 -0.127403 0.000000 
86.565765 150.779007 -0.160555 -0.229852 -0.062531 -0.107609 0.000000 
86.857246 146.779388 -0.151339 -0.181312 -0.061785 0.105102 0.123520 
87.129913 142.000000 -0.123591 -0.189686 -0.059846 0.182073 0.431799 
87.378220 136.276276 -0.121371 -0.200705 -0.060665 0.309864 0.799238 
87.594887 129.449295 -0.112967 -0.168391 -0.058602 0.419212 1.122056 
87.770950 121.419632 -0.108637 -0.179148 -0.055774 0.518995 1.381664 
87.896385 112.235977 -0.106292 -0.185089 -0.054910 0.582884 1.487185 
87.961960 102.187141 -0.099503 -0.156681 -0.056529 0.554831 1.542470 
87.961960 91.812859 -0.099381 -0.153535 -0.054162 0.446102 1.455836 
87.896385 81.764023 -0.099873 -0.152517 -0.055572 0.454752 1.247500 
87.770950 72.580368 -0.100684 -0.149106 -0.057088 0.364069 1.009837 
87.594887 64.550705 -0.096530 -0.125409 -0.057061 0.213298 0.773251 
87.378220 57.723728 -0.095388 -0.137698 -0.059395 0.139499 0.502887 
87.129913 52.000000 -0.096805 -0.134907 -0.062370 0.057480 0.282995 
86.857246 47.220612 -0.105613 -0.130006 -0.065149 0.011307 0.125080 
86.565765 43.220993 -0.106743 -0.183377 -0.065191 -0.008252 0.000000 
86.259583 39.854774 -0.110541 -0.223636 -0.062659 -0.024812 0.000000 
85.941750 37.000465 -0.125589 -0.287290 -0.066500 -0.091613 0.000000 
85.614494 34.560486 -0.131177 -0.362073 -0.070861 -0.077639 0.000000 
85.279465 32.457561 -0.134978 -0.392809 -0.069152 -0.125350 0.000000 
84.937874 30.630745 -0.149748 -0.514637 -0.071517 -0.157732 0.000000 
84.590652 29.031883 -0.155865 -0.612897 -0.080278 -0.137353 0.000000 
84.238457 27.622757 -0.165238 -0.050240 -0.075429 -0.205529 0.000000 
83.881813 26.372839 -0.214659 -0.083756 -0.090521 -0.238884 0.000000 
83.521095 25.257561 -0.319845 -0.139891 -0.091315 -0.201145 0.000000 
83.156593 24.257004 -0.602118 -0.090343 -0.065261 -0.090146 0.000000 
82.788513 23.354897 -0.582320 -0.021609 -0.014369 -0.365907 0.000000 
82.417007 22.537851 -0.497747 -0.117388 -0.003187 -0.091695 0.000000 
70.895988 -89.654846 0.000000 0.000000 0.000000 0.000000 0.000000 
71.321503 -89.759804 0.000000 0.000000 0.000000 0.000000 0.000000 
71.741379 -89.871033 0.000000 0.000000 0.000000 0.000000 0.000000 
74.323013 -90.748360 -0.050326 -0.166681 -0.035481 0.201043 0.255190 
74.755074 -90.934135 -0.297257 -0.239331 -0.051199 -0.133404 0.255190 
80.898392 -95.923859 -0.517979 -0.601932 -0.063089 -0.110073 0.000000 
81.282837 -96.494942 -0.295781 -0.550753 -0.065326 -0.090569 0.000000 
81.664108 -97.116394 -0.190206 -0.320410 -0.085283 -0.170969 0.000000 
82.042183 -97.794769 -0.177238 -0.256155 -0.055212 -0.081192 0.000000 
82.417007 -98.537849 -0.179021 -0.342269 -0.067753 -0.132990 0.000000 
82.788513 -99.354897 -0.174548 -0.335763 -0.064150 -0.141581 0.000000 
83.156593 -100.257004 -0.178267 -0.343474 -0.064381 -0.174024 0.000000 
83.521095 -101.257561 -0.178031 -0.325554 -0.066041 -0.204001 0.000000 
83.881813 -102.372841 -0.160642 -0.313679 -0.064226 -0.156494 0.000000 
84.238457 -103.622757 -0.158548 -0.310743 -0.066759 -0.186357 0.000000 
84.590652 -105.031883 -0.157986 -0.382252 -0.067459 -0.158869 0.000000 
84.937874 -106.630745 -0.119398 -0.389052 -0.068130 -0.146099 0.000000 
85.279465 -108.457565 -0.104650 -0.345479 -0.064931 -0.058088 0.000000 
85.614494 -110.560486 -0.115521 -0.379008 -0.067690 -0.096464 0.000000 
85.941750 -113.000465 -0.119455 -0.344479 -0.076192 -0.133893 0.000000 
86.259583 -115.854774 -0.107903 -0.301425 -0.076979 -0.105088 0.000000 
86.565765 -119.220993 -0.091475 -0.253465 -0.069602 -0.092145 0.000000 
86.857246 -123.220612 -0.116559 -0.215060 -0.065568 -0.088760 0.000000 
87.129913 -128.000000 -0.117279 -0.210422 -0.065424 -0.103881 0.000000 
87.378220 -133.723724 -0.116918 -0.282247 -0.065254 -0.113026 0.000000 
87.594887 -140.550705 -0.113297 -0.233062 -0.065679 -0.122684 0.000000 
87.770950 -148.580368 -0.158843 -0.250733 -0.065034 -0.102064 0.000000 
87.896385 -157.764023 -0.170230 -0.252045 -0.065091 -0.096356 0.000000 
87.961960 -167.812866 -0.150976 -0.267618 -0.064854 -0.109426 0.000000 
87.961960 -178.187134 -0.144572 -0.177150 -0.064269 -0.084427 0.000000 
87.896385 171.764023 -0.140639 -0.230329 -0.063041 -0.120086 0.000000 
87.770950 162.580368 -0.109548 -0.164192 -0.062659 -0.107552 0.000000 
87.594887 154.550705 -0.116422 -0.191106 -0.063030 -0.076652 0.061144 
87.378220 147.723724 -0.120010 -0.179606 -0.061641 0.145845 0.248745 
87.129913 142.000000 -0.123591 -0.189686 -0.059846 0.182073 0.431799 
86.857246 137.220612 -0.148984 -0.175766 -0.061200 0.140744 0.531458 
86.565765 133.220993 -0.154490 -0.186955 -0.061615 0.159383 0.508326 
86.259583 129.854767 -0.154267 -0.176018 -0.060564 0.074173 0.453135 
85.941750 127.000465 -0.149178 -0.190963 -0.057992 0.043351 0.405568 
85.614494 124.560486 -0.145384 -0.156992 -0.057444 0.053001 0.363780 
85.279465 122.457565 -0.146901 -0.156487 -0.058153 0.087808 0.302081 
84.937874 120.630745 -0.140023 -0.160252 -0.061487 0.125943 0.294610 
84.590652 119.031883 -0.183042 -0.172141 -0.065104 -0.007869 0.341046 
84.238457 117.622757 -0.176208 -0.166438 -0.067748 -0.004077 0.472544 
83.881813 116.372841 -0.174375 -0.149362 -0.071037 0.077276 0.689035 
83.521095 115.257561 -0.160476 -0.118649 -0.073483 0.141825 1.080807 
83.156593 114.257004 -0.151919 -0.144996 -0.079240 0.406617 1.357900 
82.788513 113.354897 -0.152015 -0.158798 -0.081411 0.644420 1.119750 
82.417007 112.537849 -0.154314 -0.169285 -0.084208 0.862974 0.772877 
82.042183 111.794769 -0.160703 -0.205998 -0.088434 -0.201003 0.569580 
81.664108 111.116394 -0.197277 -0.228396 -0.094267 -0.380805 0.224865 
81.282837 110.494942 -0.202954 -0.224489 -0.091762 -0.068717 0.065512 
80.898392 109.923859 -0.337907 -0.269168 -0.098071 0.087694 0.335225 
80.510780 109.397560 -0.466030 -0.278290 -0.099593 0.406842 0.435226 
80.119995 108.911285 -0.522033 -0.289381 -0.095478 0.501603 0.383612 
79.726044 108.460938 -0.558763 -0.289264 -0.096499 0.184877 0.362617 
79.328896 108.042999 -0.581468 -0.344354 -0.087161 0.076525 0.838130 
78.928558 107.654427 -0.665979 -0.486150 -0.094751 0.308132 0.936743 
78.525024 107.292557 -0.755787 -0.454326 -0.128500 1.140395 1.117173 
78.118279 106.955078 -0.271411 -0.140625 -0.073613 0.614611 1.076247 
77.708351 106.639977 -0.054664 -0.079180 -0.080586 0.217578 1.004057 
72.118561 178.750702 0.001309 0.003693 -0.000917 -0.008232 0.000000 
72.546227 178.597565 0.005818 -0.052064 -0.002673 -0.005413 0.000000 
72.978477 178.431839 -0.074034 -0.421313 -0.043698 0.000660 0.000000 
73.411873 178.253799 -0.309766 -1.016996 -0.107516 -0.002377 0.000000 
73.844971 178.063065 -0.912341 -1.634285 -0.229684 -0.004279 0.000000 
74.276917 177.859070 -0.924912 -1.578501 -0.213998 -0.042287 0.000000 
74.707146 177.641098 -0.906029 -1.572674 -0.203497 -0.116500 0.000000 
75.135223 177.408356 -0.812382 -1.539537 -0.189175 -0.185329 0.564459 
75.560852 177.159927 -0.700123 -1.460191 -0.171553 0.725711 1.093539 
75.983780 176.894821 -0.685360 -1.167020 -0.144374 0.834281 1.535592 
76.403824 176.611908 -0.638739 -0.984143 -0.134129 0.560745 1.797769 
76.820839 176.309952 -0.627566 -0.997497 -0.129458 0.522426 1.586462 
77.234711 175.987503 -0.567312 -0.962390 -0.121516 0.252849 0.965485 
77.645363 175.643021 -0.559079 -0.897615 -0.121404 0.001616 0.395318 
78.052742 175.274704 -0.546036 -0.816200 -0.112644 -0.101187 0.000000 
78.456810 174.880524 -0.499554 -0.742831 -0.103975 -0.285014 0.000000 
78.857529 174.458206 -0.471697 -0.708844 -0.097773 -0.101080 0.000000 
79.254890 174.005142 -0.422746 -0.643867 -0.091771 -0.262927 0.000000 
79.648880 173.518356 -0.380659 -0.665406 -0.084542 -0.381899 0.000000 
80.039490 172.994400 -0.356536 -0.679574 -0.082144 -0.051060 0.000000 
80.426712 172.429382 -0.321966 -0.590861 -0.073175 -0.153712 0.000000 
80.810524 171.818741 -0.297709 -0.553114 -0.069627 -0.078797 0.000000 
81.190887 171.157227 -0.288334 -0.557616 -0.065330 -0.083138 0.000000 
81.567780 170.438675 -0.290652 -0.539587 -0.062987 -0.100567 0.000000 
81.941116 169.655945 -0.288144 -0.551789 -0.063752 -0.121308 0.000000 
82.310814 168.800598 -0.276684 -0.546676 -0.060265 -0.140483 0.000000 
82.676750 167.862671 -0.253227 -0.477685 -0.057640 -0.166918 0.000000 
83.038750 166.830322 -0.240116 -0.439184 -0.055825 -0.179961 0.000000 
83.396591 165.689453 -0.158992 -0.375549 -0.055752 -0.169301 0.000000 
83.749969 164.423141 -0.152843 -0.358263 -0.056242 -0.182596 0.000000 
84.098511 163.010925 -0.154897 -0.332934 -0.055878 -0.183807 0.000000 
84.441704 161.428070 -0.154055 -0.299721 -0.055423 -0.205450 0.000000 
84.778900 159.644424 -0.155462 -0.248475 -0.055197 -0.212211 0.000000 
85.109261 157.623184 -0.155856 -0.255639 -0.057571 -0.202925 0.000000 
85.431694 155.319351 -0.168916 -0.233489 -0.060502 -0.204403 0.000000 
85.744781 152.678009 -0.166754 -0.224328 -0.060553 -0.159797 0.000000 
86.046669 149.632645 -0.166977 -0.221212 -0.060646 -0.118292 0.000000 
86.334938 146.103897 -0.167276 -0.237940 -0.062289 -0.108679 0.000000 
86.606476 142.000000 -0.159155 -0.193883 -0.062109 0.095479 0.177344 
86.857246 137.220612 -0.148984 -0.175766 -0.061200 0.140744 0.531458 
87.082199 131.667664 -0.112237 -0.176563 -0.059710 0.293255 0.947169 
87.275192 125.267250 -0.108675 -0.166746 -0.057900 0.472781 1.309346 
87.429230 118.005188 -0.106765 -0.138329 -0.057722 0.561765 1.556217 
87.537178 109.971107 -0.103537 -0.141639 -0.054439 0.676372 1.648184 
87.592934 101.390083 -0.103254 -0.130274 -0.054946 0.578052 1.652440 
87.592934 92.609917 -0.101960 -0.108539 -0.056060 0.475648 1.506730 
87.537178 84.028893 -0.101382 -0.097900 -0.056310 0.493710 1.248303 
87.429230 75.994812 -0.103490 -0.112320 -0.057691 0.337314 1.020718 
87.275192 68.732750 -0.097591 -0.126276 -0.056947 0.214446 0.783988 
87.082199 62.332329 -0.100437 -0.094695 -0.060996 0.131473 0.523618 
86.857246 56.779388 -0.109005 -0.134313 -0.062414 0.072258 0.309605 
86.606476 52.000000 -0.118333 -0.143307 -0.065002 0.022063 0.161421 
86.334938 47.896095 -0.124566 -0.156869 -0.066850 -0.005820 0.016383 
86.046669 44.367359 -0.127900 -0.214314 -0.065788 -0.041954 0.000000 
85.744781 41.321987 -0.138073 -0.340279 -0.071691 -0.063901 0.000000 
85.431694 38.680649 -0.135727 -0.391654 -0.076658 -0.069112 0.000000 
85.109261 36.376812 -0.134222 -0.584940 -0.074312 -0.115224 0.000000 
84.778900 34.355572 -0.157228 -0.503472 -0.069318 -0.157615 0.000000 
84.441704 32.571926 -0.163194 -0.416105 -0.077906 -0.133508 0.000000 
84.098511 30.989069 -0.183325 -0.222095 -0.091741 -0.237078 0.000000 
83.749969 29.576860 -0.218179 -0.230765 -0.125383 -0.306830 0.000000 
83.396591 28.310539 -0.359088 -0.221131 -0.132842 -0.293423 0.000000 
83.038750 27.169676 -0.555438 -0.048482 -0.038046 -0.154349 0.000000 
82.676750 26.137335 -0.548602 -0.063579 -0.005563 -0.212799 0.000000 
82.310814 25.199402 -0.354205 -0.048501 0.005175 -0.008532 0.000000 
70.862564 -90.856888 0.000000 0.000000 0.000000 0.000000 0.000000 
71.286575 -90.980171 0.000000 0.000000 0.000000 0.000000 0.000000 
71.704926 -91.110802 0.000000 0.000000 0.000000 0.000000 0.000000 
74.276917 -92.140930 0.016023 -0.005157 -0.001771 0.487482 0.396097 
74.707146 -92.358902 0.055545 0.092632 0.005568 0.328109 0.396097 
80.810524 -98.181252 -0.388369 -0.614441 -0.067161 -0.036947 0.000000 
81.190887 -98.842781 -0.195388 -0.249173 -0.067419 -0.133703 0.000000 
81.567780 -99.561317 -0.179437 -0.268105 -0.064180 -0.167109 0.000000 
81.941116 -100.344048 -0.183925 -0.291119 -0.064335 -0.126073 0.000000 
82.310814 -101.199402 -0.179244 -0.312177 -0.066301 -0.173263 0.000000 
82.676750 -102.137337 -0.180649 -0.327342 -0.066337 -0.162317 0.000000 
83.038750 -103.169678 -0.180793 -0.324954 -0.065160 -0.180104 0.000000 
83.396591 -104.310539 -0.177074 -0.340663 -0.065521 -0.202871 0.000000 
83.749969 -105.576859 -0.178518 -0.366101 -0.063848 -0.155804 0.000000 
84.098511 -106.989067 -0.156076 -0.284147 -0.064463 -0.133636 0.000000 
84.441704 -108.571922 -0.151124 -0.326753 -0.066317 -0.134485 0.000000 
84.778900 -110.355568 -0.089472 -0.303816 -0.065999 -0.133250 0.000000 
85.109261 -112.376808 -0.081785 -0.371586 -0.068394 -0.140748 0.000000 
85.431694 -114.680649 -0.084777 -0.337359 -0.067224 -0.079804 0.000000 
85.744781 -117.321991 -0.085108 -0.419841 -0.070751 -0.106196 0.000000 
86.046669 -120.367355 -0.073571 -0.378688 -0.069090 -0.099055 0.000000 
86.334938 -123.896095 -0.061307 -0.320631 -0.072135 -0.119145 0.000000 
86.606476 -128.000000 -0.114472 -0.284567 -0.070973 -0.120444 0.000000 
86.857246 -132.779388 -0.111760 -0.301640 -0.066625 -0.120667 0.000000 
87.082199 -138.332336 -0.108120 -0.291598 -0.065575 -0.132377 0.000000 
87.275192 -144.732742 -0.099558 -0.258463 -0.065368 -0.143356 0.000000 
87.429230 -151.994812 -0.165793 -0.281671 -0.064284 -0.110259 0.000000 
87.537178 -160.028900 -0.165908 -0.259670 -0.063964 -0.112610 0.000000 
87.592934 -168.609909 -0.152357 -0.202818 -0.064131 -0.116543 0.000000 
87.592934 -177.390091 -0.144756 -0.131666 -0.062921 -0.157810 0.000000 
87.537178 174.028900 -0.120881 -0.149041 -0.061354 -0.148451 0.000000 
87.429230 165.994812 -0.115900 -0.163973 -0.060968 -0.116483 0.000000 
87.275192 158.732742 -0.111848 -0.184026 -0.062335 -0.135241 0.000000 
87.082199 152.332336 -0.127333 -0.205702 -0.062585 0.042112 0.001311 
86.857246 146.779388 -0.151339 -0.181312 -0.061785 0.105102 0.123520 
86.606476 142.000000 -0.159155 -0.193883 -0.062109 0.095479 0.177344 
86.334938 137.896103 -0.162796 -0.171924 -0.062629 0.092641 0.152386 
86.046669 134.367355 -0.157143 -0.195891 -0.062427 -0.061473 0.119020 
85.744781 131.321991 -0.147746 -0.194361 -0.059927 -0.048551 0.084244 
85.431694 128.680649 -0.145110 -0.186595 -0.058225 -0.026929 0.040525 
85.109261 126.376808 -0.148676 -0.208395 -0.059002 0.010859 0.000000 
84.778900 124.355568 -0.139877 -0.172695 -0.061169 0.006087 0.000000 
84.441704 122.571922 -0.127420 -0.194828 -0.064662 -0.047246 0.013850 
84.098511 120.989067 -0.161825 -0.185654 -0.067360 -0.062553 0.130466 
83.749969 119.576859 -0.166236 -0.173742 -0.069963 -0.003856 0.350779 
83.396591 118.310539 -0.165479 -0.125371 -0.073335 0.119434 0.741597 
83.038750 117.169678 -0.153719 -0.108832 -0.076713 0.286388 1.129565 
82.676750 116.137337 -0.148570 -0.142514 -0.081449 0.495418 0.957170 
82.310814 115.199402 -0.141731 -0.205145 -0.083721 0.715003 0.634406 
81.941116 114.344048 -0.176061 -0.218882 -0.084283 -0.200442 0.367659 
81.567780 113.561317 -0.187610 -0.238191 -0.091208 -0.319665 0.057132 
81.190887 112.842781 -0.277167 -0.224721 -0.090200 -0.171270 0.000000 
80.810524 112.181252 -0.317509 -0.227034 -0.098597 0.030245 0.000000 
80.426712 111.570618 -0.429170 -0.255790 -0.101217 0.193288 0.128277 
80.039490 111.005592 -0.523009 -0.245146 -0.103691 0.031636 0.201872 
79.648880 110.481651 -0.572492 -0.232191 -0.097801 -0.196836 0.251947 
79.254890 109.994850 -0.607559 -0.264863 -0.093822 -0.311009 0.740254 
78.857529 109.541786 -0.721256 -0.435370 -0.094589 -0.013512 1.087989 
78.456810 109.119469 -0.827848 -0.391631 -0.114231 1.666262 1.260408 
78.052742 108.725304 -0.456887 0.000459 0.028914 1.225630 1.233441 
77.645363 108.356979 -0.014927 -0.056815 -0.039711 0.247482 1.127097 
77.234711 108.012489 0.006604 -0.020083 -0.009039 -0.139566 0.507901 
72.074417 177.495499 0.000933 -0.001643 0.002419 -0.010032 0.000000 
72.500343 177.320068 -0.031618 -0.122567 -0.017925 -0.014368 0.000000 
72.930771 177.130249 -0.209543 -0.459720 -0.082520 -0.012682 0.000000 
73.362267 176.926361 -0.256771 -0.698946 -0.100370 -0.020028 0.000000 
73.793388 176.707993 -0.455951 -1.060314 -0.137223 -0.033565 0.000000 
74.223289 176.474503 -0.922913 -1.457908 -0.227237 -0.059752 0.000000 
74.651382 176.225082 -0.864021 -1.233599 -0.206804 -0.100741 0.000000 
75.077255 175.958878 -0.806145 -1.305791 -0.185749 -0.159025 0.276431 
75.500595 175.674835 -0.709392 -1.450807 -0.174265 0.134147 0.709378 
75.921143 175.371872 -0.712174 -1.364926 -0.161837 0.683319 1.105285 
76.338715 175.048706 -0.665702 -1.235153 -0.143380 0.677885 1.325181 
76.753151 174.703964 -0.636515 -1.098762 -0.129759 0.281241 1.145864 
77.164337 174.336090 -0.583170 -1.009947 -0.123605 0.053991 0.733217 
77.572189 173.943329 -0.558155 -0.906799 -0.122200 -0.058637 0.205727 
77.976631 173.523727 -0.532825 -0.847553 -0.115939 -0.057325 0.000000 
78.377617 173.075027 -0.497009 -0.790746 -0.109510 -0.225154 0.000000 
78.775101 172.594772 -0.468853 -0.650449 -0.097256 -0.100205 0.000000 
79.169052 172.080078 -0.432110 -0.625008 -0.091997 -0.260081 0.000000 
79.559433 171.527695 -0.388323 -0.593557 -0.083142 -0.181544 0.000000 
79.946228 170.933945 -0.364085 -0.577542 -0.079416 -0.214222 0.000000 
80.329391 170.294571 -0.341699 -0.550734 -0.075241 -0.045884 0.000000 
80.708878 169.604691 -0.316002 -0.536695 -0.070899 -0.061804 0.000000 
81.084625 168.858688 -0.301385 -0.469775 -0.067643 -0.086253 0.000000 
81.456558 168.050064 -0.299641 -0.482153 -0.064214 -0.080308 0.000000 
81.824570 167.171234 -0.289200 -0.486464 -0.061283 -0.093669 0.000000 
82.188522 166.213379 -0.281225 -0.457705 -0.059506 -0.124652 0.000000 
82.548233 165.166199 -0.260056 -0.417684 -0.057415 -0.149842 0.000000 
82.903473 164.017563 -0.257298 -0.406316 -0.056741 -0.184899 0.000000 
83.253944 162.753159 -0.160302 -0.406255 -0.056545 -0.171858 0.000000 
83.599281 161.356064 -0.162728 -0.368980 -0.056925 -0.183482 0.000000 
83.938988 159.806213 -0.153380 -0.370882 -0.056828 -0.195285 0.000000 
84.272469 158.079712 -0.153285 -0.294987 -0.056099 -0.211549 0.000000 
84.598953 156.148117 -0.148915 -0.278417 -0.056645 -0.204651 0.000000 
84.917480 153.977631 -0.157380 -0.245066 -0.059131 -0.190625 0.000000 
85.226830 151.528183 -0.164944 -0.230426 -0.062161 -0.200544 0.000000 
85.525452 148.752777 -0.167346 -0.229603 -0.063017 -0.141054 0.000000 
85.811409 145.597076 -0.164463 -0.245404 -0.063696 -0.123825 0.000000 
86.082253 142.000000 -0.163766 -0.259284 -0.063130 -0.098970 0.000000 
86.334938 137.896103 -0.162796 -0.171924 -0.062629 0.092641 0.152386 
86.565765 133.220993 -0.154490 -0.186955 -0.061615 0.159383 0.508326 
86.770294 127.921562 -0.135884 -0.196430 -0.058931 0.365467 0.926363 
86.943481 121.971992 -0.102719 -0.144431 -0.057011 0.458807 1.307079 
87.079933 115.394943 -0.106443 -0.136085 -0.058310 0.670747 1.550885 
87.174477 108.282204 -0.103607 -0.142902 -0.057015 0.759226 1.650637 
87.222931 100.804146 -0.105569 -0.134289 -0.053903 0.726471 1.652669 
87.222931 93.195854 -0.103997 -0.128555 -0.056616 0.605756 1.495299 
87.174477 85.717796 -0.099775 -0.124911 -0.056733 0.619811 1.225447 
87.079933 78.605057 -0.096597 -0.094617 -0.056934 0.453308 1.009628 
86.943481 72.028008 -0.097948 -0.123313 -0.058231 0.294914 0.767839 
86.770294 66.078438 -0.108883 -0.099912 -0.060177 0.196826 0.526349 
86.565765 60.779007 -0.111589 -0.085562 -0.062394 0.095530 0.327713 
86.334938 56.103905 -0.115290 -0.105665 -0.062479 0.047761 0.194514 
86.082253 52.000000 -0.122861 -0.119648 -0.065929 0.007341 0.063382 
85.811409 48.402924 -0.133873 -0.201214 -0.063733 0.009614 0.000000 
85.525452 45.247219 -0.140113 -0.367777 -0.071419 -0.051916 0.000000 
85.226830 42.471809 -0.137601 -0.501567 -0.078134 -0.065108 0.000000 
84.917480 40.022369 -0.138874 -0.470044 -0.073723 -0.073267 0.000000 
84.598953 37.851879 -0.171970 -0.353210 -0.067361 -0.140586 0.000000 
84.272469 35.920284 -0.177430 -0.248587 -0.079224 -0.189137 0.000000 
83.938988 34.193783 -0.224714 -0.207354 -0.091682 -0.316930 0.000000 
83.599281 32.643929 -0.281992 -0.257889 -0.087101 -0.231923 0.000000 
83.253944 31.246845 -0.523255 -0.191375 -0.065845 -0.156030 0.000000 
82.903473 29.982441 -0.525072 -0.002291 0.025399 -0.107493 0.000000 
82.548233 28.833799 -0.470310 -0.236244 -0.085037 -0.171195 0.000000 
82.188522 27.786619 -0.211373 -0.017660 0.005643 -0.020954 0.000000 
70.823669 -92.054993 0.000000 0.000000 0.000000 0.000000 0.000000 
71.245941 -92.196220 0.000000 0.000000 0.000000 0.000000 0.000000 
71.662506 -92.345848 0.000000 0.000000 0.000000 0.000000 0.000000 
74.223289 -93.525505 -0.009085 -0.013551 0.005166 0.614205 0.602741 
74.651382 -93.774910 -0.017416 -0.019367 -0.008088 0.467269 0.602741 
80.329391 -99.705429 -0.395885 -0.698827 -0.068720 -0.142320 0.000000 
80.708878 -100.395302 -0.243890 -0.353688 -0.086708 -0.206369 0.000000 
81.084625 -101.141304 -0.172699 -0.223301 -0.073529 -0.210204 0.000000 
81.456558 -101.949944 -0.176639 -0.231216 -0.062370 -0.158989 0.000000 
81.824570 -102.828773 -0.178547 -0.238241 -0.065157 -0.187136 0.000000 
82.188522 -103.786621 -0.180913 -0.213627 -0.062225 -0.144897 0.000000 
82.548233 -104.833801 -0.181518 -0.288030 -0.063217 -0.164889 0.000000 
82.903473 -105.982445 -0.191716 -0.349160 -0.062650 -0.192370 0.000000 
83.253944 -107.246841 -0.176178 -0.337989 -0.063790 -0.202856 0.000000 
83.599281 -108.643929 -0.175341 -0.266370 -0.063344 -0.126235 0.000000 
83.938988 -110.193779 -0.149560 -0.294689 -0.063847 -0.121143 0.000000 
84.272469 -111.920288 -0.152916 -0.301634 -0.067791 -0.131207 0.000000 
84.598953 -113.851875 -0.084956 -0.314893 -0.068509 -0.136871 0.000000 
84.917480 -116.022369 -0.072084 -0.359217 -0.069208 -0.144869 0.000000 
85.226830 -118.471809 -0.075589 -0.381090 -0.067347 -0.128315 0.000000 
85.525452 -121.247215 -0.066297 -0.391184 -0.065759 -0.081909 0.000000 
85.811409 -124.402924 -0.059252 -0.391262 -0.068981 -0.105714 0.000000 
86.082253 -128.000000 -0.090199 -0.347003 -0.071722 -0.111322 0.000000 
86.334938 -132.103897 -0.110710 -0.362170 -0.070904 -0.125840 0.000000 
86.565765 -136.779007 -0.102075 -0.353210 -0.068199 -0.141155 0.000000 
86.770294 -142.078445 -0.141461 -0.385189 -0.066223 -0.133936 0.000000 
86.943481 -148.028000 -0.164993 -0.299025 -0.064119 -0.142364 0.000000 
87.079933 -154.605057 -0.171059 -0.274554 -0.063825 -0.152621 0.000000 
87.174477 -161.717789 -0.164484 -0.261628 -0.064123 -0.136250 0.000000 
87.222931 -169.195847 -0.153580 -0.267854 -0.063239 -0.158012 0.000000 
87.222931 -176.804153 -0.146135 -0.192783 -0.062241 -0.172730 0.000000 
87.174477 175.717789 -0.121923 -0.166728 -0.059770 -0.176597 0.000000 
87.079933 168.605057 -0.120493 -0.170008 -0.058685 -0.149252 0.000000 
86.943481 162.028000 -0.111064 -0.187298 -0.061166 -0.129768 0.000000 
86.770294 156.078445 -0.124221 -0.221791 -0.061602 -0.082028 0.000000 
86.565765 150.779007 -0.160555 -0.229852 -0.062531 -0.107609 0.000000 
86.334938 146.103897 -0.167276 -0.237940 -0.062289 -0.108679 0.000000 
86.082253 142.000000 -0.163766 -0.259284 -0.063130 -0.098970 0.000000 
85.811409 138.402924 -0.152873 -0.303710 -0.063196 -0.099941 0.000000 
85.525452 135.247223 -0.140249 -0.201083 -0.061814 -0.065400 0.000000 
85.226830 132.471817 -0.138965 -0.212399 -0.059716 -0.047595 0.000000 
84.917480 130.022369 -0.134325 -0.189110 -0.059314 -0.021174 0.000000 
84.598953 127.851875 -0.125373 -0.189704 -0.061125 -0.024401 0.000000 
84.272469 125.920288 -0.127239 -0.204063 -0.064269 -0.078226 0.000000 
83.938988 124.193779 -0.161629 -0.230719 -0.067711 -0.040340 0.000000 
83.599281 122.643929 -0.165636 -0.204285 -0.070573 -0.019469 0.187146 
83.253944 121.246841 -0.178838 -0.195221 -0.074100 0.095701 0.510697 
82.903473 119.982445 -0.150232 -0.172842 -0.075230 0.216720 0.975293 
82.548233 118.833801 -0.228312 -0.148202 -0.078482 0.433875 0.857216 
82.188522 117.786621 -0.257673 -0.224087 -0.080842 0.569460 0.574395 
81.824570 116.828773 -0.261774 -0.245791 -0.083590 -0.188879 0.283050 
81.456558 115.949944 -0.282805 -0.276505 -0.090317 -0.340905 0.018527 
81.084625 115.141304 -0.292429 -0.253946 -0.092970 -0.145536 0.000000 
80.708878 114.395302 -0.320431 -0.245655 -0.098614 0.235765 0.000000 
80.329391 113.705429 -0.361362 -0.224437 -0.105936 -0.241786 0.000000 
79.946228 113.066055 -0.505010 -0.247668 -0.112469 -0.469770 0.000000 
79.559433 112.472298 -0.569820 -0.258412 -0.107662 -0.314767 0.000000 
79.169052 111.919930 -0.636244 -0.285928 -0.093379 -0.165750 0.479051 
78.775101 111.405228 -0.753995 -0.387065 -0.094897 0.333074 0.920319 
78.377617 110.924965 -0.898125 -0.445240 -0.129851 2.789399 1.081545 
77.976631 110.476280 -0.292061 -0.192093 -0.094921 0.380899 1.145790 
77.572189 110.056664 0.013797 -0.103575 -0.066968 0.141478 1.024616 
77.164337 109.663902 0.006927 -0.049598 -0.008072 0.107452 0.422573 
72.024124 176.246201 0.000393 0.019768 0.000838 -0.007418 0.000000 
72.448059 176.048996 0.001804 -0.024729 -0.002612 -0.012124 0.000000 
72.876411 175.835678 -0.071939 -0.176161 -0.031629 -0.017965 0.000000 
73.305740 175.606583 -0.199772 -0.440531 -0.082715 -0.033024 0.000000 
73.734619 175.361282 -0.287290 -0.793352 -0.100196 -0.052224 0.000000 
74.162186 175.099075 -0.911975 -1.294869 -0.239042 -0.071078 0.000000
[truncated: 297,647 more chars]
